# Supplementary material for: A Crystalline Mono‐Coordinate Indium(I)‐Phosphaalkenyl
Source: Angew Chem Int Ed Engl. 2026 Jan 15;65(8):e23125. doi: 10.1002/anie.202523125 (PMC12910146; doi:10.1002/anie.202523125)
Supplement: Supplementary file 2 — Supporting Information [file ANIE-65-e23125-s002.zip › 1.cif]

 
data_24349
 
_audit_creation_method            'SHELXL-2019/3'
_shelx_SHELXL_version_number      '2019/3'
_chemical_name_systematic         
;
 InC(Ad)P(DippTer)
;
_publ_contact_author
;
 Prof. J. M. Goicoechea           
 Department of Chemistry
 Indiana University 
 800 East Kirkwood Ave.
 Bloomington, IN
 47401
 USA
;   
_publ_contact_author_phone      '+1 (812) 322-3727'
_contact_author_fax             '+1 (812) 855-8300'
_publ_contact_author_email      'jgoicoec@iu.edu'
_chemical_name_common             .
_chemical_melting_point           .
_chemical_formula_moiety          
 'C41 H52 In P'
_chemical_formula_sum
 'C41 H52 In P' 
_chemical_formula_weight          690.61

loop_
 _atom_type_symbol
 _atom_type_description
 _atom_type_scat_dispersion_real
 _atom_type_scat_dispersion_imag
 _atom_type_scat_source
 'C'  'C'   0.0033   0.0016
 'International Tables Vol C Tables 4.2.6.8 and 6.1.1.4'
 'H'  'H'   0.0000   0.0000
 'International Tables Vol C Tables 4.2.6.8 and 6.1.1.4'
 'In'  'In'  -0.7276   1.3100
 'International Tables Vol C Tables 4.2.6.8 and 6.1.1.4'
 'P'  'P'   0.1023   0.0942
 'International Tables Vol C Tables 4.2.6.8 and 6.1.1.4'
 
_space_group_crystal_system       monoclinic
_space_group_IT_number            11
_space_group_name_H-M_alt         'P 21/m'
_space_group_name_Hall            '-P 2yb'
 
_shelx_space_group_comment
;
The symmetry employed for this shelxl refinement is uniquely defined
by the following loop, which should always be used as a source of
symmetry information in preference to the above space-group names.
They are only intended as comments.
;
 
loop_
 _space_group_symop_operation_xyz
 'x, y, z'
 '-x, y+1/2, -z'
 '-x, -y, -z'
 'x, -y-1/2, z'
 
_cell_length_a                    10.0889(4)
_cell_length_b                    17.1428(10)
_cell_length_c                    10.3784(6)
_cell_angle_alpha                 90
_cell_angle_beta                  100.178(2)
_cell_angle_gamma                 90
_cell_volume                      1766.72(16)
_cell_formula_units_Z             2
_cell_measurement_temperature     173(2)
_cell_measurement_reflns_used     9831
_cell_measurement_theta_min       2.32
_cell_measurement_theta_max       27.48
 
_exptl_crystal_description        'block'
_exptl_crystal_colour             'bright red'
_exptl_crystal_density_meas       .
_exptl_crystal_density_method     .
_exptl_crystal_density_diffrn     1.298          
_exptl_crystal_F_000              724
_exptl_transmission_factor_min    .
_exptl_transmission_factor_max    .
_exptl_crystal_size_max           0.303
_exptl_crystal_size_mid           0.262
_exptl_crystal_size_min           0.127
_exptl_absorpt_coefficient_mu     0.741
_shelx_estimated_absorpt_T_min    0.807
_shelx_estimated_absorpt_T_max    0.912
_exptl_absorpt_correction_type    multi-scan
_exptl_absorpt_correction_T_min   0.507844        
_exptl_absorpt_correction_T_max   0.745553
_exptl_absorpt_process_details  
;
TWINABS.  G. M. Sheldrick, University of Göttingen, Germany, (2018)
;
_exptl_absorpt_special_details    .

_diffrn_ambient_temperature       173(2)
_diffrn_radiation_wavelength      0.71073
_diffrn_radiation_type            MoK\a

_diffrn_source                   'microfocus sealed tube'
_diffrn_source_type              'Incoatec I\mS 3.0'
_diffrn_radiation_monochromator  'multilayer mirror'
_diffrn_measurement.device       'KAPPA diffractometer'
_diffrn_measurement_device_type  'Bruker D8 VENTURE'
_diffrn_measurement_method       '\w and \f scans'
_diffrn_measurement_details  
;  
 1 deg frames measured between 20 and 1 s, 
 detector distance 40 mm' 
;
_diffrn_reflns_number             104761
_diffrn_reflns_av_unetI/netI      0.0395
_diffrn_reflns_av_R_equivalents   0.1309
_diffrn_reflns_limit_h_min        -13
_diffrn_reflns_limit_h_max        12
_diffrn_reflns_limit_k_min        -22
_diffrn_reflns_limit_k_max        22
_diffrn_reflns_limit_l_min        -12
_diffrn_reflns_limit_l_max        13
_diffrn_reflns_theta_min          1.994
_diffrn_reflns_theta_max          27.510
_diffrn_reflns_theta_full         25.242
_diffrn_measured_fraction_theta_max   0.998
_diffrn_measured_fraction_theta_full  1.000
_diffrn_reflns_Laue_measured_fraction_max    0.998
_diffrn_reflns_Laue_measured_fraction_full   1.000
_diffrn_reflns_point_group_measured_fraction_max   0.998
_diffrn_reflns_point_group_measured_fraction_full  1.000
_reflns_number_total              4190
_reflns_number_gt                 3998
_reflns_threshold_expression      'I > 2\s(I)'
_reflns_Friedel_coverage          0.000
_reflns_Friedel_fraction_max      .
_reflns_Friedel_fraction_full     .
 
_reflns_special_details
;
 _reflns_Friedel_fraction is defined as the number of unique
 Friedel pairs measured divided by the number that would be
 possible theoretically, ignoring centric projections and
 systematic absences. Completness statistics refer to single and
 composite reflections containing twin component 1 only.
;
 
_computing_data_collection       'Bruker Instrument Service v8.5.1.2 (2024)'
_computing_cell_refinement       'SAINT V8.41 (Bruker AXS, 2019)'
_computing_data_reduction        'SAINT V8.41 (Bruker AXS, 2019)'
_computing_structure_solution    'SHELXT 2018/2 (Sheldrick, 2018)'
_computing_structure_refinement  'SHELXL-2019/2 (Sheldrick, 2019)'
_computing_molecular_graphics    
;
C. B. H\"ubschle, G. M. Sheldrick, B. Dittrich:
ShelXle: a Qt graphical user interface for SHELXL.
J. Appl. Cryst., 44, (2011) 1281-1284.
;
_computing_publication_material 'APEX6 v2024.9-0 (Bruker AXS, 2024)'
_refine_special_details
;
 Refined as a 2-component twin; twin law 1 0 0; 0 -1 0; -0.361 0 -1; 
 180 degree rotation about 1.000  0.000  0.000 (direct space).
;
_refine_ls_structure_factor_coef  Fsqd
_refine_ls_matrix_type            full
_refine_ls_weighting_scheme       calc
_refine_ls_weighting_details
'w=1/[\s^2^(Fo^2^)+(0.0276P)^2^+1.8051P] where P=(Fo^2^+2Fc^2^)/3'
_atom_sites_solution_primary      dual
_atom_sites_solution_secondary    difmap
_atom_sites_solution_hydrogens    geom
_refine_ls_hydrogen_treatment     constr
_refine_ls_extinction_method      none
_refine_ls_extinction_coef        .
_refine_ls_number_reflns          4190
_refine_ls_number_parameters      234
_refine_ls_number_restraints      298
_refine_ls_R_factor_all           0.0388
_refine_ls_R_factor_gt            0.0358
_refine_ls_wR_factor_ref          0.0897
_refine_ls_wR_factor_gt           0.0877
_refine_ls_goodness_of_fit_ref    1.116
_refine_ls_restrained_S_all       1.084
_refine_ls_shift/su_max           0.000
_refine_ls_shift/su_mean          0.000
 
loop_
 _atom_site_label
 _atom_site_type_symbol
 _atom_site_fract_x
 _atom_site_fract_y
 _atom_site_fract_z
 _atom_site_U_iso_or_equiv
 _atom_site_adp_type
 _atom_site_occupancy
 _atom_site_site_symmetry_order  
 _atom_site_calc_flag
 _atom_site_refinement_flags_posn
 _atom_site_refinement_flags_adp
 _atom_site_refinement_flags_occupancy
 _atom_site_disorder_assembly
 _atom_site_disorder_group
In1 In 0.27823(4) 0.750000 0.83744(4) 0.02791(12) Uani 1 2 d S T P A .
P1 P 0.43145(13) 0.750000 0.57161(13) 0.0234(3) Uani 1 2 d S T P A .
C1 C 0.4606(6) 0.750000 0.7354(5) 0.0232(10) Uani 1 2 d S T P . .
C2 C 0.2437(5) 0.750000 0.5313(5) 0.0189(10) Uani 1 2 d S T P . .
C3 C 0.1714(4) 0.6791(2) 0.5120(3) 0.0213(7) Uani 1 1 d . . . . .
C4 C 0.0307(4) 0.6805(2) 0.4889(4) 0.0271(8) Uani 1 1 d . . . . .
H4 H -0.017607 0.632680 0.478907 0.032 Uiso 1 1 calc R U . . .
C5 C -0.0394(6) 0.750000 0.4803(6) 0.0308(12) Uani 1 2 d S T P . .
H5 H -0.134946 0.750000 0.468533 0.037 Uiso 1 2 calc R U P . .
C6 C 0.2379(4) 0.6006(2) 0.5051(4) 0.0236(7) Uani 1 1 d . . . . .
C7 C 0.2330(5) 0.5440(2) 0.6021(4) 0.0275(7) Uani 1 1 d . . . . .
C8 C 0.2807(5) 0.4691(2) 0.5855(4) 0.0361(9) Uani 1 1 d . . . . .
H8 H 0.276580 0.430589 0.650486 0.043 Uiso 1 1 calc R U . . .
C9 C 0.3344(5) 0.4500(3) 0.4752(5) 0.0422(11) Uani 1 1 d . . . . .
H9 H 0.367345 0.398829 0.465332 0.051 Uiso 1 1 calc R U . . .
C10 C 0.3395(5) 0.5056(3) 0.3801(5) 0.0391(10) Uani 1 1 d . . . . .
H10 H 0.376178 0.492116 0.304805 0.047 Uiso 1 1 calc R U . . .
C11 C 0.2922(4) 0.5812(2) 0.3921(4) 0.0284(8) Uani 1 1 d . . . . .
C12 C 0.1803(5) 0.5609(2) 0.7267(4) 0.0313(9) Uani 1 1 d . . . . .
H12 H 0.153918 0.617194 0.725111 0.038 Uiso 1 1 calc R U . . .
C13 C 0.0561(6) 0.5126(3) 0.7375(6) 0.0506(13) Uani 1 1 d . . . . .
H13A H 0.024311 0.526090 0.818608 0.076 Uiso 1 1 calc R U . . .
H13B H 0.078963 0.457050 0.738341 0.076 Uiso 1 1 calc R U . . .
H13C H -0.015084 0.523652 0.662375 0.076 Uiso 1 1 calc R U . . .
C14 C 0.2902(6) 0.5479(3) 0.8473(4) 0.0487(12) Uani 1 1 d . . . . .
H14A H 0.256234 0.563607 0.926262 0.073 Uiso 1 1 calc R U . . .
H14B H 0.369535 0.579312 0.839179 0.073 Uiso 1 1 calc R U . . .
H14C H 0.315055 0.492633 0.853505 0.073 Uiso 1 1 calc R U . . .
C15 C 0.2945(5) 0.6387(3) 0.2813(4) 0.0342(9) Uani 1 1 d . . . . .
H15 H 0.293276 0.692080 0.319966 0.041 Uiso 1 1 calc R U . . .
C16 C 0.4185(6) 0.6345(4) 0.2191(5) 0.0610(16) Uani 1 1 d . . . . .
H16A H 0.414698 0.675447 0.152741 0.092 Uiso 1 1 calc R U . . .
H16B H 0.422676 0.583319 0.177816 0.092 Uiso 1 1 calc R U . . .
H16C H 0.498869 0.641837 0.286402 0.092 Uiso 1 1 calc R U . . .
C17 C 0.1692(6) 0.6319(4) 0.1784(6) 0.0678(19) Uani 1 1 d . . . . .
H17A H 0.172053 0.670704 0.109681 0.102 Uiso 1 1 calc R U . . .
H17B H 0.089687 0.640981 0.218642 0.102 Uiso 1 1 calc R U . . .
H17C H 0.164410 0.579463 0.140154 0.102 Uiso 1 1 calc R U . . .
C18 C 0.6020(6) 0.7494(11) 0.8140(5) 0.0281(9) Uani 0.5 1 d D U P A -1
C19 C 0.6177(10) 0.8119(6) 0.9200(10) 0.0362(11) Uani 0.5 1 d D U P A -1
H19A H 0.546935 0.804547 0.973867 0.043 Uiso 0.5 1 calc R U P A -1
H19B H 0.604027 0.863802 0.877907 0.043 Uiso 0.5 1 calc R U P A -1
C20 C 0.7573(10) 0.8103(6) 1.0105(9) 0.0420(13) Uani 0.5 1 d D U P A -1
H20 H 0.761953 0.850784 1.080467 0.050 Uiso 0.5 1 calc R U P A -1
C21 C 0.7769(10) 0.7297(5) 1.0704(8) 0.0472(16) Uani 0.5 1 d D U P A -1
H21A H 0.705529 0.719236 1.122490 0.057 Uiso 0.5 1 calc R U P A -1
H21B H 0.865002 0.727158 1.130066 0.057 Uiso 0.5 1 calc R U P A -1
C22 C 0.7718(9) 0.6677(6) 0.9641(9) 0.0420(13) Uani 0.5 1 d D U P A -1
H22 H 0.789872 0.615110 1.005261 0.050 Uiso 0.5 1 calc R U P A -1
C23 C 0.8779(12) 0.6863(8) 0.8801(12) 0.0530(16) Uani 0.5 1 d D U P A -1
H23A H 0.968672 0.683553 0.935028 0.064 Uiso 0.5 1 calc R U P A -1
H23B H 0.873458 0.646802 0.809864 0.064 Uiso 0.5 1 calc R U P A -1
C24 C 0.8565(8) 0.7662(6) 0.8200(8) 0.0466(16) Uani 0.5 1 d D U P A -1
H24 H 0.925893 0.777250 0.764506 0.056 Uiso 0.5 1 calc R U P A -1
C25 C 0.7124(7) 0.7642(10) 0.7335(8) 0.051(3) Uani 0.5 1 d D U P A -1
H25A H 0.694963 0.814601 0.686996 0.061 Uiso 0.5 1 calc R U P A -1
H25B H 0.709383 0.722644 0.666808 0.061 Uiso 0.5 1 calc R U P A -1
C26 C 0.8590(13) 0.8281(8) 0.9219(11) 0.0530(16) Uani 0.5 1 d D U P A -1
H26A H 0.837742 0.879192 0.878873 0.064 Uiso 0.5 1 calc R U P A -1
H26B H 0.950449 0.831265 0.975326 0.064 Uiso 0.5 1 calc R U P A -1
C27 C 0.6293(10) 0.6690(6) 0.8787(10) 0.0362(11) Uani 0.5 1 d D U P A -1
H27A H 0.622808 0.628147 0.810394 0.043 Uiso 0.5 1 calc R U P A -1
H27B H 0.560965 0.657767 0.933877 0.043 Uiso 0.5 1 calc R U P A -1
 
loop_
 _atom_site_aniso_label
 _atom_site_aniso_U_11
 _atom_site_aniso_U_22
 _atom_site_aniso_U_33
 _atom_site_aniso_U_23
 _atom_site_aniso_U_13
 _atom_site_aniso_U_12
In1 0.0276(2) 0.02841(19) 0.02901(19) 0.000 0.00862(18) 0.000
P1 0.0169(6) 0.0332(7) 0.0192(6) 0.000 0.0005(5) 0.000
C1 0.023(2) 0.024(2) 0.022(2) 0.000 0.0022(19) 0.000
C2 0.019(2) 0.022(2) 0.016(2) 0.000 0.0004(16) 0.000
C3 0.0231(16) 0.0220(17) 0.0182(16) -0.0006(13) 0.0025(13) -0.0007(13)
C4 0.0240(18) 0.0264(19) 0.0307(19) -0.0009(15) 0.0046(15) -0.0074(15)
C5 0.017(2) 0.039(3) 0.035(3) 0.000 0.002(2) 0.000
C6 0.0248(18) 0.0194(16) 0.0251(17) -0.0028(13) 0.0003(14) -0.0009(13)
C7 0.0301(19) 0.0217(17) 0.0285(17) -0.0016(14) -0.0006(16) -0.0038(17)
C8 0.044(2) 0.0227(18) 0.039(2) 0.0029(16) 0.0002(19) 0.0025(17)
C9 0.047(3) 0.024(2) 0.055(3) -0.0062(19) 0.005(2) 0.0093(19)
C10 0.046(3) 0.034(2) 0.039(2) -0.0103(18) 0.0110(19) 0.0077(19)
C11 0.029(2) 0.0270(18) 0.0287(18) -0.0031(15) 0.0030(14) 0.0021(15)
C12 0.043(2) 0.0234(18) 0.0272(19) -0.0001(15) 0.0050(16) -0.0064(16)
C13 0.056(3) 0.040(3) 0.061(3) -0.004(2) 0.026(3) -0.012(2)
C14 0.072(3) 0.039(2) 0.030(2) 0.0031(19) -0.005(2) -0.006(3)
C15 0.044(2) 0.034(2) 0.0273(19) -0.0010(17) 0.0135(17) 0.0040(18)
C16 0.042(3) 0.100(5) 0.044(3) 0.023(3) 0.015(2) 0.010(3)
C17 0.035(3) 0.110(5) 0.057(3) 0.044(4) 0.002(3) 0.002(3)
C18 0.026(2) 0.035(2) 0.023(2) 0.002(2) 0.0026(17) -0.004(4)
C19 0.034(2) 0.029(3) 0.040(4) -0.004(2) -0.0083(19) 0.003(2)
C20 0.037(3) 0.051(4) 0.031(4) 0.002(2) -0.0103(16) -0.001(3)
C21 0.050(5) 0.055(4) 0.028(3) 0.003(2) -0.017(2) 0.004(3)
C22 0.037(3) 0.051(4) 0.031(4) 0.002(2) -0.0103(16) -0.001(3)
C23 0.036(2) 0.073(5) 0.047(4) 0.004(3) -0.004(2) -0.002(3)
C24 0.023(2) 0.077(5) 0.036(3) 0.007(3) -0.004(2) -0.005(3)
C25 0.020(3) 0.101(10) 0.030(3) 0.011(3) 0.0006(17) -0.006(3)
C26 0.036(2) 0.073(5) 0.047(4) 0.004(3) -0.004(2) -0.002(3)
C27 0.034(2) 0.029(3) 0.040(4) -0.004(2) -0.0083(19) 0.003(2)
 
_geom_special_details
;
 All esds (except the esd in the dihedral angle between two l.s. planes)
 are estimated using the full covariance matrix.  The cell esds are taken
 into account individually in the estimation of esds in distances, angles
 and torsion angles; correlations between esds in cell parameters are only
 used when they are defined by crystal symmetry.  An approximate (isotropic)
 treatment of cell esds is used for estimating esds involving l.s. planes.
;
 
loop_
 _geom_bond_atom_site_label_1
 _geom_bond_atom_site_label_2
 _geom_bond_distance
 _geom_bond_site_symmetry_2
 _geom_bond_publ_flag
In1 C1 2.279(5) . ?
P1 C1 1.673(5) . ?
P1 C2 1.866(5) . ?
C1 C18 1.514(8) . ?
C2 C3 1.413(4) 4_575 ?
C2 C3 1.413(4) . ?
C3 C4 1.397(5) . ?
C3 C6 1.511(5) . ?
C4 C5 1.380(5) . ?
C4 H4 0.9500 . ?
C5 H5 0.9500 . ?
C6 C7 1.406(5) . ?
C6 C11 1.419(5) . ?
C7 C8 1.392(6) . ?
C7 C12 1.510(6) . ?
C8 C9 1.389(7) . ?
C8 H8 0.9500 . ?
C9 C10 1.381(7) . ?
C9 H9 0.9500 . ?
C10 C11 1.394(6) . ?
C10 H10 0.9500 . ?
C11 C15 1.519(6) . ?
C12 C13 1.523(6) . ?
C12 C14 1.535(6) . ?
C12 H12 1.0000 . ?
C13 H13A 0.9800 . ?
C13 H13B 0.9800 . ?
C13 H13C 0.9800 . ?
C14 H14A 0.9800 . ?
C14 H14B 0.9800 . ?
C14 H14C 0.9800 . ?
C15 C16 1.507(7) . ?
C15 C17 1.508(7) . ?
C15 H15 1.0000 . ?
C16 H16A 0.9800 . ?
C16 H16B 0.9800 . ?
C16 H16C 0.9800 . ?
C17 H17A 0.9800 . ?
C17 H17B 0.9800 . ?
C17 H17C 0.9800 . ?
C18 C19 1.523(13) . ?
C18 C25 1.527(9) . ?
C18 C27 1.537(15) . ?
C19 C20 1.548(11) . ?
C19 H19A 0.9900 . ?
C19 H19B 0.9900 . ?
C20 C21 1.515(12) . ?
C20 C26 1.524(12) . ?
C20 H20 1.0000 . ?
C21 C22 1.526(11) . ?
C21 H21A 0.9900 . ?
C21 H21B 0.9900 . ?
C22 C23 1.529(12) . ?
C22 C27 1.550(11) . ?
C22 H22 1.0000 . ?
C23 C24 1.506(13) . ?
C23 H23A 0.9900 . ?
C23 H23B 0.9900 . ?
C24 C26 1.495(12) . ?
C24 C25 1.568(9) . ?
C24 H24 1.0000 . ?
C25 H25A 0.9900 . ?
C25 H25B 0.9900 . ?
C26 H26A 0.9900 . ?
C26 H26B 0.9900 . ?
C27 H27A 0.9900 . ?
C27 H27B 0.9900 . ?
 
loop_
 _geom_angle_atom_site_label_1
 _geom_angle_atom_site_label_2
 _geom_angle_atom_site_label_3
 _geom_angle
 _geom_angle_site_symmetry_1
 _geom_angle_site_symmetry_3
 _geom_angle_publ_flag
C1 P1 C2 102.5(3) . . ?
C18 C1 P1 121.8(4) . . ?
C18 C1 In1 120.8(3) . . ?
P1 C1 In1 117.4(3) . . ?
C3 C2 C3 118.6(4) 4_575 . ?
C3 C2 P1 120.7(2) 4_575 . ?
C3 C2 P1 120.7(2) . . ?
C4 C3 C2 119.6(4) . . ?
C4 C3 C6 116.9(3) . . ?
C2 C3 C6 123.3(3) . . ?
C5 C4 C3 121.3(4) . . ?
C5 C4 H4 119.4 . . ?
C3 C4 H4 119.4 . . ?
C4 C5 C4 119.3(5) . 4_575 ?
C4 C5 H5 120.3 . . ?
C4 C5 H5 120.3 4_575 . ?
C7 C6 C11 119.8(3) . . ?
C7 C6 C3 120.6(3) . . ?
C11 C6 C3 119.2(3) . . ?
C8 C7 C6 119.4(4) . . ?
C8 C7 C12 117.7(4) . . ?
C6 C7 C12 122.8(3) . . ?
C9 C8 C7 120.9(4) . . ?
C9 C8 H8 119.6 . . ?
C7 C8 H8 119.6 . . ?
C10 C9 C8 119.7(4) . . ?
C10 C9 H9 120.1 . . ?
C8 C9 H9 120.1 . . ?
C9 C10 C11 121.4(4) . . ?
C9 C10 H10 119.3 . . ?
C11 C10 H10 119.3 . . ?
C10 C11 C6 118.7(4) . . ?
C10 C11 C15 119.0(4) . . ?
C6 C11 C15 122.2(4) . . ?
C7 C12 C13 112.2(4) . . ?
C7 C12 C14 110.9(4) . . ?
C13 C12 C14 110.3(4) . . ?
C7 C12 H12 107.8 . . ?
C13 C12 H12 107.8 . . ?
C14 C12 H12 107.8 . . ?
C12 C13 H13A 109.5 . . ?
C12 C13 H13B 109.5 . . ?
H13A C13 H13B 109.5 . . ?
C12 C13 H13C 109.5 . . ?
H13A C13 H13C 109.5 . . ?
H13B C13 H13C 109.5 . . ?
C12 C14 H14A 109.5 . . ?
C12 C14 H14B 109.5 . . ?
H14A C14 H14B 109.5 . . ?
C12 C14 H14C 109.5 . . ?
H14A C14 H14C 109.5 . . ?
H14B C14 H14C 109.5 . . ?
C16 C15 C17 110.4(4) . . ?
C16 C15 C11 114.7(4) . . ?
C17 C15 C11 111.2(4) . . ?
C16 C15 H15 106.7 . . ?
C17 C15 H15 106.7 . . ?
C11 C15 H15 106.7 . . ?
C15 C16 H16A 109.5 . . ?
C15 C16 H16B 109.5 . . ?
H16A C16 H16B 109.5 . . ?
C15 C16 H16C 109.5 . . ?
H16A C16 H16C 109.5 . . ?
H16B C16 H16C 109.5 . . ?
C15 C17 H17A 109.5 . . ?
C15 C17 H17B 109.5 . . ?
H17A C17 H17B 109.5 . . ?
C15 C17 H17C 109.5 . . ?
H17A C17 H17C 109.5 . . ?
H17B C17 H17C 109.5 . . ?
C1 C18 C19 110.6(9) . . ?
C1 C18 C25 114.4(5) . . ?
C19 C18 C25 106.6(10) . . ?
C1 C18 C27 108.7(10) . . ?
C19 C18 C27 109.1(7) . . ?
C25 C18 C27 107.2(10) . . ?
C18 C19 C20 113.1(8) . . ?
C18 C19 H19A 109.0 . . ?
C20 C19 H19A 109.0 . . ?
C18 C19 H19B 109.0 . . ?
C20 C19 H19B 109.0 . . ?
H19A C19 H19B 107.8 . . ?
C21 C20 C26 112.2(10) . . ?
C21 C20 C19 107.7(8) . . ?
C26 C20 C19 105.5(8) . . ?
C21 C20 H20 110.4 . . ?
C26 C20 H20 110.4 . . ?
C19 C20 H20 110.4 . . ?
C20 C21 C22 110.7(7) . . ?
C20 C21 H21A 109.5 . . ?
C22 C21 H21A 109.5 . . ?
C20 C21 H21B 109.5 . . ?
C22 C21 H21B 109.5 . . ?
H21A C21 H21B 108.1 . . ?
C21 C22 C23 109.2(9) . . ?
C21 C22 C27 108.2(8) . . ?
C23 C22 C27 110.1(9) . . ?
C21 C22 H22 109.8 . . ?
C23 C22 H22 109.8 . . ?
C27 C22 H22 109.8 . . ?
C24 C23 C22 111.2(9) . . ?
C24 C23 H23A 109.4 . . ?
C22 C23 H23A 109.4 . . ?
C24 C23 H23B 109.4 . . ?
C22 C23 H23B 109.4 . . ?
H23A C23 H23B 108.0 . . ?
C26 C24 C23 111.6(7) . . ?
C26 C24 C25 108.6(8) . . ?
C23 C24 C25 105.6(9) . . ?
C26 C24 H24 110.3 . . ?
C23 C24 H24 110.3 . . ?
C25 C24 H24 110.3 . . ?
C18 C25 C24 112.5(6) . . ?
C18 C25 H25A 109.1 . . ?
C24 C25 H25A 109.1 . . ?
C18 C25 H25B 109.1 . . ?
C24 C25 H25B 109.1 . . ?
H25A C25 H25B 107.8 . . ?
C24 C26 C20 110.8(9) . . ?
C24 C26 H26A 109.5 . . ?
C20 C26 H26A 109.5 . . ?
C24 C26 H26B 109.5 . . ?
C20 C26 H26B 109.5 . . ?
H26A C26 H26B 108.1 . . ?
C18 C27 C22 109.8(7) . . ?
C18 C27 H27A 109.7 . . ?
C22 C27 H27A 109.7 . . ?
C18 C27 H27B 109.7 . . ?
C22 C27 H27B 109.7 . . ?
H27A C27 H27B 108.2 . . ?
 
loop_
 _geom_torsion_atom_site_label_1
 _geom_torsion_atom_site_label_2
 _geom_torsion_atom_site_label_3
 _geom_torsion_atom_site_label_4
 _geom_torsion
 _geom_torsion_site_symmetry_1
 _geom_torsion_site_symmetry_2
 _geom_torsion_site_symmetry_3
 _geom_torsion_site_symmetry_4
 _geom_torsion_publ_flag
C2 P1 C1 C18 179.6(9) . . . . ?
C2 P1 C1 In1 0.000(1) . . . . ?
C1 P1 C2 C3 91.8(3) . . . 4_575 ?
C1 P1 C2 C3 -91.8(3) . . . . ?
C3 C2 C3 C4 -7.0(7) 4_575 . . . ?
P1 C2 C3 C4 176.6(3) . . . . ?
C3 C2 C3 C6 168.4(3) 4_575 . . . ?
P1 C2 C3 C6 -8.1(5) . . . . ?
C2 C3 C4 C5 2.1(6) . . . . ?
C6 C3 C4 C5 -173.5(4) . . . . ?
C3 C4 C5 C4 2.9(8) . . . 4_575 ?
C4 C3 C6 C7 -70.3(5) . . . . ?
C2 C3 C6 C7 114.2(4) . . . . ?
C4 C3 C6 C11 102.6(4) . . . . ?
C2 C3 C6 C11 -72.9(5) . . . . ?
C11 C6 C7 C8 -0.5(6) . . . . ?
C3 C6 C7 C8 172.3(4) . . . . ?
C11 C6 C7 C12 178.3(4) . . . . ?
C3 C6 C7 C12 -8.9(6) . . . . ?
C6 C7 C8 C9 0.7(7) . . . . ?
C12 C7 C8 C9 -178.1(4) . . . . ?
C7 C8 C9 C10 -0.6(7) . . . . ?
C8 C9 C10 C11 0.1(8) . . . . ?
C9 C10 C11 C6 0.1(7) . . . . ?
C9 C10 C11 C15 -177.2(4) . . . . ?
C7 C6 C11 C10 0.1(6) . . . . ?
C3 C6 C11 C10 -172.8(4) . . . . ?
C7 C6 C11 C15 177.3(4) . . . . ?
C3 C6 C11 C15 4.3(6) . . . . ?
C8 C7 C12 C13 -63.9(5) . . . . ?
C6 C7 C12 C13 117.3(5) . . . . ?
C8 C7 C12 C14 59.9(5) . . . . ?
C6 C7 C12 C14 -118.9(4) . . . . ?
C10 C11 C15 C16 -39.9(6) . . . . ?
C6 C11 C15 C16 142.9(5) . . . . ?
C10 C11 C15 C17 86.3(6) . . . . ?
C6 C11 C15 C17 -90.9(5) . . . . ?
P1 C1 C18 C19 131.3(5) . . . . ?
In1 C1 C18 C19 -49.2(12) . . . . ?
P1 C1 C18 C25 10.9(16) . . . . ?
In1 C1 C18 C25 -169.5(9) . . . . ?
P1 C1 C18 C27 -108.9(5) . . . . ?
In1 C1 C18 C27 70.6(10) . . . . ?
C1 C18 C19 C20 175.8(8) . . . . ?
C25 C18 C19 C20 -59.3(12) . . . . ?
C27 C18 C19 C20 56.2(10) . . . . ?
C18 C19 C20 C21 -57.2(11) . . . . ?
C18 C19 C20 C26 62.8(11) . . . . ?
C26 C20 C21 C22 -55.6(11) . . . . ?
C19 C20 C21 C22 60.1(11) . . . . ?
C20 C21 C22 C23 56.6(10) . . . . ?
C20 C21 C22 C27 -63.3(11) . . . . ?
C21 C22 C23 C24 -57.8(11) . . . . ?
C27 C22 C23 C24 60.9(12) . . . . ?
C22 C23 C24 C26 57.7(10) . . . . ?
C22 C23 C24 C25 -60.1(10) . . . . ?
C1 C18 C25 C24 177.8(12) . . . . ?
C19 C18 C25 C24 55.2(14) . . . . ?
C27 C18 C25 C24 -61.6(13) . . . . ?
C26 C24 C25 C18 -57.7(14) . . . . ?
C23 C24 C25 C18 62.2(14) . . . . ?
C23 C24 C26 C20 -54.8(11) . . . . ?
C25 C24 C26 C20 61.1(11) . . . . ?
C21 C20 C26 C24 54.2(11) . . . . ?
C19 C20 C26 C24 -62.8(12) . . . . ?
C1 C18 C27 C22 -177.9(7) . . . . ?
C19 C18 C27 C22 -57.2(9) . . . . ?
C25 C18 C27 C22 57.9(10) . . . . ?
C21 C22 C27 C18 60.9(11) . . . . ?
C23 C22 C27 C18 -58.4(11) . . . . ?
 
_refine_diff_density_max    0.416
_refine_diff_density_min   -0.759
_refine_diff_density_rms    0.081

_shelx_res_file
;
TITL 24349 in P2(1)/m
    24349.res
    created by SHELXL-2019/3 at 12:20:21 on 20-Jun-2025

CELL  0.71073  10.0889  17.1428  10.3784   90.000  100.178   90.000
ZERR    2.000   0.0004   0.0010   0.0006    0.000    0.002    0.000
LATT 1
SYMM -X,0.5+Y,-Z
SFAC C  H  IN  P
UNIT 82 104 2 2

ACTA
SIZE 0.127 0.262 0.303
TEMP -100
REM LIST 6
LIST 4

L.S. 12
PLAN 5
FMAP 2 53

CONF
BOND $h
WPDB -1

REM non-merohedral twin
REM twin law 1 0 0; 0 -1 0; -0.361 0 -1
REM 180 degree rotation about 1.000  0.000  0.000 (direct space)
REM twin domain ratio, see BASF

WGHT    0.027600    1.805100
BASF   0.49612
FVAR       0.57896
IN1   3    0.278231    0.750000    0.837442    10.50000    0.02764    0.02841 =
         0.02901    0.00000    0.00862    0.00000
P1    4    0.431454    0.750000    0.571615    10.50000    0.01693    0.03320 =
         0.01923    0.00000    0.00051    0.00000
C1    1    0.460568    0.750000    0.735433    10.50000    0.02314    0.02418 =
         0.02154    0.00000    0.00217    0.00000
C2    1    0.243722    0.750000    0.531289    10.50000    0.01852    0.02155 =
         0.01574    0.00000    0.00035    0.00000
C3    1    0.171376    0.679128    0.512029    11.00000    0.02314    0.02198 =
         0.01824   -0.00058    0.00248   -0.00066
C4    1    0.030717    0.680497    0.488897    11.00000    0.02397    0.02636 =
         0.03075   -0.00090    0.00459   -0.00737
AFIX  43
H4    2   -0.017607    0.632680    0.478907    11.00000   -1.20000
AFIX   0
C5    1   -0.039402    0.750000    0.480279    10.50000    0.01740    0.03884 =
         0.03511    0.00000    0.00210    0.00000
AFIX  43
H5    2   -0.134946    0.750000    0.468533    10.50000   -1.20000
AFIX   0
C6    1    0.237894    0.600628    0.505085    11.00000    0.02482    0.01935 =
         0.02506   -0.00279    0.00032   -0.00086
C7    1    0.233044    0.543957    0.602131    11.00000    0.03006    0.02175 =
         0.02851   -0.00160   -0.00062   -0.00377
C8    1    0.280748    0.469112    0.585521    11.00000    0.04359    0.02269 =
         0.03942    0.00289    0.00023    0.00249
AFIX  43
H8    2    0.276580    0.430589    0.650486    11.00000   -1.20000
AFIX   0
C9    1    0.334364    0.449987    0.475242    11.00000    0.04690    0.02383 =
         0.05465   -0.00618    0.00541    0.00925
AFIX  43
H9    2    0.367345    0.398829    0.465332    11.00000   -1.20000
AFIX   0
C10   1    0.339541    0.505620    0.380075    11.00000    0.04554    0.03432 =
         0.03869   -0.01034    0.01101    0.00771
AFIX  43
H10   2    0.376178    0.492116    0.304805    11.00000   -1.20000
AFIX   0
C11   1    0.292161    0.581177    0.392077    11.00000    0.02870    0.02702 =
         0.02868   -0.00311    0.00297    0.00215
C12   1    0.180331    0.560931    0.726672    11.00000    0.04299    0.02342 =
         0.02719   -0.00011    0.00499   -0.00643
AFIX  13
H12   2    0.153918    0.617194    0.725111    11.00000   -1.20000
AFIX   0
C13   1    0.056050    0.512624    0.737461    11.00000    0.05620    0.04043 =
         0.06077   -0.00444    0.02609   -0.01207
AFIX 137
H13A  2    0.024311    0.526090    0.818608    11.00000   -1.50000
H13B  2    0.078963    0.457050    0.738341    11.00000   -1.50000
H13C  2   -0.015084    0.523652    0.662375    11.00000   -1.50000
AFIX   0
C14   1    0.290219    0.547947    0.847306    11.00000    0.07240    0.03884 =
         0.02961    0.00310   -0.00536   -0.00648
AFIX 137
H14A  2    0.256234    0.563607    0.926262    11.00000   -1.50000
H14B  2    0.369535    0.579312    0.839179    11.00000   -1.50000
H14C  2    0.315055    0.492633    0.853505    11.00000   -1.50000
AFIX   0
C15   1    0.294548    0.638724    0.281255    11.00000    0.04365    0.03414 =
         0.02732   -0.00104    0.01350    0.00403
AFIX  13
H15   2    0.293276    0.692080    0.319966    11.00000   -1.20000
AFIX   0
C16   1    0.418538    0.634459    0.219122    11.00000    0.04176    0.09979 =
         0.04437    0.02350    0.01535    0.01042
AFIX 137
H16A  2    0.414698    0.675447    0.152741    11.00000   -1.50000
H16B  2    0.422676    0.583319    0.177816    11.00000   -1.50000
H16C  2    0.498869    0.641837    0.286402    11.00000   -1.50000
AFIX   0
C17   1    0.169198    0.631867    0.178429    11.00000    0.03470    0.10962 =
         0.05708    0.04384    0.00228    0.00212
AFIX 137
H17A  2    0.172053    0.670704    0.109681    11.00000   -1.50000
H17B  2    0.089687    0.640981    0.218642    11.00000   -1.50000
H17C  2    0.164410    0.579463    0.140154    11.00000   -1.50000
AFIX   0
EADP c19 c27
EADP C20 C22
EADP c26 c23
REM AFIX 3
DELU 0.001  C18 > c27
RIGU
PART -1 10.5
same c18 c25 c24 c23 c22 c21 c20 c19
same c18 c25 c24 c26 c20 c21 c22 c27
same c18 c27 c22 c21 c20 c26 c24 c25
C18   1    0.602045    0.749413    0.814017    10.50000    0.02591    0.03461 =
         0.02328    0.00191    0.00262   -0.00426
C19   1    0.617745    0.811903    0.919990    10.50000    0.03361    0.02937 =
         0.04018   -0.00388   -0.00833    0.00310
AFIX  23
H19A  2    0.546935    0.804547    0.973867    10.50000   -1.20000
H19B  2    0.604027    0.863802    0.877907    10.50000   -1.20000
AFIX   0
C20   1    0.757302    0.810287    1.010458    10.50000    0.03748    0.05145 =
         0.03110    0.00177   -0.01032   -0.00069
AFIX  13
H20   2    0.761953    0.850784    1.080467    10.50000   -1.20000
AFIX   0
C21   1    0.776924    0.729651    1.070435    10.50000    0.05018    0.05460 =
         0.02801    0.00286   -0.01739    0.00406
AFIX  23
H21A  2    0.705529    0.719236    1.122490    10.50000   -1.20000
H21B  2    0.865002    0.727158    1.130066    10.50000   -1.20000
AFIX   0
C22   1    0.771786    0.667667    0.964097    10.50000    0.03748    0.05145 =
         0.03110    0.00177   -0.01032   -0.00069
AFIX  13
H22   2    0.789872    0.615110    1.005261    10.50000   -1.20000
AFIX   0
C23   1    0.877949    0.686265    0.880147    10.50000    0.03553    0.07262 =
         0.04681    0.00398   -0.00403   -0.00244
AFIX  23
H23A  2    0.968672    0.683553    0.935028    10.50000   -1.20000
H23B  2    0.873458    0.646802    0.809864    10.50000   -1.20000
AFIX   0
C24   1    0.856492    0.766211    0.819979    10.50000    0.02327    0.07719 =
         0.03607    0.00746   -0.00398   -0.00452
AFIX  13
H24   2    0.925893    0.777250    0.764506    10.50000   -1.20000
AFIX   0
C25   1    0.712448    0.764210    0.733491    10.50000    0.01997    0.10127 =
         0.03035    0.01124    0.00058   -0.00626
AFIX  23
H25A  2    0.694963    0.814601    0.686996    10.50000   -1.20000
H25B  2    0.709383    0.722644    0.666808    10.50000   -1.20000
AFIX   0
C26   1    0.859039    0.828062    0.921918    10.50000    0.03553    0.07262 =
         0.04681    0.00398   -0.00403   -0.00244
AFIX  23
H26A  2    0.837742    0.879192    0.878873    10.50000   -1.20000
H26B  2    0.950449    0.831265    0.975326    10.50000   -1.20000
AFIX   0
C27   1    0.629342    0.668962    0.878711    10.50000    0.03361    0.02937 =
         0.04018   -0.00388   -0.00833    0.00310
AFIX  23
H27A  2    0.622808    0.628147    0.810394    10.50000   -1.20000
H27B  2    0.560965    0.657767    0.933877    10.50000   -1.20000
part 0
AFIX   0
HKLF 5


REM  24349 in P2(1)/m
REM wR2 = 0.0897, GooF = S = 1.116, Restrained GooF = 1.084 for all data
REM R1 = 0.0358 for 3998 Fo > 4sig(Fo) and 0.0388 for all 4190 data
REM 234 parameters refined using 298 restraints

END

WGHT      0.0276      1.8051

REM Highest difference peak  0.416,  deepest hole -0.759,  1-sigma level  0.081
Q1    1   0.7679  0.7023  1.0618  11.00000  0.05    0.40
Q2    1   0.6013  0.7856  0.9524  11.00000  0.05    0.38
Q3    1   0.3429  0.7500  0.7224  10.50000  0.05    0.36
Q4    1   0.8579  0.6605  0.8642  11.00000  0.05    0.35
Q5    1   0.7932  0.7500  1.0978  10.50000  0.05    0.35
;
_shelx_res_checksum   59762

_shelx_hkl_file
;
   1   0   0 101.392 4.73635   2
   2   0   0 8084.57 348.971   2
   3   0   0 835.776 27.3938   2
   3   0   0 1310.63 60.1027  -1
  -3   0   1 1310.63 60.1027   2
   4   0   0 1006.13 26.8931   2
   5   0   0 126.125 4.55542   2
   5   0   0 245.705 12.4428  -1
  -5   0   2 245.705 12.4428   2
   6   0   0 873.216 35.5825  -1
  -6   0   2 873.216 35.5825   2
   7   0   0 956.079 24.6045   2
   8   0   0 108.364 4.24587  -1
  -8   0   3 108.364 4.24587   2
   9   0   0 722.648 60.6627  -1
  -9   0   3 722.648 60.6627   2
  10   0   0 7.17352 0.88597   2
  11   0   0 58.5020 4.17226  -1
 -11   0   4 58.5020 4.17226   2
  12   0   0 13.6311 1.42044   2
   1   1   0 2289.59 70.9201   2
   2   1   0 266.708 5.51848   2
   3   1   0 782.048 29.9636  -1
  -3   1   1 782.048 29.9636   2
   4   1   0 1.80814 0.30987   2
   5   1   0 1785.76 114.567  -1
  -5   1   2 1785.76 114.567   2
   6   1   0 715.204 25.9265  -1
  -6   1   2 715.204 25.9265   2
   7   1   0 21.5430 0.87683   2
   8   1   0 765.313 17.5257  -1
  -8   1   3 765.313 17.5257   2
   9   1   0 48.3927 1.59318   2
   9   1   0 40.0775 5.02737  -1
  -9   1   3 40.0775 5.02737   2
  10   1   0 83.3766 2.81294   2
  11   1   0 77.5402 2.69922  -1
 -11   1   4 77.5402 2.69922   2
  12   1   0 133.385 4.34916   2
   0   2   0 4046.20 141.747  -1
   0   2   0 4046.20 141.747   2
   1   2   0 91.0615 1.95082   2
   2   2   0 17.9468 0.99896   2
   3   2   0 1270.13 73.1001  -1
  -3   2   1 1270.13 73.1001   2
   4   2   0 224.649 5.34830   2
   5   2   0 104.671 22.0165  -1
  -5   2   2 104.671 22.0165   2
   6   2   0 582.095 24.6794  -1
  -6   2   2 582.095 24.6794   2
   7   2   0 864.904 19.1795   2
   8   2   0 47.1589 1.95233  -1
  -8   2   3 47.1589 1.95233   2
  10   2   0 -1.0120 0.41807   2
  11   2   0 91.4450 3.15127  -1
 -11   2   4 91.4450 3.15127   2
  12   2   0 22.1571 1.20892   2
   0   3   0 9.03894 0.65102  -1
   0   3   0 9.03894 0.65102   2
   1   3   0 158.885 3.28690   2
   2   3   0 818.499 18.2600   2
   3   3   0 201.628 10.7329  -1
  -3   3   1 201.628 10.7329   2
   4   3   0 238.526 5.71655   2
   5   3   0 778.044 38.1749  -1
  -5   3   2 778.044 38.1749   2
   6   3   0 500.916 26.8668  -1
  -6   3   2 500.916 26.8668   2
   7   3   0 10.0080 0.50943   2
   8   3   0 469.809 14.7828  -1
  -8   3   3 469.809 14.7828   2
  10   3   0 65.7904 1.91869   2
  11   3   0 73.9764 2.61597  -1
 -11   3   4 73.9764 2.61597   2
  12   3   0 134.942 5.41860   2
   0   4   0 6403.94 240.130  -1
   0   4   0 6403.94 240.130   2
   1   4   0 143.462 2.97769   2
   2   4   0 408.541 8.31137   2
   3   4   0 1376.29 64.4703  -1
  -3   4   1 1376.29 64.4703   2
   4   4   0 543.695 11.0038   2
   5   4   0 608.412 24.9156  -1
  -5   4   2 608.412 24.9156   2
   6   4   0 566.816 40.1733  -1
  -6   4   2 566.816 40.1733   2
   7   4   0 304.625 6.93427   2
   8   4   0 53.9135 2.32663  -1
  -8   4   3 53.9135 2.32663   2
   9   4   0 308.674 27.7418  -1
  -9   4   3 308.674 27.7418   2
  10   4   0 4.61563 0.66101   2
  11   4   0 83.7469 3.43654  -1
 -11   4   4 83.7469 3.43654   2
  12   4   0 19.9029 1.21639   2
   0   5   0 13.4889 0.83066  -1
   0   5   0 13.4889 0.83066   2
   1   5   0 1126.29 25.3068   2
   2   5   0 190.553 3.98514   2
   3   5   0 806.192 31.7585  -1
  -3   5   1 806.192 31.7585   2
   4   5   0 8.82820 0.65567   2
   5   5   0 1203.41 79.0182  -1
  -5   5   2 1203.41 79.0182   2
   6   5   0 357.564 19.4036  -1
  -6   5   2 357.564 19.4036   2
   7   5   0 125.189 3.14355   2
   8   5   0 217.886 6.40610  -1
  -8   5   3 217.886 6.40610   2
   9   5   0 86.0563 10.3559  -1
  -9   5   3 86.0563 10.3559   2
  10   5   0 52.9215 1.91191   2
  11   5   0 38.0863 2.10000  -1
 -11   5   4 38.0863 2.10000   2
  12   5   0 48.0497 2.12109   2
   0   6   0 1843.95 69.5252  -1
   0   6   0 1843.95 69.5252   2
   1   6   0 489.661 9.24166   2
   2   6   0 1188.48 21.2221   2
   3   6   0 642.429 18.5544  -1
  -3   6   1 642.429 18.5544   2
   4   6   0 732.779 17.7114   2
   5   6   0 327.850 15.5416  -1
  -5   6   2 327.850 15.5416   2
   6   6   0 578.625 28.8734  -1
  -6   6   2 578.625 28.8734   2
   7   6   0 536.994 12.1673   2
   8   6   0 34.5641 1.70489  -1
  -8   6   3 34.5641 1.70489   2
   9   6   0 120.173 13.2956  -1
  -9   6   3 120.173 13.2956   2
  10   6   0 4.64099 0.58878   2
  11   6   0 92.2629 3.42065  -1
 -11   6   4 92.2629 3.42065   2
  12   6   0 10.2208 1.23731   2
   0   7   0 2.67981 0.80026  -1
   0   7   0 2.67981 0.80026   2
   1   7   0 1298.02 23.1800   2
   2   7   0 770.765 14.6272   2
   3   7   0 476.597 12.2702  -1
  -3   7   1 476.597 12.2702   2
   4   7   0 93.8427 2.41148   2
   5   7   0 555.725 27.4449  -1
  -5   7   2 555.725 27.4449   2
   6   7   0 801.844 43.1366  -1
  -6   7   2 801.844 43.1366   2
   7   7   0 164.892 4.03433   2
   8   7   0 227.455 7.02128  -1
  -8   7   3 227.455 7.02128   2
   9   7   0 0.14138 0.54636   2
   9   7   0 -10.737 5.91835  -1
  -9   7   3 -10.737 5.91835   2
  10   7   0 48.8033 2.06361   2
  11   7   0 116.858 4.04613  -1
 -11   7   4 116.858 4.04613   2
  12   7   0 45.6433 2.33511   2
   0   8   0 1698.88 43.3163  -1
   0   8   0 1698.88 43.3163   2
   1   8   0 294.443 6.14582   2
   2   8   0 66.4042 1.75363   2
   3   8   0 333.628 7.48160  -1
  -3   8   1 333.628 7.48160   2
   4   8   0 230.339 5.27513   2
   5   8   0 250.845 13.8205  -1
  -5   8   2 250.845 13.8205   2
   6   8   0 395.124 15.3322  -1
  -6   8   2 395.124 15.3322   2
   7   8   0 356.814 8.72770   2
   8   8   0 155.340 5.08645  -1
  -8   8   3 155.340 5.08645   2
   9   8   0 356.170 32.4779  -1
  -9   8   3 356.170 32.4779   2
  10   8   0 2.33143 0.72452   2
  11   8   0 64.9516 2.82389  -1
 -11   8   4 64.9516 2.82389   2
  12   8   0 2.36770 1.20272   2
   0   9   0 45.6625 3.13513  -1
   0   9   0 45.6625 3.13513   2
   1   9   0 588.900 11.4010   2
   2   9   0 202.621 4.44703   2
   3   9   0 126.408 3.72063  -1
  -3   9   1 126.408 3.72063   2
   4   9   0 16.1677 0.94219   2
   5   9   0 925.657 47.3191  -1
  -5   9   2 925.657 47.3191   2
   6   9   0 327.244 11.0645  -1
  -6   9   2 327.244 11.0645   2
   7   9   0 55.6558 1.59089   2
   8   9   0 348.943 10.5096  -1
  -8   9   3 348.943 10.5096   2
   9   9   0 32.3158 8.66015  -1
  -9   9   3 32.3158 8.66015   2
  10   9   0 27.4676 1.65518   2
  11   9   0 24.7634 1.90496  -1
 -11   9   4 24.7634 1.90496   2
   0  10   0 3182.13 115.724  -1
   0  10   0 3182.13 115.724   2
   1  10   0 176.484 4.09108   2
   2  10   0 543.928 11.7287   2
   3  10   0 657.625 14.5635  -1
  -3  10   1 657.625 14.5635   2
   4  10   0 295.908 6.48528   2
   5  10   0 129.686 7.33041  -1
  -5  10   2 129.686 7.33041   2
   6  10   0 357.601 12.1553  -1
  -6  10   2 357.601 12.1553   2
   7  10   0 407.623 9.56923   2
   8  10   0 33.5055 1.88944  -1
  -8  10   3 33.5055 1.88944   2
  10  10   0 0.90356 0.72913   2
  11  10   0 49.9963 2.70698  -1
 -11  10   4 49.9963 2.70698   2
   0  11   0 33.1071 1.39239  -1
   0  11   0 33.1071 1.39239   2
   1  11   0 608.142 12.6982   2
   2  11   0 139.909 3.34320   2
   3  11   0 346.939 7.91767  -1
  -3  11   1 346.939 7.91767   2
   4  11   0 26.7210 1.20710   2
   5  11   0 433.627 19.0524  -1
  -5  11   2 433.627 19.0524   2
   6  11   0 432.815 13.4229  -1
  -6  11   2 432.815 13.4229   2
   7  11   0 7.03940 0.61805   2
   8  11   0 310.835 10.7092  -1
  -8  11   3 310.835 10.7092   2
   9  11   0 20.5869 8.24539  -1
  -9  11   3 20.5869 8.24539   2
  10  11   0 71.9431 3.24140   2
  11  11   0 46.8956 2.92771  -1
 -11  11   4 46.8956 2.92771   2
   0  12   0 1783.14 49.7205  -1
   0  12   0 1783.14 49.7205   2
   1  12   0 38.7842 1.58247   2
   2  12   0 88.9536 2.30672   2
   3  12   0 215.977 5.20671  -1
  -3  12   1 215.977 5.20671   2
   4  12   0 92.2710 2.73190   2
   5  12   0 64.6680 5.31555  -1
  -5  12   2 64.6680 5.31555   2
   6  12   0 203.640 7.78508  -1
  -6  12   2 203.640 7.78508   2
   7  12   0 179.724 4.75464   2
   8  12   0 20.7447 1.33517  -1
  -8  12   3 20.7447 1.33517   2
   9  12   0 244.750 13.9895  -1
  -9  12   3 244.750 13.9895   2
  10  12   0 0.78085 1.09607   2
   0  13   0 40.3493 1.83926  -1
   0  13   0 40.3493 1.83926   2
   1  13   0 240.272 5.38948   2
   2  13   0 58.3491 1.97331   2
   3  13   0 51.7226 2.73991  -1
  -3  13   1 51.7226 2.73991   2
   4  13   0 83.4157 2.65622   2
   5  13   0 391.628 20.7677  -1
  -5  13   2 391.628 20.7677   2
   6  13   0 140.732 5.97542  -1
  -6  13   2 140.732 5.97542   2
   7  13   0 1.64619 0.68855   2
   8  13   0 129.378 4.08682  -1
  -8  13   3 129.378 4.08682   2
   9  13   0 2.28951 3.57634  -1
  -9  13   3 2.28951 3.57634   2
  10  13   0 13.7123 1.60161   2
   0  14   0 2077.72 66.9001  -1
   0  14   0 2077.72 66.9001   2
   1  14   0 22.0811 1.29128   2
   2  14   0 187.304 4.75046   2
   3  14   0 424.563 10.5341  -1
  -3  14   1 424.563 10.5341   2
   4  14   0 194.644 5.44100   2
   5  14   0 28.4977 3.64259  -1
  -5  14   2 28.4977 3.64259   2
   6  14   0 209.032 6.73062  -1
  -6  14   2 209.032 6.73062   2
   7  14   0 126.975 3.40254   2
   8  14   0 26.0373 2.16202  -1
  -8  14   3 26.0373 2.16202   2
   9  14   0 160.405 7.95977  -1
  -9  14   3 160.405 7.95977   2
  10  14   0 8.29886 1.11966   2
   0  15   0 9.16119 2.00293  -1
   0  15   0 9.16119 2.00293   2
   1  15   0 265.498 7.21110   2
   2  15   0 14.8847 1.24991   2
   3  15   0 167.133 5.61825  -1
  -3  15   1 167.133 5.61825   2
   4  15   0 4.95809 1.10415   2
   5  15   0 233.129 7.59130  -1
  -5  15   2 233.129 7.59130   2
   6  15   0 101.933 3.71455  -1
  -6  15   2 101.933 3.71455   2
   7  15   0 1.63507 0.72274   2
   8  15   0 207.254 6.65279  -1
  -8  15   3 207.254 6.65279   2
   9  15   0 -0.1773 2.84630  -1
  -9  15   3 -0.1773 2.84630   2
   0  16   0 1097.79 55.3548  -1
   0  16   0 1097.79 55.3548   2
   1  16   0 14.9495 1.40757   2
   2  16   0 51.1297 2.09427   2
   3  16   0 129.974 4.46907  -1
  -3  16   1 129.974 4.46907   2
   4  16   0 27.9778 1.55982   2
   5  16   0 16.8067 1.89718  -1
  -5  16   2 16.8067 1.89718   2
   6  16   0 111.570 3.62283  -1
  -6  16   2 111.570 3.62283   2
   7  16   0 92.8140 2.99944   2
   8  16   0 8.27478 1.74875  -1
  -8  16   3 8.27478 1.74875   2
   0  17   0 2.90571 1.47068  -1
   0  17   0 2.90571 1.47068   2
   1  17   0 193.194 5.12064   2
   2  17   0 55.9784 2.28913   2
   3  17   0 56.4064 2.78283  -1
  -3  17   1 56.4064 2.78283   2
   4  17   0 45.9506 2.10057   2
   5  17   0 182.300 5.98489  -1
  -5  17   2 182.300 5.98489   2
   6  17   0 112.470 4.10452  -1
  -6  17   2 112.470 4.10452   2
   7  17   0 6.15608 0.92557   2
   8  17   0 131.683 4.26249  -1
  -8  17   3 131.683 4.26249   2
   0  18   0 389.025 14.5357  -1
   0  18   0 389.025 14.5357   2
   1  18   0 30.0032 1.70133   2
   2  18   0 44.9330 2.09902   2
   3  18   0 92.5126 3.36139  -1
  -3  18   1 92.5126 3.36139   2
   4  18   0 92.9527 3.36682   2
   5  18   0 60.8451 2.98082  -1
  -5  18   2 60.8451 2.98082   2
   6  18   0 101.792 3.81365  -1
  -6  18   2 101.792 3.81365   2
   7  18   0 170.783 4.89264   2
   0  19   0 1.07064 1.61254  -1
   0  19   0 1.07064 1.61254   2
   1  19   0 127.014 3.89801   2
   2  19   0 51.8313 2.56817   2
   3  19   0 110.121 4.22814  -1
  -3  19   1 110.121 4.22814   2
   4  19   0 9.54986 1.46586   2
   5  19   0 153.550 6.50637  -1
  -5  19   2 153.550 6.50637   2
   6  19   0 108.725 4.87722  -1
  -6  19   2 108.725 4.87722   2
   0  20   0 377.186 17.5537  -1
   0  20   0 377.186 17.5537   2
   1  20   0 34.7219 2.48897   2
   2  20   0 83.9336 3.86666   2
   3  20   0 84.3319 3.95837  -1
  -3  20   1 84.3319 3.95837   2
   4  20   0 54.1105 3.15973   2
   5  20   0 26.3730 3.28562  -1
  -5  20   2 26.3730 3.28562   2
   0  21   0 -1.0009 2.81462  -1
   0  21   0 -1.0009 2.81462   2
   1  21   0 91.0018 4.63816   2
   2  21   0 13.7536 2.13180   2
   3  21   0 30.2250 3.93125  -1
  -3  21   1 30.2250 3.93125   2
   4  21   0 2.91032 1.62940   2
   0  22   0 35.9051 4.91851  -1
   0  22   0 35.9051 4.91851   2
   1  22   0 7.46518 2.22058   2
   2  22   0 7.35646 7.84608   2
 -13   0   1 17.3323 4.73649   2
 -13   0   1 37.2777 10.1024  -1
 -13   0   4 37.2777 10.1024   2
 -12   0   1 143.904 7.72963   2
 -11   0   1 47.9787 3.22082  -1
 -11   0   3 47.9787 3.22082   2
 -10   0   1 240.410 9.35924   2
  -8   0   1 35.3554 1.71208  -1
  -8   0   2 35.3554 1.71208   2
  -7   0   1 75.1436 2.55619   2
  -6   0   1 64.0110 3.36933  -1
  -6   0   1 64.0110 3.36933   2
  -5   0   1 3640.54 192.241  -1
  -5   0   1 3640.54 192.241   2
  -4   0   1 467.700 11.9541   2
  -2   0   1 428.778 11.0927   2
  -1   0   1 259.185 6.16194   2
   0   0   1 1045.86 61.6437  -1
   0   0   1 1045.86 61.6437   2
   1   0   1 118.909 3.48554   2
   2   0   1 3.22374 0.33911   2
   3   0   1 4350.33 213.687  -1
  -3   0   2 4350.33 213.687   2
   4   0   1 16.8600 0.88805   2
   5   0   1 713.575 31.5956  -1
  -5   0   3 713.575 31.5956   2
   6   0   1 640.473 31.7240  -1
  -6   0   3 640.473 31.7240   2
   7   0   1 5.05162 0.86811   2
   8   0   1 352.251 10.5418  -1
  -8   0   4 352.251 10.5418   2
   9   0   1 91.9088 3.71783   2
   9   0   1 102.248 9.18464  -1
  -9   0   4 102.248 9.18464   2
  10   0   1 10.3205 1.03431   2
  11   0   1 194.448 13.1790  -1
 -11   0   5 194.448 13.1790   2
  12   0   1 10.7675 1.24955   2
 -13   1   1 35.8610 2.66094   2
 -12   1   1 3.70136 0.78474   2
 -11   1   1 172.102 6.06115  -1
 -11   1   3 172.102 6.06115   2
 -10   1   1 130.149 3.40853   2
  -9   1   1 470.093 40.1332  -1
  -9   1   2 470.093 40.1332   2
  -8   1   1 178.590 4.20367  -1
  -8   1   2 178.590 4.20367   2
  -7   1   1 357.361 7.39864   2
  -6   1   1 1167.19 34.6805  -1
  -6   1   1 1167.19 34.6805   2
  -5   1   1 625.882 22.1144  -1
  -5   1   1 625.882 22.1144   2
  -4   1   1 1445.77 28.4284   2
  -3   1   1 829.629 31.2437  -1
   3   1   0 829.629 31.2437   2
  -2   1   1 1110.24 34.1555   2
  -1   1   1 1075.26 27.7353   2
   0   1   1 3828.54 93.3076  -1
   0   1   1 3828.54 93.3076   2
   1   1   1 233.444 4.60119   2
   2   1   1 140.674 2.74542   2
   3   1   1 1986.31 66.7385  -1
  -3   1   2 1986.31 66.7385   2
   4   1   1 220.371 4.33412   2
   5   1   1 591.779 16.4084  -1
  -5   1   3 591.779 16.4084   2
   6   1   1 48.0212 1.85682  -1
  -6   1   3 48.0212 1.85682   2
   7   1   1 229.430 5.22995   2
   8   1   1 57.9825 2.78769  -1
  -8   1   4 57.9825 2.78769   2
   9   1   1 156.991 13.4507  -1
  -9   1   4 156.991 13.4507   2
  10   1   1 103.151 3.71919   2
  11   1   1 48.1360 2.07109  -1
 -11   1   5 48.1360 2.07109   2
  12   1   1 48.6168 2.05748   2
 -12   2   1 141.192 5.68919   2
 -11   2   1 22.8754 1.21292  -1
 -11   2   3 22.8754 1.21292   2
 -10   2   1 85.5610 2.62704   2
  -9   2   1 75.0952 8.28688  -1
  -9   2   2 75.0952 8.28688   2
  -8   2   1 341.821 9.89099  -1
  -8   2   2 341.821 9.89099   2
  -7   2   1 17.6548 0.75058   2
  -6   2   1 471.337 21.4477  -1
  -6   2   1 471.337 21.4477   2
  -5   2   1 2254.40 142.799  -1
  -5   2   1 2254.40 142.799   2
  -4   2   1 8.72937 2.29403   2
  -3   2   1 1344.29 55.1918  -1
   3   2   0 1344.29 55.1918   2
  -2   2   1 571.910 10.5915   2
  -1   2   1 181.700 3.56808   2
   0   2   1 3418.34 89.7351  -1
   0   2   1 3418.34 89.7351   2
   1   2   1 87.5387 1.85615   2
   2   2   1 4951.51 133.988   2
   3   2   1 1034.70 32.1355  -1
  -3   2   2 1034.70 32.1355   2
   4   2   1 218.269 5.41083   2
   5   2   1 58.9923 2.42753  -1
  -5   2   3 58.9923 2.42753   2
   6   2   1 497.151 16.6395  -1
  -6   2   3 497.151 16.6395   2
   7   2   1 1.09741 0.48555   2
   8   2   1 434.370 12.5777  -1
  -8   2   4 434.370 12.5777   2
  10   2   1 11.4925 0.73739   2
  11   2   1 89.3685 3.40371  -1
 -11   2   5 89.3685 3.40371   2
  12   2   1 19.5002 1.26641   2
 -12   3   1 17.1459 0.97977   2
 -11   3   1 203.146 7.84182  -1
 -11   3   3 203.146 7.84182   2
 -10   3   1 28.7728 1.32048   2
  -9   3   1 129.913 4.25844   2
  -9   3   1 601.119 51.4164  -1
  -9   3   2 601.119 51.4164   2
  -8   3   1 118.789 4.86449  -1
  -8   3   2 118.789 4.86449   2
  -7   3   1 459.592 10.6749   2
  -6   3   1 403.278 10.2294   2
  -5   3   1 147.325 4.15773   2
  -4   3   1 906.809 18.6566   2
  -3   3   1 208.354 9.16500  -1
   3   3   0 208.354 9.16500   2
  -2   3   1 187.816 4.12120   2
  -1   3   1 493.935 9.04369   2
   0   3   1 5225.01 154.780  -1
   0   3   1 5225.01 154.780   2
   1   3   1 672.015 12.7367   2
   2   3   1 703.657 13.0528   2
   3   3   1 2033.46 80.0210  -1
  -3   3   2 2033.46 80.0210   2
   4   3   1 12.7122 0.54820   2
   5   3   1 1096.89 44.2129  -1
  -5   3   3 1096.89 44.2129   2
   6   3   1 394.572 12.6000  -1
  -6   3   3 394.572 12.6000   2
   7   3   1 790.831 16.3715   2
   8   3   1 135.471 3.92459  -1
  -8   3   4 135.471 3.92459   2
   9   3   1 212.420 5.55752   2
  10   3   1 103.620 2.97308   2
  11   3   1 52.7057 2.15550  -1
 -11   3   5 52.7057 2.15550   2
  12   3   1 18.7124 0.99290   2
 -12   4   1 104.022 3.81522   2
 -11   4   1 58.8964 2.66948  -1
 -11   4   3 58.8964 2.66948   2
 -10   4   1 209.951 6.84491   2
  -9   4   1 85.2101 6.65878  -1
  -9   4   2 85.2101 6.65878   2
  -8   4   1 385.745 10.2733  -1
  -8   4   2 385.745 10.2733   2
  -7   4   1 53.7727 1.77723   2
  -6   4   1 577.574 33.3185  -1
  -6   4   1 577.574 33.3185   2
  -5   4   1 3000.66 126.057  -1
  -5   4   1 3000.66 126.057   2
  -4   4   1 16.8168 0.66658   2
  -3   4   1 1360.70 64.5219  -1
   3   4   0 1360.70 64.5219   2
  -2   4   1 113.180 2.91488   2
  -1   4   1 1902.55 52.7551   2
   0   4   1 63.0409 1.48733  -1
   0   4   1 63.0409 1.48733   2
   1   4   1 3114.04 84.0713   2
   2   4   1 800.466 14.8734   2
   3   4   1 329.444 8.52090  -1
  -3   4   2 329.444 8.52090   2
   4   4   1 570.380 11.1469   2
   5   4   1 473.348 25.2147  -1
  -5   4   3 473.348 25.2147   2
   6   4   1 706.543 27.8418  -1
  -6   4   3 706.543 27.8418   2
   7   4   1 23.1469 0.86239   2
   8   4   1 672.752 18.4134  -1
  -8   4   4 672.752 18.4134   2
   9   4   1 149.399 4.45384   2
  10   4   1 10.6669 0.78930   2
  11   4   1 113.758 5.35677  -1
 -11   4   5 113.758 5.35677   2
  12   4   1 5.58708 0.69658   2
 -12   5   1 2.01813 0.75789   2
 -11   5   1 214.664 6.71002  -1
 -11   5   3 214.664 6.71002   2
 -10   5   1 54.9113 2.27465   2
  -9   5   1 659.438 56.6731  -1
  -9   5   2 659.438 56.6731   2
  -8   5   1 56.6557 2.31221  -1
  -8   5   2 56.6557 2.31221   2
  -7   5   1 571.364 13.1022   2
  -6   5   1 674.522 32.1215  -1
  -6   5   1 674.522 32.1215   2
  -5   5   1 269.394 10.1571  -1
  -5   5   1 269.394 10.1571   2
  -4   5   1 2178.86 56.6139   2
  -3   5   1 792.902 26.6480  -1
   3   5   0 792.902 26.6480   2
  -2   5   1 963.357 17.3667   2
  -1   5   1 175.050 3.80883   2
   0   5   1 9061.08 239.496  -1
   0   5   1 9061.08 239.496   2
   1   5   1 1296.50 30.3342   2
   2   5   1 565.059 10.8527   2
   3   5   1 1174.91 41.0776  -1
  -3   5   2 1174.91 41.0776   2
   4   5   1 43.1752 1.20620   2
   5   5   1 293.546 15.4934  -1
  -5   5   3 293.546 15.4934   2
   6   5   1 309.567 13.6153  -1
  -6   5   3 309.567 13.6153   2
   7   5   1 297.888 7.76442   2
   8   5   1 440.569 12.1852  -1
  -8   5   4 440.569 12.1852   2
   9   5   1 268.071 25.1036  -1
  -9   5   4 268.071 25.1036   2
  10   5   1 114.442 3.22104   2
  11   5   1 38.3181 2.25333  -1
 -11   5   5 38.3181 2.25333   2
  12   5   1 23.5556 1.46672   2
 -12   6   1 93.8564 3.51090   2
 -11   6   1 40.0941 1.98115  -1
 -11   6   3 40.0941 1.98115   2
 -10   6   1 103.567 3.78399   2
  -9   6   1 255.545 17.0675  -1
  -9   6   2 255.545 17.0675   2
  -8   6   1 436.988 12.2113  -1
  -8   6   2 436.988 12.2113   2
  -7   6   1 65.1868 1.92769   2
  -6   6   1 1091.52 36.7825  -1
  -6   6   1 1091.52 36.7825   2
  -5   6   1 784.454 41.4796  -1
  -5   6   1 784.454 41.4796   2
  -4   6   1 8.68218 0.55185   2
  -3   6   1 656.677 18.2294  -1
   3   6   0 656.677 18.2294   2
  -2   6   1 44.6597 1.40674   2
  -1   6   1 798.653 14.2472   2
   0   6   1 21.0837 0.76687  -1
   0   6   1 21.0837 0.76687   2
   1   6   1 1759.24 44.1376   2
   2   6   1 451.854 8.97704   2
   3   6   1 961.093 24.5380  -1
  -3   6   2 961.093 24.5380   2
   4   6   1 67.3455 1.80704   2
   5   6   1 106.537 5.29090  -1
  -5   6   3 106.537 5.29090   2
   6   6   1 236.176 9.85012  -1
  -6   6   3 236.176 9.85012   2
   7   6   1 13.3322 0.83345   2
   8   6   1 326.469 9.75589  -1
  -8   6   4 326.469 9.75589   2
   9   6   1 208.002 20.3505  -1
  -9   6   4 208.002 20.3505   2
  10   6   1 5.79881 0.64576   2
  11   6   1 99.9555 5.21883  -1
 -11   6   5 99.9555 5.21883   2
  12   6   1 28.9033 1.78530   2
 -12   7   1 -1.2800 0.83697   2
 -11   7   1 180.147 5.82793  -1
 -11   7   3 180.147 5.82793   2
 -10   7   1 48.1659 2.20725   2
  -9   7   1 179.980 17.5994  -1
  -9   7   2 179.980 17.5994   2
  -8   7   1 135.034 4.37002  -1
  -8   7   2 135.034 4.37002   2
  -7   7   1 363.115 8.66830   2
  -6   7   1 148.070 6.47653  -1
  -6   7   1 148.070 6.47653   2
  -5   7   1 494.980 22.9623  -1
  -5   7   1 494.980 22.9623   2
  -4   7   1 468.701 11.4508   2
  -3   7   1 490.732 11.1516  -1
   3   7   0 490.732 11.1516   2
  -2   7   1 2.38394 0.49364   2
  -1   7   1 23.1468 1.18240   2
   0   7   1 526.972 10.6512  -1
   0   7   1 526.972 10.6512   2
   1   7   1 584.160 10.9893   2
   2   7   1 712.933 14.2202   2
   3   7   1 286.301 6.67507  -1
  -3   7   2 286.301 6.67507   2
   4   7   1 41.7470 1.23310   2
   5   7   1 333.810 18.2426  -1
  -5   7   3 333.810 18.2426   2
   6   7   1 282.545 11.5024  -1
  -6   7   3 282.545 11.5024   2
   7   7   1 237.800 6.83582   2
   8   7   1 466.107 13.7775  -1
  -8   7   4 466.107 13.7775   2
   9   7   1 351.247 32.4268  -1
  -9   7   4 351.247 32.4268   2
  10   7   1 53.9358 1.90846   2
  11   7   1 22.9616 1.96887  -1
 -11   7   5 22.9616 1.96887   2
  12   7   1 26.2068 1.36454   2
 -12   8   1 52.3958 2.85628   2
 -11   8   1 47.5085 2.23008  -1
 -11   8   3 47.5085 2.23008   2
 -10   8   1 103.937 3.89303   2
  -9   8   1 173.704 6.39838   2
  -9   8   1 208.623 20.6722  -1
  -9   8   2 208.623 20.6722   2
  -8   8   1 117.792 4.85034  -1
  -8   8   2 117.792 4.85034   2
  -7   8   1 113.430 2.85778   2
  -6   8   1 819.401 29.7920  -1
  -6   8   1 819.401 29.7920   2
  -5   8   1 1338.40 69.8095  -1
  -5   8   1 1338.40 69.8095   2
  -4   8   1 37.2664 1.27886   2
  -3   8   1 331.683 8.39914  -1
   3   8   0 331.683 8.39914   2
  -2   8   1 77.2030 2.02358   2
  -1   8   1 8.37124 0.63812   2
   0   8   1 86.2833 2.24415  -1
   0   8   1 86.2833 2.24415   2
   1   8   1 264.488 5.27416   2
   2   8   1 415.698 8.39340   2
   3   8   1 149.428 3.81135  -1
  -3   8   2 149.428 3.81135   2
   4   8   1 473.738 9.93969   2
   5   8   1 99.4833 5.85186  -1
  -5   8   3 99.4833 5.85186   2
   6   8   1 525.762 17.5934  -1
  -6   8   3 525.762 17.5934   2
   7   8   1 1.87522 0.74738   2
   8   8   1 223.851 7.42099  -1
  -8   8   4 223.851 7.42099   2
   9   8   1 72.9557 11.2874  -1
  -9   8   4 72.9557 11.2874   2
  10   8   1 5.19290 0.58750   2
  11   8   1 140.642 5.90712  -1
 -11   8   5 140.642 5.90712   2
 -11   9   1 122.176 5.08338  -1
 -11   9   3 122.176 5.08338   2
 -10   9   1 76.8403 3.12944   2
  -9   9   1 31.7416 2.14330   2
  -9   9   1 268.344 25.4109  -1
  -9   9   2 268.344 25.4109   2
  -8   9   1 195.990 7.12144  -1
  -8   9   2 195.990 7.12144   2
  -7   9   1 173.438 4.38594   2
  -6   9   1 614.076 21.2929  -1
  -6   9   1 614.076 21.2929   2
  -5   9   1 174.164 7.98737  -1
  -5   9   1 174.164 7.98737   2
  -4   9   1 1158.54 22.2907   2
  -3   9   1 135.433 3.44998  -1
   3   9   0 135.433 3.44998   2
  -2   9   1 114.793 2.71203   2
  -1   9   1 257.067 5.45389   2
   0   9   1 1039.76 18.8458  -1
   0   9   1 1039.76 18.8458   2
   1   9   1 688.721 13.0906   2
   2   9   1 220.304 4.82379   2
   3   9   1 1140.31 26.8443  -1
  -3   9   2 1140.31 26.8443   2
   4   9   1 -1.6406 0.52440   2
   5   9   1 312.437 12.6127  -1
  -5   9   3 312.437 12.6127   2
   6   9   1 224.516 6.94581  -1
  -6   9   3 224.516 6.94581   2
   7   9   1 122.122 3.96926   2
   8   9   1 142.736 4.39908  -1
  -8   9   4 142.736 4.39908   2
   9   9   1 103.315 14.3243  -1
  -9   9   4 103.315 14.3243   2
  10   9   1 59.1915 2.06941   2
  11   9   1 114.849 4.92907  -1
 -11   9   5 114.849 4.92907   2
 -11  10   1 25.4887 2.00813  -1
 -11  10   3 25.4887 2.00813   2
 -10  10   1 82.3777 2.93137   2
  -9  10   1 85.3903 2.85585   2
  -9  10   1 141.140 16.2181  -1
  -9  10   2 141.140 16.2181   2
  -8  10   1 209.140 5.87621  -1
  -8  10   2 209.140 5.87621   2
  -7  10   1 57.5863 2.13174   2
  -6  10   1 401.187 14.6836  -1
  -6  10   1 401.187 14.6836   2
  -5  10   1 748.912 34.4759  -1
  -5  10   1 748.912 34.4759   2
  -4  10   1 4.87900 0.62155   2
  -3  10   1 632.457 13.9984  -1
   3  10   0 632.457 13.9984   2
  -2  10   1 44.2677 1.51292   2
  -1  10   1 472.370 9.77149   2
   0  10   1 93.9670 2.79264  -1
   0  10   1 93.9670 2.79264   2
   1  10   1 663.875 13.5226   2
   2  10   1 490.371 10.4362   2
   3  10   1 473.381 10.3869  -1
  -3  10   2 473.381 10.3869   2
   4  10   1 172.163 4.38803   2
   5  10   1 61.4766 3.96944  -1
  -5  10   3 61.4766 3.96944   2
   6  10   1 243.251 7.79087  -1
  -6  10   3 243.251 7.79087   2
   7  10   1 3.61861 0.67352   2
   8  10   1 149.007 4.81609  -1
  -8  10   4 149.007 4.81609   2
   9  10   1 80.5267 5.64869  -1
  -9  10   4 80.5267 5.64869   2
  10  10   1 10.0872 0.73401   2
  11  10   1 49.9460 3.42677  -1
 -11  10   5 49.9460 3.42677   2
 -11  11   1 92.4251 4.73084  -1
 -11  11   3 92.4251 4.73084   2
 -10  11   1 14.8109 1.28538   2
  -9  11   1 200.754 14.3224  -1
  -9  11   2 200.754 14.3224   2
  -8  11   1 17.0682 1.21946  -1
  -8  11   2 17.0682 1.21946   2
  -7  11   1 107.047 3.22201   2
  -6  11   1 156.926 6.43706  -1
  -6  11   1 156.926 6.43706   2
  -5  11   1 84.6280 3.74102  -1
  -5  11   1 84.6280 3.74102   2
  -4  11   1 426.008 9.62467   2
  -3  11   1 315.397 8.34385  -1
   3  11   0 315.397 8.34385   2
  -2  11   1 309.785 7.08888   2
  -1  11   1 16.8149 1.18397   2
   0  11   1 1215.09 23.8064  -1
   0  11   1 1215.09 23.8064   2
   1  11   1 230.731 5.30998   2
   2  11   1 304.845 7.19672   2
   3  11   1 664.454 14.0008  -1
  -3  11   2 664.454 14.0008   2
   4  11   1 2.36263 0.74196   2
   5  11   1 219.449 10.2319  -1
  -5  11   3 219.449 10.2319   2
   6  11   1 94.2553 3.22185  -1
  -6  11   3 94.2553 3.22185   2
   7  11   1 194.006 4.98328   2
   8  11   1 73.3892 3.34750  -1
  -8  11   4 73.3892 3.34750   2
   9  11   1 150.425 7.46997  -1
  -9  11   4 150.425 7.46997   2
  11  11   1 37.7797 4.32750  -1
 -11  11   5 37.7797 4.32750   2
 -11  12   1 24.2909 7.11995  -1
 -11  12   3 24.2909 7.11995   2
 -10  12   1 72.0086 3.25704   2
  -9  12   1 23.2223 4.17811  -1
  -9  12   2 23.2223 4.17811   2
  -8  12   1 130.667 4.43756  -1
  -8  12   2 130.667 4.43756   2
  -7  12   1 5.10103 0.63984   2
  -6  12   1 183.785 8.90625  -1
  -6  12   1 183.785 8.90625   2
  -5  12   1 693.446 30.9656  -1
  -5  12   1 693.446 30.9656   2
  -4  12   1 -0.9521 0.70684   2
  -3  12   1 189.982 5.20519  -1
   3  12   0 189.982 5.20519   2
  -2  12   1 77.7403 2.44713   2
  -1  12   1 115.861 3.17487   2
   0  12   1 26.7435 1.35341  -1
   0  12   1 26.7435 1.35341   2
   1  12   1 88.8744 2.46862   2
   2  12   1 276.975 6.21425   2
   3  12   1 199.918 4.94842  -1
  -3  12   2 199.918 4.94842   2
   4  12   1 80.5934 2.64451   2
   5  12   1 42.1301 2.76861  -1
  -5  12   3 42.1301 2.76861   2
   6  12   1 235.915 7.61623  -1
  -6  12   3 235.915 7.61623   2
   7  12   1 0.91047 0.45268   2
   8  12   1 253.562 7.16950  -1
  -8  12   4 253.562 7.16950   2
   9  12   1 27.6096 4.43031  -1
  -9  12   4 27.6096 4.43031   2
  10  12   1 10.9596 0.92227   2
 -10  13   1 42.3052 2.34271   2
  -9  13   1 186.496 8.78132  -1
  -9  13   2 186.496 8.78132   2
  -8  13   1 28.5217 1.48969  -1
  -8  13   2 28.5217 1.48969   2
  -7  13   1 75.6318 2.34955   2
  -6  13   1 436.283 11.2496  -1
  -6  13   1 436.283 11.2496   2
  -5  13   1 90.7339 4.78162  -1
  -5  13   1 90.7339 4.78162   2
  -4  13   1 288.247 7.31604   2
  -3  13   1 70.3198 2.64350  -1
   3  13   0 70.3198 2.64350   2
  -2  13   1 49.6119 2.02022   2
  -1  13   1 70.7893 2.27193   2
   0  13   1 826.959 17.4103  -1
   0  13   1 826.959 17.4103   2
   1  13   1 8.03262 1.05708   2
   2  13   1 56.4607 2.16800   2
   3  13   1 449.278 10.1008  -1
  -3  13   2 449.278 10.1008   2
   4  13   1 -1.2175 0.75864   2
   5  13   1 139.634 5.81772  -1
  -5  13   3 139.634 5.81772   2
   6  13   1 68.4010 2.94144  -1
  -6  13   3 68.4010 2.94144   2
   7  13   1 175.427 4.93880   2
   8  13   1 45.8088 2.34947  -1
  -8  13   4 45.8088 2.34947   2
   9  13   1 126.829 5.96042  -1
  -9  13   4 126.829 5.96042   2
  10  13   1 35.9729 1.87579   2
 -10  14   1 95.4440 4.14409   2
  -9  14   1 24.7837 2.20908  -1
  -9  14   2 24.7837 2.20908   2
  -8  14   1 133.773 4.33041  -1
  -8  14   2 133.773 4.33041   2
  -7  14   1 15.5702 1.07268   2
  -6  14   1 408.126 12.9449  -1
  -6  14   1 408.126 12.9449   2
  -5  14   1 826.208 32.8716  -1
  -5  14   1 826.208 32.8716   2
  -4  14   1 74.4190 2.63244   2
  -3  14   1 426.298 11.5191  -1
   3  14   0 426.298 11.5191   2
  -2  14   1 4.43541 0.86730   2
  -1  14   1 451.408 10.1101   2
   0  14   1 25.3293 1.45111  -1
   0  14   1 25.3293 1.45111   2
   1  14   1 244.342 6.13956   2
   2  14   1 295.504 7.83767   2
   3  14   1 111.801 3.44499  -1
  -3  14   2 111.801 3.44499   2
   4  14   1 61.8840 2.57259   2
   5  14   1 10.6926 1.70604  -1
  -5  14   3 10.6926 1.70604   2
   6  14   1 180.265 5.95284  -1
  -6  14   3 180.265 5.95284   2
   7  14   1 1.35192 0.65522   2
   8  14   1 164.039 5.98014  -1
  -8  14   4 164.039 5.98014   2
   9  14   1 48.0376 5.07251  -1
  -9  14   4 48.0376 5.07251   2
  -9  15   1 128.970 9.04121  -1
  -9  15   2 128.970 9.04121   2
  -8  15   1 20.3516 2.00898  -1
  -8  15   2 20.3516 2.00898   2
  -7  15   1 105.426 3.19408   2
  -6  15   1 279.135 8.35330  -1
  -6  15   1 279.135 8.35330   2
  -5  15   1 140.704 5.38985  -1
  -5  15   1 140.704 5.38985   2
  -4  15   1 408.984 10.6875   2
  -3  15   1 184.374 5.80066  -1
   3  15   0 184.374 5.80066   2
  -2  15   1 414.414 10.3562   2
  -1  15   1 15.2654 1.21313   2
   0  15   1 967.706 25.3653  -1
   0  15   1 967.706 25.3653   2
   1  15   1 139.413 4.02957   2
   2  15   1 101.811 3.32002   2
   3  15   1 370.923 11.2954  -1
  -3  15   2 370.923 11.2954   2
   4  15   1 19.6358 1.33781   2
   5  15   1 145.739 5.14667  -1
  -5  15   3 145.739 5.14667   2
   6  15   1 39.6298 2.55534  -1
  -6  15   3 39.6298 2.55534   2
   7  15   1 99.4981 3.00722   2
   8  15   1 13.8738 2.68769  -1
  -8  15   4 13.8738 2.68769   2
   9  15   1 59.9296 6.30522  -1
  -9  15   4 59.9296 6.30522   2
  -9  16   1 18.3237 2.79807  -1
  -9  16   2 18.3237 2.79807   2
  -8  16   1 47.7799 2.68157  -1
  -8  16   2 47.7799 2.68157   2
  -7  16   1 5.16326 1.04984   2
  -6  16   1 15.7131 1.87872  -1
  -6  16   1 15.7131 1.87872   2
  -5  16   1 407.166 10.2850  -1
  -5  16   1 407.166 10.2850   2
  -4  16   1 10.8016 1.11849   2
  -3  16   1 138.270 4.65478  -1
   3  16   0 138.270 4.65478   2
  -2  16   1 90.6393 2.94250   2
  -1  16   1 144.463 3.90948   2
   0  16   1 17.9229 1.66128  -1
   0  16   1 17.9229 1.66128   2
   1  16   1 91.3974 3.15603   2
   2  16   1 152.338 4.56029   2
   3  16   1 196.711 5.64828  -1
  -3  16   2 196.711 5.64828   2
   4  16   1 66.9486 2.57958   2
   5  16   1 9.36483 1.62825  -1
  -5  16   3 9.36483 1.62825   2
   6  16   1 171.781 5.27919  -1
  -6  16   3 171.781 5.27919   2
   7  16   1 6.95585 0.94404   2
   8  16   1 108.850 3.62507  -1
  -8  16   4 108.850 3.62507   2
  -8  17   1 6.31054 1.96036  -1
  -8  17   2 6.31054 1.96036   2
  -7  17   1 10.0351 1.03073   2
  -6  17   1 64.3070 3.34639  -1
  -6  17   1 64.3070 3.34639   2
  -5  17   1 -0.7405 2.01759  -1
  -5  17   1 -0.7405 2.01759   2
  -4  17   1 64.1917 2.66467   2
  -3  17   1 62.4017 3.04010  -1
   3  17   0 62.4017 3.04010   2
  -2  17   1 1.62721 0.91515   2
  -1  17   1 2.70063 0.94555   2
   0  17   1 165.874 4.70499  -1
   0  17   1 165.874 4.70499   2
   1  17   1 24.8659 1.57419   2
   3  17   1 267.546 8.15070  -1
  -3  17   2 267.546 8.15070   2
   4  17   1 6.07344 1.08590   2
   5  17   1 76.9840 3.45859  -1
  -5  17   3 76.9840 3.45859   2
   6  17   1 34.3933 2.44274  -1
  -6  17   3 34.3933 2.44274   2
   7  17   1 86.0539 2.82126   2
   8  17   1 19.8998 1.94952  -1
  -8  17   4 19.8998 1.94952   2
  -7  18   1 1.51796 0.92229   2
  -6  18   1 104.010 4.02552  -1
  -6  18   1 104.010 4.02552   2
  -5  18   1 137.718 5.17125  -1
  -5  18   1 137.718 5.17125   2
  -4  18   1 13.9268 1.27272   2
  -3  18   1 96.7563 3.78717  -1
   3  18   0 96.7563 3.78717   2
  -2  18   1 1.97904 0.93173   2
  -1  18   1 41.2135 1.94657   2
   0  18   1 6.49289 1.22517  -1
   0  18   1 6.49289 1.22517   2
   1  18   1 49.1881 2.22482   2
   3  18   1 52.8072 2.39499  -1
  -3  18   2 52.8072 2.39499   2
   4  18   1 29.0725 1.81388   2
   5  18   1 12.7477 2.19848  -1
  -5  18   3 12.7477 2.19848   2
   6  18   1 55.7387 2.78098  -1
  -6  18   3 55.7387 2.78098   2
   7  18   1 5.12180 1.02748   2
  -6  19   1 82.9529 4.29477  -1
  -6  19   1 82.9529 4.29477   2
  -5  19   1 59.2587 3.41449  -1
  -5  19   1 59.2587 3.41449   2
  -4  19   1 132.470 4.69219   2
  -3  19   1 113.005 4.34049  -1
   3  19   0 113.005 4.34049   2
  -2  19   1 35.8308 1.96496   2
  -1  19   1 -1.0714 0.95422   2
   0  19   1 119.905 4.03480  -1
   0  19   1 119.905 4.03480   2
   1  19   1 72.1316 2.97203   2
   3  19   1 112.057 5.11291  -1
  -3  19   2 112.057 5.11291   2
   4  19   1 0.94637 1.21390   2
   5  19   1 20.3985 3.11513  -1
  -5  19   3 20.3985 3.11513   2
   6  19   1 39.0688 3.11175  -1
  -6  19   3 39.0688 3.11175   2
  -5  20   1 229.500 9.53291  -1
  -5  20   1 229.500 9.53291   2
  -4  20   1 -0.7781 1.22004   2
  -3  20   1 89.3820 4.58314  -1
   3  20   0 89.3820 4.58314   2
  -2  20   1 4.19612 1.37242   2
  -1  20   1 49.4365 2.61782   2
   0  20   1 1.58539 1.80402  -1
   0  20   1 1.58539 1.80402   2
   1  20   1 118.451 4.75424   2
   2  20   1 29.2669 2.24210   2
   2  20   1 57.9312 12.3829  -1
  -2  20   2 57.9312 12.3829   2
   3  20   1 62.3151 3.45788  -1
  -3  20   2 62.3151 3.45788   2
   4  20   1 27.0031 2.37144   2
   5  20   1 12.3915 3.69839  -1
  -5  20   3 12.3915 3.69839   2
  -4  21   1 100.757 4.65810   2
  -3  21   1 26.6568 3.82215  -1
   3  21   0 26.6568 3.82215   2
  -2  21   1 17.9100 2.40411   2
  -1  21   1 7.08142 1.82012   2
   0  21   1 251.468 11.3453  -1
   0  21   1 251.468 11.3453   2
   1  21   1 30.5565 2.45770   2
   2  21   1 108.359 15.0275  -1
  -2  21   2 108.359 15.0275   2
   2  21   1 59.1504 3.72261   2
   3  21   1 45.5792 4.37744  -1
  -3  21   2 45.5792 4.37744   2
   4  21   1 4.99534 2.36834   2
  -1  22   1 31.9042 3.00702   2
   0  22   1 57.7443 3.84980  -1
   0  22   1 57.7443 3.84980   2
   1  22   1 73.2005 4.20455   2
 -13   0   2 30.4047 3.64395   2
 -13   0   2 71.5264 11.3122  -1
 -13   0   3 71.5264 11.3122   2
 -12   0   2 4.38528 0.83418   2
 -11   0   2 457.863 22.6317  -1
 -11   0   2 457.863 22.6317   2
 -10   0   2 45.3293 2.45515   2
  -9   0   2 283.139 9.87466   2
  -9   0   2 480.333 29.2867  -1
  -9   0   1 480.333 29.2867   2
  -8   0   2 18.8815 1.60663  -1
  -8   0   1 18.8815 1.60663   2
  -7   0   2 202.708 5.91587   2
  -6   0   2 748.606 29.7904  -1
   6   0   0 748.606 29.7904   2
  -4   0   2 1964.39 63.9552   2
  -3   0   2 4675.12 203.166  -1
   3   0   1 4675.12 203.166   2
  -2   0   2 868.918 25.0863   2
  -1   0   2 10.8691 0.63173   2
   0   0   2 51.8394 2.23609  -1
   0   0   2 51.8394 2.23609   2
   1   0   2 638.047 20.6240   2
   2   0   2 887.096 28.3981   2
   3   0   2 2164.86 83.3463  -1
  -3   0   3 2164.86 83.3463   2
   4   0   2 2936.37 120.771   2
   5   0   2 2862.04 98.3529  -1
  -5   0   4 2862.04 98.3529   2
   6   0   2 622.325 23.1023  -1
  -6   0   4 622.325 23.1023   2
   7   0   2 121.489 3.92769   2
   8   0   2 316.498 10.3445  -1
  -8   0   5 316.498 10.3445   2
   9   0   2 117.166 13.9765  -1
  -9   0   5 117.166 13.9765   2
   9   0   2 108.801 5.20052   2
  10   0   2 321.666 12.6084   2
  11   0   2 12.2771 1.40784  -1
 -11   0   6 12.2771 1.40784   2
  12   0   2 74.0683 6.05627   2
 -13   1   2 1.98882 1.08069   2
 -13   1   2 1.52933 4.84634  -1
 -13   1   3 1.52933 4.84634   2
 -12   1   2 90.0893 4.01079   2
 -11   1   2 21.1124 1.27377  -1
 -11   1   2 21.1124 1.27377   2
 -10   1   2 152.097 4.25410   2
  -9   1   2 472.862 40.1939  -1
  -9   1   1 472.862 40.1939   2
  -8   1   2 163.944 4.63220  -1
  -8   1   1 163.944 4.63220   2
  -7   1   2 322.489 7.26090   2
  -6   1   2 642.656 23.3393  -1
   6   1   0 642.656 23.3393   2
  -5   1   2 1966.42 81.9890  -1
   5   1   0 1966.42 81.9890   2
  -4   1   2 5.85523 0.34071   2
  -3   1   2 2144.33 87.4659  -1
   3   1   1 2144.33 87.4659   2
  -2   1   2 385.557 6.91018   2
  -1   1   2 539.154 10.7234   2
   0   1   2 2497.12 74.9674  -1
   0   1   2 2497.12 74.9674   2
   1   1   2 445.575 8.57987   2
   2   1   2 1420.20 40.5714   2
   3   1   2 1437.87 33.6203  -1
  -3   1   3 1437.87 33.6203   2
   4   1   2 354.206 7.72532   2
   5   1   2 416.502 11.3955  -1
  -5   1   4 416.502 11.3955   2
   6   1   2 920.361 24.0820  -1
  -6   1   4 920.361 24.0820   2
   7   1   2 143.877 3.59711   2
   8   1   2 155.055 3.91753  -1
  -8   1   5 155.055 3.91753   2
   9   1   2 375.044 22.6345  -1
  -9   1   5 375.044 22.6345   2
  10   1   2 4.96209 0.94681   2
  11   1   2 94.0236 4.41824  -1
 -11   1   6 94.0236 4.41824   2
  12   1   2 35.0337 1.80403   2
 -13   2   2 71.0938 7.64443  -1
 -13   2   3 71.0938 7.64443   2
 -12   2   2 1.90447 0.51906   2
 -11   2   2 269.296 7.67123  -1
 -11   2   2 269.296 7.67123   2
 -10   2   2 85.4889 2.95416   2
  -9   2   2 72.9226 5.84060  -1
  -9   2   1 72.9226 5.84060   2
  -8   2   2 344.254 8.29784  -1
  -8   2   1 344.254 8.29784   2
  -7   2   2 0.41258 0.51554   2
  -6   2   2 629.891 45.0717  -1
   6   2   0 629.891 45.0717   2
  -5   2   2 -36.328 30.2505  -1
   5   2   0 -36.328 30.2505   2
  -4   2   2 465.607 9.56132   2
  -3   2   2 1157.10 42.4118  -1
   3   2   1 1157.10 42.4118   2
  -2   2   2 338.492 6.15778   2
  -1   2   2 241.376 4.38773   2
   0   2   2 109.265 2.43474  -1
   0   2   2 109.265 2.43474   2
   1   2   2 1668.97 43.8325   2
   2   2   2 1111.60 25.4866   2
   3   2   2 3392.37 102.617  -1
  -3   2   3 3392.37 102.617   2
   4   2   2 124.195 3.06927   2
   5   2   2 2020.31 42.9034  -1
  -5   2   4 2020.31 42.9034   2
   6   2   2 182.811 6.23678  -1
  -6   2   4 182.811 6.23678   2
   7   2   2 229.625 5.86478   2
   8   2   2 204.160 6.67706  -1
  -8   2   5 204.160 6.67706   2
   9   2   2 48.0354 10.2223  -1
  -9   2   5 48.0354 10.2223   2
  10   2   2 211.758 6.18553   2
  11   2   2 27.8721 1.81666  -1
 -11   2   6 27.8721 1.81666   2
  12   2   2 45.7196 2.20235   2
 -12   3   2 7.98550 0.94090   2
 -11   3   2 17.9221 1.29793  -1
 -11   3   2 17.9221 1.29793   2
 -10   3   2 42.2582 1.84286   2
  -8   3   2 112.350 3.73568  -1
  -8   3   1 112.350 3.73568   2
  -7   3   2 242.233 6.21082   2
  -6   3   2 544.886 25.2109  -1
   6   3   0 544.886 25.2109   2
  -5   3   2 798.675 39.5718  -1
   5   3   0 798.675 39.5718   2
  -4   3   2 24.8586 0.92908   2
  -3   3   2 2204.30 93.1786  -1
   3   3   1 2204.30 93.1786   2
  -2   3   2 435.005 7.61492   2
  -1   3   2 266.845 4.99273   2
   0   3   2 760.191 13.9991  -1
   0   3   2 760.191 13.9991   2
   1   3   2 11.1781 0.48324   2
   2   3   2 200.768 4.17197   2
   3   3   2 1154.81 23.9660  -1
  -3   3   3 1154.81 23.9660   2
   4   3   2 262.536 5.67717   2
   5   3   2 130.263 4.26870  -1
  -5   3   4 130.263 4.26870   2
   6   3   2 454.889 16.3131  -1
  -6   3   4 454.889 16.3131   2
   7   3   2 3.71543 0.66691   2
   8   3   2 54.1702 2.42154  -1
  -8   3   5 54.1702 2.42154   2
  10   3   2 12.5589 1.13531   2
  11   3   2 89.3892 3.41159  -1
 -11   3   6 89.3892 3.41159   2
  12   3   2 3.36827 0.81259   2
 -12   4   2 1.86211 0.76731   2
 -11   4   2 141.968 5.39945  -1
 -11   4   2 141.968 5.39945   2
 -10   4   2 140.301 4.58803   2
  -9   4   2 90.3633 6.99762  -1
  -9   4   1 90.3633 6.99762   2
  -8   4   2 395.519 11.2851  -1
  -8   4   1 395.519 11.2851   2
  -7   4   2 3.50706 0.65040   2
  -6   4   2 468.087 33.7522  -1
   6   4   0 468.087 33.7522   2
  -5   4   2 564.141 21.2975  -1
   5   4   0 564.141 21.2975   2
  -4   4   2 867.393 16.7836   2
  -3   4   2 317.339 9.16262  -1
   3   4   1 317.339 9.16262   2
  -2   4   2 248.099 4.57000   2
  -1   4   2 1760.87 51.0569   2
   0   4   2 201.216 4.11162  -1
   0   4   2 201.216 4.11162   2
   1   4   2 411.300 8.05667   2
   2   4   2 15.2107 0.62527   2
   3   4   2 833.229 20.1577  -1
  -3   4   3 833.229 20.1577   2
   4   4   2 25.9206 0.99003   2
   5   4   2 785.497 40.8133  -1
  -5   4   4 785.497 40.8133   2
   6   4   2 153.571 6.98819  -1
  -6   4   4 153.571 6.98819   2
   7   4   2 21.5527 1.13886   2
   8   4   2 239.996 7.77637  -1
  -8   4   5 239.996 7.77637   2
   9   4   2 82.2203 2.67604   2
   9   4   2 123.157 14.5106  -1
  -9   4   5 123.157 14.5106   2
  10   4   2 125.504 4.32478   2
  11   4   2 53.8191 2.69173  -1
 -11   4   6 53.8191 2.69173   2
  12   4   2 55.3758 2.00241   2
 -12   5   2 83.4877 3.67065   2
 -11   5   2 65.9405 2.70451  -1
 -11   5   2 65.9405 2.70451   2
 -10   5   2 183.397 6.58972   2
  -9   5   2 635.737 54.7894  -1
  -9   5   1 635.737 54.7894   2
  -8   5   2 56.0664 2.47183  -1
  -8   5   1 56.0664 2.47183   2
  -7   5   2 112.594 3.32755   2
  -6   5   2 331.541 15.7301  -1
   6   5   0 331.541 15.7301   2
  -5   5   2 1239.11 52.1390  -1
   5   5   0 1239.11 52.1390   2
  -4   5   2 1.80128 0.32042   2
  -3   5   2 1160.17 28.9299  -1
   3   5   1 1160.17 28.9299   2
  -2   5   2 1197.68 22.0998   2
  -1   5   2 81.7854 1.75002   2
   0   5   2 869.346 15.5623  -1
   0   5   2 869.346 15.5623   2
   1   5   2 30.5959 1.00565   2
   2   5   2 487.251 10.0145   2
   3   5   2 980.846 20.0552  -1
  -3   5   3 980.846 20.0552   2
   4   5   2 847.181 18.2974   2
   5   5   2 477.068 26.9700  -1
  -5   5   4 477.068 26.9700   2
   6   5   2 631.708 22.2158  -1
  -6   5   4 631.708 22.2158   2
   7   5   2 605.459 13.9230   2
   8   5   2 35.3961 2.02289  -1
  -8   5   5 35.3961 2.02289   2
   9   5   2 378.512 19.3438  -1
  -9   5   5 378.512 19.3438   2
  10   5   2 6.90988 0.92406   2
  11   5   2 155.621 5.85446  -1
 -11   5   6 155.621 5.85446   2
  12   5   2 0.34593 0.64773   2
 -12   6   2 3.65856 0.90206   2
 -11   6   2 452.202 15.1250  -1
 -11   6   2 452.202 15.1250   2
 -10   6   2 130.427 4.33371   2
  -9   6   2 244.579 22.7118  -1
  -9   6   1 244.579 22.7118   2
  -8   6   2 445.117 13.8647  -1
  -8   6   1 445.117 13.8647   2
  -7   6   2 -9.2531 0.55395   2
  -6   6   2 558.306 19.0505  -1
   6   6   0 558.306 19.0505   2
  -5   6   2 296.126 10.8842  -1
   5   6   0 296.126 10.8842   2
  -4   6   2 550.015 11.5208   2
  -3   6   2 1020.18 25.9971  -1
   3   6   1 1020.18 25.9971   2
  -2   6   2 251.245 5.25655   2
  -1   6   2 932.625 16.5413   2
   0   6   2 326.864 6.77600  -1
   0   6   2 326.864 6.77600   2
   1   6   2 614.307 11.4455   2
   2   6   2 79.3337 2.18277   2
   3   6   2 1434.23 31.1258  -1
  -3   6   3 1434.23 31.1258   2
   4   6   2 222.572 5.28868   2
   5   6   2 886.528 31.6006  -1
  -5   6   4 886.528 31.6006   2
   6   6   2 489.758 22.2565  -1
  -6   6   4 489.758 22.2565   2
   7   6   2 210.793 5.60351   2
   8   6   2 178.197 6.47238  -1
  -8   6   5 178.197 6.47238   2
   9   6   2 180.821 12.9005  -1
  -9   6   5 180.821 12.9005   2
  10   6   2 208.056 6.13584   2
  11   6   2 52.5880 3.11530  -1
 -11   6   6 52.5880 3.11530   2
 -12   7   2 49.0769 2.30288   2
 -11   7   2 0.59103 1.06500  -1
 -11   7   2 0.59103 1.06500   2
 -10   7   2 116.324 3.88534   2
  -9   7   2 190.624 18.5094  -1
  -9   7   1 190.624 18.5094   2
  -8   7   2 140.146 4.13509  -1
  -8   7   1 140.146 4.13509   2
  -7   7   2 7.01359 0.76576   2
  -6   7   2 733.482 24.1313  -1
   6   7   0 733.482 24.1313   2
  -5   7   2 548.294 29.7149  -1
   5   7   0 548.294 29.7149   2
  -4   7   2 136.820 3.10574   2
  -3   7   2 272.029 6.45355  -1
   3   7   1 272.029 6.45355   2
  -2   7   2 884.606 16.2721   2
  -1   7   2 38.6941 1.28245   2
   0   7   2 127.558 3.20306  -1
   0   7   2 127.558 3.20306   2
   1   7   2 -0.1441 0.49934   2
   2   7   2 204.673 4.56287   2
   3   7   2 901.139 19.5071  -1
  -3   7   3 901.139 19.5071   2
   4   7   2 545.726 11.5112   2
   5   7   2 112.060 5.63432  -1
  -5   7   4 112.060 5.63432   2
   6   7   2 510.414 17.5541  -1
  -6   7   4 510.414 17.5541   2
   7   7   2 162.309 4.68380   2
   8   7   2 231.712 8.21288  -1
  -8   7   5 231.712 8.21288   2
   9   7   2 167.628 8.80234  -1
  -9   7   5 167.628 8.80234   2
  10   7   2 16.0291 1.22988   2
  11   7   2 91.8691 3.73373  -1
 -11   7   6 91.8691 3.73373   2
 -12   8   2 1.17361 1.05717   2
 -11   8   2 142.366 4.68408  -1
 -11   8   2 142.366 4.68408   2
 -10   8   2 73.6617 2.98617   2
  -8   8   2 128.913 4.30745  -1
  -8   8   1 128.913 4.30745   2
  -7   8   2 4.21263 0.73387   2
  -6   8   2 377.564 12.9456  -1
   6   8   0 377.564 12.9456   2
  -5   8   2 265.264 15.5122  -1
   5   8   0 265.264 15.5122   2
  -4   8   2 441.187 9.52698   2
  -3   8   2 158.277 3.78943  -1
   3   8   1 158.277 3.78943   2
  -2   8   2 183.457 4.01187   2
  -1   8   2 445.318 8.64103   2
   0   8   2 1629.59 30.4510  -1
   0   8   2 1629.59 30.4510   2
   1   8   2 497.168 10.0192   2
   2   8   2 29.7332 1.19897   2
   3   8   2 1028.51 20.2539  -1
  -3   8   3 1028.51 20.2539   2
   4   8   2 112.932 2.87181   2
   5   8   2 397.284 15.9628  -1
  -5   8   4 397.284 15.9628   2
   6   8   2 475.467 13.2418  -1
  -6   8   4 475.467 13.2418   2
   7   8   2 151.799 4.68172   2
   8   8   2 108.062 3.97798  -1
  -8   8   5 108.062 3.97798   2
   9   8   2 165.108 12.2375  -1
  -9   8   5 165.108 12.2375   2
  10   8   2 96.6060 4.04058   2
  11   8   2 18.7524 2.12322  -1
 -11   8   6 18.7524 2.12322   2
 -11   9   2 26.5282 1.99632  -1
 -11   9   2 26.5282 1.99632   2
 -10   9   2 74.0766 3.13906   2
  -8   9   2 196.893 6.15604  -1
  -8   9   1 196.893 6.15604   2
  -7   9   2 23.7119 1.16650   2
  -6   9   2 353.764 14.5255  -1
   6   9   0 353.764 14.5255   2
  -5   9   2 772.039 33.3605  -1
   5   9   0 772.039 33.3605   2
  -4   9   2 4.11964 0.49086   2
  -3   9   2 1190.14 24.7409  -1
   3   9   1 1190.14 24.7409   2
  -2   9   2 431.771 9.71883   2
  -1   9   2 299.726 6.27716   2
   0   9   2 266.572 6.00829  -1
   0   9   2 266.572 6.00829   2
   1   9   2 249.067 5.33050   2
   2   9   2 356.701 7.51940   2
   3   9   2 379.151 7.84864  -1
  -3   9   3 379.151 7.84864   2
   4   9   2 645.907 13.1104   2
   5   9   2 114.745 6.50411  -1
  -5   9   4 114.745 6.50411   2
   6   9   2 211.237 6.27949  -1
  -6   9   4 211.237 6.27949   2
   7   9   2 198.789 5.43774   2
   8   9   2 134.706 4.97083  -1
  -8   9   5 134.706 4.97083   2
   9   9   2 333.574 17.8343  -1
  -9   9   5 333.574 17.8343   2
  10   9   2 6.28412 1.13469   2
  11   9   2 97.4218 4.20252  -1
 -11   9   6 97.4218 4.20252   2
 -11  10   2 229.356 7.86576  -1
 -11  10   2 229.356 7.86576   2
 -10  10   2 58.8610 2.62385   2
  -8  10   2 209.175 7.32081  -1
  -8  10   1 209.175 7.32081   2
  -7  10   2 13.4174 0.73856   2
  -6  10   2 340.712 18.5115  -1
   6  10   0 340.712 18.5115   2
  -5  10   2 123.042 6.44131  -1
   5  10   0 123.042 6.44131   2
  -4  10   2 633.182 12.1958   2
  -3  10   2 478.898 10.9354  -1
   3  10   1 478.898 10.9354   2
  -2  10   2 286.948 6.25176   2
  -1  10   2 71.3110 1.95239   2
   0  10   2 434.856 9.24845  -1
   0  10   2 434.856 9.24845   2
   1  10   2 141.469 3.37207   2
   2  10   2 147.775 3.80886   2
   3  10   2 641.915 14.6053  -1
  -3  10   3 641.915 14.6053   2
   4  10   2 69.8969 2.14599   2
   5  10   2 520.750 18.1721  -1
  -5  10   4 520.750 18.1721   2
   6  10   2 122.329 4.14906  -1
  -6  10   4 122.329 4.14906   2
   7  10   2 108.973 3.40417   2
   8  10   2 193.882 6.79536  -1
  -8  10   5 193.882 6.79536   2
   9  10   2 57.3751 5.03706  -1
  -9  10   5 57.3751 5.03706   2
  10  10   2 158.389 4.95333   2
  11  10   2 26.6212 2.40450  -1
 -11  10   6 26.6212 2.40450   2
 -11  11   2 8.87934 1.45737  -1
 -11  11   2 8.87934 1.45737   2
 -10  11   2 53.5215 2.99384   2
  -9  11   2 231.012 25.0744  -1
  -9  11   1 231.012 25.0744   2
  -8  11   2 15.8260 0.99230  -1
  -8  11   1 15.8260 0.99230   2
  -7  11   2 60.6632 1.91504   2
  -6  11   2 405.378 21.3910  -1
   6  11   0 405.378 21.3910   2
  -5  11   2 490.916 20.1787  -1
   5  11   0 490.916 20.1787   2
  -4  11   2 46.8294 1.59537   2
  -3  11   2 665.907 15.8166  -1
   3  11   1 665.907 15.8166   2
  -2  11   2 338.125 7.19719   2
  -1  11   2 48.5696 1.79469   2
   0  11   2 488.426 10.0423  -1
   0  11   2 488.426 10.0423   2
   1  11   2 72.9463 2.28665   2
   2  11   2 293.503 6.33122   2
   3  11   2 396.026 9.69992  -1
  -3  11   3 396.026 9.69992   2
   4  11   2 211.986 5.01704   2
   5  11   2 99.8951 5.12779  -1
  -5  11   4 99.8951 5.12779   2
   6  11   2 414.554 13.5455  -1
  -6  11   4 414.554 13.5455   2
   7  11   2 71.5808 2.53276   2
   8  11   2 30.9087 2.64073  -1
  -8  11   5 30.9087 2.64073   2
   9  11   2 196.992 10.2826  -1
  -9  11   5 196.992 10.2826   2
  10  11   2 3.77966 0.83355   2
 -11  12   2 110.770 4.27309  -1
 -11  12   2 110.770 4.27309   2
 -10  12   2 43.7853 2.38626   2
  -9  12   2 21.8383 2.64952  -1
  -9  12   1 21.8383 2.64952   2
  -8  12   2 128.596 3.57681  -1
  -8  12   1 128.596 3.57681   2
  -7  12   2 2.08560 0.60791   2
  -6  12   2 187.756 8.97267  -1
   6  12   0 187.756 8.97267   2
  -5  12   2 63.9993 3.89701  -1
   5  12   0 63.9993 3.89701   2
  -4  12   2 285.090 6.45139   2
  -3  12   2 204.857 4.88069  -1
   3  12   1 204.857 4.88069   2
  -2  12   2 90.5420 2.48395   2
  -1  12   2 207.800 4.67571   2
   0  12   2 8.29261 0.76249  -1
   0  12   2 8.29261 0.76249   2
   1  12   2 424.379 9.86397   2
   2  12   2 5.43797 1.01167   2
   3  12   2 856.748 17.7205  -1
  -3  12   3 856.748 17.7205   2
   4  12   2 109.064 3.06048   2
   5  12   2 505.977 18.0747  -1
  -5  12   4 505.977 18.0747   2
   6  12   2 119.211 3.97304  -1
  -6  12   4 119.211 3.97304   2
   7  12   2 17.3237 1.17238   2
   8  12   2 64.9159 3.01589  -1
  -8  12   5 64.9159 3.01589   2
   9  12   2 14.6759 4.20769  -1
  -9  12   5 14.6759 4.20769   2
  10  12   2 76.7329 3.06986   2
 -10  13   2 46.0667 2.63140   2
  -9  13   2 195.641 12.6483  -1
  -9  13   1 195.641 12.6483   2
  -8  13   2 31.7523 1.34332  -1
  -8  13   1 31.7523 1.34332   2
  -7  13   2 83.8562 2.62078   2
  -6  13   2 120.038 3.92964  -1
   6  13   0 120.038 3.92964   2
  -5  13   2 362.379 16.4674  -1
   5  13   0 362.379 16.4674   2
  -4  13   2 3.58277 0.70406   2
  -3  13   2 466.853 11.0816  -1
   3  13   1 466.853 11.0816   2
  -2  13   2 285.848 6.40199   2
  -1  13   2 15.2932 0.95187   2
   0  13   2 591.874 14.4293  -1
   0  13   2 591.874 14.4293   2
   1  13   2 16.2304 1.14578   2
   2  13   2 324.189 7.76817   2
   3  13   2 159.540 4.27467  -1
  -3  13   3 159.540 4.27467   2
   4  13   2 243.960 6.63596   2
   5  13   2 12.4148 1.68105  -1
  -5  13   4 12.4148 1.68105   2
   6  13   2 290.139 8.13263  -1
  -6  13   4 290.139 8.13263   2
   7  13   2 6.16839 0.99330   2
   8  13   2 23.8071 1.98177  -1
  -8  13   5 23.8071 1.98177   2
   9  13   2 81.1057 6.07316  -1
  -9  13   5 81.1057 6.07316   2
 -10  14   2 18.4056 1.69499   2
  -9  14   2 34.1418 10.9626  -1
  -9  14   1 34.1418 10.9626   2
  -8  14   2 136.880 4.59793  -1
  -8  14   1 136.880 4.59793   2
  -7  14   2 0.66940 0.62297   2
  -6  14   2 206.966 7.65071  -1
   6  14   0 206.966 7.65071   2
  -5  14   2 27.8905 2.62679  -1
   5  14   0 27.8905 2.62679   2
  -4  14   2 106.629 2.91772   2
  -3  14   2 109.936 3.73477  -1
   3  14   1 109.936 3.73477   2
  -2  14   2 6.80781 0.89705   2
  -1  14   2 0.54191 0.77370   2
   0  14   2 166.533 5.00708  -1
   0  14   2 166.533 5.00708   2
   1  14   2 80.9414 2.89672   2
   3  14   2 282.710 7.93831  -1
  -3  14   3 282.710 7.93831   2
   4  14   2 45.9497 1.95989   2
   5  14   2 380.214 9.61998  -1
  -5  14   4 380.214 9.61998   2
   6  14   2 39.8078 2.19039  -1
  -6  14   4 39.8078 2.19039   2
   7  14   2 9.62555 1.08942   2
   8  14   2 46.7487 2.24317  -1
  -8  14   5 46.7487 2.24317   2
   9  14   2 -2.5431 3.69000  -1
  -9  14   5 -2.5431 3.69000   2
  -9  15   2 111.679 6.00521  -1
  -9  15   1 111.679 6.00521   2
  -8  15   2 28.6136 2.13209  -1
  -8  15   1 28.6136 2.13209   2
  -7  15   2 63.9425 2.27680   2
  -6  15   2 102.578 3.85365  -1
   6  15   0 102.578 3.85365   2
  -5  15   2 235.146 7.12082  -1
   5  15   0 235.146 7.12082   2
  -4  15   2 2.40772 0.81232   2
  -3  15   2 399.271 12.8545  -1
   3  15   1 399.271 12.8545   2
  -2  15   2 21.3822 1.38317   2
  -1  15   2 14.3961 1.24343   2
   0  15   2 105.563 3.55664  -1
   0  15   2 105.563 3.55664   2
   1  15   2 33.6802 1.77627   2
   2  15   2 138.062 4.18222   2
   3  15   2 238.425 7.74109  -1
  -3  15   3 238.425 7.74109   2
   4  15   2 117.738 3.46115   2
   5  15   2 66.5389 2.74444  -1
  -5  15   4 66.5389 2.74444   2
   6  15   2 203.624 6.20648  -1
  -6  15   4 203.624 6.20648   2
   7  15   2 19.7754 1.52376   2
   8  15   2 10.2826 2.30551  -1
  -8  15   5 10.2826 2.30551   2
  -9  16   2 25.3227 2.67022  -1
  -9  16   1 25.3227 2.67022   2
  -8  16   2 52.7498 2.79863  -1
  -8  16   1 52.7498 2.79863   2
  -7  16   2 0.32646 0.76740   2
  -6  16   2 116.405 4.47120  -1
   6  16   0 116.405 4.47120   2
  -5  16   2 15.9256 2.08238  -1
   5  16   0 15.9256 2.08238   2
  -4  16   2 247.022 6.26007   2
  -3  16   2 204.544 6.06902  -1
   3  16   1 204.544 6.06902   2
  -2  16   2 163.149 4.57824   2
  -1  16   2 83.1349 2.73360   2
   0  16   2 53.2700 2.29219  -1
   0  16   2 53.2700 2.29219   2
   1  16   2 160.023 4.72379   2
   3  16   2 258.252 6.61124  -1
  -3  16   3 258.252 6.61124   2
   4  16   2 41.2897 1.90236   2
   5  16   2 209.769 5.42906  -1
  -5  16   4 209.769 5.42906   2
   6  16   2 22.4135 2.00517  -1
  -6  16   4 22.4135 2.00517   2
   7  16   2 14.8413 1.37548   2
   8  16   2 82.2882 3.89068  -1
  -8  16   5 82.2882 3.89068   2
  -8  17   2 7.21036 2.45833  -1
  -8  17   1 7.21036 2.45833   2
  -7  17   2 24.0698 1.61334   2
  -6  17   2 134.026 4.86564  -1
   6  17   0 134.026 4.86564   2
  -5  17   2 177.400 5.80763  -1
   5  17   0 177.400 5.80763   2
  -4  17   2 9.78455 1.24638   2
  -3  17   2 265.036 7.66278  -1
   3  17   1 265.036 7.66278   2
  -2  17   2 161.980 4.50343   2
  -2  17   2 207.265 22.1728  -1
   2  17   1 207.265 22.1728   2
  -1  17   2 38.9697 1.87919   2
   0  17   2 208.805 5.92811  -1
   0  17   2 208.805 5.92811   2
   1  17   2 24.9213 1.65359   2
   3  17   2 46.9300 2.59961  -1
  -3  17   3 46.9300 2.59961   2
   4  17   2 110.963 3.41427   2
   5  17   2 6.55313 1.95080  -1
  -5  17   4 6.55313 1.95080   2
   6  17   2 132.121 4.46538  -1
  -6  17   4 132.121 4.46538   2
   7  17   2 2.83036 1.01854   2
  -7  18   2 1.12633 0.81105   2
  -6  18   2 105.650 4.53531  -1
   6  18   0 105.650 4.53531   2
  -5  18   2 58.4049 3.09871  -1
   5  18   0 58.4049 3.09871   2
  -4  18   2 71.6390 2.53910   2
  -3  18   2 51.6990 2.65957  -1
   3  18   1 51.6990 2.65957   2
  -2  18   2 25.2471 1.55618   2
  -2  18   2 101.946 13.7763  -1
   2  18   1 101.946 13.7763   2
  -1  18   2 27.0808 1.60814   2
   0  18   2 39.3316 2.01533  -1
   0  18   2 39.3316 2.01533   2
   1  18   2 83.3689 3.07382   2
   3  18   2 178.855 5.87607  -1
  -3  18   3 178.855 5.87607   2
   4  18   2 10.8742 1.30486   2
   5  18   2 145.971 4.69476  -1
  -5  18   4 145.971 4.69476   2
   6  18   2 40.7490 2.91697  -1
  -6  18   4 40.7490 2.91697   2
   7  18   2 14.1588 2.57187   2
  -6  19   2 100.517 5.37760  -1
   6  19   0 100.517 5.37760   2
  -5  19   2 153.768 5.93937  -1
   5  19   0 153.768 5.93937   2
  -4  19   2 -0.0348 1.24596   2
  -3  19   2 110.067 4.28383  -1
   3  19   1 110.067 4.28383   2
  -2  19   2 39.9246 2.17442   2
  -2  19   2 65.2405 11.4194  -1
   2  19   1 65.2405 11.4194   2
  -1  19   2 6.48405 1.26628   2
   0  19   2 73.2221 3.29233  -1
   0  19   2 73.2221 3.29233   2
   1  19   2 8.24003 1.36892   2
   2  19   2 108.089 14.0696  -1
  -2  19   3 108.089 14.0696   2
   3  19   2 71.7020 4.01956  -1
  -3  19   3 71.7020 4.01956   2
   4  19   2 108.893 4.25681   2
   5  19   2 42.8220 3.38380  -1
  -5  19   4 42.8220 3.38380   2
   6  19   2 63.1043 3.40001  -1
  -6  19   4 63.1043 3.40001   2
  -5  20   2 24.0556 4.02425  -1
   5  20   0 24.0556 4.02425   2
  -4  20   2 79.3083 3.41357   2
  -3  20   2 54.5260 3.41303  -1
   3  20   1 54.5260 3.41303   2
  -1  20   2 81.6721 3.63168   2
   0  20   2 25.9995 2.49921  -1
   0  20   2 25.9995 2.49921   2
   1  20   2 41.6030 2.83181   2
   2  20   2 105.223 8.37595  -1
  -2  20   3 105.223 8.37595   2
   3  20   2 86.5110 4.80766  -1
  -3  20   3 86.5110 4.80766   2
   4  20   2 29.9445 2.33495   2
   5  20   2 13.6191 5.90906   2
  -4  21   2 -1.5056 1.59451   2
  -3  21   2 43.2317 4.29947  -1
   3  21   1 43.2317 4.29947   2
  -1  21   2 14.7561 2.27295   2
   0  21   2 25.9269 3.69375  -1
   0  21   2 25.9269 3.69375   2
   1  21   2 11.0223 2.14580   2
   2  21   2 11.6134 2.41312   2
   2  21   2 7.14936 7.03131  -1
  -2  21   3 7.14936 7.03131   2
   3  21   2 117.757 5.65617  -1
  -3  21   3 117.757 5.65617   2
   0  22   2 54.7116 5.12177  -1
   0  22   2 54.7116 5.12177   2
 -12   0   3 2.90893 2.43306   2
 -11   0   3 39.2105 2.95038  -1
 -11   0   1 39.2105 2.95038   2
 -10   0   3 11.2310 1.02558   2
  -9   0   3 717.410 60.9628  -1
   9   0   0 717.410 60.9628   2
  -8   0   3 108.079 3.79818  -1
   8   0   0 108.079 3.79818   2
  -7   0   3 204.901 5.95590   2
  -6   0   3 700.672 30.5707  -1
   6   0   1 700.672 30.5707   2
  -5   0   3 638.900 35.4735  -1
   5   0   1 638.900 35.4735   2
  -4   0   3 2.22734 0.54938   2
  -3   0   3 2207.41 100.222  -1
   3   0   2 2207.41 100.222   2
  -2   0   3 1265.22 43.1631   2
  -1   0   3 268.110 7.80008   2
   0   0   3 9999.99 366.000  -1
   0   0   3 9999.99 366.000   2
   1   0   3 92.4341 3.04341   2
   2   0   3 83.9026 3.09834   2
   3   0   3 2462.22 78.6224  -1
  -3   0   4 2462.22 78.6224   2
   4   0   3 209.967 6.37077   2
   5   0   3 626.184 18.0734  -1
  -5   0   5 626.184 18.0734   2
   6   0   3 1007.90 30.0505  -1
  -6   0   5 1007.90 30.0505   2
   7   0   3 613.655 18.6190   2
   8   0   3 190.133 6.49136  -1
  -8   0   6 190.133 6.49136   2
   9   0   3 83.0407 3.63647   2
  10   0   3 24.3296 1.84122   2
  11   0   3 101.852 8.11641  -1
 -11   0   7 101.852 8.11641   2
  12   0   3 10.1942 2.67937   2
 -12   1   3 35.9419 1.87408   2
 -11   1   3 160.716 5.27260  -1
 -11   1   1 160.716 5.27260   2
 -10   1   3 83.2846 2.70784   2
  -8   1   3 791.961 16.6789  -1
   8   1   0 791.961 16.6789   2
  -7   1   3 131.145 3.29931   2
  -6   1   3 38.5349 1.82162  -1
   6   1   1 38.5349 1.82162   2
  -5   1   3 515.982 19.8768  -1
   5   1   1 515.982 19.8768   2
  -4   1   3 203.479 3.92480   2
  -3   1   3 1332.87 28.7866  -1
   3   1   2 1332.87 28.7866   2
  -2   1   3 22.8388 0.76341   2
  -1   1   3 3638.04 92.9005   2
   0   1   3 748.017 15.0451  -1
   0   1   3 748.017 15.0451   2
   1   1   3 873.975 17.5057   2
   2   1   3 1.78596 0.38478   2
   3   1   3 1193.21 23.1600  -1
  -3   1   4 1193.21 23.1600   2
   4   1   3 5.42694 0.44794   2
   5   1   3 1290.88 26.0925  -1
  -5   1   5 1290.88 26.0925   2
   6   1   3 392.884 8.70733  -1
  -6   1   5 392.884 8.70733   2
   7   1   3 5.31979 0.73164   2
   8   1   3 450.240 10.7185  -1
  -8   1   6 450.240 10.7185   2
   9   1   3 9.89612 0.83057   2
   9   1   3 18.6879 2.52099  -1
  -9   1   6 18.6879 2.52099   2
  10   1   3 89.8511 3.03481   2
  11   1   3 46.0451 2.79185  -1
 -11   1   7 46.0451 2.79185   2
  12   1   3 79.0388 3.78157   2
 -13   2   3 60.6303 10.5929  -1
 -13   2   2 60.6303 10.5929   2
 -12   2   3 1.24464 0.76208   2
 -11   2   3 23.3292 1.08618  -1
 -11   2   1 23.3292 1.08618   2
 -10   2   3 6.42697 0.67809   2
  -9   2   3 529.282 13.8622   2
  -9   2   3 793.193 66.9682  -1
   9   2   0 793.193 66.9682   2
  -8   2   3 43.7666 1.85681  -1
   8   2   0 43.7666 1.85681   2
  -7   2   3 711.348 18.3433   2
  -6   2   3 510.964 16.4465  -1
   6   2   1 510.964 16.4465   2
  -5   2   3 40.3273 2.18276  -1
   5   2   1 40.3273 2.18276   2
  -4   2   3 264.632 4.87383   2
  -3   2   3 3212.25 106.871  -1
   3   2   2 3212.25 106.871   2
  -2   2   3 454.326 7.96563   2
  -1   2   3 518.923 8.88439   2
   0   2   3 4759.60 121.290  -1
   0   2   3 4759.60 121.290   2
   1   2   3 59.4409 1.43379   2
   2   2   3 195.028 4.32979   2
   3   2   3 94.1930 2.36980  -1
  -3   2   4 94.1930 2.36980   2
   4   2   3 116.058 2.64341   2
   5   2   3 200.190 5.72523  -1
  -5   2   5 200.190 5.72523   2
   6   2   3 417.526 8.98489  -1
  -6   2   5 417.526 8.98489   2
   7   2   3 127.949 3.27143   2
   8   2   3 48.9599 1.87000  -1
  -8   2   6 48.9599 1.87000   2
   9   2   3 391.793 23.7282  -1
  -9   2   6 391.793 23.7282   2
  10   2   3 4.83909 0.75847   2
  11   2   3 126.439 5.29161  -1
 -11   2   7 126.439 5.29161   2
  12   2   3 29.0477 2.15496   2
 -12   3   3 66.9384 2.46613   2
 -11   3   3 199.916 6.64300  -1
 -11   3   1 199.916 6.64300   2
 -10   3   3 133.615 4.03199   2
  -9   3   3 1.70936 0.70981   2
  -9   3   3 -1.7558 5.39461  -1
   9   3   0 -1.7558 5.39461   2
  -8   3   3 467.451 11.4791  -1
   8   3   0 467.451 11.4791   2
  -7   3   3 120.058 3.16244   2
  -6   3   3 383.474 15.3237  -1
   6   3   1 383.474 15.3237   2
  -5   3   3 1130.35 42.9203  -1
   5   3   1 1130.35 42.9203   2
  -4   3   3 623.577 13.1898   2
  -3   3   3 1118.58 30.9946  -1
   3   3   2 1118.58 30.9946   2
  -2   3   3 251.712 4.53940   2
  -1   3   3 847.287 15.4251   2
   0   3   3 27.7131 0.89472  -1
   0   3   3 27.7131 0.89472   2
   1   3   3 656.573 11.9899   2
   2   3   3 198.384 4.27198   2
   3   3   3 932.549 19.6829  -1
  -3   3   4 932.549 19.6829   2
   4   3   3 241.255 5.58853   2
   5   3   3 656.267 14.3477  -1
  -5   3   5 656.267 14.3477   2
   6   3   3 384.823 9.08581  -1
  -6   3   5 384.823 9.08581   2
   7   3   3 28.7064 1.54325   2
   8   3   3 149.881 4.37833  -1
  -8   3   6 149.881 4.37833   2
   9   3   3 18.5982 3.61744  -1
  -9   3   6 18.5982 3.61744   2
  10   3   3 71.0100 2.63685   2
  11   3   3 33.7409 1.93519  -1
 -11   3   7 33.7409 1.93519   2
 -12   4   3 15.2000 1.18770   2
 -11   4   3 58.1798 2.62303  -1
 -11   4   1 58.1798 2.62303   2
 -10   4   3 39.4930 1.98582   2
  -9   4   3 354.772 31.1865  -1
   9   4   0 354.772 31.1865   2
  -8   4   3 52.7761 1.96629  -1
   8   4   0 52.7761 1.96629   2
  -7   4   3 252.602 6.34720   2
  -6   4   3 721.852 26.5461  -1
   6   4   1 721.852 26.5461   2
  -5   4   3 462.795 18.2557  -1
   5   4   1 462.795 18.2557   2
  -4   4   3 188.120 3.92194   2
  -3   4   3 797.585 18.0251  -1
   3   4   2 797.585 18.0251   2
  -2   4   3 759.109 13.0883   2
  -1   4   3 41.4876 1.12587   2
   0   4   3 1071.58 21.6110  -1
   0   4   3 1071.58 21.6110   2
   1   4   3 299.106 5.84366   2
   2   4   3 476.013 9.28645   2
   3   4   3 1177.39 21.2890  -1
  -3   4   4 1177.39 21.2890   2
   4   4   3 532.205 12.3998   2
   5   4   3 777.990 20.0031  -1
  -5   4   5 777.990 20.0031   2
   6   4   3 434.815 10.2078  -1
  -6   4   5 434.815 10.2078   2
   7   4   3 477.921 12.5566   2
   8   4   3 83.0178 3.32341  -1
  -8   4   6 83.0178 3.32341   2
   9   4   3 278.300 12.7621  -1
  -9   4   6 278.300 12.7621   2
  10   4   3 0.69164 0.68260   2
  11   4   3 54.6499 2.55009  -1
 -11   4   7 54.6499 2.55009   2
 -12   5   3 10.6733 1.04252   2
 -11   5   3 208.929 7.51792  -1
 -11   5   1 208.929 7.51792   2
 -10   5   3 76.9993 3.10363   2
  -9   5   3 103.767 8.23270  -1
   9   5   0 103.767 8.23270   2
  -8   5   3 208.106 5.60310  -1
   8   5   0 208.106 5.60310   2
  -7   5   3 119.424 3.33540   2
  -6   5   3 345.225 12.1569  -1
   6   5   1 345.225 12.1569   2
  -5   5   3 321.557 10.0601  -1
   5   5   1 321.557 10.0601   2
  -4   5   3 409.731 7.44265   2
  -3   5   3 984.165 21.2929  -1
   3   5   2 984.165 21.2929   2
  -2   5   3 589.735 10.4892   2
  -1   5   3 398.330 7.76544   2
   0   5   3 670.546 14.1036  -1
   0   5   3 670.546 14.1036   2
   1   5   3 189.759 4.34339   2
   2   5   3 155.846 3.59304   2
   3   5   3 682.099 14.9815  -1
  -3   5   4 682.099 14.9815   2
   4   5   3 507.306 11.0226   2
   5   5   3 1130.30 26.6912  -1
  -5   5   5 1130.30 26.6912   2
   6   5   3 788.080 18.6971  -1
  -6   5   5 788.080 18.6971   2
   7   5   3 122.904 3.87462   2
   8   5   3 317.973 10.1392  -1
  -8   5   6 317.973 10.1392   2
   9   5   3 22.5562 3.92894  -1
  -9   5   6 22.5562 3.92894   2
  10   5   3 143.022 4.20770   2
  11   5   3 18.1195 1.48717  -1
 -11   5   7 18.1195 1.48717   2
 -12   6   3 -0.3713 0.93355   2
 -11   6   3 41.1994 2.19439  -1
 -11   6   1 41.1994 2.19439   2
 -10   6   3 25.1278 1.45794   2
  -9   6   3 121.300 10.4417  -1
   9   6   0 121.300 10.4417   2
  -8   6   3 36.5108 1.46209  -1
   8   6   0 36.5108 1.46209   2
  -7   6   3 88.4852 2.84624   2
  -6   6   3 239.986 7.80295  -1
   6   6   1 239.986 7.80295   2
  -5   6   3 150.840 5.54725  -1
   5   6   1 150.840 5.54725   2
  -4   6   3 384.543 7.39389   2
  -3   6   3 1401.18 31.5010  -1
   3   6   2 1401.18 31.5010   2
  -2   6   3 1117.02 19.8963   2
  -1   6   3 18.6816 0.90244   2
   0   6   3 2432.06 77.6725  -1
   0   6   3 2432.06 77.6725   2
   1   6   3 366.562 7.23155   2
   2   6   3 610.859 11.4297   2
   3   6   3 318.561 6.90195  -1
  -3   6   4 318.561 6.90195   2
   4   6   3 404.764 9.82822   2
   5   6   3 424.083 11.2812  -1
  -5   6   5 424.083 11.2812   2
   6   6   3 552.552 15.4508  -1
  -6   6   5 552.552 15.4508   2
   7   6   3 220.194 6.42969   2
   8   6   3 212.334 7.17804  -1
  -8   6   6 212.334 7.17804   2
   9   6   3 224.221 12.4419  -1
  -9   6   6 224.221 12.4419   2
  10   6   3 35.5254 1.72957   2
  11   6   3 46.5695 2.91320  -1
 -11   6   7 46.5695 2.91320   2
 -12   7   3 8.84548 1.14142   2
 -11   7   3 202.580 6.19990  -1
 -11   7   1 202.580 6.19990   2
 -10   7   3 58.5504 2.39765   2
  -8   7   3 215.464 6.13561  -1
   8   7   0 215.464 6.13561   2
  -7   7   3 325.661 7.99126   2
  -6   7   3 291.598 8.90139  -1
   6   7   1 291.598 8.90139   2
  -5   7   3 335.009 12.8513  -1
   5   7   1 335.009 12.8513   2
  -4   7   3 57.1989 1.64786   2
  -3   7   3 840.619 18.5289  -1
   3   7   2 840.619 18.5289   2
  -2   7   3 370.450 8.13513   2
  -1   7   3 808.852 14.6448   2
   0   7   3 8.01476 0.78428  -1
   0   7   3 8.01476 0.78428   2
   1   7   3 415.157 8.00335   2
   2   7   3 75.1322 1.90567   2
   3   7   3 550.233 11.9967  -1
  -3   7   4 550.233 11.9967   2
   4   7   3 191.720 4.71240   2
   5   7   3 518.083 13.8753  -1
  -5   7   5 518.083 13.8753   2
   6   7   3 376.794 9.93319  -1
  -6   7   5 376.794 9.93319   2
   7   7   3 15.5443 0.95443   2
   8   7   3 13.3499 1.72766  -1
  -8   7   6 13.3499 1.72766   2
   9   7   3 1.04117 3.39438  -1
  -9   7   6 1.04117 3.39438   2
  10   7   3 45.3841 2.29744   2
  11   7   3 14.9568 1.64316  -1
 -11   7   7 14.9568 1.64316   2
 -12   8   3 -1.0921 0.99726   2
 -11   8   3 48.7447 2.27731  -1
 -11   8   1 48.7447 2.27731   2
 -10   8   3 11.5651 1.40147   2
  -9   8   3 328.282 31.6475  -1
   9   8   0 328.282 31.6475   2
  -8   8   3 145.587 4.27440  -1
   8   8   0 145.587 4.27440   2
  -7   8   3 189.715 5.35436   2
  -6   8   3 559.729 16.3072  -1
   6   8   1 559.729 16.3072   2
  -5   8   3 152.378 5.96904  -1
   5   8   1 152.378 5.96904   2
  -4   8   3 162.271 3.55078   2
  -3   8   3 917.259 18.4698  -1
   3   8   2 917.259 18.4698   2
  -2   8   3 867.162 16.4298   2
  -1   8   3 84.6307 2.18342   2
   0   8   3 1123.68 20.1871  -1
   0   8   3 1123.68 20.1871   2
   1   8   3 339.368 7.07981   2
   2   8   3 251.702 5.10477   2
   3   8   3 386.420 8.61300  -1
  -3   8   4 386.420 8.61300   2
   4   8   3 480.954 11.2968   2
   5   8   3 130.634 4.00927  -1
  -5   8   5 130.634 4.00927   2
   6   8   3 212.501 6.84554  -1
  -6   8   5 212.501 6.84554   2
   7   8   3 187.573 5.82685   2
   8   8   3 65.2397 3.32430  -1
  -8   8   6 65.2397 3.32430   2
   9   8   3 33.8687 1.81605   2
   9   8   3 110.981 6.58951  -1
  -9   8   6 110.981 6.58951   2
  10   8   3 2.28204 0.94471   2
  11   8   3 34.0327 2.25923  -1
 -11   8   7 34.0327 2.25923   2
 -11   9   3 135.575 4.42028  -1
 -11   9   1 135.575 4.42028   2
 -10   9   3 122.176 4.15039   2
  -9   9   3 56.9046 10.9579  -1
   9   9   0 56.9046 10.9579   2
  -8   9   3 344.674 8.67856  -1
   8   9   0 344.674 8.67856   2
  -7   9   3 175.467 5.43171   2
  -6   9   3 239.695 8.46696  -1
   6   9   1 239.695 8.46696   2
  -5   9   3 268.646 11.6366  -1
   5   9   1 268.646 11.6366   2
  -4   9   3 61.4701 1.59295   2
  -3   9   3 382.641 8.89608  -1
   3   9   2 382.641 8.89608   2
  -2   9   3 15.7701 0.92126   2
  -1   9   3 570.327 11.3426   2
   0   9   3 106.106 2.58954  -1
   0   9   3 106.106 2.58954   2
   1   9   3 88.2672 2.05526   2
   2   9   3 161.389 3.53715   2
   3   9   3 352.857 8.09029  -1
  -3   9   4 352.857 8.09029   2
   4   9   3 162.857 3.96221   2
   5   9   3 544.545 14.2120  -1
  -5   9   5 544.545 14.2120   2
   6   9   3 499.224 14.4376  -1
  -6   9   5 499.224 14.4376   2
   7   9   3 1.23827 0.65840   2
   8   9   3 154.284 6.14443  -1
  -8   9   6 154.284 6.14443   2
   9   9   3 -1.4346 3.48383  -1
  -9   9   6 -1.4346 3.48383   2
  10   9   3 68.1287 3.19852   2
 -11  10   3 23.0797 1.76587  -1
 -11  10   1 23.0797 1.76587   2
 -10  10   3 18.9352 1.46103   2
  -9  10   3 182.266 5.98432   2
  -9  10   3 255.685 27.2132  -1
   9  10   0 255.685 27.2132   2
  -8  10   3 32.5457 1.68488  -1
   8  10   0 32.5457 1.68488   2
  -7  10   3 141.564 4.05619   2
  -6  10   3 246.322 8.69854  -1
   6  10   1 246.322 8.69854   2
  -5  10   3 49.7226 3.88988  -1
   5  10   1 49.7226 3.88988   2
  -4  10   3 137.535 3.23538   2
  -3  10   3 608.846 15.1722  -1
   3  10   2 608.846 15.1722   2
  -2  10   3 596.792 12.9958   2
  -1  10   3 22.9140 0.99878   2
   0  10   3 1359.96 26.0058  -1
   0  10   3 1359.96 26.0058   2
   1  10   3 411.045 8.39436   2
   2  10   3 100.400 2.62611   2
   3  10   3 491.841 11.0371  -1
  -3  10   4 491.841 11.0371   2
   4  10   3 44.9885 1.55773   2
   5  10   3 492.224 15.4226  -1
  -5  10   5 492.224 15.4226   2
   6  10   3 469.715 15.6893  -1
  -6  10   5 469.715 15.6893   2
   7  10   3 214.980 6.46496   2
   8  10   3 74.6724 3.63351  -1
  -8  10   6 74.6724 3.63351   2
   9  10   3 236.684 11.8232  -1
  -9  10   6 236.684 11.8232   2
  10  10   3 3.87496 1.08358   2
 -11  11   3 99.3179 5.00205  -1
 -11  11   1 99.3179 5.00205   2
 -10  11   3 34.3670 2.24239   2
  -9  11   3 31.0172 9.72531  -1
   9  11   0 31.0172 9.72531   2
  -8  11   3 301.064 8.19392  -1
   8  11   0 301.064 8.19392   2
  -7  11   3 67.4508 1.94197   2
  -6  11   3 96.0674 4.02771  -1
   6  11   1 96.0674 4.02771   2
  -5  11   3 196.473 8.53490  -1
   5  11   1 196.473 8.53490   2
  -4  11   3 101.739 2.72118   2
  -3  11   3 378.604 9.44934  -1
   3  11   2 378.604 9.44934   2
  -2  11   3 48.6460 1.66526   2
  -1  11   3 384.341 8.35206   2
   0  11   3 117.013 2.67073  -1
   0  11   3 117.013 2.67073   2
   1  11   3 163.225 3.66081   2
   2  11   3 42.3327 1.59308   2
   3  11   3 146.859 4.18118  -1
  -3  11   4 146.859 4.18118   2
   4  11   3 128.436 3.48037   2
   5  11   3 471.985 13.8872  -1
  -5  11   5 471.985 13.8872   2
   6  11   3 284.500 8.44436  -1
  -6  11   5 284.500 8.44436   2
   7  11   3 0.87129 0.67215   2
   8  11   3 139.343 6.09933  -1
  -8  11   6 139.343 6.09933   2
   9  11   3 7.98597 3.74507  -1
  -9  11   6 7.98597 3.74507   2
  10  11   3 72.6352 3.17219   2
 -11  12   3 6.98480 6.49665  -1
 -11  12   1 6.98480 6.49665   2
 -10  12   3 3.93210 1.23578   2
  -9  12   3 225.804 25.2660  -1
   9  12   0 225.804 25.2660   2
  -8  12   3 26.0090 1.33683  -1
   8  12   0 26.0090 1.33683   2
  -7  12   3 113.196 3.07771   2
  -6  12   3 246.516 8.62255  -1
   6  12   1 246.516 8.62255   2
  -5  12   3 43.8642 3.61784  -1
   5  12   1 43.8642 3.61784   2
  -4  12   3 55.3862 1.85382   2
  -3  12   3 883.490 20.2599  -1
   3  12   2 883.490 20.2599   2
  -2  12   3 186.527 4.27534   2
  -1  12   3 38.3610 1.53750   2
   0  12   3 762.498 14.4307  -1
   0  12   3 762.498 14.4307   2
   1  12   3 23.2596 1.35004   2
   3  12   3 264.482 6.31851  -1
  -3  12   4 264.482 6.31851   2
   4  12   3 295.696 7.79241   2
   5  12   3 29.1754 2.25263  -1
  -5  12   5 29.1754 2.25263   2
   6  12   3 165.726 5.43075  -1
  -6  12   5 165.726 5.43075   2
   7  12   3 90.1779 2.93499   2
   8  12   3 37.2651 3.04526  -1
  -8  12   6 37.2651 3.04526   2
   9  12   3 138.709 6.59071  -1
  -9  12   6 138.709 6.59071   2
 -10  13   3 22.0889 1.94797   2
  -9  13   3 -0.0064 5.34869  -1
   9  13   0 -0.0064 5.34869   2
  -8  13   3 129.746 3.99254  -1
   8  13   0 129.746 3.99254   2
  -7  13   3 16.5192 0.93152   2
  -6  13   3 72.8673 2.86140  -1
   6  13   1 72.8673 2.86140   2
  -5  13   3 116.182 6.30056  -1
   5  13   1 116.182 6.30056   2
  -4  13   3 110.704 3.01283   2
  -3  13   3 161.562 4.70302  -1
   3  13   2 161.562 4.70302   2
  -2  13   3 9.48742 0.86516   2
  -1  13   3 543.214 11.3474   2
   0  13   3 8.44320 1.13761  -1
   0  13   3 8.44320 1.13761   2
   1  13   3 374.750 8.64626   2
   3  13   3 555.892 13.0715  -1
  -3  13   4 555.892 13.0715   2
   4  13   3 13.8905 1.13103   2
   5  13   3 300.237 8.27631  -1
  -5  13   5 300.237 8.27631   2
   6  13   3 126.500 3.98186  -1
  -6  13   5 126.500 3.98186   2
   7  13   3 -0.0477 0.81812   2
   8  13   3 101.438 4.23215  -1
  -8  13   6 101.438 4.23215   2
   9  13   3 4.71929 3.95002  -1
  -9  13   6 4.71929 3.95002   2
 -10  14   3 1.08014 1.23308   2
  -9  14   3 184.001 14.6500  -1
   9  14   0 184.001 14.6500   2
  -8  14   3 24.4610 1.42822  -1
   8  14   0 24.4610 1.42822   2
  -7  14   3 102.008 3.03950   2
  -6  14   3 185.874 6.06405  -1
   6  14   1 185.874 6.06405   2
  -5  14   3 8.98266 2.56766  -1
   5  14   1 8.98266 2.56766   2
  -4  14   3 95.1327 3.06645   2
  -3  14   3 278.060 7.84630  -1
   3  14   2 278.060 7.84630   2
  -2  14   3 307.888 7.81850   2
  -2  14   3 339.009 33.1090  -1
   2  14   2 339.009 33.1090   2
  -1  14   3 29.2384 1.54522   2
   0  14   3 1496.69 36.9675  -1
   0  14   3 1496.69 36.9675   2
   1  14   3 65.8827 2.56681   2
   3  14   3 280.761 8.24756  -1
  -3  14   4 280.761 8.24756   2
   4  14   3 101.624 3.19878   2
   5  14   3 129.757 4.76509  -1
  -5  14   5 129.757 4.76509   2
   6  14   3 138.892 4.56817  -1
  -6  14   5 138.892 4.56817   2
   7  14   3 98.1103 3.29391   2
   8  14   3 10.9222 1.74236  -1
  -8  14   6 10.9222 1.74236   2
   9  14   3 161.559 10.3473  -1
  -9  14   6 161.559 10.3473   2
  -9  15   3 18.1863 3.86733  -1
   9  15   0 18.1863 3.86733   2
  -8  15   3 206.060 6.62434  -1
   8  15   0 206.060 6.62434   2
  -7  15   3 11.6189 0.94725   2
  -6  15   3 41.2144 2.31584  -1
   6  15   1 41.2144 2.31584   2
  -5  15   3 142.588 5.28498  -1
   5  15   1 142.588 5.28498   2
  -4  15   3 56.1559 2.02955   2
  -3  15   3 244.086 7.33794  -1
   3  15   2 244.086 7.33794   2
  -2  15   3 0.29455 0.71977   2
  -1  15   3 342.812 10.9823   2
   0  15   3 166.145 5.46760  -1
   0  15   3 166.145 5.46760   2
   1  15   3 161.288 4.67747   2
   2  15   3 38.4352 2.09953   2
   3  15   3 93.9900 3.41174  -1
  -3  15   4 93.9900 3.41174   2
   4  15   3 63.1265 2.34120   2
   5  15   3 241.615 7.06961  -1
  -5  15   5 241.615 7.06961   2
   6  15   3 144.617 5.31932  -1
  -6  15   5 144.617 5.31932   2
   7  15   3 0.55055 1.00622   2
   8  15   3 217.471 11.7315  -1
  -8  15   6 217.471 11.7315   2
  -9  16   3 83.8236 3.40997   2
  -8  16   3 13.3121 1.78609  -1
   8  16   0 13.3121 1.78609   2
  -7  16   3 73.4968 2.40342   2
  -6  16   3 181.411 6.85843  -1
   6  16   1 181.411 6.85843   2
  -5  16   3 11.7529 2.10132  -1
   5  16   1 11.7529 2.10132   2
  -4  16   3 33.0862 1.67355   2
  -3  16   3 272.032 8.66723  -1
   3  16   2 272.032 8.66723   2
  -2  16   3 115.042 3.32175   2
  -2  16   3 137.101 16.1329  -1
   2  16   2 137.101 16.1329   2
  -1  16   3 4.19715 0.94894   2
   0  16   3 461.860 11.1394  -1
   0  16   3 461.860 11.1394   2
   1  16   3 -1.3744 0.81960   2
   3  16   3 93.7527 3.49241  -1
  -3  16   4 93.7527 3.49241   2
   4  16   3 87.5986 2.99038   2
   5  16   3 78.0344 3.24367  -1
  -5  16   5 78.0344 3.24367   2
   6  16   3 148.754 5.26123  -1
  -6  16   5 148.754 5.26123   2
   7  16   3 112.585 4.95846   2
  -8  17   3 128.467 4.51382  -1
   8  17   0 128.467 4.51382   2
  -7  17   3 38.5464 1.65139   2
  -6  17   3 38.9463 2.59989  -1
   6  17   1 38.9463 2.59989   2
  -5  17   3 84.4193 3.63945  -1
   5  17   1 84.4193 3.63945   2
  -4  17   3 27.2335 1.50153   2
  -3  17   3 48.7914 2.70621  -1
   3  17   2 48.7914 2.70621   2
  -2  17   3 20.0819 1.40299   2
  -2  17   3 114.188 14.7313  -1
   2  17   2 114.188 14.7313   2
  -1  17   3 148.429 4.06584   2
   0  17   3 2.58145 1.18904  -1
   0  17   3 2.58145 1.18904   2
   1  17   3 39.9324 1.74182   2
   2  17   3 115.857 13.9530  -1
  -2  17   4 115.857 13.9530   2
   3  17   3 70.6174 2.81208  -1
  -3  17   4 70.6174 2.81208   2
   4  17   3 8.23554 1.21623   2
   5  17   3 115.620 4.31986  -1
  -5  17   5 115.620 4.31986   2
   6  17   3 72.4010 3.04178  -1
  -6  17   5 72.4010 3.04178   2
   7  17   3 1.98155 1.30099   2
  -7  18   3 48.4921 2.40464   2
  -6  18   3 71.3883 5.15035  -1
   6  18   1 71.3883 5.15035   2
  -5  18   3 13.8800 2.25222  -1
   5  18   1 13.8800 2.25222   2
  -4  18   3 28.7966 1.66039   2
  -3  18   3 174.087 5.78860  -1
   3  18   2 174.087 5.78860   2
  -2  18   3 85.2001 2.99671   2
  -2  18   3 112.107 10.5504  -1
   2  18   2 112.107 10.5504   2
  -1  18   3 17.7611 1.33796   2
   0  18   3 171.009 4.56614  -1
   0  18   3 171.009 4.56614   2
   1  18   3 42.8431 1.92101   2
   2  18   3 23.0246 8.15790  -1
  -2  18   4 23.0246 8.15790   2
   3  18   3 66.2171 3.04577  -1
  -3  18   4 66.2171 3.04577   2
   4  18   3 44.4938 2.38210   2
   5  18   3 15.6020 2.38036  -1
  -5  18   5 15.6020 2.38036   2
   6  18   3 48.3222 3.22798  -1
  -6  18   5 48.3222 3.22798   2
  -6  19   3 38.0385 4.28626  -1
   6  19   1 38.0385 4.28626   2
  -5  19   3 20.4992 2.71178  -1
   5  19   1 20.4992 2.71178   2
  -4  19   3 17.1238 1.54658   2
  -3  19   3 73.2078 3.62012  -1
   3  19   2 73.2078 3.62012   2
  -2  19   3 105.474 15.3622  -1
   2  19   2 105.474 15.3622   2
  -1  19   3 102.110 3.69834   2
   0  19   3 58.3739 2.86962  -1
   0  19   3 58.3739 2.86962   2
   1  19   3 70.2295 3.20583   2
   2  19   3 60.5145 6.35232  -1
  -2  19   4 60.5145 6.35232   2
   3  19   3 72.2497 4.09414  -1
  -3  19   4 72.2497 4.09414   2
   4  19   3 29.5369 2.10336   2
   5  19   3 107.074 5.68622  -1
  -5  19   5 107.074 5.68622   2
  -5  20   3 11.8636 3.51045  -1
   5  20   1 11.8636 3.51045   2
  -4  20   3 33.7524 2.10424   2
  -3  20   3 92.2541 4.44801  -1
   3  20   2 92.2541 4.44801   2
  -2  20   3 121.383 16.5647  -1
   2  20   2 121.383 16.5647   2
  -1  20   3 -0.2567 1.22959   2
   0  20   3 196.379 6.79246  -1
   0  20   3 196.379 6.79246   2
   1  20   3 27.7838 2.22879   2
   2  20   3 70.5404 7.18148  -1
  -2  20   4 70.5404 7.18148   2
   3  20   3 66.5208 4.68734  -1
  -3  20   4 66.5208 4.68734   2
   4  20   3 71.7079 3.55084   2
  -3  21   3 116.206 6.01681  -1
   3  21   2 116.206 6.01681   2
  -1  21   3 70.1001 3.99083   2
   0  21   3 1.67150 2.28433  -1
   0  21   3 1.67150 2.28433   2
   1  21   3 19.8120 1.97336   2
   2  21   3 61.7993 9.40427  -1
  -2  21   4 61.7993 9.40427   2
 -12   0   4 151.355 7.51833   2
 -11   0   4 56.0951 3.20369  -1
  11   0   0 56.0951 3.20369   2
 -10   0   4 143.610 6.40511   2
  -8   0   4 367.237 10.3391  -1
   8   0   1 367.237 10.3391   2
  -7   0   4 499.520 14.7746   2
  -6   0   4 634.697 18.8527  -1
   6   0   2 634.697 18.8527   2
  -5   0   4 2755.30 94.7611  -1
   5   0   2 2755.30 94.7611   2
  -4   0   4 376.157 10.0823   2
  -3   0   4 2474.96 98.3704  -1
   3   0   3 2474.96 98.3704   2
  -2   0   4 85.5188 2.75180   2
  -1   0   4 2418.43 93.8711   2
   0   0   4 17.5045 1.04809  -1
   0   0   4 17.5045 1.04809   2
   1   0   4 117.533 4.08171   2
   2   0   4 1532.45 49.9883   2
   3   0   4 679.078 19.4692  -1
  -3   0   5 679.078 19.4692   2
   4   0   4 203.990 5.77473   2
   5   0   4 60.7480 2.73512  -1
  -5   0   6 60.7480 2.73512   2
   6   0   4 547.223 16.0181  -1
  -6   0   6 547.223 16.0181   2
   7   0   4 17.8414 1.38354   2
   8   0   4 448.423 17.3136  -1
  -8   0   7 448.423 17.3136   2
   9   0   4 78.3457 7.31622  -1
  -9   0   7 78.3457 7.31622   2
  10   0   4 2.13133 0.83596   2
  11   0   4 33.2004 1.84294  -1
 -11   0   8 33.2004 1.84294   2
 -12   1   4 6.98401 1.44560   2
 -11   1   4 65.6391 2.29225  -1
  11   1   0 65.6391 2.29225   2
 -10   1   4 31.2456 1.49671   2
  -9   1   4 195.611 16.9857  -1
   9   1   1 195.611 16.9857   2
  -8   1   4 68.8046 2.26321  -1
   8   1   1 68.8046 2.26321   2
  -7   1   4 159.093 3.64743   2
  -6   1   4 947.916 21.5854  -1
   6   1   2 947.916 21.5854   2
  -5   1   4 380.912 12.0789  -1
   5   1   2 380.912 12.0789   2
  -4   1   4 1165.46 23.0178   2
  -3   1   4 1141.16 23.3871  -1
   3   1   3 1141.16 23.3871   2
  -2   1   4 1415.03 28.3133   2
  -1   1   4 52.0774 1.76198   2
   0   1   4 1411.98 38.0602  -1
   0   1   4 1411.98 38.0602   2
   1   1   4 420.018 8.75993   2
   2   1   4 157.482 4.13167   2
   2   1   4 182.493 57.5709  -1
  -2   1   5 182.493 57.5709   2
   3   1   4 1019.92 19.8775  -1
  -3   1   5 1019.92 19.8775   2
   4   1   4 -2.1430 0.47023   2
   5   1   4 456.892 9.25632  -1
  -5   1   6 456.892 9.25632   2
   6   1   4 46.7400 1.62695  -1
  -6   1   6 46.7400 1.62695   2
   7   1   4 276.153 7.36211   2
   8   1   4 154.469 4.56430  -1
  -8   1   7 154.469 4.56430   2
   9   1   4 173.388 9.26751  -1
  -9   1   7 173.388 9.26751   2
  10   1   4 20.5535 1.26589   2
  11   1   4 62.4586 3.81056  -1
 -11   1   8 62.4586 3.81056   2
 -12   2   4 121.936 5.14667   2
 -11   2   4 84.3670 2.69744  -1
  11   2   0 84.3670 2.69744   2
 -10   2   4 74.1554 2.49197   2
  -9   2   4 15.8919 0.93180   2
  -9   2   4 48.7482 4.47452  -1
   9   2   1 48.7482 4.47452   2
  -8   2   4 419.751 11.4534  -1
   8   2   1 419.751 11.4534   2
  -7   2   4 59.0276 1.84809   2
  -6   2   4 183.261 5.13584  -1
   6   2   2 183.261 5.13584   2
  -5   2   4 1993.71 62.0116  -1
   5   2   2 1993.71 62.0116   2
  -4   2   4 207.097 4.18727   2
  -3   2   4 89.3864 2.59744  -1
   3   2   3 89.3864 2.59744   2
  -2   2   4 80.5803 1.92248   2
  -1   2   4 593.396 10.6527   2
   0   2   4 21.3235 0.82862  -1
   0   2   4 21.3235 0.82862   2
   1   2   4 504.906 9.65931   2
   2   2   4 184.335 4.38884   2
   2   2   4 219.501 65.4017  -1
  -2   2   5 219.501 65.4017   2
   3   2   4 707.766 14.0435  -1
  -3   2   5 707.766 14.0435   2
   4   2   4 15.3754 0.79355   2
   5   2   4 106.948 2.47674  -1
  -5   2   6 106.948 2.47674   2
   6   2   4 382.818 9.47475  -1
  -6   2   6 382.818 9.47475   2
   7   2   4 25.1027 1.29857   2
   8   2   4 224.375 6.01957  -1
  -8   2   7 224.375 6.01957   2
   9   2   4 54.0563 2.99157  -1
  -9   2   7 54.0563 2.99157   2
  10   2   4 5.51837 0.86432   2
  11   2   4 14.2615 1.02917  -1
 -11   2   8 14.2615 1.02917   2
 -12   3   4 19.3752 1.22185   2
 -11   3   4 67.3840 2.29324  -1
  11   3   0 67.3840 2.29324   2
 -10   3   4 23.2881 1.12258   2
  -9   3   4 166.594 4.70733   2
  -8   3   4 133.739 4.26993  -1
   8   3   1 133.739 4.26993   2
  -7   3   4 269.167 6.01792   2
  -6   3   4 509.090 17.5310  -1
   6   3   2 509.090 17.5310   2
  -5   3   4 100.840 8.82873  -1
   5   3   2 100.840 8.82873   2
  -4   3   4 246.061 5.16288   2
  -3   3   4 886.087 18.3185  -1
   3   3   3 886.087 18.3185   2
  -2   3   4 418.181 7.97550   2
  -1   3   4 21.4024 0.77551   2
   0   3   4 2643.54 76.2339  -1
   0   3   4 2643.54 76.2339   2
   1   3   4 349.189 6.98914   2
   2   3   4 280.084 5.74149   2
   3   3   4 400.297 8.18836  -1
  -3   3   5 400.297 8.18836   2
   4   3   4 31.9327 1.13538   2
   5   3   4 288.016 7.28311  -1
  -5   3   6 288.016 7.28311   2
   6   3   4 77.5930 2.05811  -1
  -6   3   6 77.5930 2.05811   2
   7   3   4 435.809 11.4884   2
   8   3   4 247.070 7.32553  -1
  -8   3   7 247.070 7.32553   2
   9   3   4 146.742 8.60140  -1
  -9   3   7 146.742 8.60140   2
  10   3   4 20.0294 1.31185   2
  11   3   4 100.677 3.51672  -1
 -11   3   8 100.677 3.51672   2
 -12   4   4 79.7390 2.93230   2
 -11   4   4 81.0310 2.44445  -1
  11   4   0 81.0310 2.44445   2
 -10   4   4 67.5539 2.51962   2
  -9   4   4 1.36242 0.57255   2
  -8   4   4 641.552 19.4647  -1
   8   4   1 641.552 19.4647   2
  -7   4   4 258.200 6.11828   2
  -6   4   4 158.672 6.51658  -1
   6   4   2 158.672 6.51658   2
  -5   4   4 784.463 31.4367  -1
   5   4   2 784.463 31.4367   2
  -4   4   4 42.3276 1.22382   2
  -3   4   4 1091.04 21.3597  -1
   3   4   3 1091.04 21.3597   2
  -2   4   4 183.154 3.70843   2
  -1   4   4 1394.02 27.6467   2
   0   4   4 1162.59 23.0829  -1
   0   4   4 1162.59 23.0829   2
   1   4   4 310.669 6.49832   2
   2   4   4 1117.40 20.2712   2
   3   4   4 470.809 9.79734  -1
  -3   4   5 470.809 9.79734   2
   4   4   4 231.543 4.80894   2
   5   4   4 299.168 8.02515  -1
  -5   4   6 299.168 8.02515   2
   6   4   4 480.764 10.8764  -1
  -6   4   6 480.764 10.8764   2
   7   4   4 30.9844 1.70747   2
   8   4   4 318.728 8.92311  -1
  -8   4   7 318.728 8.92311   2
   9   4   4 76.0126 6.76240  -1
  -9   4   7 76.0126 6.76240   2
  10   4   4 10.3887 1.05929   2
  11   4   4 18.1791 1.64412  -1
 -11   4   8 18.1791 1.64412   2
 -12   5   4 26.3112 1.54070   2
 -11   5   4 40.3621 1.78334  -1
  11   5   0 40.3621 1.78334   2
 -10   5   4 26.0786 1.63165   2
  -9   5   4 219.455 20.5774  -1
   9   5   1 219.455 20.5774   2
  -8   5   4 428.592 13.2807  -1
   8   5   1 428.592 13.2807   2
  -7   5   4 201.322 4.86497   2
  -6   5   4 725.631 20.7479  -1
   6   5   2 725.631 20.7479   2
  -5   5   4 547.519 16.5337  -1
   5   5   2 547.519 16.5337   2
  -4   5   4 686.000 13.8940   2
  -3   5   4 693.185 15.0362  -1
   3   5   3 693.185 15.0362   2
  -2   5   4 934.252 16.1588   2
  -1   5   4 367.964 6.97689   2
   0   5   4 2786.76 72.5967  -1
   0   5   4 2786.76 72.5967   2
   1   5   4 1448.69 26.0857   2
   2   5   4 10.1228 0.66734   2
   3   5   4 681.358 13.5062  -1
  -3   5   5 681.358 13.5062   2
   4   5   4 38.1008 1.65849   2
   5   5   4 403.102 9.52774  -1
  -5   5   6 403.102 9.52774   2
   6   5   4 300.516 8.09228  -1
  -6   5   6 300.516 8.09228   2
   7   5   4 179.496 5.17307   2
   8   5   4 254.699 7.43619  -1
  -8   5   7 254.699 7.43619   2
   9   5   4 127.303 6.79941  -1
  -9   5   7 127.303 6.79941   2
  10   5   4 0.73069 0.76398   2
  11   5   4 85.0194 3.42491  -1
 -11   5   8 85.0194 3.42491   2
 -12   6   4 123.082 4.46420   2
 -11   6   4 100.377 3.53057  -1
  11   6   0 100.377 3.53057   2
 -10   6   4 59.4365 2.33495   2
  -9   6   4 209.746 14.7948  -1
   9   6   1 209.746 14.7948   2
  -8   6   4 321.132 10.8073  -1
   8   6   1 321.132 10.8073   2
  -7   6   4 320.871 8.01104   2
  -6   6   4 469.009 13.5104  -1
   6   6   2 469.009 13.5104   2
  -5   6   4 961.485 26.0860  -1
   5   6   2 961.485 26.0860   2
  -4   6   4 15.4763 0.73569   2
  -3   6   4 286.155 7.79439  -1
   3   6   3 286.155 7.79439   2
  -2   6   4 3.66471 0.43053   2
  -1   6   4 42.5492 1.26443   2
   0   6   4 382.994 8.16250  -1
   0   6   4 382.994 8.16250   2
   1   6   4 214.334 4.60179   2
   2   6   4 283.155 6.62049   2
   3   6   4 236.871 5.49933  -1
  -3   6   5 236.871 5.49933   2
   4   6   4 391.418 8.85153   2
   5   6   4 180.701 5.67704  -1
  -5   6   6 180.701 5.67704   2
   6   6   4 473.356 14.6464  -1
  -6   6   6 473.356 14.6464   2
   7   6   4 76.3372 2.72405   2
   8   6   4 288.869 10.8565  -1
  -8   6   7 288.869 10.8565   2
   9   6   4 125.068 6.24691  -1
  -9   6   7 125.068 6.24691   2
  10   6   4 0.33913 0.83847   2
  11   6   4 8.47047 1.27812  -1
 -11   6   8 8.47047 1.27812   2
 -12   7   4 21.8896 1.49778   2
 -11   7   4 117.795 3.97589  -1
  11   7   0 117.795 3.97589   2
 -10   7   4 64.7829 2.66209   2
  -9   7   4 326.001 31.9960  -1
   9   7   1 326.001 31.9960   2
  -8   7   4 468.149 15.4974  -1
   8   7   1 468.149 15.4974   2
  -7   7   4 486.275 13.4198   2
  -6   7   4 584.205 19.7587  -1
   6   7   2 584.205 19.7587   2
  -5   7   4 144.241 5.03584  -1
   5   7   2 144.241 5.03584   2
  -4   7   4 470.223 10.2958   2
  -3   7   4 478.309 12.1155  -1
   3   7   3 478.309 12.1155   2
  -2   7   4 121.338 2.92322   2
  -1   7   4 3.05505 0.56034   2
   0   7   4 1625.68 29.6129  -1
   0   7   4 1625.68 29.6129   2
   1   7   4 330.052 6.66481   2
   2   7   4 226.945 4.81672   2
   3   7   4 185.017 4.40181  -1
  -3   7   5 185.017 4.40181   2
   4   7   4 -2.0232 0.66578   2
   5   7   4 115.306 4.58497  -1
  -5   7   6 115.306 4.58497   2
   6   7   4 28.3131 1.95945  -1
  -6   7   6 28.3131 1.95945   2
   7   7   4 90.3416 3.14180   2
   8   7   4 453.276 14.1852  -1
  -8   7   7 453.276 14.1852   2
   9   7   4 82.1382 5.25702  -1
  -9   7   7 82.1382 5.25702   2
  10   7   4 50.4654 2.39499   2
 -12   8   4 46.6831 2.45948   2
 -11   8   4 62.8047 3.18493  -1
  11   8   0 62.8047 3.18493   2
 -10   8   4 24.7853 1.52570   2
  -9   8   4 47.6545 10.4476  -1
   9   8   1 47.6545 10.4476   2
  -8   8   4 229.844 6.62877  -1
   8   8   1 229.844 6.62877   2
  -7   8   4 66.4697 2.81452   2
  -6   8   4 511.284 15.5748  -1
   6   8   2 511.284 15.5748   2
  -5   8   4 439.449 17.6907  -1
   5   8   2 439.449 17.6907   2
  -4   8   4 82.6830 2.30143   2
  -3   8   4 364.736 9.23425  -1
   3   8   3 364.736 9.23425   2
  -2   8   4 0.90923 0.52484   2
  -1   8   4 251.768 5.58884   2
   0   8   4 183.957 4.27076  -1
   0   8   4 183.957 4.27076   2
   1   8   4 246.516 5.08595   2
   2   8   4 430.816 9.56731   2
   3   8   4 586.860 12.6945  -1
  -3   8   5 586.860 12.6945   2
   4   8   4 197.536 5.05968   2
   5   8   4 197.190 7.84635  -1
  -5   8   6 197.190 7.84635   2
   6   8   4 88.8116 3.61000  -1
  -6   8   6 88.8116 3.61000   2
   7   8   4 25.0955 1.34943   2
   8   8   4 115.962 3.97231  -1
  -8   8   7 115.962 3.97231   2
   9   8   4 104.227 5.91031  -1
  -9   8   7 104.227 5.91031   2
  10   8   4 8.11127 1.17553   2
 -11   9   4 31.1095 2.31421  -1
  11   9   0 31.1095 2.31421   2
 -10   9   4 1.85695 0.88852   2
  -9   9   4 98.5528 9.35116  -1
   9   9   1 98.5528 9.35116   2
  -8   9   4 144.887 4.57433  -1
   8   9   1 144.887 4.57433   2
  -7   9   4 149.840 4.53699   2
  -6   9   4 220.609 6.89672  -1
   6   9   2 220.609 6.89672   2
  -5   9   4 141.633 4.18441  -1
   5   9   2 141.633 4.18441   2
  -4   9   4 204.194 4.52710   2
  -3   9   4 286.740 8.94069  -1
   3   9   3 286.740 8.94069   2
  -2   9   4 185.723 4.25925   2
  -1   9   4 9.23172 0.66342   2
   0   9   4 1183.14 23.6946  -1
   0   9   4 1183.14 23.6946   2
   1   9   4 402.564 8.09323   2
   3   9   4 396.002 9.28364  -1
  -3   9   5 396.002 9.28364   2
   4   9   4 25.0952 1.20789   2
   5   9   4 96.0326 3.37657  -1
  -5   9   6 96.0326 3.37657   2
   6   9   4 214.725 7.03203  -1
  -6   9   6 214.725 7.03203   2
   7   9   4 141.672 4.47998   2
   8   9   4 185.956 5.80608  -1
  -8   9   7 185.956 5.80608   2
   9   9   4 68.0961 4.44367  -1
  -9   9   7 68.0961 4.44367   2
  10   9   4 8.73358 1.23638   2
 -11  10   4 55.1961 3.98941  -1
  11  10   0 55.1961 3.98941   2
 -10  10   4 17.8134 1.51415   2
  -9  10   4 82.0885 6.99700  -1
   9  10   1 82.0885 6.99700   2
  -8  10   4 152.008 5.26664  -1
   8  10   1 152.008 5.26664   2
  -7  10   4 99.4276 2.99285   2
  -6  10   4 126.779 4.62115  -1
   6  10   2 126.779 4.62115   2
  -5  10   4 542.684 18.5215  -1
   5  10   2 542.684 18.5215   2
  -4  10   4 11.3186 0.81443   2
  -3  10   4 462.202 12.8374  -1
   3  10   3 462.202 12.8374   2
  -2  10   4 13.0136 0.92090   2
  -1  10   4 304.707 6.63150   2
   0  10   4 169.895 3.70880  -1
   0  10   4 169.895 3.70880   2
   1  10   4 389.437 7.67544   2
   3  10   4 634.659 13.4611  -1
  -3  10   5 634.659 13.4611   2
   4  10   4 423.837 10.4241   2
   5  10   4 278.270 8.44592  -1
  -5  10   6 278.270 8.44592   2
   6  10   4 458.677 12.7228  -1
  -6  10   6 458.677 12.7228   2
   7  10   4 2.75935 0.79068   2
   8  10   4 295.334 10.5504  -1
  -8  10   7 295.334 10.5504   2
   9  10   4 34.7392 3.90383  -1
  -9  10   7 34.7392 3.90383   2
  10  10   4 6.05965 1.25333   2
 -11  11   4 50.3046 4.00129  -1
  11  11   0 50.3046 4.00129   2
 -10  11   4 4.17772 1.13824   2
  -9  11   4 167.500 13.7943  -1
   9  11   1 167.500 13.7943   2
  -8  11   4 70.3257 2.90075  -1
   8  11   1 70.3257 2.90075   2
  -7  11   4 102.334 3.11124   2
  -6  11   4 408.205 13.6543  -1
   6  11   2 408.205 13.6543   2
  -5  11   4 96.4235 3.94302  -1
   5  11   2 96.4235 3.94302   2
  -4  11   4 407.638 8.47819   2
  -3  11   4 166.590 4.12104  -1
   3  11   3 166.590 4.12104   2
  -2  11   4 220.978 5.03425   2
  -1  11   4 9.81645 0.77264   2
   0  11   4 866.952 16.9869  -1
   0  11   4 866.952 16.9869   2
   1  11   4 364.910 7.21413   2
   2  11   4 43.4171 1.53482   2
   3  11   4 584.534 14.2231  -1
  -3  11   5 584.534 14.2231   2
   4  11   4 14.4274 1.09461   2
   5  11   4 256.226 8.32968  -1
  -5  11   6 256.226 8.32968   2
   6  11   4 41.4556 2.14075  -1
  -6  11   6 41.4556 2.14075   2
   7  11   4 206.813 5.86117   2
   8  11   4 116.602 5.19496  -1
  -8  11   7 116.602 5.19496   2
   9  11   4 79.6843 5.98692  -1
  -9  11   7 79.6843 5.98692   2
 -10  12   4 42.8592 2.20473   2
  -9  12   4 27.1088 6.95128  -1
   9  12   1 27.1088 6.95128   2
  -8  12   4 245.955 8.96749  -1
   8  12   1 245.955 8.96749   2
  -7  12   4 88.2335 2.65225   2
  -6  12   4 122.447 4.27256  -1
   6  12   2 122.447 4.27256   2
  -5  12   4 468.203 17.0566  -1
   5  12   2 468.203 17.0566   2
  -4  12   4 1.42389 0.69022   2
  -3  12   4 263.861 6.83734  -1
   3  12   3 263.861 6.83734   2
  -2  12   4 24.4980 1.15533   2
  -2  12   4 176.146 19.1067  -1
   2  12   3 176.146 19.1067   2
  -1  12   4 486.093 10.4063   2
   0  12   4 122.515 3.05352  -1
   0  12   4 122.515 3.05352   2
   1  12   4 27.5814 1.46524   2
   2  12   4 129.527 14.6276  -1
  -2  12   5 129.527 14.6276   2
   3  12   4 112.682 3.17892  -1
  -3  12   5 112.682 3.17892   2
   4  12   4 -0.4296 0.68759   2
   5  12   4 13.1831 1.79313  -1
  -5  12   6 13.1831 1.79313   2
   6  12   4 118.115 3.92037  -1
  -6  12   6 118.115 3.92037   2
   7  12   4 25.7666 1.56541   2
   8  12   4 93.0725 5.11691  -1
  -8  12   7 93.0725 5.11691   2
   9  12   4 10.7294 4.89251  -1
  -9  12   7 10.7294 4.89251   2
 -10  13   4 13.6229 1.28674   2
  -9  13   4 124.703 17.4834  -1
   9  13   1 124.703 17.4834   2
  -8  13   4 41.4317 2.29422  -1
   8  13   1 41.4317 2.29422   2
  -7  13   4 73.0098 2.28317   2
  -6  13   4 302.165 9.40015  -1
   6  13   2 302.165 9.40015   2
  -5  13   4 16.8634 2.44378  -1
   5  13   2 16.8634 2.44378   2
  -4  13   4 77.7567 2.46220   2
  -3  13   4 576.333 14.6868  -1
   3  13   3 576.333 14.6868   2
  -2  13   4 171.002 4.30697   2
  -2  13   4 183.622 19.9235  -1
   2  13   3 183.622 19.9235   2
  -1  13   4 1.26463 0.77341   2
   0  13   4 350.062 8.43628  -1
   0  13   4 350.062 8.43628   2
   1  13   4 96.6688 3.31354   2
   2  13   4 52.8842 6.41604  -1
  -2  13   5 52.8842 6.41604   2
   3  13   4 91.8250 3.12253  -1
  -3  13   5 91.8250 3.12253   2
   4  13   4 0.96500 0.74153   2
   5  13   4 57.8221 2.94442  -1
  -5  13   6 57.8221 2.94442   2
   6  13   4 13.6845 1.84748  -1
  -6  13   6 13.6845 1.84748   2
   7  13   4 104.167 3.48713   2
   8  13   4 86.7873 3.81595  -1
  -8  13   7 86.7873 3.81595   2
   9  13   4 62.2392 5.95720  -1
  -9  13   7 62.2392 5.95720   2
  -9  14   4 53.7060 4.33864  -1
   9  14   1 53.7060 4.33864   2
  -8  14   4 175.279 6.44697  -1
   8  14   1 175.279 6.44697   2
  -7  14   4 88.2538 2.56641   2
  -6  14   4 42.8539 2.35270  -1
   6  14   2 42.8539 2.35270   2
  -5  14   4 377.214 11.4431  -1
   5  14   2 377.214 11.4431   2
  -4  14   4 2.03386 0.77324   2
  -3  14   4 282.206 8.23794  -1
   3  14   3 282.206 8.23794   2
  -2  14   4 12.2582 1.02242   2
  -2  14   4 166.902 18.7882  -1
   2  14   3 166.902 18.7882   2
  -1  14   4 462.851 11.9074   2
   0  14   4 44.9505 2.28521  -1
   0  14   4 44.9505 2.28521   2
   1  14   4 186.545 6.09263   2
   2  14   4 129.514 15.1302  -1
  -2  14   5 129.514 15.1302   2
   3  14   4 147.739 4.91988  -1
  -3  14   5 147.739 4.91988   2
   4  14   4 19.7108 1.25802   2
   5  14   4 15.6793 1.77606  -1
  -5  14   6 15.6793 1.77606   2
   6  14   4 192.199 6.95553  -1
  -6  14   6 192.199 6.95553   2
   7  14   4 15.5446 1.47646   2
   8  14   4 89.1152 4.91260  -1
  -8  14   7 89.1152 4.91260   2
  -9  15   4 44.2766 6.63663  -1
   9  15   1 44.2766 6.63663   2
  -8  15   4 8.74554 3.00148  -1
   8  15   1 8.74554 3.00148   2
  -7  15   4 40.2059 1.87072   2
  -6  15   4 210.805 6.57155  -1
   6  15   2 210.805 6.57155   2
  -5  15   4 65.0104 3.52657  -1
   5  15   2 65.0104 3.52657   2
  -4  15   4 190.764 4.86901   2
  -3  15   4 94.5490 3.18385  -1
   3  15   3 94.5490 3.18385   2
  -2  15   4 206.219 5.22272   2
  -1  15   4 1.57546 0.85969   2
   0  15   4 518.961 13.3301  -1
   0  15   4 518.961 13.3301   2
   1  15   4 159.310 4.06089   2
   2  15   4 42.2747 1.87851   2
   3  15   4 255.994 7.06039  -1
  -3  15   5 255.994 7.06039   2
   4  15   4 1.75809 0.87286   2
   5  15   4 138.177 4.43030  -1
  -5  15   6 138.177 4.43030   2
   6  15   4 47.9723 2.67953  -1
  -6  15   6 47.9723 2.67953   2
   7  15   4 120.748 4.75449   2
   8  15   4 27.7054 4.43184   2
  -8  16   4 117.198 4.10484  -1
   8  16   1 117.198 4.10484   2
  -7  16   4 33.1301 1.55020   2
  -6  16   4 21.0328 2.37274  -1
   6  16   2 21.0328 2.37274   2
  -5  16   4 226.639 7.03362  -1
   5  16   2 226.639 7.03362   2
  -4  16   4 1.27692 0.81842   2
  -3  16   4 102.673 4.45379  -1
   3  16   3 102.673 4.45379   2
  -2  16   4 2.90335 0.89425   2
  -2  16   4 22.8382 8.43575  -1
   2  16   3 22.8382 8.43575   2
  -1  16   4 141.571 3.77630   2
   0  16   4 7.81572 1.17026  -1
   0  16   4 7.81572 1.17026   2
   1  16   4 14.5349 1.21100   2
   2  16   4 113.275 9.93323  -1
  -2  16   5 113.275 9.93323   2
   3  16   4 89.8169 3.26846  -1
  -3  16   5 89.8169 3.26846   2
   4  16   4 23.5284 1.43418   2
   5  16   4 47.3276 2.66274  -1
  -5  16   6 47.3276 2.66274   2
   6  16   4 105.214 4.20845  -1
  -6  16   6 105.214 4.20845   2
   7  16   4 1.53484 1.28820   2
  -8  17   4 19.5212 1.46628  -1
   8  17   1 19.5212 1.46628   2
  -7  17   4 24.6267 1.49264   2
  -6  17   4 132.447 5.59893  -1
   6  17   2 132.447 5.59893   2
  -5  17   4 3.35491 2.08246  -1
   5  17   2 3.35491 2.08246   2
  -4  17   4 69.6552 2.42547   2
  -3  17   4 69.9798 2.92795  -1
   3  17   3 69.9798 2.92795   2
  -2  17   4 88.8458 12.5436  -1
   2  17   3 88.8458 12.5436   2
  -1  17   4 -1.4272 0.83588   2
   0  17   4 144.216 3.96983  -1
   0  17   4 144.216 3.96983   2
   1  17   4 72.2335 2.49686   2
   2  17   4 65.9725 4.87770  -1
  -2  17   5 65.9725 4.87770   2
   3  17   4 108.608 3.47366  -1
  -3  17   5 108.608 3.47366   2
   4  17   4 4.47816 1.19426   2
   5  17   4 31.8677 2.48552  -1
  -5  17   6 31.8677 2.48552   2
   6  17   4 11.1419 2.22368  -1
  -6  17   6 11.1419 2.22368   2
  -7  18   4 28.2645 1.47245   2
  -6  18   4 42.4678 3.33506  -1
   6  18   2 42.4678 3.33506   2
  -5  18   4 161.168 7.96334  -1
   5  18   2 161.168 7.96334   2
  -4  18   4 1.45402 0.96319   2
  -3  18   4 65.2629 3.14316  -1
   3  18   3 65.2629 3.14316   2
  -2  18   4 28.0528 9.54678  -1
   2  18   3 28.0528 9.54678   2
  -1  18   4 103.902 3.25987   2
   0  18   4 66.3775 2.65536  -1
   0  18   4 66.3775 2.65536   2
   1  18   4 93.2135 3.58949   2
   2  18   4 141.090 8.39622  -1
  -2  18   5 141.090 8.39622   2
   3  18   4 50.6617 3.24171  -1
  -3  18   5 50.6617 3.24171   2
   4  18   4 47.3523 2.59078   2
   5  18   4 7.96304 2.62025  -1
  -5  18   6 7.96304 2.62025   2
  -6  19   4 78.4197 6.85935  -1
   6  19   2 78.4197 6.85935   2
  -5  19   4 43.8653 3.86958  -1
   5  19   2 43.8653 3.86958   2
  -4  19   4 60.5315 2.74614   2
  -3  19   4 73.2933 3.60600  -1
   3  19   3 73.2933 3.60600   2
  -2  19   4 59.8018 6.37426  -1
   2  19   3 59.8018 6.37426   2
  -1  19   4 13.9538 1.58815   2
   0  19   4 259.137 8.04218  -1
   0  19   4 259.137 8.04218   2
   1  19   4 79.5039 3.43315   2
   2  19   4 164.888 9.51328  -1
  -2  19   5 164.888 9.51328   2
   3  19   4 48.2137 3.47535  -1
  -3  19   5 48.2137 3.47535   2
   4  19   4 2.04614 1.38166   2
  -4  20   4 4.13827 1.57672   2
  -3  20   4 56.3977 3.98814  -1
   3  20   3 56.3977 3.98814   2
  -2  20   4 83.8708 10.3392  -1
   2  20   3 83.8708 10.3392   2
  -1  20   4 37.1545 2.35513   2
   0  20   4 24.6678 2.50878  -1
   0  20   4 24.6678 2.50878   2
   1  20   4 53.5204 3.28667   2
   2  20   4 24.9088 10.6527  -1
  -2  20   5 24.9088 10.6527   2
   3  20   4 70.2937 4.96508  -1
  -3  20   5 70.2937 4.96508   2
  -2  21   4 62.3746 8.56309  -1
   2  21   3 62.3746 8.56309   2
  -1  21   4 2.00850 1.67415   2
   0  21   4 134.573 6.13116  -1
   0  21   4 134.573 6.13116   2
   1  21   4 45.9986 2.77445   2
 -12   0   5 41.2965 2.89969   2
 -11   0   5 154.129 8.46279  -1
  11   0   1 154.129 8.46279   2
 -10   0   5 67.8728 4.51987   2
  -8   0   5 319.846 12.5960  -1
   8   0   2 319.846 12.5960   2
  -7   0   5 21.3322 1.10892   2
  -6   0   5 1095.52 33.4486  -1
   6   0   3 1095.52 33.4486   2
  -5   0   5 625.191 18.8349  -1
   5   0   3 625.191 18.8349   2
  -4   0   5 1017.12 24.0986   2
  -3   0   5 621.637 18.0307  -1
   3   0   4 621.637 18.0307   2
  -2   0   5 870.998 23.3593   2
  -1   0   5 10.3689 1.03100   2
   0   0   5 31.2236 1.64799  -1
   0   0   5 31.2236 1.64799   2
   1   0   5 900.581 23.4294   2
   2   0   5 49.2988 2.23297   2
   2   0   5 642.192 104.261  -1
  -2   0   6 642.192 104.261   2
   3   0   5 1136.30 29.7599  -1
  -3   0   6 1136.30 29.7599   2
   4   0   5 327.447 9.84732   2
   5   0   5 697.102 24.0049  -1
  -5   0   7 697.102 24.0049   2
   6   0   5 45.1315 2.72453  -1
  -6   0   7 45.1315 2.72453   2
   7   0   5 243.121 9.03244   2
   8   0   5 230.826 8.69814  -1
  -8   0   8 230.826 8.69814   2
   9   0   5 5.84164 2.37741  -1
  -9   0   8 5.84164 2.37741   2
  10   0   5 71.4463 3.56417   2
  11   0   5 109.265 12.1764  -1
 -11   0   9 109.265 12.1764   2
 -12   1   5 131.542 5.49930   2
 -11   1   5 43.4247 2.07874  -1
  11   1   1 43.4247 2.07874   2
 -10   1   5 44.3116 1.84161   2
  -9   1   5 352.181 30.7579  -1
   9   1   2 352.181 30.7579   2
  -8   1   5 153.680 4.30489  -1
   8   1   2 153.680 4.30489   2
  -7   1   5 273.227 5.32583   2
  -6   1   5 395.039 9.26731  -1
   6   1   3 395.039 9.26731   2
  -5   1   5 1282.05 26.8892  -1
   5   1   3 1282.05 26.8892   2
  -4   1   5 150.400 3.29640   2
  -3   1   5 917.929 19.1810  -1
   3   1   4 917.929 19.1810   2
  -1   1   5 29.7609 0.88661   2
   0   1   5 402.243 8.88646  -1
   0   1   5 402.243 8.88646   2
   1   1   5 93.0336 2.38641   2
   2   1   5 836.947 16.0719   2
   2   1   5 816.757 123.036  -1
  -2   1   6 816.757 123.036   2
   3   1   5 1040.22 19.3901  -1
  -3   1   6 1040.22 19.3901   2
   4   1   5 248.879 5.80286   2
   5   1   5 125.595 3.55834  -1
  -5   1   7 125.595 3.55834   2
   6   1   5 660.228 15.6701  -1
  -6   1   7 660.228 15.6701   2
   7   1   5 25.7499 1.26261   2
   8   1   5 112.377 3.34094  -1
  -8   1   8 112.377 3.34094   2
   9   1   5 204.951 7.67617  -1
  -9   1   8 204.951 7.67617   2
  10   1   5 5.37306 0.90368   2
  11   1   5 14.9367 1.80464  -1
 -11   1   9 14.9367 1.80464   2
 -12   2   5 51.6129 2.02870   2
 -11   2   5 87.8022 3.55990  -1
  11   2   1 87.8022 3.55990   2
 -10   2   5 198.695 5.72850   2
  -9   2   5 45.0828 6.39875  -1
   9   2   2 45.0828 6.39875   2
  -8   2   5 196.386 6.30168  -1
   8   2   2 196.386 6.30168   2
  -7   2   5 19.4328 0.74224   2
  -6   2   5 415.014 9.67354  -1
   6   2   3 415.014 9.67354   2
  -5   2   5 204.607 5.10340  -1
   5   2   3 204.607 5.10340   2
  -4   2   5 465.632 8.96313   2
  -3   2   5 653.897 14.8602  -1
   3   2   4 653.897 14.8602   2
  -1   2   5 144.962 3.23225   2
   0   2   5 19.2498 0.81690  -1
   0   2   5 19.2498 0.81690   2
   1   2   5 562.551 11.1079   2
   2   2   5 -4.8057 0.54098   2
   2   2   5 868.636 122.210  -1
  -2   2   6 868.636 122.210   2
   3   2   5 462.838 8.98898  -1
  -3   2   6 462.838 8.98898   2
   4   2   5 348.176 7.46319   2
   5   2   5 530.623 13.0889  -1
  -5   2   7 530.623 13.0889   2
   6   2   5 11.0023 1.40168  -1
  -6   2   7 11.0023 1.40168   2
   7   2   5 73.3218 2.73429   2
   8   2   5 226.130 6.53813  -1
  -8   2   8 226.130 6.53813   2
   9   2   5 6.09994 8.61567  -1
  -9   2   8 6.09994 8.61567   2
  10   2   5 99.6943 4.07347   2
  11   2   5 81.5488 3.86295  -1
 -11   2   9 81.5488 3.86295   2
 -12   3   5 84.1399 3.49039   2
 -11   3   5 48.1425 1.65805  -1
  11   3   1 48.1425 1.65805   2
 -10   3   5 33.9346 1.69719   2
  -9   3   5 211.086 19.6872  -1
   9   3   2 211.086 19.6872   2
  -9   3   5 181.227 5.94883   2
  -8   3   5 55.2139 2.42586  -1
   8   3   2 55.2139 2.42586   2
  -7   3   5 109.735 3.14579   2
  -6   3   5 377.912 10.2991  -1
   6   3   3 377.912 10.2991   2
  -5   3   5 679.972 16.6978  -1
   5   3   3 679.972 16.6978   2
  -4   3   5 71.7743 1.60907   2
  -3   3   5 356.466 8.22832  -1
   3   3   4 356.466 8.22832   2
  -2   3   5 677.643 13.3736   2
  -1   3   5 3.58192 0.55820   2
   0   3   5 759.369 14.2497  -1
   0   3   5 759.369 14.2497   2
   1   3   5 198.461 4.30467   2
   2   3   5 532.459 96.0942  -1
  -2   3   6 532.459 96.0942   2
   3   3   5 573.643 11.4248  -1
  -3   3   6 573.643 11.4248   2
   4   3   5 115.927 3.08782   2
   5   3   5 179.498 4.56406  -1
  -5   3   7 179.498 4.56406   2
   6   3   5 289.486 7.00938  -1
  -6   3   7 289.486 7.00938   2
   7   3   5 12.7540 1.03548   2
   8   3   5 89.5412 2.98652  -1
  -8   3   8 89.5412 2.98652   2
   9   3   5 189.392 8.03966  -1
  -9   3   8 189.392 8.03966   2
  10   3   5 2.36784 0.99245   2
 -12   4   5 27.3906 1.69329   2
 -11   4   5 102.105 2.85870  -1
  11   4   1 102.105 2.85870   2
 -10   4   5 201.431 6.13086   2
  -8   4   5 253.280 8.58933  -1
   8   4   2 253.280 8.58933   2
  -7   4   5 8.07723 0.88943   2
  -6   4   5 428.976 13.4543  -1
   6   4   3 428.976 13.4543   2
  -5   4   5 770.482 21.0402  -1
   5   4   3 770.482 21.0402   2
  -4   4   5 527.778 9.92142   2
  -3   4   5 406.269 9.32230  -1
   3   4   4 406.269 9.32230   2
  -2   4   5 282.087 5.76420   2
  -1   4   5 48.3414 1.45179   2
   0   4   5 659.231 12.5389  -1
   0   4   5 659.231 12.5389   2
   1   4   5 390.222 7.99168   2
   2   4   5 658.146 109.004  -1
  -2   4   6 658.146 109.004   2
   3   4   5 1119.17 21.7922  -1
  -3   4   6 1119.17 21.7922   2
   4   4   5 84.5815 2.27739   2
   5   4   5 112.884 3.45046  -1
  -5   4   7 112.884 3.45046   2
   6   4   5 50.6206 2.08761  -1
  -6   4   7 50.6206 2.08761   2
   7   4   5 109.062 3.31745   2
   8   4   5 213.569 5.68480  -1
  -8   4   8 213.569 5.68480   2
   9   4   5 13.0019 1.85571  -1
  -9   4   8 13.0019 1.85571   2
  10   4   5 91.0113 3.72589   2
 -12   5   5 69.0800 2.85319   2
 -11   5   5 38.4597 1.57456  -1
  11   5   1 38.4597 1.57456   2
 -10   5   5 14.8642 1.34847   2
  -9   5   5 423.440 26.1872  -1
   9   5   2 423.440 26.1872   2
  -8   5   5 34.1293 2.14357  -1
   8   5   2 34.1293 2.14357   2
  -7   5   5 98.0873 3.02755   2
  -6   5   5 780.703 19.4549  -1
   6   5   3 780.703 19.4549   2
  -5   5   5 1082.64 31.8309  -1
   5   5   3 1082.64 31.8309   2
  -4   5   5 19.6860 0.74873   2
  -3   5   5 624.384 12.8807  -1
   3   5   4 624.384 12.8807   2
  -2   5   5 344.510 7.11715   2
  -1   5   5 86.5567 2.18198   2
   0   5   5 276.210 6.47014  -1
   0   5   5 276.210 6.47014   2
   1   5   5 339.559 6.69785   2
   3   5   5 1216.23 23.6534  -1
  -3   5   6 1216.23 23.6534   2
   4   5   5 498.224 10.2957   2
   5   5   5 5.23411 1.53123  -1
  -5   5   7 5.23411 1.53123   2
   6   5   5 140.035 4.32083  -1
  -6   5   7 140.035 4.32083   2
   7   5   5 90.9546 2.95309   2
   8   5   5 99.6456 2.83795  -1
  -8   5   8 99.6456 2.83795   2
   9   5   5 237.178 9.41910  -1
  -9   5   8 237.178 9.41910   2
  10   5   5 16.3383 1.51796   2
 -12   6   5 1.79290 0.90888   2
 -11   6   5 101.448 3.73967  -1
  11   6   1 101.448 3.73967   2
 -10   6   5 102.308 3.67497   2
  -9   6   5 165.540 16.4393  -1
   9   6   2 165.540 16.4393   2
  -8   6   5 181.126 6.07719  -1
   8   6   2 181.126 6.07719   2
  -7   6   5 78.5493 2.62792   2
  -6   6   5 576.605 15.1449  -1
   6   6   3 576.605 15.1449   2
  -5   6   5 388.140 11.2196  -1
   5   6   3 388.140 11.2196   2
  -4   6   5 526.363 9.90933   2
  -3   6   5 212.697 5.48943  -1
   3   6   4 212.697 5.48943   2
  -2   6   5 42.9191 1.25716   2
  -1   6   5 149.089 3.24560   2
   0   6   5 418.712 8.84372  -1
   0   6   5 418.712 8.84372   2
   1   6   5 268.255 5.72358   2
   2   6   5 39.7711 1.41350   2
   2   6   5 574.608 112.064  -1
  -2   6   6 574.608 112.064   2
   3   6   5 680.046 14.4823  -1
  -3   6   6 680.046 14.4823   2
   4   6   5 470.782 9.70530   2
   5   6   5 390.848 11.5331  -1
  -5   6   7 390.848 11.5331   2
   6   6   5 116.022 4.71739  -1
  -6   6   7 116.022 4.71739   2
   7   6   5 198.691 5.44415   2
   8   6   5 121.202 4.05566  -1
  -8   6   8 121.202 4.05566   2
   9   6   5 56.9031 4.57728  -1
  -9   6   8 56.9031 4.57728   2
  10   6   5 153.812 6.28938   2
 -12   7   5 112.011 4.60579   2
 -11   7   5 20.6208 1.44329  -1
  11   7   1 20.6208 1.44329   2
 -10   7   5 54.1964 2.26193   2
  -9   7   5 159.245 11.9710  -1
   9   7   2 159.245 11.9710   2
  -8   7   5 230.907 6.79302  -1
   8   7   2 230.907 6.79302   2
  -7   7   5 1.09992 0.83020   2
  -6   7   5 406.950 11.5480  -1
   6   7   3 406.950 11.5480   2
  -5   7   5 536.483 13.8691  -1
   5   7   3 536.483 13.8691   2
  -4   7   5 27.0319 0.89184   2
  -3   7   5 179.667 5.44484  -1
   3   7   4 179.667 5.44484   2
  -2   7   5 378.792 7.60879   2
  -1   7   5 34.4248 1.16757   2
   0   7   5 361.546 7.76780  -1
   0   7   5 361.546 7.76780   2
   1   7   5 75.8549 2.22605   2
   2   7   5 285.664 6.19339   2
   2   7   5 32.1777 90.3004  -1
  -2   7   6 32.1777 90.3004   2
   3   7   5 766.347 17.2098  -1
  -3   7   6 766.347 17.2098   2
   4   7   5 112.490 3.09559   2
   5   7   5 4.56695 1.54028  -1
  -5   7   7 4.56695 1.54028   2
   6   7   5 393.983 11.6870  -1
  -6   7   7 393.983 11.6870   2
   7   7   5 101.857 3.35600   2
   8   7   5 239.017 7.01420  -1
  -8   7   8 239.017 7.01420   2
   9   7   5 235.857 11.6781  -1
  -9   7   8 235.857 11.6781   2
  10   7   5 0.99565 1.10482   2
 -11   8   5 136.726 4.92128  -1
  11   8   1 136.726 4.92128   2
 -10   8   5 152.725 4.81331   2
  -9   8   5 189.235 13.4933  -1
   9   8   2 189.235 13.4933   2
  -8   8   5 102.270 3.52108  -1
   8   8   2 102.270 3.52108   2
  -7   8   5 5.77658 0.58346   2
  -6   8   5 218.495 6.78643  -1
   6   8   3 218.495 6.78643   2
  -5   8   5 134.583 4.23702  -1
   5   8   3 134.583 4.23702   2
  -4   8   5 8.26231 0.66298   2
  -3   8   5 505.790 13.0113  -1
   3   8   4 505.790 13.0113   2
  -2   8   5 4.51971 0.77299   2
  -1   8   5 84.9456 2.09686   2
   0   8   5 599.554 13.2209  -1
   0   8   5 599.554 13.2209   2
   1   8   5 206.504 4.90218   2
   2   8   5 5.72724 0.67167   2
   2   8   5 895.237 150.983  -1
  -2   8   6 895.237 150.983   2
   3   8   5 562.173 12.2047  -1
  -3   8   6 562.173 12.2047   2
   4   8   5 305.059 7.29024   2
   5   8   5 258.967 7.97203  -1
  -5   8   7 258.967 7.97203   2
   6   8   5 163.396 5.07631  -1
  -6   8   7 163.396 5.07631   2
   7   8   5 132.232 4.37729   2
   8   8   5 187.136 5.95655  -1
  -8   8   8 187.136 5.95655   2
   9   8   5 42.7275 4.19379  -1
  -9   8   8 42.7275 4.19379   2
  10   8   5 94.9404 3.93106   2
 -11   9   5 103.883 4.71273  -1
  11   9   1 103.883 4.71273   2
 -10   9   5 25.1723 1.68752   2
  -9   9   5 332.096 18.7681  -1
   9   9   2 332.096 18.7681   2
  -8   9   5 119.561 4.78936  -1
   8   9   2 119.561 4.78936   2
  -7   9   5 122.569 3.65162   2
  -6   9   5 486.230 16.1196  -1
   6   9   3 486.230 16.1196   2
  -5   9   5 572.727 16.1565  -1
   5   9   3 572.727 16.1565   2
  -4   9   5 281.512 6.50919   2
  -3   9   5 387.584 9.64209  -1
   3   9   4 387.584 9.64209   2
  -2   9   5 562.971 13.0983   2
  -2   9   5 613.824 56.8239  -1
   2   9   4 613.824 56.8239   2
  -1   9   5 87.3704 2.51363   2
   0   9   5 565.138 11.5637  -1
   0   9   5 565.138 11.5637   2
   1   9   5 58.0985 1.87924   2
   2   9   5 349.148 7.50649   2
   3   9   5 770.779 16.0942  -1
  -3   9   6 770.779 16.0942   2
   4   9   5 30.4714 1.47331   2
   5   9   5 31.7791 2.19932  -1
  -5   9   7 31.7791 2.19932   2
   6   9   5 196.107 5.48870  -1
  -6   9   7 196.107 5.48870   2
   7   9   5 102.997 3.65254   2
   8   9   5 68.0974 2.86176  -1
  -8   9   8 68.0974 2.86176   2
   9   9   5 104.851 6.85888  -1
  -9   9   8 104.851 6.85888   2
 -11  10   5 53.2552 3.38612  -1
  11  10   1 53.2552 3.38612   2
 -10  10   5 87.6711 3.70115   2
  -9  10   5 64.3109 6.36078  -1
   9  10   2 64.3109 6.36078   2
  -8  10   5 179.949 6.47508  -1
   8  10   2 179.949 6.47508   2
  -7  10   5 11.9356 0.90354   2
  -6  10   5 493.489 19.6125  -1
   6  10   3 493.489 19.6125   2
  -5  10   5 471.113 13.2383  -1
   5  10   3 471.113 13.2383   2
  -4  10   5 602.339 12.7926   2
  -3  10   5 662.543 15.1281  -1
   3  10   4 662.543 15.1281   2
  -2  10   5 354.087 34.0855  -1
   2  10   4 354.087 34.0855   2
  -2  10   5 104.830 2.74841   2
  -1  10   5 292.815 6.28908   2
   0  10   5 228.154 5.69682  -1
   0  10   5 228.154 5.69682   2
   1  10   5 374.110 7.88431   2
   2  10   5 109.342 11.9691  -1
  -2  10   6 109.342 11.9691   2
   3  10   5 516.594 12.1085  -1
  -3  10   6 516.594 12.1085   2
   4  10   5 131.354 4.12531   2
   5  10   5 234.386 6.48164  -1
  -5  10   7 234.386 6.48164   2
   6  10   5 5.85338 1.60103  -1
  -6  10   7 5.85338 1.60103   2
   7  10   5 63.0318 2.44912   2
   8  10   5 55.7712 3.19599  -1
  -8  10   8 55.7712 3.19599   2
   9  10   5 8.84048 4.21901  -1
  -9  10   8 8.84048 4.21901   2
 -11  11   5 41.4641 4.46474  -1
  11  11   1 41.4641 4.46474   2
 -10  11   5 12.5332 1.41883   2
 -10  11   5 17.4651 10.7930  -1
  10  11   1 17.4651 10.7930   2
  -9  11   5 181.384 11.5216  -1
   9  11   2 181.384 11.5216   2
  -8  11   5 38.2729 2.42130  -1
   8  11   2 38.2729 2.42130   2
  -7  11   5 58.2697 2.00016   2
  -6  11   5 285.487 9.49009  -1
   6  11   3 285.487 9.49009   2
  -5  11   5 452.395 15.4809  -1
   5  11   3 452.395 15.4809   2
  -4  11   5 1.33241 0.72417   2
  -3  11   5 613.047 16.1379  -1
   3  11   4 613.047 16.1379   2
  -2  11   5 54.0510 1.84150   2
  -1  11   5 71.2760 2.21713   2
   0  11   5 220.185 5.10786  -1
   0  11   5 220.185 5.10786   2
   1  11   5 116.334 3.08745   2
   2  11   5 292.997 19.6484  -1
  -2  11   6 292.997 19.6484   2
   3  11   5 212.905 5.26371  -1
  -3  11   6 212.905 5.26371   2
   4  11   5 121.891 3.67527   2
   5  11   5 6.20257 1.59005  -1
  -5  11   7 6.20257 1.59005   2
   6  11   5 303.145 9.49698  -1
  -6  11   7 303.145 9.49698   2
   7  11   5 12.0652 1.25094   2
   8  11   5 55.2979 3.06921  -1
  -8  11   8 55.2979 3.06921   2
   9  11   5 124.310 7.70869  -1
  -9  11   8 124.310 7.70869   2
 -10  12   5 28.3772 2.08572   2
  -9  12   5 11.0882 2.92871  -1
   9  12   2 11.0882 2.92871   2
  -8  12   5 60.9912 2.82672  -1
   8  12   2 60.9912 2.82672   2
  -7  12   5 4.62443 0.69538   2
  -6  12   5 155.721 4.89534  -1
   6  12   3 155.721 4.89534   2
  -5  12   5 32.7601 2.70540  -1
   5  12   3 32.7601 2.70540   2
  -4  12   5 77.4437 2.45117   2
  -3  12   5 116.279 3.87413  -1
   3  12   4 116.279 3.87413   2
  -2  12   5 170.195 19.0713  -1
   2  12   4 170.195 19.0713   2
  -1  12   5 1.02238 0.73085   2
   0  12   5 32.9546 1.73440  -1
   0  12   5 32.9546 1.73440   2
   1  12   5 213.336 5.85416   2
   2  12   5 443.919 41.2773  -1
  -2  12   6 443.919 41.2773   2
   3  12   5 400.895 11.4331  -1
  -3  12   6 400.895 11.4331   2
   4  12   5 53.7391 2.29440   2
   5  12   5 124.843 4.92781  -1
  -5  12   7 124.843 4.92781   2
   6  12   5 22.1917 2.22933  -1
  -6  12   7 22.1917 2.22933   2
   7  12   5 78.5238 3.18793   2
   8  12   5 138.720 6.05499  -1
  -8  12   8 138.720 6.05499   2
 -10  13   5 43.7695 2.55059   2
  -9  13   5 90.0528 6.07860  -1
   9  13   2 90.0528 6.07860   2
  -8  13   5 24.7676 1.72947  -1
   8  13   2 24.7676 1.72947   2
  -7  13   5 47.2912 1.72981   2
  -6  13   5 127.076 4.44862  -1
   6  13   3 127.076 4.44862   2
  -5  13   5 290.714 8.54054  -1
   5  13   3 290.714 8.54054   2
  -4  13   5 12.1303 1.03673   2
  -3  13   5 93.8387 3.67428  -1
   3  13   4 93.8387 3.67428   2
  -2  13   5 46.4669 9.72556  -1
   2  13   4 46.4669 9.72556   2
  -1  13   5 3.52705 0.92461   2
   0  13   5 77.9283 2.94759  -1
   0  13   5 77.9283 2.94759   2
   1  13   5 15.7940 1.42822   2
   2  13   5 270.414 15.0167  -1
  -2  13   6 270.414 15.0167   2
   3  13   5 402.843 11.5414  -1
  -3  13   6 402.843 11.5414   2
   4  13   5 73.2949 2.75474   2
   5  13   5 46.8361 2.24914  -1
  -5  13   7 46.8361 2.24914   2
   6  13   5 162.334 5.34444  -1
  -6  13   7 162.334 5.34444   2
   7  13   5 15.0257 1.44344   2
   8  13   5 31.8049 3.06461  -1
  -8  13   8 31.8049 3.06461   2
  -9  14   5 9.31625 3.69037  -1
   9  14   2 9.31625 3.69037   2
  -8  14   5 45.9467 2.32363  -1
   8  14   2 45.9467 2.32363   2
  -7  14   5 13.2569 0.91405   2
  -6  14   5 144.835 5.62801  -1
   6  14   3 144.835 5.62801   2
  -5  14   5 132.791 5.10066  -1
   5  14   3 132.791 5.10066   2
  -4  14   5 230.879 5.89092   2
  -3  14   5 149.968 4.58974  -1
   3  14   4 149.968 4.58974   2
  -2  14   5 135.331 16.3574  -1
   2  14   4 135.331 16.3574   2
  -1  14   5 29.3238 1.46853   2
   0  14   5 11.1540 1.27016  -1
   0  14   5 11.1540 1.27016   2
   1  14   5 200.898 5.20151   2
   2  14   5 264.912 25.9300  -1
  -2  14   6 264.912 25.9300   2
   3  14   5 182.266 5.35298  -1
  -3  14   6 182.266 5.35298   2
   4  14   5 33.7166 1.67400   2
   5  14   5 104.993 3.78565  -1
  -5  14   7 104.993 3.78565   2
   6  14   5 0.89534 1.83591  -1
  -6  14   7 0.89534 1.83591   2
   7  14   5 42.8163 2.47532   2
  -9  15   5 76.7443 4.08211   2
  -9  15   5 98.3971 10.9798  -1
   9  15   2 98.3971 10.9798   2
  -8  15   5 17.0862 2.30128  -1
   8  15   2 17.0862 2.30128   2
  -7  15   5 72.3861 2.91021   2
  -6  15   5 158.343 5.64889  -1
   6  15   3 158.343 5.64889   2
  -5  15   5 244.168 7.78860  -1
   5  15   3 244.168 7.78860   2
  -4  15   5 27.4477 1.51954   2
  -3  15   5 261.854 8.79788  -1
   3  15   4 261.854 8.79788   2
  -2  15   5 31.1970 1.49343   2
  -1  15   5 2.93591 0.88497   2
   0  15   5 111.604 3.33493  -1
   0  15   5 111.604 3.33493   2
   1  15   5 32.2759 1.79695   2
   2  15   5 176.768 13.3556  -1
  -2  15   6 176.768 13.3556   2
   3  15   5 137.082 4.34612  -1
  -3  15   6 137.082 4.34612   2
   4  15   5 107.076 3.37075   2
   5  15   5 22.7302 2.09987  -1
  -5  15   7 22.7302 2.09987   2
   6  15   5 128.429 5.61082  -1
  -6  15   7 128.429 5.61082   2
   7  15   5 4.43985 1.48660   2
  -8  16   5 75.9637 3.74348  -1
   8  16   2 75.9637 3.74348   2
  -7  16   5 2.68602 0.89136   2
  -6  16   5 146.063 5.45518  -1
   6  16   3 146.063 5.45518   2
  -5  16   5 81.5340 3.38145  -1
   5  16   3 81.5340 3.38145   2
  -4  16   5 123.472 3.56891   2
  -3  16   5 89.3334 3.38943  -1
   3  16   4 89.3334 3.38943   2
  -2  16   5 119.283 10.3655  -1
   2  16   4 119.283 10.3655   2
  -1  16   5 3.31781 0.96732   2
   0  16   5 1.99620 1.15964  -1
   0  16   5 1.99620 1.15964   2
   1  16   5 124.305 3.46845   2
   2  16   5 172.947 9.67256  -1
  -2  16   6 172.947 9.67256   2
   3  16   5 192.131 5.08555  -1
  -3  16   6 192.131 5.08555   2
   4  16   5 66.3076 3.11779   2
   5  16   5 62.3394 2.90445  -1
  -5  16   7 62.3394 2.90445   2
   6  16   5 3.14459 1.99483  -1
  -6  16   7 3.14459 1.99483   2
  -7  17   5 44.2597 1.99164   2
  -6  17   5 72.6741 3.99000  -1
   6  17   3 72.6741 3.99000   2
  -5  17   5 123.453 5.26613  -1
   5  17   3 123.453 5.26613   2
  -4  17   5 21.1480 1.62677   2
  -3  17   5 98.6392 4.29556  -1
   3  17   4 98.6392 4.29556   2
  -2  17   5 54.2753 7.55784  -1
   2  17   4 54.2753 7.55784   2
  -1  17   5 5.81357 1.05064   2
   0  17   5 46.0202 1.99318  -1
   0  17   5 46.0202 1.99318   2
   1  17   5 14.0012 1.32286   2
   2  17   5 111.941 7.39083  -1
  -2  17   6 111.941 7.39083   2
   3  17   5 59.5322 2.80627  -1
  -3  17   6 59.5322 2.80627   2
   4  17   5 44.4845 2.49244   2
   5  17   5 6.36737 2.54117  -1
  -5  17   7 6.36737 2.54117   2
  -6  18   5 54.8693 4.26630  -1
   6  18   3 54.8693 4.26630   2
  -5  18   5 18.2131 3.04599  -1
   5  18   3 18.2131 3.04599   2
  -4  18   5 45.8689 2.35033   2
  -3  18   5 52.9501 3.15203  -1
   3  18   4 52.9501 3.15203   2
  -2  18   5 146.896 18.5191  -1
   2  18   4 146.896 18.5191   2
  -1  18   5 15.9384 1.69082   2
   0  18   5 106.601 4.06666  -1
   0  18   5 106.601 4.06666   2
   1  18   5 65.2442 2.90231   2
   2  18   5 91.3858 9.46002  -1
  -2  18   6 91.3858 9.46002   2
   3  18   5 70.3584 4.16173  -1
  -3  18   6 70.3584 4.16173   2
   4  18   5 9.02848 1.87278   2
   5  18   5 8.12786 2.51750   2
  -5  19   5 113.963 7.47273  -1
   5  19   3 113.963 7.47273   2
  -4  19   5 26.7483 2.22048   2
  -3  19   5 53.0816 3.71450  -1
   3  19   4 53.0816 3.71450   2
  -2  19   5 168.442 20.4730  -1
   2  19   4 168.442 20.4730   2
  -1  19   5 5.97150 1.35581   2
   0  19   5 131.785 5.13228  -1
   0  19   5 131.785 5.13228   2
   1  19   5 23.1144 1.88644   2
   2  19   5 45.4515 5.77974  -1
  -2  19   6 45.4515 5.77974   2
   3  19   5 92.8275 4.85979  -1
  -3  19   6 92.8275 4.85979   2
  -3  20   5 73.2016 4.96781  -1
   3  20   4 73.2016 4.96781   2
  -2  20   5 25.5996 11.1981  -1
   2  20   4 25.5996 11.1981   2
  -1  20   5 36.4164 2.72469   2
   0  20   5 23.0503 2.57939  -1
   0  20   5 23.0503 2.57939   2
   1  20   5 44.5076 2.64382   2
   2  20   5 9.99225 1.73119   2
 -12   0   6 1.19222 0.95896   2
 -11   0   6 10.8398 1.69287  -1
  11   0   2 10.8398 1.69287   2
 -10   0   6 4.02118 0.62638   2
  -9   0   6 314.255 12.3209   2
  -8   0   6 184.975 7.67359  -1
   8   0   3 184.975 7.67359   2
  -7   0   6 200.812 6.30942   2
  -6   0   6 557.472 18.6056  -1
   6   0   4 557.472 18.6056   2
  -5   0   6 47.3508 3.84433  -1
   5   0   4 47.3508 3.84433   2
  -4   0   6 94.4429 3.13831   2
  -3   0   6 985.350 29.4002  -1
   3   0   5 985.350 29.4002   2
  -1   0   6 371.940 11.1967   2
   0   0   6 687.009 19.8701  -1
   0   0   6 687.009 19.8701   2
   1   0   6 27.8204 1.50862   2
   2   0   6 403.170 12.0396   2
   2   0   6 291.216 98.3263  -1
  -2   0   7 291.216 98.3263   2
   3   0   6 585.795 20.5062  -1
  -3   0   7 585.795 20.5062   2
   4   0   6 339.286 11.2467   2
   5   0   6 276.750 8.91396  -1
  -5   0   8 276.750 8.91396   2
   6   0   6 348.041 12.5451  -1
  -6   0   8 348.041 12.5451   2
   7   0   6 13.7148 1.40685   2
   8   0   6 24.6537 5.11007  -1
  -8   0   9 24.6537 5.11007   2
   9   0   6 261.360 11.9934  -1
  -9   0   9 261.360 11.9934   2
  10   0   6 -0.9532 1.38575   2
  10   0   6 90.9202 12.5550  -1
 -10   0  10 90.9202 12.5550   2
 -12   1   6 20.8936 1.83421   2
 -11   1   6 96.8424 3.60343  -1
  11   1   2 96.8424 3.60343   2
 -10   1   6 171.407 6.05834   2
  -8   1   6 430.762 11.2759  -1
   8   1   3 430.762 11.2759   2
  -7   1   6 93.0430 2.43922   2
  -6   1   6 67.6347 2.19212  -1
   6   1   4 67.6347 2.19212   2
  -5   1   6 480.892 11.9158  -1
   5   1   4 480.892 11.9158   2
  -4   1   6 330.649 6.27947   2
  -3   1   6 890.093 18.6390  -1
   3   1   5 890.093 18.6390   2
  -1   1   6 967.189 18.9378   2
   0   1   6 229.860 5.49997  -1
   0   1   6 229.860 5.49997   2
   1   1   6 302.146 6.45933   2
   2   1   6 11.5774 0.98514   2
   2   1   6 1049.30 151.745  -1
  -2   1   7 1049.30 151.745   2
   3   1   6 700.211 16.4634  -1
  -3   1   7 700.211 16.4634   2
   4   1   6 195.223 4.69189   2
   5   1   6 159.371 4.03696  -1
  -5   1   8 159.371 4.03696   2
   6   1   6 87.5401 2.94110  -1
  -6   1   8 87.5401 2.94110   2
   7   1   6 -0.4653 0.64518   2
   8   1   6 149.308 5.71928  -1
  -8   1   9 149.308 5.71928   2
   9   1   6 36.8964 3.26601  -1
  -9   1   9 36.8964 3.26601   2
  10   1   6 101.887 3.64882   2
 -12   2   6 16.2216 1.10701   2
 -11   2   6 29.5438 1.62771  -1
  11   2   2 29.5438 1.62771   2
 -10   2   6 7.01219 0.73352   2
  -9   2   6 388.700 24.3837  -1
   9   2   3 388.700 24.3837   2
  -8   2   6 40.5157 2.16721  -1
   8   2   3 40.5157 2.16721   2
  -7   2   6 64.3525 1.80242   2
  -6   2   6 389.923 8.93507  -1
   6   2   4 389.923 8.93507   2
  -5   2   6 114.567 3.41468  -1
   5   2   4 114.567 3.41468   2
  -4   2   6 148.916 3.15244   2
  -3   2   6 385.433 9.78413  -1
   3   2   5 385.433 9.78413   2
  -1   2   6 162.156 3.58176   2
   0   2   6 1180.27 23.7726  -1
   0   2   6 1180.27 23.7726   2
   1   2   6 43.1945 1.46783   2
   2   2   6 442.391 9.42847   2
   2   2   6 582.842 35.1319  -1
  -2   2   7 582.842 35.1319   2
   3   2   6 588.724 13.4203  -1
  -3   2   7 588.724 13.4203   2
   4   2   6 453.080 10.7741   2
   5   2   6 311.101 7.49800  -1
  -5   2   8 311.101 7.49800   2
   6   2   6 416.265 11.4852  -1
  -6   2   8 416.265 11.4852   2
   7   2   6 80.6297 2.50888   2
   8   2   6 32.2838 1.84176  -1
  -8   2   9 32.2838 1.84176   2
   9   2   6 263.457 9.67036  -1
  -9   2   9 263.457 9.67036   2
  10   2   6 2.13806 1.08521   2
 -12   3   6 39.2068 2.07413   2
 -11   3   6 93.9257 2.76135  -1
  11   3   2 93.9257 2.76135   2
 -10   3   6 142.385 4.61451   2
  -9   3   6 13.2098 4.95813  -1
   9   3   3 13.2098 4.95813   2
  -8   3   6 143.242 5.24962  -1
   8   3   3 143.242 5.24962   2
  -7   3   6 39.4506 1.31244   2
  -6   3   6 74.2778 2.42542  -1
   6   3   4 74.2778 2.42542   2
  -5   3   6 297.678 7.79825  -1
   5   3   4 297.678 7.79825   2
  -4   3   6 161.338 3.63936   2
  -3   3   6 569.271 13.6697  -1
   3   3   5 569.271 13.6697   2
  -2   3   6 489.487 72.9034  -1
   2   3   5 489.487 72.9034   2
  -1   3   6 525.343 10.5183   2
   0   3   6 9.97052 0.80120  -1
   0   3   6 9.97052 0.80120   2
   1   3   6 273.440 6.03409   2
   2   3   6 24.4637 1.15592   2
   2   3   6 612.203 115.431  -1
  -2   3   7 612.203 115.431   2
   3   3   6 616.102 13.4424  -1
  -3   3   7 616.102 13.4424   2
   4   3   6 495.847 11.0126   2
   5   3   6 616.378 14.7660  -1
  -5   3   8 616.378 14.7660   2
   6   3   6 152.931 4.84992  -1
  -6   3   8 152.931 4.84992   2
   7   3   6 1.80821 0.72973   2
   8   3   6 80.5001 2.83744  -1
  -8   3   9 80.5001 2.83744   2
   9   3   6 15.7383 1.45480  -1
  -9   3   9 15.7383 1.45480   2
  10   3   6 86.2741 3.60674   2
 -12   4   6 15.8001 1.23851   2
 -11   4   6 50.5586 2.06529  -1
  11   4   2 50.5586 2.06529   2
 -10   4   6 25.0079 1.64378   2
  -9   4   6 277.041 24.5749  -1
   9   4   3 277.041 24.5749   2
  -8   4   6 73.0453 3.19889  -1
   8   4   3 73.0453 3.19889   2
  -7   4   6 253.057 6.48566   2
  -6   4   6 490.898 13.8231  -1
   6   4   4 490.898 13.8231   2
  -5   4   6 296.281 8.09350  -1
   5   4   4 296.281 8.09350   2
  -4   4   6 304.293 6.23892   2
  -3   4   6 1114.95 24.6414  -1
   3   4   5 1114.95 24.6414   2
  -2   4   6 665.873 89.0397  -1
   2   4   5 665.873 89.0397   2
  -1   4   6 20.5817 1.06386   2
   0   4   6 166.985 3.56004  -1
   0   4   6 166.985 3.56004   2
   1   4   6 68.3406 1.96662   2
   2   4   6 109.421 3.27741   2
   2   4   6 134.932 82.4555  -1
  -2   4   7 134.932 82.4555   2
   3   4   6 462.048 9.78261  -1
  -3   4   7 462.048 9.78261   2
   4   4   6 8.92494 0.92155   2
   5   4   6 413.071 11.0843  -1
  -5   4   8 413.071 11.0843   2
   6   4   6 555.254 16.1668  -1
  -6   4   8 555.254 16.1668   2
   7   4   6 57.8523 2.13146   2
   8   4   6 32.7864 1.92399  -1
  -8   4   9 32.7864 1.92399   2
   9   4   6 158.727 5.70395  -1
  -9   4   9 158.727 5.70395   2
  10   4   6 7.13288 1.31295   2
 -12   5   6 43.6272 2.15656   2
 -11   5   6 159.916 5.91683  -1
  11   5   2 159.916 5.91683   2
 -10   5   6 175.839 5.05743   2
  -9   5   6 27.2044 3.67168  -1
   9   5   3 27.2044 3.67168   2
  -8   5   6 321.187 10.2330  -1
   8   5   3 321.187 10.2330   2
  -7   5   6 234.576 6.31491   2
  -6   5   6 354.648 9.09113  -1
   6   5   4 354.648 9.09113   2
  -5   5   6 427.367 10.4924  -1
   5   5   4 427.367 10.4924   2
  -4   5   6 220.942 4.44528   2
  -3   5   6 1171.40 29.4940  -1
   3   5   5 1171.40 29.4940   2
  -2   5   6 800.725 101.539  -1
   2   5   5 800.725 101.539   2
  -2   5   6 3.84254 0.57456   2
  -1   5   6 322.997 6.59967   2
   0   5   6 247.168 5.57294  -1
   0   5   6 247.168 5.57294   2
   1   5   6 73.6211 1.99563   2
   2   5   6 273.988 6.55871   2
   2   5   6 681.640 43.3169  -1
  -2   5   7 681.640 43.3169   2
   3   5   6 539.065 10.6191  -1
  -3   5   7 539.065 10.6191   2
   4   5   6 731.156 15.3158   2
   5   5   6 276.234 7.35397  -1
  -5   5   8 276.234 7.35397   2
   6   5   6 172.354 5.64551  -1
  -6   5   8 172.354 5.64551   2
   7   5   6 16.7526 1.16139   2
   8   5   6 34.3029 1.69826  -1
  -8   5   9 34.3029 1.69826   2
   9   5   6 7.84105 1.85187  -1
  -9   5   9 7.84105 1.85187   2
  10   5   6 65.9948 3.26220   2
 -12   6   6 6.67283 1.20190   2
 -11   6   6 48.1690 2.37219  -1
  11   6   2 48.1690 2.37219   2
 -10   6   6 1.08635 0.79071   2
  -9   6   6 224.403 21.2550  -1
   9   6   3 224.403 21.2550   2
  -8   6   6 213.039 6.75316  -1
   8   6   3 213.039 6.75316   2
  -7   6   6 39.5351 1.61223   2
  -6   6   6 486.226 14.1461  -1
   6   6   4 486.226 14.1461   2
  -5   6   6 174.758 5.79233  -1
   5   6   4 174.758 5.79233   2
  -4   6   6 154.208 3.39888   2
  -3   6   6 643.370 14.5653  -1
   3   6   5 643.370 14.5653   2
  -1   6   6 47.6967 1.44715   2
   0   6   6 503.527 11.2874  -1
   0   6   6 503.527 11.2874   2
   1   6   6 70.6622 1.85955   2
   2   6   6 253.453 5.96191   2
   2   6   6 236.318 100.961  -1
  -2   6   7 236.318 100.961   2
   3   6   6 515.813 10.9022  -1
  -3   6   7 515.813 10.9022   2
   4   6   6 66.9130 2.29881   2
   5   6   6 379.209 10.7408  -1
  -5   6   8 379.209 10.7408   2
   6   6   6 262.371 8.13426  -1
  -6   6   8 262.371 8.13426   2
   7   6   6 45.6342 1.97767   2
   8   6   6 44.7924 1.91816  -1
  -8   6   9 44.7924 1.91816   2
   9   6   6 118.013 4.81376  -1
  -9   6   9 118.013 4.81376   2
 -11   7   6 90.4308 3.24724  -1
  11   7   2 90.4308 3.24724   2
 -10   7   6 81.6060 3.03380   2
  -9   7   6 2.73946 5.84238  -1
   9   7   3 2.73946 5.84238   2
  -8   7   6 14.5748 1.69108  -1
   8   7   3 14.5748 1.69108   2
  -7   7   6 194.738 5.32037   2
  -6   7   6 28.9679 1.96018  -1
   6   7   4 28.9679 1.96018   2
  -5   7   6 149.277 5.59329  -1
   5   7   4 149.277 5.59329   2
  -4   7   6 18.3101 0.80234   2
  -3   7   6 704.424 16.4796  -1
   3   7   5 704.424 16.4796   2
  -1   7   6 341.674 7.07753   2
   0   7   6 38.7889 1.56845  -1
   0   7   6 38.7889 1.56845   2
   1   7   6 132.538 3.27482   2
   2   7   6 8.97927 0.89444   2
   2   7   6 373.468 78.2449  -1
  -2   7   7 373.468 78.2449   2
   3   7   6 703.677 15.4568  -1
  -3   7   7 703.677 15.4568   2
   4   7   6 357.302 9.08493   2
   5   7   6 279.576 9.07576  -1
  -5   7   8 279.576 9.07576   2
   6   7   6 133.618 5.06473  -1
  -6   7   8 133.618 5.06473   2
   7   7   6 29.6971 1.59565   2
   8   7   6 3.04132 1.03876  -1
  -8   7   9 3.04132 1.03876   2
   9   7   6 6.52287 2.20219  -1
  -9   7   9 6.52287 2.20219   2
 -11   8   6 15.7891 1.39756  -1
  11   8   2 15.7891 1.39756   2
 -10   8   6 64.4606 2.77207   2
  -8   8   6 58.4021 3.10589  -1
   8   8   3 58.4021 3.10589   2
  -7   8   6 52.7857 2.19786   2
  -6   8   6 97.7015 3.89460  -1
   6   8   4 97.7015 3.89460   2
  -5   8   6 196.655 7.21626  -1
   5   8   4 196.655 7.21626   2
  -4   8   6 126.844 3.23823   2
  -3   8   6 558.140 12.9861  -1
   3   8   5 558.140 12.9861   2
  -1   8   6 54.9784 1.84444   2
   0   8   6 195.627 4.84955  -1
   0   8   6 195.627 4.84955   2
   1   8   6 21.0402 1.21560   2
   2   8   6 213.883 4.96821   2
   2   8   6 252.471 127.390  -1
  -2   8   7 252.471 127.390   2
   3   8   6 429.249 10.5602  -1
  -3   8   7 429.249 10.5602   2
   4   8   6 54.7140 2.15862   2
   5   8   6 269.035 7.97978  -1
  -5   8   8 269.035 7.97978   2
   6   8   6 245.578 7.38247  -1
  -6   8   8 245.578 7.38247   2
   7   8   6 49.1804 2.18134   2
   8   8   6 76.7334 2.74234  -1
  -8   8   9 76.7334 2.74234   2
   9   8   6 167.774 9.34239  -1
  -9   8   9 167.774 9.34239   2
 -11   9   6 104.886 3.65207  -1
  11   9   2 104.886 3.65207   2
 -10   9   6 106.093 4.33859   2
  -9   9   6 14.4772 4.46785  -1
   9   9   3 14.4772 4.46785   2
  -8   9   6 146.046 5.31648  -1
   8   9   3 146.046 5.31648   2
  -7   9   6 46.8689 1.93998   2
  -6   9   6 226.520 8.16683  -1
   6   9   4 226.520 8.16683   2
  -5   9   6 90.8791 4.07790  -1
   5   9   4 90.8791 4.07790   2
  -4   9   6 248.713 6.04608   2
  -3   9   6 804.527 18.5483  -1
   3   9   5 804.527 18.5483   2
  -2   9   6 44.6642 1.55584   2
  -1   9   6 314.307 7.20854   2
   0   9   6 16.1855 1.15600  -1
   0   9   6 16.1855 1.15600   2
   1   9   6 107.470 3.09098   2
   2   9   6 231.410 15.9301  -1
  -2   9   7 231.410 15.9301   2
   3   9   6 533.170 13.0041  -1
  -3   9   7 533.170 13.0041   2
   4   9   6 216.000 6.34417   2
   5   9   6 140.115 4.47479  -1
  -5   9   8 140.115 4.47479   2
   6   9   6 193.349 6.54457  -1
  -6   9   8 193.349 6.54457   2
   7   9   6 7.75867 1.05308   2
   8   9   6 47.6466 2.07157  -1
  -8   9   9 47.6466 2.07157   2
   9   9   6 14.1651 5.13178  -1
  -9   9   9 14.1651 5.13178   2
 -11  10   6 34.1855 1.90381  -1
  11  10   2 34.1855 1.90381   2
 -10  10   6 5.89231 1.28271   2
  -9  10   6 204.468 11.5976  -1
   9  10   3 204.468 11.5976   2
  -8  10   6 64.5149 2.71246  -1
   8  10   3 64.5149 2.71246   2
  -7  10   6 41.2256 1.52834   2
  -6  10   6 476.258 15.9749  -1
   6  10   4 476.258 15.9749   2
  -5  10   6 242.542 8.13178  -1
   5  10   4 242.542 8.13178   2
  -4  10   6 1.58443 0.67273   2
  -3  10   6 523.164 13.7390  -1
   3  10   5 523.164 13.7390   2
  -2  10   6 90.0917 12.3340  -1
   2  10   5 90.0917 12.3340   2
  -1  10   6 8.19702 0.83382   2
   0  10   6 146.189 3.82058  -1
   0  10   6 146.189 3.82058   2
   1  10   6 2.24140 0.81128   2
   2  10   6 195.414 5.91085   2
   2  10   6 309.692 16.7481  -1
  -2  10   7 309.692 16.7481   2
   3  10   6 263.109 7.81380  -1
  -3  10   7 263.109 7.81380   2
   4  10   6 87.7266 2.97143   2
   5  10   6 300.393 9.36238  -1
  -5  10   8 300.393 9.36238   2
   6  10   6 206.481 7.82663  -1
  -6  10   8 206.481 7.82663   2
   7  10   6 41.3392 2.30649   2
   8  10   6 25.0753 1.49126  -1
  -8  10   9 25.0753 1.49126   2
 -10  11   6 89.6958 3.96372   2
  -9  11   6 6.07058 2.95977  -1
   9  11   3 6.07058 2.95977   2
  -8  11   6 147.484 5.40106  -1
   8  11   3 147.484 5.40106   2
  -7  11   6 66.8738 2.34444   2
  -6  11   6 38.9939 2.45094  -1
   6  11   4 38.9939 2.45094   2
  -5  11   6 235.007 9.18630  -1
   5  11   4 235.007 9.18630   2
  -4  11   6 104.830 3.03094   2
  -3  11   6 205.758 6.61446  -1
   3  11   5 205.758 6.61446   2
  -2  11   6 269.957 27.5604  -1
   2  11   5 269.957 27.5604   2
  -1  11   6 117.351 3.45243   2
   0  11   6 63.3041 2.47134  -1
   0  11   6 63.3041 2.47134   2
   1  11   6 24.6340 1.47791   2
   2  11   6 386.455 25.3025  -1
  -2  11   7 386.455 25.3025   2
   3  11   6 191.368 6.74287  -1
  -3  11   7 191.368 6.74287   2
   4  11   6 154.649 4.20663   2
   5  11   6 122.466 4.09873  -1
  -5  11   8 122.466 4.09873   2
   6  11   6 38.4744 3.13862  -1
  -6  11   8 38.4744 3.13862   2
   7  11   6 -1.8901 1.00758   2
   8  11   6 39.1253 2.13125  -1
  -8  11   9 39.1253 2.13125   2
 -10  12   6 5.58216 1.60701   2
  -9  12   6 135.542 7.30358  -1
   9  12   3 135.542 7.30358   2
  -8  12   6 42.7227 2.22702  -1
   8  12   3 42.7227 2.22702   2
  -7  12   6 56.1417 1.96394   2
  -6  12   6 108.049 4.26256  -1
   6  12   4 108.049 4.26256   2
  -5  12   6 9.41336 1.96642  -1
   5  12   4 9.41336 1.96642   2
  -4  12   6 201.968 5.82355   2
  -3  12   6 401.699 13.5712  -1
   3  12   5 401.699 13.5712   2
  -2  12   6 383.740 25.4766  -1
   2  12   5 383.740 25.4766   2
  -1  12   6 139.897 4.15095   2
   0  12   6 240.153 6.84240  -1
   0  12   6 240.153 6.84240   2
   1  12   6 39.3387 1.90230   2
   2  12   6 165.470 12.5335  -1
  -2  12   7 165.470 12.5335   2
   3  12   6 298.050 9.17880  -1
  -3  12   7 298.050 9.17880   2
   4  12   6 93.9328 3.15221   2
   5  12   6 100.560 3.24880  -1
  -5  12   8 100.560 3.24880   2
   6  12   6 205.605 6.91530  -1
  -6  12   8 205.605 6.91530   2
   7  12   6 15.1697 1.58250   2
   8  12   6 25.3817 1.89340  -1
  -8  12   9 25.3817 1.89340   2
  -9  13   6 7.28632 3.12274  -1
   9  13   3 7.28632 3.12274   2
  -8  13   6 111.628 3.90322  -1
   8  13   3 111.628 3.90322   2
  -7  13   6 29.3763 1.42674   2
  -6  13   6 7.52717 2.19224  -1
   6  13   4 7.52717 2.19224   2
  -5  13   6 60.9198 4.27891  -1
   5  13   4 60.9198 4.27891   2
  -4  13   6 47.6273 1.93410   2
  -3  13   6 428.163 12.0349  -1
   3  13   5 428.163 12.0349   2
  -2  13   6 253.419 17.8156  -1
   2  13   5 253.419 17.8156   2
  -1  13   6 382.850 8.73799   2
   0  13   6 35.9595 1.79951  -1
   0  13   6 35.9595 1.79951   2
   1  13   6 167.454 4.38414   2
   2  13   6 352.046 19.0502  -1
  -2  13   7 352.046 19.0502   2
   3  13   6 178.974 5.05199  -1
  -3  13   7 178.974 5.05199   2
   4  13   6 98.7358 3.27516   2
   5  13   6 139.475 5.42026  -1
  -5  13   8 139.475 5.42026   2
   6  13   6 39.0629 2.90323  -1
  -6  13   8 39.0629 2.90323   2
   7  13   6 0.67792 1.37881   2
  -9  14   6 156.526 9.46877  -1
   9  14   3 156.526 9.46877   2
  -8  14   6 16.0039 2.80665  -1
   8  14   3 16.0039 2.80665   2
  -7  14   6 25.6440 1.63021   2
  -6  14   6 186.340 6.10927  -1
   6  14   4 186.340 6.10927   2
  -5  14   6 17.2206 1.93484  -1
   5  14   4 17.2206 1.93484   2
  -4  14   6 79.5473 2.54592   2
  -3  14   6 193.678 7.21688  -1
   3  14   5 193.678 7.21688   2
  -2  14   6 214.590 21.5007  -1
   2  14   5 214.590 21.5007   2
  -1  14   6 23.9222 1.45046   2
   0  14   6 405.228 10.5961  -1
   0  14   6 405.228 10.5961   2
   1  14   6 4.90231 1.03161   2
   2  14   6 167.762 12.8721  -1
  -2  14   7 167.762 12.8721   2
   3  14   6 139.800 4.82724  -1
  -3  14   7 139.800 4.82724   2
   4  14   6 92.3016 3.32509   2
   5  14   6 88.1809 3.49474  -1
  -5  14   8 88.1809 3.49474   2
   6  14   6 172.947 5.59765  -1
  -6  14   8 172.947 5.59765   2
   7  14   6 21.1536 2.05908   2
  -8  15   6 217.995 9.27250  -1
   8  15   3 217.995 9.27250   2
  -7  15   6 16.8019 1.20732   2
  -6  15   6 50.8722 3.32703  -1
   6  15   4 50.8722 3.32703   2
  -5  15   6 151.735 4.68459  -1
   5  15   4 151.735 4.68459   2
  -4  15   6 102.146 3.12654   2
  -3  15   6 141.112 4.48172  -1
   3  15   5 141.112 4.48172   2
  -2  15   6 186.622 14.2179  -1
   2  15   5 186.622 14.2179   2
  -1  15   6 176.122 4.75385   2
   0  15   6 14.2898 1.31242  -1
   0  15   6 14.2898 1.31242   2
   1  15   6 61.3742 2.24556   2
   2  15   6 192.798 9.09987  -1
  -2  15   7 192.798 9.09987   2
   3  15   6 102.576 3.36057  -1
  -3  15   7 102.576 3.36057   2
   4  15   6 91.9428 4.08266   2
   5  15   6 106.896 4.13660  -1
  -5  15   8 106.896 4.13660   2
   6  15   6 32.3745 2.79052  -1
  -6  15   8 32.3745 2.79052   2
  -7  16   6 61.4940 2.47670   2
  -6  16   6 105.254 5.39379  -1
   6  16   4 105.254 5.39379   2
  -5  16   6 49.1483 3.30037  -1
   5  16   4 49.1483 3.30037   2
  -4  16   6 40.0020 1.82929   2
  -3  16   6 200.423 8.35279  -1
   3  16   5 200.423 8.35279   2
  -2  16   6 160.577 9.04955  -1
   2  16   5 160.577 9.04955   2
  -1  16   6 38.9019 1.82907   2
   0  16   6 173.737 4.46863  -1
   0  16   6 173.737 4.46863   2
   1  16   6 7.70622 1.08439   2
   2  16   6 105.199 8.55012  -1
  -2  16   7 105.199 8.55012   2
   3  16   6 80.8346 3.40243  -1
  -3  16   7 80.8346 3.40243   2
   4  16   6 78.6766 4.20668   2
   5  16   6 67.0849 3.98826  -1
  -5  16   8 67.0849 3.98826   2
  -7  17   6 12.4007 1.21908   2
  -6  17   6 5.21134 4.05019  -1
   6  17   4 5.21134 4.05019   2
  -5  17   6 37.3532 3.34389  -1
   5  17   4 37.3532 3.34389   2
  -4  17   6 12.1783 1.33749   2
  -3  17   6 60.2107 3.25633  -1
   3  17   5 60.2107 3.25633   2
  -2  17   6 75.8416 8.50847  -1
   2  17   5 75.8416 8.50847   2
  -1  17   6 42.0519 2.31059   2
   0  17   6 24.0210 2.01902  -1
   0  17   6 24.0210 2.01902   2
   1  17   6 22.1876 1.77587   2
   2  17   6 139.675 12.4585  -1
  -2  17   7 139.675 12.4585   2
   3  17   6 90.9443 4.38713  -1
  -3  17   7 90.9443 4.38713   2
   4  17   6 51.0624 3.59640   2
   5  17   6 6.98059 2.85290   2
  -6  18   6 13.3880 2.67102   2
  -5  18   6 0.55070 2.84978  -1
   5  18   4 0.55070 2.84978   2
  -4  18   6 19.6025 1.83471   2
  -3  18   6 71.9403 4.12537  -1
   3  18   5 71.9403 4.12537   2
  -2  18   6 88.2352 7.97470  -1
   2  18   5 88.2352 7.97470   2
  -1  18   6 12.8324 1.52060   2
   0  18   6 31.4107 2.27770  -1
   0  18   6 31.4107 2.27770   2
   1  18   6 -3.1672 1.21237   2
   2  18   6 26.7097 4.50063  -1
  -2  18   7 26.7097 4.50063   2
   3  18   6 97.3722 6.42406  -1
  -3  18   7 97.3722 6.42406   2
  -4  19   6 22.4426 2.26950   2
  -3  19   6 86.5370 4.91853  -1
   3  19   5 86.5370 4.91853   2
  -2  19   6 42.2179 8.07418  -1
   2  19   5 42.2179 8.07418   2
  -1  19   6 53.0940 2.98900   2
   0  19   6 -1.7772 1.89967  -1
   0  19   6 -1.7772 1.89967   2
   1  19   6 25.0608 1.96319   2
   2  19   6 5.82708 1.55609   2
 -12   0   7 126.328 9.80052   2
 -11   0   7 106.471 6.06528  -1
  11   0   3 106.471 6.06528   2
 -10   0   7 119.585 5.61830   2
  -9   0   7 85.0348 8.31217  -1
   9   0   4 85.0348 8.31217   2
  -8   0   7 442.506 22.0929  -1
   8   0   4 442.506 22.0929   2
  -7   0   7 473.449 16.6825   2
  -6   0   7 43.2137 2.80488  -1
   6   0   5 43.2137 2.80488   2
  -5   0   7 795.434 23.9523  -1
   5   0   5 795.434 23.9523   2
  -4   0   7 3.31380 2.43203   2
  -3   0   7 578.756 21.9626  -1
   3   0   6 578.756 21.9626   2
  -1   0   7 603.437 22.8069   2
   0   0   7 555.212 18.6642  -1
   0   0   7 555.212 18.6642   2
   1   0   7 22.4238 1.66783   2
   2   0   7 882.247 146.735  -1
  -2   0   8 882.247 146.735   2
   3   0   7 169.396 6.07384  -1
  -3   0   8 169.396 6.07384   2
   4   0   7 452.692 15.1622   2
   5   0   7 227.989 9.63632  -1
  -5   0   9 227.989 9.63632   2
   6   0   7 333.930 17.6030  -1
  -6   0   9 333.930 17.6030   2
   7   0   7 72.4041 3.43521   2
   8   0   7 31.4043 2.53805  -1
  -8   0  10 31.4043 2.53805   2
   9   0   7 70.7743 5.49527  -1
  -9   0  10 70.7743 5.49527   2
   9   0   7 20.1500 2.31962   2
 -12   1   7 20.4264 2.29726   2
 -11   1   7 49.1947 2.06066  -1
  11   1   3 49.1947 2.06066   2
 -10   1   7 5.98379 0.74345   2
  -9   1   7 161.780 11.0703  -1
   9   1   4 161.780 11.0703   2
  -8   1   7 160.458 5.36401  -1
   8   1   4 160.458 5.36401   2
  -7   1   7 98.1343 2.51541   2
  -6   1   7 666.275 16.4855  -1
   6   1   5 666.275 16.4855   2
  -5   1   7 128.086 3.60402  -1
   5   1   5 128.086 3.60402   2
  -4   1   7 227.878 4.94072   2
  -3   1   7 662.600 14.7635  -1
   3   1   6 662.600 14.7635   2
  -1   1   7 73.1107 2.39537   2
   0   1   7 484.293 11.2667  -1
   0   1   7 484.293 11.2667   2
   1   1   7 325.680 8.14970   2
   2   1   7 18.3979 90.3994  -1
  -2   1   8 18.3979 90.3994   2
   3   1   7 168.878 4.48509  -1
  -3   1   8 168.878 4.48509   2
   4   1   7 36.2077 1.59419   2
   5   1   7 361.042 10.3132  -1
  -5   1   9 361.042 10.3132   2
   6   1   7 158.102 5.98244  -1
  -6   1   9 158.102 5.98244   2
   7   1   7 75.1226 2.54375   2
   8   1   7 103.330 3.44500  -1
  -8   1  10 103.330 3.44500   2
   9   1   7 74.5824 3.67436  -1
  -9   1  10 74.5824 3.67436   2
 -12   2   7 40.0101 1.90000   2
 -11   2   7 129.900 4.09459  -1
  11   2   3 129.900 4.09459   2
 -10   2   7 61.4896 2.29665   2
  -9   2   7 56.8721 5.51188  -1
   9   2   4 56.8721 5.51188   2
  -8   2   7 222.108 7.18321  -1
   8   2   4 222.108 7.18321   2
  -7   2   7 294.301 6.72076   2
  -6   2   7 13.7085 1.74701  -1
   6   2   5 13.7085 1.74701   2
  -5   2   7 557.061 12.7963  -1
   5   2   5 557.061 12.7963   2
  -4   2   7 15.3069 0.73779   2
  -3   2   7 548.409 13.7904  -1
   3   2   6 548.409 13.7904   2
  -1   2   7 970.846 19.8522   2
   0   2   7 161.762 4.07613  -1
   0   2   7 161.762 4.07613   2
   1   2   7 28.1728 1.35209   2
   2   2   7 243.255 24.4593  -1
  -2   2   8 243.255 24.4593   2
   3   2   7 98.2271 2.65657  -1
  -3   2   8 98.2271 2.65657   2
   4   2   7 160.877 4.89211   2
   5   2   7 135.099 6.34517  -1
  -5   2   9 135.099 6.34517   2
   6   2   7 171.668 6.07684  -1
  -6   2   9 171.668 6.07684   2
   7   2   7 17.3794 1.04882   2
   8   2   7 22.0595 1.79247  -1
  -8   2  10 22.0595 1.79247   2
   9   2   7 38.2352 3.84601  -1
  -9   2  10 38.2352 3.84601   2
 -12   3   7 18.7947 1.53821   2
 -11   3   7 35.7000 1.98973  -1
  11   3   3 35.7000 1.98973   2
 -10   3   7 1.24479 0.78834   2
  -9   3   7 134.907 13.3538  -1
   9   3   4 134.907 13.3538   2
  -8   3   7 259.096 8.95506  -1
   8   3   4 259.096 8.95506   2
  -7   3   7 5.17063 0.57662   2
  -6   3   7 295.818 8.93244  -1
   6   3   5 295.818 8.93244   2
  -5   3   7 169.374 4.73827  -1
   5   3   5 169.374 4.73827   2
  -4   3   7 72.1968 1.95782   2
  -3   3   7 575.642 14.1903  -1
   3   3   6 575.642 14.1903   2
  -1   3   7 171.852 3.75486   2
   0   3   7 302.972 7.54848  -1
   0   3   7 302.972 7.54848   2
   1   3   7 98.6317 2.79100   2
   2   3   7 89.1861 66.1159  -1
  -2   3   8 89.1861 66.1159   2
   3   3   7 376.436 7.78244  -1
  -3   3   8 376.436 7.78244   2
   4   3   7 47.7149 1.88420   2
   5   3   7 245.152 9.39779  -1
  -5   3   9 245.152 9.39779   2
   6   3   7 92.3178 3.44997  -1
  -6   3   9 92.3178 3.44997   2
   7   3   7 93.2346 2.98332   2
   8   3   7 115.477 3.62736  -1
  -8   3  10 115.477 3.62736   2
   9   3   7 101.795 4.22390  -1
  -9   3  10 101.795 4.22390   2
 -11   4   7 59.5407 2.96063  -1
  11   4   3 59.5407 2.96063   2
 -10   4   7 32.0347 1.71357   2
  -9   4   7 64.6928 6.35876  -1
   9   4   4 64.6928 6.35876   2
  -8   4   7 337.209 11.4136  -1
   8   4   4 337.209 11.4136   2
  -7   4   7 261.657 6.42216   2
  -6   4   7 45.5012 2.61783  -1
   6   4   5 45.5012 2.61783   2
  -5   4   7 104.319 4.01001  -1
   5   4   5 104.319 4.01001   2
  -4   4   7 0.74995 0.60759   2
  -3   4   7 460.343 11.3172  -1
   3   4   6 460.343 11.3172   2
  -1   4   7 412.581 8.57990   2
   0   4   7 897.803 17.8856  -1
   0   4   7 897.803 17.8856   2
   1   4   7 19.7603 1.23474   2
   2   4   7 278.208 71.7171  -1
  -2   4   8 278.208 71.7171   2
   3   4   7 379.621 8.75714  -1
  -3   4   8 379.621 8.75714   2
   4   4   7 255.287 6.73059   2
   5   4   7 63.7252 2.87711  -1
  -5   4   9 63.7252 2.87711   2
   6   4   7 236.796 6.85440  -1
  -6   4   9 236.796 6.85440   2
   7   4   7 91.2637 2.99965   2
   8   4   7 58.5720 2.46304  -1
  -8   4  10 58.5720 2.46304   2
   9   4   7 64.2108 3.95875  -1
  -9   4  10 64.2108 3.95875   2
 -11   5   7 19.4000 1.91293  -1
  11   5   3 19.4000 1.91293   2
 -10   5   7 0.04892 0.81597   2
  -9   5   7 129.756 8.13163  -1
   9   5   4 129.756 8.13163   2
  -8   5   7 250.454 8.95337  -1
   8   5   4 250.454 8.95337   2
  -7   5   7 172.581 4.27635   2
  -6   5   7 134.492 5.38488  -1
   6   5   5 134.492 5.38488   2
  -5   5   7 -10.185 1.91940  -1
   5   5   5 -10.185 1.91940   2
  -4   5   7 15.0196 0.67703   2
  -3   5   7 478.785 11.5877  -1
   3   5   6 478.785 11.5877   2
  -1   5   7 213.565 4.65459   2
   0   5   7 569.663 12.8788  -1
   0   5   7 569.663 12.8788   2
   1   5   7 493.913 10.1894   2
   2   5   7 328.332 79.4868  -1
  -2   5   8 328.332 79.4868   2
   3   5   7 141.075 4.16937  -1
  -3   5   8 141.075 4.16937   2
   4   5   7 41.4436 1.72842   2
   5   5   7 532.088 15.6317  -1
  -5   5   9 532.088 15.6317   2
   6   5   7 90.2863 3.52012  -1
  -6   5   9 90.2863 3.52012   2
   7   5   7 57.1139 2.21443   2
   8   5   7 176.785 6.36550  -1
  -8   5  10 176.785 6.36550   2
   9   5   7 104.643 4.08775  -1
  -9   5  10 104.643 4.08775   2
 -11   6   7 41.6483 2.50576  -1
  11   6   3 41.6483 2.50576   2
 -10   6   7 44.4083 2.17495   2
  -9   6   7 118.661 7.46360  -1
   9   6   4 118.661 7.46360   2
  -8   6   7 292.214 8.97312  -1
   8   6   4 292.214 8.97312   2
  -7   6   7 313.470 7.40832   2
  -6   6   7 112.022 4.41393  -1
   6   6   5 112.022 4.41393   2
  -5   6   7 393.220 11.7028  -1
   5   6   5 393.220 11.7028   2
  -4   6   7 120.241 2.76761   2
  -3   6   7 476.112 11.0119  -1
   3   6   6 476.112 11.0119   2
  -1   6   7 323.863 7.39132   2
   0   6   7 616.673 13.3588  -1
   0   6   7 616.673 13.3588   2
   1   6   7 75.4526 2.11251   2
   2   6   7 56.7564 9.66577  -1
  -2   6   8 56.7564 9.66577   2
   3   6   7 303.019 9.09832  -1
  -3   6   8 303.019 9.09832   2
   4   6   7 171.956 4.92998   2
   5   6   7 181.320 6.07935  -1
  -5   6   9 181.320 6.07935   2
   6   6   7 111.935 4.08876  -1
  -6   6   9 111.935 4.08876   2
   7   6   7 73.0567 2.78965   2
   8   6   7 19.2213 2.21915  -1
  -8   6  10 19.2213 2.21915   2
   9   6   7 86.6340 4.42860  -1
  -9   6  10 86.6340 4.42860   2
 -11   7   7 9.58135 1.38829  -1
  11   7   3 9.58135 1.38829   2
 -10   7   7 11.0111 1.23884   2
  -9   7   7 96.5099 7.41713  -1
   9   7   4 96.5099 7.41713   2
  -8   7   7 473.293 12.6168  -1
   8   7   4 473.293 12.6168   2
  -7   7   7 103.274 2.68440   2
  -6   7   7 390.192 13.2765  -1
   6   7   5 390.192 13.2765   2
  -5   7   7 3.32999 1.74347  -1
   5   7   5 3.32999 1.74347   2
  -4   7   7 154.248 3.81073   2
  -3   7   7 705.220 17.6948  -1
   3   7   6 705.220 17.6948   2
  -1   7   7 147.465 3.45213   2
   0   7   7 382.878 8.92151  -1
   0   7   7 382.878 8.92151   2
   1   7   7 168.949 4.07546   2
   2   7   7 54.8808 2.09605   2
   2   7   7 103.025 12.4685  -1
  -2   7   8 103.025 12.4685   2
   3   7   7 78.7906 2.92940  -1
  -3   7   8 78.7906 2.92940   2
   4   7   7 38.9122 1.72705   2
   5   7   7 200.481 6.59789  -1
  -5   7   9 200.481 6.59789   2
   6   7   7 93.6029 3.82160  -1
  -6   7   9 93.6029 3.82160   2
   7   7   7 6.36534 1.16139   2
   8   7   7 150.271 4.89841  -1
  -8   7  10 150.271 4.89841   2
   9   7   7 26.5398 2.40874  -1
  -9   7  10 26.5398 2.40874   2
 -11   8   7 32.4450 2.11309  -1
  11   8   3 32.4450 2.11309   2
 -10   8   7 6.10301 1.15410   2
  -9   8   7 120.833 6.99006  -1
   9   8   4 120.833 6.99006   2
  -8   8   7 122.250 4.41107  -1
   8   8   4 122.250 4.41107   2
  -7   8   7 216.914 5.32939   2
  -6   8   7 165.887 5.26800  -1
   6   8   5 165.887 5.26800   2
  -5   8   7 268.814 7.90915  -1
   5   8   5 268.814 7.90915   2
  -4   8   7 9.88977 0.83400   2
  -3   8   7 427.006 11.8835  -1
   3   8   6 427.006 11.8835   2
  -1   8   7 280.651 6.43143   2
   0   8   7 425.142 10.4675  -1
   0   8   7 425.142 10.4675   2
   1   8   7 60.0082 2.29166   2
   2   8   7 171.276 10.2355  -1
  -2   8   8 171.276 10.2355   2
   3   8   7 118.774 4.94078  -1
  -3   8   8 118.774 4.94078   2
   4   8   7 145.299 4.68110   2
   5   8   7 105.409 3.55765  -1
  -5   8   9 105.409 3.55765   2
   6   8   7 44.8746 2.44458  -1
  -6   8   9 44.8746 2.44458   2
   7   8   7 56.6203 2.69626   2
   8   8   7 10.7431 1.65316  -1
  -8   8  10 10.7431 1.65316   2
 -10   9   7 0.71305 1.14105   2
  -9   9   7 74.5668 5.22135  -1
   9   9   4 74.5668 5.22135   2
  -8   9   7 183.012 6.41705  -1
   8   9   4 183.012 6.41705   2
  -7   9   7 82.0663 2.87261   2
  -6   9   7 199.767 5.93706  -1
   6   9   5 199.767 5.93706   2
  -5   9   7 32.4007 2.31803  -1
   5   9   5 32.4007 2.31803   2
  -4   9   7 91.3084 2.69566   2
  -3   9   7 568.384 16.4740  -1
   3   9   6 568.384 16.4740   2
  -2   9   7 229.399 22.3881  -1
   2   9   6 229.399 22.3881   2
  -1   9   7 114.034 3.38631   2
   0   9   7 265.844 8.23047  -1
   0   9   7 265.844 8.23047   2
   1   9   7 268.106 8.31691   2
   2   9   7 93.2330 8.41243  -1
  -2   9   8 93.2330 8.41243   2
   3   9   7 166.594 5.72251  -1
  -3   9   8 166.594 5.72251   2
   4   9   7 3.96459 0.86445   2
   5   9   7 312.262 8.73417  -1
  -5   9   9 312.262 8.73417   2
   6   9   7 74.4244 3.15926  -1
  -6   9   9 74.4244 3.15926   2
   7   9   7 29.1906 1.93097   2
   8   9   7 121.704 5.39220  -1
  -8   9  10 121.704 5.39220   2
 -10  10   7 51.3231 2.89661   2
  -9  10   7 40.6617 4.78016  -1
   9  10   4 40.6617 4.78016   2
  -8  10   7 295.324 9.13121  -1
   8  10   4 295.324 9.13121   2
  -7  10   7 195.185 5.49554   2
  -6  10   7 9.76993 2.00419  -1
   6  10   5 9.76993 2.00419   2
  -5  10   7 245.237 7.39049  -1
   5  10   5 245.237 7.39049   2
  -4  10   7 3.32945 0.77345   2
  -3  10   7 259.632 7.98558  -1
   3  10   6 259.632 7.98558   2
  -1  10   7 155.716 4.33218   2
   0  10   7 711.326 21.9245  -1
   0  10   7 711.326 21.9245   2
   1  10   7 2.23507 1.00120   2
   2  10   7 258.336 14.1420  -1
  -2  10   8 258.336 14.1420   2
   3  10   7 81.5109 3.03903  -1
  -3  10   8 81.5109 3.03903   2
   4  10   7 217.940 5.78274   2
   5  10   7 108.271 4.02013  -1
  -5  10   9 108.271 4.02013   2
   6  10   7 127.883 4.68936  -1
  -6  10   9 127.883 4.68936   2
   7  10   7 35.8697 2.15302   2
   8  10   7 35.3089 2.62485  -1
  -8  10  10 35.3089 2.62485   2
 -10  11   7 -0.6920 1.23755   2
  -9  11   7 90.3506 7.25876  -1
   9  11   4 90.3506 7.25876   2
  -8  11   7 117.638 4.33908  -1
   8  11   4 117.638 4.33908   2
  -7  11   7 41.3376 1.70982   2
  -6  11   7 308.760 9.17180  -1
   6  11   5 308.760 9.17180   2
  -5  11   7 9.02351 1.91210  -1
   5  11   5 9.02351 1.91210   2
  -4  11   7 91.0253 3.03112   2
  -3  11   7 168.188 6.55538  -1
   3  11   6 168.188 6.55538   2
  -2  11   7 327.257 32.4938  -1
   2  11   6 327.257 32.4938   2
  -1  11   7 170.057 4.50683   2
   0  11   7 277.453 7.73738  -1
   0  11   7 277.453 7.73738   2
   1  11   7 219.509 5.62977   2
   2  11   7 52.0413 4.56270  -1
  -2  11   8 52.0413 4.56270   2
   3  11   7 106.075 3.64557  -1
  -3  11   8 106.075 3.64557   2
   4  11   7 32.3094 1.73940   2
   5  11   7 193.107 5.68168  -1
  -5  11   9 193.107 5.68168   2
   6  11   7 125.908 4.31985  -1
  -6  11   9 125.908 4.31985   2
   7  11   7 38.6535 2.51595   2
  -9  12   7 22.9763 4.17919  -1
   9  12   4 22.9763 4.17919   2
  -8  12   7 88.2784 3.48493  -1
   8  12   4 88.2784 3.48493   2
  -7  12   7 85.5203 2.97100   2
  -6  12   7 17.9038 2.15156  -1
   6  12   5 17.9038 2.15156   2
  -5  12   7 132.317 4.67808  -1
   5  12   5 132.317 4.67808   2
  -4  12   7 17.1483 1.13211   2
  -3  12   7 317.093 8.81282  -1
   3  12   6 317.093 8.81282   2
  -2  12   7 155.322 12.3887  -1
   2  12   6 155.322 12.3887   2
  -1  12   7 467.642 10.8291   2
   0  12   7 73.3830 2.49615  -1
   0  12   7 73.3830 2.49615   2
   1  12   7 67.3358 2.38820   2
   2  12   7 45.4397 6.21587  -1
  -2  12   8 45.4397 6.21587   2
   3  12   7 76.0630 3.09264  -1
  -3  12   8 76.0630 3.09264   2
   4  12   7 69.5181 2.53829   2
   5  12   7 59.0536 2.69377  -1
  -5  12   9 59.0536 2.69377   2
   6  12   7 95.6557 3.83346  -1
  -6  12   9 95.6557 3.83346   2
   7  12   7 12.3536 1.76511   2
  -9  13   7 62.6383 5.77864  -1
   9  13   4 62.6383 5.77864   2
  -8  13   7 82.3000 4.12725  -1
   8  13   4 82.3000 4.12725   2
  -7  13   7 12.8652 1.17871   2
  -6  13   7 161.453 5.79951  -1
   6  13   5 161.453 5.79951   2
  -5  13   7 53.7438 3.14017  -1
   5  13   5 53.7438 3.14017   2
  -4  13   7 53.4322 2.01716   2
  -3  13   7 181.871 6.45524  -1
   3  13   6 181.871 6.45524   2
  -2  13   7 413.469 26.1150  -1
   2  13   6 413.469 26.1150   2
  -1  13   7 0.42666 0.82529   2
   0  13   7 206.437 6.10473  -1
   0  13   7 206.437 6.10473   2
   1  13   7 1.29227 0.83645   2
   2  13   7 51.7434 4.46161  -1
  -2  13   8 51.7434 4.46161   2
   3  13   7 84.7580 3.16477  -1
  -3  13   8 84.7580 3.16477   2
   4  13   7 48.2865 2.59084   2
   5  13   7 118.395 4.18615  -1
  -5  13   9 118.395 4.18615   2
   6  13   7 12.6321 2.39645  -1
  -6  13   9 12.6321 2.39645   2
  -8  14   7 107.394 6.24464  -1
   8  14   4 107.394 6.24464   2
  -7  14   7 90.7479 3.06363   2
  -6  14   7 14.5273 3.00536  -1
   6  14   5 14.5273 3.00536   2
  -5  14   7 112.292 4.40792  -1
   5  14   5 112.292 4.40792   2
  -4  14   7 0.29426 0.82049   2
  -3  14   7 143.526 4.34763  -1
   3  14   6 143.526 4.34763   2
  -2  14   7 170.087 8.22794  -1
   2  14   6 170.087 8.22794   2
  -1  14   7 163.605 4.32079   2
   0  14   7 78.1165 2.57036  -1
   0  14   7 78.1165 2.57036   2
   1  14   7 0.96620 0.84373   2
   2  14   7 80.2429 5.36938  -1
  -2  14   8 80.2429 5.36938   2
   3  14   7 21.7154 1.94190  -1
  -3  14   8 21.7154 1.94190   2
   4  14   7 39.8385 2.51121   2
   5  14   7 30.1817 3.11217  -1
  -5  14   9 30.1817 3.11217   2
   6  14   7 83.6547 4.43650  -1
  -6  14   9 83.6547 4.43650   2
  -7  15   7 5.21442 1.06826   2
  -6  15   7 132.955 5.78214  -1
   6  15   5 132.955 5.78214   2
  -5  15   7 29.7226 3.16744  -1
   5  15   5 29.7226 3.16744   2
  -4  15   7 24.5693 1.49744   2
  -3  15   7 110.672 4.91502  -1
   3  15   6 110.672 4.91502   2
  -2  15   7 185.893 11.5483  -1
   2  15   6 185.893 11.5483   2
  -1  15   7 51.0146 2.03691   2
   0  15   7 59.1078 2.53432  -1
   0  15   7 59.1078 2.53432   2
   1  15   7 79.9986 3.04491   2
   2  15   7 18.5008 4.01917  -1
  -2  15   8 18.5008 4.01917   2
   3  15   7 59.5366 3.11886  -1
  -3  15   8 59.5366 3.11886   2
   4  15   7 4.57547 1.71387   2
   5  15   7 92.2458 4.79337  -1
  -5  15   9 92.2458 4.79337   2
  -7  16   7 65.3971 2.74928   2
  -6  16   7 -2.4885 3.41682  -1
   6  16   5 -2.4885 3.41682   2
  -5  16   7 63.1727 4.08585  -1
   5  16   5 63.1727 4.08585   2
  -4  16   7 3.93660 1.05068   2
  -3  16   7 85.1886 4.51325  -1
   3  16   6 85.1886 4.51325   2
  -2  16   7 76.7753 7.22713  -1
   2  16   6 76.7753 7.22713   2
  -1  16   7 118.695 4.37824   2
   0  16   7 98.6255 3.97278  -1
   0  16   7 98.6255 3.97278   2
   1  16   7 15.0066 1.51829   2
   2  16   7 86.8662 8.19239  -1
  -2  16   8 86.8662 8.19239   2
   3  16   7 73.2280 4.01760  -1
  -3  16   8 73.2280 4.01760   2
   4  16   7 72.7731 3.85630   2
  -6  17   7 81.2577 3.47143   2
  -5  17   7 6.05366 4.05887  -1
   5  17   5 6.05366 4.05887   2
  -4  17   7 40.6917 2.48174   2
  -3  17   7 98.3430 5.01612  -1
   3  17   6 98.3430 5.01612   2
  -2  17   7 156.388 9.40406  -1
   2  17   6 156.388 9.40406   2
  -1  17   7 18.7608 1.77220   2
   0  17   7 75.7172 3.25771  -1
   0  17   7 75.7172 3.25771   2
   1  17   7 72.2478 3.23544   2
   2  17   7 28.2148 5.47859  -1
  -2  17   8 28.2148 5.47859   2
   3  17   7 58.2617 4.20824  -1
  -3  17   8 58.2617 4.20824   2
  -4  18   7 -2.1019 1.28871   2
  -3  18   7 103.863 5.37048  -1
   3  18   6 103.863 5.37048   2
  -2  18   7 35.3444 8.02346  -1
   2  18   6 35.3444 8.02346   2
  -1  18   7 100.140 4.34411   2
   0  18   7 110.452 4.94154  -1
   0  18   7 110.452 4.94154   2
   1  18   7 10.7379 1.62470   2
   2  18   7 21.7441 1.92888   2
  -1  19   7 16.4751 2.12751   2
 -11   0   8 31.6115 4.40506  -1
  11   0   4 31.6115 4.40506   2
 -10   0   8 9.49917 1.37967   2
  -9   0   8 15.5738 7.19917  -1
   9   0   5 15.5738 7.19917   2
  -8   0   8 234.463 8.83630  -1
   8   0   5 234.463 8.83630   2
  -7   0   8 37.7797 2.11912   2
  -6   0   8 332.443 14.8781  -1
   6   0   6 332.443 14.8781   2
  -5   0   8 298.299 13.5621  -1
   5   0   6 298.299 13.5621   2
  -4   0   8 38.6306 1.84808   2
  -3   0   8 161.454 7.45156  -1
   3   0   7 161.454 7.45156   2
  -2   0   8 478.824 41.3514  -1
   2   0   7 478.824 41.3514   2
  -1   0   8 109.566 4.22015   2
   0   0   8 10.4720 2.12532  -1
   0   0   8 10.4720 2.12532   2
   1   0   8 653.860 20.1415   2
   3   0   8 48.1422 3.41166  -1
  -3   0   9 48.1422 3.41166   2
   4   0   8 52.0651 2.87426   2
   5   0   8 267.008 8.87294  -1
  -5   0  10 267.008 8.87294   2
   6   0   8 17.6738 2.98144  -1
  -6   0  10 17.6738 2.98144   2
   7   0   8 92.6875 4.83040   2
   8   0   8 147.035 6.74376  -1
  -8   0  11 147.035 6.74376   2
   9   0   8 62.3610 6.51887  -1
  -9   0  11 62.3610 6.51887   2
 -11   1   8 62.0997 3.14878  -1
  11   1   4 62.0997 3.14878   2
 -10   1   8 2.82201 0.53316   2
  -9   1   8 207.219 13.6017  -1
   9   1   5 207.219 13.6017   2
  -8   1   8 109.713 3.65954  -1
   8   1   5 109.713 3.65954   2
  -7   1   8 238.209 5.76819   2
  -6   1   8 79.8840 3.48461  -1
   6   1   6 79.8840 3.48461   2
  -5   1   8 162.845 6.21470  -1
   5   1   6 162.845 6.21470   2
  -4   1   8 94.0455 2.34187   2
  -3   1   8 149.166 4.94025  -1
   3   1   7 149.166 4.94025   2
  -2   1   8 44.6152 4.95350  -1
   2   1   7 44.6152 4.95350   2
  -1   1   8 32.0916 1.55807   2
   0   1   8 702.484 16.4960  -1
   0   1   8 702.484 16.4960   2
   1   1   8 2.63909 0.77761   2
   2   1   8 316.369 29.0475  -1
  -2   1   9 316.369 29.0475   2
   3   1   8 375.605 10.6864  -1
  -3   1   9 375.605 10.6864   2
   4   1   8 140.913 3.91540   2
   5   1   8 8.42452 1.38143  -1
  -5   1  10 8.42452 1.38143   2
   6   1   8 260.028 7.37002  -1
  -6   1  10 260.028 7.37002   2
   7   1   8 49.2720 2.35266   2
   8   1   8 5.51346 1.73920  -1
  -8   1  11 5.51346 1.73920   2
   9   1   8 93.6192 10.4108  -1
  -9   1  11 93.6192 10.4108   2
 -11   2   8 17.7663 1.38570  -1
  11   2   4 17.7663 1.38570   2
 -10   2   8 58.8159 2.64290   2
  -9   2   8 6.16053 4.26115  -1
   9   2   5 6.16053 4.26115   2
  -8   2   8 214.160 6.65905  -1
   8   2   5 214.160 6.65905   2
  -7   2   8 -1.4702 0.48604   2
  -6   2   8 432.381 15.3469  -1
   6   2   6 432.381 15.3469   2
  -5   2   8 312.307 11.5812  -1
   5   2   6 312.307 11.5812   2
  -4   2   8 58.3017 1.80256   2
  -3   2   8 93.7884 3.12673  -1
   3   2   7 93.7884 3.12673   2
  -2   2   8 295.321 21.0277  -1
   2   2   7 295.321 21.0277   2
  -1   2   8 -2.1292 0.58717   2
   0   2   8 348.488 8.15145  -1
   0   2   8 348.488 8.15145   2
   1   2   8 166.717 3.95829   2
   2   2   8 125.428 13.6895  -1
  -2   2   9 125.428 13.6895   2
   3   2   8 27.2469 1.87540  -1
  -3   2   9 27.2469 1.87540   2
   4   2   8 21.4464 1.28159   2
   5   2   8 131.546 3.91656  -1
  -5   2  10 131.546 3.91656   2
   6   2   8 18.5718 1.82930  -1
  -6   2  10 18.5718 1.82930   2
   7   2   8 37.2111 1.61093   2
   8   2   8 172.346 5.67642  -1
  -8   2  11 172.346 5.67642   2
 -11   3   8 96.0381 3.68409  -1
  11   3   4 96.0381 3.68409   2
 -10   3   8 5.41966 0.82390   2
  -9   3   8 189.765 17.7433  -1
   9   3   5 189.765 17.7433   2
  -8   3   8 91.3347 3.62763  -1
   8   3   5 91.3347 3.62763   2
  -7   3   8 308.929 7.59970   2
  -6   3   8 156.653 6.01855  -1
   6   3   6 156.653 6.01855   2
  -5   3   8 663.116 21.5689  -1
   5   3   6 663.116 21.5689   2
  -4   3   8 80.9017 2.25842   2
  -3   3   8 378.727 9.87842  -1
   3   3   7 378.727 9.87842   2
  -2   3   8 206.306 79.7745  -1
   2   3   7 206.306 79.7745   2
  -1   3   8 230.980 5.65444   2
   0   3   8 696.883 14.8899  -1
   0   3   8 696.883 14.8899   2
   1   3   8 12.8518 1.12160   2
   2   3   8 224.823 6.05108   2
   2   3   8 255.122 24.1352  -1
  -2   3   9 255.122 24.1352   2
   3   3   8 73.0229 3.10956  -1
  -3   3   9 73.0229 3.10956   2
   4   3   8 125.219 3.49310   2
   5   3   8 10.1208 1.78824  -1
  -5   3  10 10.1208 1.78824   2
   6   3   8 147.693 4.46040  -1
  -6   3  10 147.693 4.46040   2
   7   3   8 63.0351 2.83460   2
   8   3   8 2.26240 2.20771  -1
  -8   3  11 2.26240 2.20771   2
 -11   4   8 21.2073 1.85262  -1
  11   4   4 21.2073 1.85262   2
 -10   4   8 70.1677 2.88818   2
  -9   4   8 18.0450 7.54907  -1
   9   4   5 18.0450 7.54907   2
  -8   4   8 206.582 10.0603  -1
   8   4   5 206.582 10.0603   2
  -7   4   8 49.8379 1.85352   2
  -6   4   8 540.927 16.6207  -1
   6   4   6 540.927 16.6207   2
  -5   4   8 421.292 11.7273  -1
   5   4   6 421.292 11.7273   2
  -4   4   8 226.216 5.22129   2
  -3   4   8 384.158 10.5337  -1
   3   4   7 384.158 10.5337   2
  -2   4   8 300.981 87.4748  -1
   2   4   7 300.981 87.4748   2
  -1   4   8 227.000 5.97014   2
   0   4   8 185.041 4.46706  -1
   0   4   8 185.041 4.46706   2
   1   4   8 564.976 13.6705   2
   2   4   8 9.78897 1.08352   2
   3   4   8 213.732 7.74678  -1
  -3   4   9 213.732 7.74678   2
   4   4   8 21.1334 1.21681   2
   5   4   8 206.848 5.86081  -1
  -5   4  10 206.848 5.86081   2
   6   4   8 14.6380 1.76758  -1
  -6   4  10 14.6380 1.76758   2
   7   4   8 38.8935 2.01586   2
   8   4   8 89.7158 5.07632  -1
  -8   4  11 89.7158 5.07632   2
 -11   5   8 80.2090 3.58365  -1
  11   5   4 80.2090 3.58365   2
 -10   5   8 3.22355 0.89381   2
  -9   5   8 219.070 12.0880  -1
   9   5   5 219.070 12.0880   2
  -8   5   8 95.6546 3.97539  -1
   8   5   5 95.6546 3.97539   2
  -7   5   8 152.208 4.03263   2
  -6   5   8 180.502 5.68732  -1
   6   5   6 180.502 5.68732   2
  -5   5   8 256.661 7.95777  -1
   5   5   6 256.661 7.95777   2
  -4   5   8 100.922 2.81487   2
  -3   5   8 149.990 5.12088  -1
   3   5   7 149.990 5.12088   2
  -2   5   8 61.4422 82.1722  -1
   2   5   7 61.4422 82.1722   2
  -1   5   8 22.1341 1.36985   2
   0   5   8 903.973 25.9509  -1
   0   5   8 903.973 25.9509   2
   1   5   8 0.99716 0.79080   2
   3   5   8 417.417 15.3064  -1
  -3   5   9 417.417 15.3064   2
   4   5   8 93.5635 3.01441   2
   5   5   8 17.6055 2.24833  -1
  -5   5  10 17.6055 2.24833   2
   6   5   8 94.9755 3.23850  -1
  -6   5  10 94.9755 3.23850   2
   7   5   8 92.8008 3.46593   2
   8   5   8 13.7226 2.25049  -1
  -8   5  11 13.7226 2.25049   2
 -11   6   8 6.94134 1.35934  -1
  11   6   4 6.94134 1.35934   2
 -10   6   8 94.2689 3.41680   2
  -9   6   8 56.1392 4.55897  -1
   9   6   5 56.1392 4.55897   2
  -8   6   8 137.025 4.90611  -1
   8   6   5 137.025 4.90611   2
  -7   6   8 15.4646 0.98106   2
  -6   6   8 257.856 7.33443  -1
   6   6   6 257.856 7.33443   2
  -5   6   8 366.419 10.8430  -1
   5   6   6 366.419 10.8430   2
  -4   6   8 4.38955 0.66819   2
  -3   6   8 306.902 8.81439  -1
   3   6   7 306.902 8.81439   2
  -2   6   8 53.2041 9.23923  -1
   2   6   7 53.2041 9.23923   2
  -1   6   8 120.545 3.50666   2
   0   6   8 266.994 7.45916  -1
   0   6   8 266.994 7.45916   2
   1   6   8 229.122 5.71139   2
   2   6   8 421.656 38.1734  -1
  -2   6   9 421.656 38.1734   2
   3   6   8 117.401 4.35491  -1
  -3   6   9 117.401 4.35491   2
   4   6   8 16.2566 1.16866   2
   5   6   8 82.8830 3.24727  -1
  -5   6  10 82.8830 3.24727   2
   6   6   8 36.8607 2.51062  -1
  -6   6  10 36.8607 2.51062   2
   7   6   8 16.9109 1.60683   2
   8   6   8 112.131 6.03472  -1
  -8   6  11 112.131 6.03472   2
 -10   7   8 5.69209 1.15457   2
  -9   7   8 210.570 20.0812  -1
   9   7   5 210.570 20.0812   2
  -8   7   8 263.397 7.81830  -1
   8   7   5 263.397 7.81830   2
  -7   7   8 92.3125 2.75698   2
  -6   7   8 131.516 4.30806  -1
   6   7   6 131.516 4.30806   2
  -5   7   8 286.440 8.78913  -1
   5   7   6 286.440 8.78913   2
  -4   7   8 19.5290 1.04695   2
  -3   7   8 78.0388 3.06131  -1
   3   7   7 78.0388 3.06131   2
  -1   7   8 167.753 4.59145   2
   0   7   8 415.587 11.1845  -1
   0   7   8 415.587 11.1845   2
   1   7   8 -0.5897 0.70473   2
   2   7   8 75.9162 11.4628  -1
  -2   7   9 75.9162 11.4628   2
   3   7   8 304.772 8.88512  -1
  -3   7   9 304.772 8.88512   2
   4   7   8 10.0348 1.05332   2
   5   7   8 15.4635 2.10592  -1
  -5   7  10 15.4635 2.10592   2
   6   7   8 91.0318 3.73186  -1
  -6   7  10 91.0318 3.73186   2
   7   7   8 168.708 5.68666   2
   8   7   8 34.6556 3.00375  -1
  -8   7  11 34.6556 3.00375   2
 -10   8   8 36.6834 2.38939   2
  -9   8   8 48.5689 4.66801  -1
   9   8   5 48.5689 4.66801   2
  -8   8   8 191.804 6.81122  -1
   8   8   5 191.804 6.81122   2
  -7   8   8 23.0381 1.18638   2
  -6   8   8 235.596 7.98219  -1
   6   8   6 235.596 7.98219   2
  -5   8   8 278.177 7.86139  -1
   5   8   6 278.177 7.86139   2
  -4   8   8 23.9458 1.29133   2
  -3   8   8 110.145 4.29921  -1
   3   8   7 110.145 4.29921   2
  -2   8   8 162.091 11.5057  -1
   2   8   7 162.091 11.5057   2
  -1   8   8 35.6013 1.70365   2
   0   8   8 294.420 8.13899  -1
   0   8   8 294.420 8.13899   2
   1   8   8 58.6858 2.27100   2
   2   8   8 128.905 6.47492  -1
  -2   8   9 128.905 6.47492   2
   3   8   8 39.0315 2.17789  -1
  -3   8   9 39.0315 2.17789   2
   4   8   8 1.50472 0.81777   2
   5   8   8 168.310 5.85990  -1
  -5   8  10 168.310 5.85990   2
   6   8   8 36.6397 2.79105  -1
  -6   8  10 36.6397 2.79105   2
   7   8   8 64.2630 3.23161   2
 -10   9   8 3.48135 1.27387   2
  -9   9   8 111.491 7.69587  -1
   9   9   5 111.491 7.69587   2
  -8   9   8 73.8035 3.57114  -1
   8   9   5 73.8035 3.57114   2
  -7   9   8 76.1309 2.65257   2
  -6   9   8 197.043 6.46389  -1
   6   9   6 197.043 6.46389   2
  -5   9   8 141.095 4.79292  -1
   5   9   6 141.095 4.79292   2
  -4   9   8 72.5007 2.51359   2
  -3   9   8 175.344 6.19641  -1
   3   9   7 175.344 6.19641   2
  -2   9   8 87.5611 7.39033  -1
   2   9   7 87.5611 7.39033   2
  -1   9   8 105.135 3.26362   2
   0   9   8 512.911 14.3837  -1
   0   9   8 512.911 14.3837   2
   1   9   8 3.42729 0.96596   2
   2   9   8 85.7244 5.72124  -1
  -2   9   9 85.7244 5.72124   2
   3   9   8 234.405 7.07631  -1
  -3   9   9 234.405 7.07631   2
   4   9   8 35.3480 1.74936   2
   5   9   8 3.33134 2.17245  -1
  -5   9  10 3.33134 2.17245   2
   6   9   8 172.542 6.01635  -1
  -6   9  10 172.542 6.01635   2
   7   9   8 71.2426 3.81075   2
  -9  10   8 17.6264 9.34158  -1
   9  10   5 17.6264 9.34158   2
  -8  10   8 54.1728 3.26519  -1
   8  10   5 54.1728 3.26519   2
  -7  10   8 13.1931 1.01034   2
  -6  10   8 205.436 6.51169  -1
   6  10   6 205.436 6.51169   2
  -5  10   8 297.845 10.5171  -1
   5  10   6 297.845 10.5171   2
  -4  10   8 30.8894 1.46964   2
  -3  10   8 71.0710 3.10413  -1
   3  10   7 71.0710 3.10413   2
  -2  10   8 245.283 11.9307  -1
   2  10   7 245.283 11.9307   2
  -1  10   8 178.468 5.24174   2
   0  10   8 230.542 7.45267  -1
   0  10   8 230.542 7.45267   2
   1  10   8 284.691 7.98353   2
   2  10   8 131.578 10.5754  -1
  -2  10   9 131.578 10.5754   2
   3  10   8 82.2722 3.36286  -1
  -3  10   9 82.2722 3.36286   2
   4  10   8 1.22786 0.89583   2
   5  10   8 94.8795 3.67409  -1
  -5  10  10 94.8795 3.67409   2
   6  10   8 21.0645 2.22199  -1
  -6  10  10 21.0645 2.22199   2
   7  10   8 18.1774 2.05749   2
  -9  11   8 152.165 9.66236  -1
   9  11   5 152.165 9.66236   2
  -8  11   8 61.5710 3.48584  -1
   8  11   5 61.5710 3.48584   2
  -7  11   8 122.256 3.92230   2
  -6  11   8 42.1786 3.00448  -1
   6  11   6 42.1786 3.00448   2
  -5  11   8 126.938 4.61163  -1
   5  11   6 126.938 4.61163   2
  -4  11   8 33.1553 1.56651   2
  -3  11   8 108.775 4.33750  -1
   3  11   7 108.775 4.33750   2
  -2  11   8 61.2084 6.26680  -1
   2  11   7 61.2084 6.26680   2
  -1  11   8 61.8781 2.35728   2
   0  11   8 387.437 10.7086  -1
   0  11   8 387.437 10.7086   2
   1  11   8 5.66431 1.07125   2
   2  11   8 163.558 7.88433  -1
  -2  11   9 163.558 7.88433   2
   3  11   8 117.381 3.85954  -1
  -3  11   9 117.381 3.85954   2
   4  11   8 68.1150 2.93735   2
   5  11   8 1.13667 2.46624  -1
  -5  11  10 1.13667 2.46624   2
   6  11   8 44.2802 3.65103  -1
  -6  11  10 44.2802 3.65103   2
  -9  12   8 1.94785 1.55586   2
  -8  12   8 153.751 7.28986  -1
   8  12   5 153.751 7.28986   2
  -7  12   8 8.54602 1.13846   2
  -6  12   8 201.235 6.54875  -1
   6  12   6 201.235 6.54875   2
  -5  12   8 102.913 3.91927  -1
   5  12   6 102.913 3.91927   2
  -4  12   8 32.3472 1.51759   2
  -3  12   8 88.6675 3.21287  -1
   3  12   7 88.6675 3.21287   2
  -2  12   8 42.9112 6.19838  -1
   2  12   7 42.9112 6.19838   2
  -1  12   8 1.34461 0.84149   2
   0  12   8 6.04092 1.29433  -1
   0  12   8 6.04092 1.29433   2
   1  12   8 50.3514 2.06911   2
   2  12   8 48.7807 4.27382  -1
  -2  12   9 48.7807 4.27382   2
   3  12   8 4.93066 1.69172  -1
  -3  12   9 4.93066 1.69172   2
   4  12   8 1.89685 1.15167   2
   5  12   8 45.9545 3.45060  -1
  -5  12  10 45.9545 3.45060   2
   6  12   8 7.14154 2.55346  -1
  -6  12  10 7.14154 2.55346   2
  -8  13   8 30.8788 3.83217  -1
   8  13   5 30.8788 3.83217   2
  -7  13   8 99.4602 3.75957   2
  -6  13   8 45.2320 3.23368  -1
   6  13   6 45.2320 3.23368   2
  -5  13   8 150.662 5.37133  -1
   5  13   6 150.662 5.37133   2
  -4  13   8 60.6293 2.22677   2
  -3  13   8 84.9492 3.26090  -1
   3  13   7 84.9492 3.26090   2
  -2  13   8 60.6691 5.26774  -1
   2  13   7 60.6691 5.26774   2
  -1  13   8 7.47490 1.01750   2
   0  13   8 138.754 3.93545  -1
   0  13   8 138.754 3.93545   2
   1  13   8 6.44508 1.04637   2
   2  13   8 55.2594 5.30577  -1
  -2  13   9 55.2594 5.30577   2
   3  13   8 68.9128 3.07746  -1
  -3  13   9 68.9128 3.07746   2
   4  13   8 34.0243 2.22651   2
   5  13   8 21.1005 2.07989  -1
  -5  13  10 21.1005 2.07989   2
  -7  14   8 4.52394 0.99894   2
  -6  14   8 177.016 7.18994  -1
   6  14   6 177.016 7.18994   2
  -5  14   8 94.8186 4.80382  -1
   5  14   6 94.8186 4.80382   2
  -4  14   8 59.4933 2.46238   2
  -3  14   8 20.3779 2.66531  -1
   3  14   7 20.3779 2.66531   2
  -2  14   8 98.4675 9.08175  -1
   2  14   7 98.4675 9.08175   2
  -1  14   8 34.1745 1.74167   2
   0  14   8 15.4402 1.72040  -1
   0  14   8 15.4402 1.72040   2
   1  14   8 239.101 7.92263   2
   2  14   8 99.5842 6.26519  -1
  -2  14   9 99.5842 6.26519   2
   3  14   8 89.1233 3.93710  -1
  -3  14   9 89.1233 3.93710   2
   4  14   8 68.2246 4.16453   2
   5  14   8 68.1846 4.49170   2
  -7  15   8 96.0900 3.32110   2
  -6  15   8 34.5693 4.28638  -1
   6  15   6 34.5693 4.28638   2
  -5  15   8 101.240 5.55322  -1
   5  15   6 101.240 5.55322   2
  -4  15   8 41.3131 2.27668   2
  -3  15   8 58.6122 3.78754  -1
   3  15   7 58.6122 3.78754   2
  -2  15   8 15.1425 4.96971  -1
   2  15   7 15.1425 4.96971   2
  -1  15   8 28.6398 1.94167   2
   0  15   8 235.073 7.31112  -1
   0  15   8 235.073 7.31112   2
   1  15   8 0.02909 1.14952   2
   2  15   8 159.095 9.36631  -1
  -2  15   9 159.095 9.36631   2
   3  15   8 91.5077 4.53158  -1
  -3  15   9 91.5077 4.53158   2
   4  15   8 94.0911 4.80721   2
  -6  16   8 111.044 4.55298   2
  -5  16   8 68.1529 5.02127  -1
   5  16   6 68.1529 5.02127   2
  -4  16   8 16.8729 1.81430   2
  -3  16   8 71.7253 5.16436  -1
   3  16   7 71.7253 5.16436   2
  -2  16   8 71.2821 7.67077  -1
   2  16   7 71.2821 7.67077   2
  -1  16   8 13.2823 1.59616   2
   0  16   8 7.04318 1.65867  -1
   0  16   8 7.04318 1.65867   2
   1  16   8 105.834 4.21888   2
   2  16   8 41.5999 6.71081  -1
  -2  16   9 41.5999 6.71081   2
   3  16   8 7.71483 2.64207  -1
  -3  16   9 7.71483 2.64207   2
  -4  17   8 20.2687 2.09999   2
  -3  17   8 74.1349 5.46380  -1
   3  17   7 74.1349 5.46380   2
  -2  17   8 19.2147 5.95958  -1
   2  17   7 19.2147 5.95958   2
  -1  17   8 21.2754 2.03376   2
   0  17   8 72.9284 3.73895  -1
   0  17   8 72.9284 3.73895   2
   1  17   8 1.59078 1.44218   2
 -11   0   9 100.322 11.8025  -1
  11   0   5 100.322 11.8025   2
 -10   0   9 21.7345 1.41185   2
  -9   0   9 248.949 21.5804  -1
   9   0   6 248.949 21.5804   2
  -8   0   9 23.4591 2.34628  -1
   8   0   6 23.4591 2.34628   2
  -7   0   9 84.9362 4.54280   2
  -6   0   9 304.923 12.4484  -1
   6   0   7 304.923 12.4484   2
  -5   0   9 221.948 12.1440  -1
   5   0   7 221.948 12.1440   2
  -4   0   9 324.599 11.8985   2
  -3   0   9 39.9054 2.94199  -1
   3   0   8 39.9054 2.94199   2
  -2   0   9 454.519 18.0910   2
  -2   0   9 547.564 47.6806  -1
   2   0   8 547.564 47.6806   2
  -1   0   9 69.6681 3.66932   2
   0   0   9 1838.38 70.1896  -1
   0   0   9 1838.38 70.1896   2
   1   0   9 5.27798 1.38559   2
   3   0   9 303.614 11.4380  -1
  -3   0  10 303.614 11.4380   2
   4   0   9 133.284 5.82323   2
   5   0   9 67.8281 3.42215  -1
  -5   0  11 67.8281 3.42215   2
   6   0   9 107.937 4.72882  -1
  -6   0  11 107.937 4.72882   2
   7   0   9 43.8568 3.49912   2
   8   0   9 16.1945 1.66186   2
 -11   1   9 20.0239 1.63479  -1
  11   1   5 20.0239 1.63479   2
 -10   1   9 143.423 4.40827   2
  -9   1   9 41.6520 4.14021  -1
   9   1   6 41.6520 4.14021   2
  -8   1   9 165.552 5.54151  -1
   8   1   6 165.552 5.54151   2
  -7   1   9 0.37797 0.70245   2
  -6   1   9 159.844 5.43587  -1
   6   1   7 159.844 5.43587   2
  -5   1   9 355.578 14.2294  -1
   5   1   7 355.578 14.2294   2
  -4   1   9 53.6026 2.14666   2
  -3   1   9 332.929 9.01248  -1
   3   1   8 332.929 9.01248   2
  -2   1   9 306.565 16.1914  -1
   2   1   8 306.565 16.1914   2
  -1   1   9 332.741 10.1219   2
   0   1   9 26.1861 1.44196  -1
   0   1   9 26.1861 1.44196   2
   1   1   9 322.376 7.83684   2
   2   1   9 444.061 28.2418  -1
  -2   1  10 444.061 28.2418   2
   3   1   9 228.460 6.12596  -1
  -3   1  10 228.460 6.12596   2
   4   1   9 188.779 5.43425   2
   5   1   9 73.6916 2.52307  -1
  -5   1  11 73.6916 2.52307   2
   6   1   9 32.4259 2.18654  -1
  -6   1  11 32.4259 2.18654   2
   7   1   9 1.04675 0.93027   2
   8   1   9 49.9632 2.09741   2
 -11   2   9 73.5600 3.81792  -1
  11   2   5 73.5600 3.81792   2
 -10   2   9 2.14190 0.67195   2
  -9   2   9 270.509 12.4355  -1
   9   2   6 270.509 12.4355   2
  -8   2   9 33.0116 2.33327  -1
   8   2   6 33.0116 2.33327   2
  -7   2   9 92.2113 2.97473   2
  -6   2   9 180.157 5.59461  -1
   6   2   7 180.157 5.59461   2
  -5   2   9 132.492 6.27854  -1
   5   2   7 132.492 6.27854   2
  -4   2   9 196.003 5.39612   2
  -3   2   9 25.2112 1.86040  -1
   3   2   8 25.2112 1.86040   2
  -2   2   9 127.584 7.26325  -1
   2   2   8 127.584 7.26325   2
  -1   2   9 49.4668 2.13707   2
   0   2   9 104.457 3.08088  -1
   0   2   9 104.457 3.08088   2
   1   2   9 22.4312 1.26133   2
   2   2   9 132.788 10.7598  -1
  -2   2  10 132.788 10.7598   2
   3   2   9 396.675 9.25655  -1
  -3   2  10 396.675 9.25655   2
   4   2   9 23.1521 1.42976   2
   5   2   9 54.4954 2.31832  -1
  -5   2  11 54.4954 2.31832   2
   6   2   9 160.372 5.10762  -1
  -6   2  11 160.372 5.10762   2
   7   2   9 56.4568 2.20038   2
 -10   3   9 79.0300 2.64679   2
  -9   3   9 20.5204 4.46132  -1
   9   3   6 20.5204 4.46132   2
  -8   3   9 80.9301 3.12027  -1
   8   3   6 80.9301 3.12027   2
  -7   3   9 3.15722 0.54521   2
  -6   3   9 84.7295 3.35494  -1
   6   3   7 84.7295 3.35494   2
  -5   3   9 245.251 8.63627  -1
   5   3   7 245.251 8.63627   2
  -4   3   9 21.6846 1.35444   2
  -3   3   9 68.3302 2.69463  -1
   3   3   8 68.3302 2.69463   2
  -1   3   9 0.44663 0.82379   2
   0   3   9 27.3051 1.49628  -1
   0   3   9 27.3051 1.49628   2
   1   3   9 21.8870 1.25039   2
   2   3   9 323.892 14.9357  -1
  -2   3  10 323.892 14.9357   2
   3   3   9 49.6448 2.18069  -1
  -3   3  10 49.6448 2.18069   2
   4   3   9 149.636 4.14476   2
   5   3   9 87.3049 3.17292  -1
  -5   3  11 87.3049 3.17292   2
   6   3   9 51.8275 2.65141  -1
  -6   3  11 51.8275 2.65141   2
   7   3   9 17.8228 1.65959   2
 -10   4   9 4.55009 0.89375   2
  -9   4   9 164.185 9.69977  -1
   9   4   6 164.185 9.69977   2
  -8   4   9 24.6875 2.17842  -1
   8   4   6 24.6875 2.17842   2
  -7   4   9 34.0476 1.64583   2
  -6   4   9 228.160 7.74186  -1
   6   4   7 228.160 7.74186   2
  -5   4   9 57.0085 2.99646  -1
   5   4   7 57.0085 2.99646   2
  -4   4   9 155.511 4.71497   2
  -3   4   9 200.857 6.47064  -1
   3   4   8 200.857 6.47064   2
  -2   4   9 78.0187 2.83057   2
  -1   4   9 8.91127 0.99748   2
   0   4   9 281.953 7.49720  -1
   0   4   9 281.953 7.49720   2
   1   4   9 4.41849 0.89382   2
   2   4   9 231.969 22.7138  -1
  -2   4  10 231.969 22.7138   2
   3   4   9 355.272 9.39784  -1
  -3   4  10 355.272 9.39784   2
   4   4   9 2.31940 0.83163   2
   5   4   9 97.2486 3.74829  -1
  -5   4  11 97.2486 3.74829   2
   6   4   9 139.555 4.85785  -1
  -6   4  11 139.555 4.85785   2
   7   4   9 28.7229 2.14158   2
 -10   5   9 78.0488 3.10791   2
  -9   5   9 5.93931 3.14627  -1
   9   5   6 5.93931 3.14627   2
  -8   5   9 34.6528 2.44165  -1
   8   5   6 34.6528 2.44165   2
  -7   5   9 21.4770 1.32944   2
  -6   5   9 88.1640 3.89847  -1
   6   5   7 88.1640 3.89847   2
  -5   5   9 556.410 16.1649  -1
   5   5   7 556.410 16.1649   2
  -4   5   9 4.65609 0.73595   2
  -3   5   9 354.073 11.2709  -1
   3   5   8 354.073 11.2709   2
  -2   5   9 12.3828 1.14912   2
  -2   5   9 318.124 28.3912  -1
   2   5   8 318.124 28.3912   2
  -1   5   9 134.416 4.18658   2
   0   5   9 8.89621 1.27470  -1
   0   5   9 8.89621 1.27470   2
   1   5   9 134.407 3.97707   2
   2   5   9 365.858 19.1484  -1
  -2   5  10 365.858 19.1484   2
   3   5   9 57.0052 2.60499  -1
  -3   5  10 57.0052 2.60499   2
   4   5   9 123.909 3.72356   2
   5   5   9 70.3496 3.20821  -1
  -5   5  11 70.3496 3.20821   2
   6   5   9 53.7416 3.00050  -1
  -6   5  11 53.7416 3.00050   2
   7   5   9 6.75061 1.32897   2
 -10   6   9 2.45743 1.08674   2
  -9   6   9 118.041 6.96008  -1
   9   6   6 118.041 6.96008   2
  -8   6   9 44.4650 2.68390  -1
   8   6   6 44.4650 2.68390   2
  -7   6   9 49.7418 1.84252   2
  -6   6   9 114.935 3.97082  -1
   6   6   7 114.935 3.97082   2
  -5   6   9 182.426 5.38125  -1
   5   6   7 182.426 5.38125   2
  -4   6   9 257.694 6.06094   2
  -3   6   9 110.501 3.56310  -1
   3   6   8 110.501 3.56310   2
  -2   6   9 379.927 33.7412  -1
   2   6   8 379.927 33.7412   2
  -1   6   9 0.14616 0.98166   2
   0   6   9 332.257 10.0890  -1
   0   6   9 332.257 10.0890   2
   1   6   9 34.5636 1.68680   2
   3   6   9 292.016 7.88843  -1
  -3   6  10 292.016 7.88843   2
   4   6   9 10.5332 1.15750   2
   5   6   9 153.028 5.56091  -1
  -5   6  11 153.028 5.56091   2
   6   6   9 137.331 4.86109  -1
  -6   6  11 137.331 4.86109   2
   7   6   9 46.6135 2.53307   2
 -10   7   9 84.1042 3.49467   2
  -9   7   9 8.18516 4.81162  -1
   9   7   6 8.18516 4.81162   2
  -8   7   9 1.19933 2.22156  -1
   8   7   6 1.19933 2.22156   2
  -7   7   9 11.2188 1.02092   2
  -6   7   9 104.693 4.01621  -1
   6   7   7 104.693 4.01621   2
  -5   7   9 196.189 6.41121  -1
   5   7   7 196.189 6.41121   2
  -4   7   9 22.1263 1.08359   2
  -3   7   9 299.863 8.36408  -1
   3   7   8 299.863 8.36408   2
  -2   7   9 86.8436 10.8607  -1
   2   7   8 86.8436 10.8607   2
  -1   7   9 31.2560 1.64060   2
   0   7   9 6.78763 1.25871  -1
   0   7   9 6.78763 1.25871   2
   1   7   9 61.0176 2.35175   2
   2   7   9 106.477 13.3289  -1
  -2   7  10 106.477 13.3289   2
   3   7   9 95.4098 3.35286  -1
  -3   7  10 95.4098 3.35286   2
   4   7   9 129.789 3.95981   2
   5   7   9 52.8787 3.70591  -1
  -5   7  11 52.8787 3.70591   2
   6   7   9 87.8060 4.08534  -1
  -6   7  11 87.8060 4.08534   2
   7   7   9 22.8055 2.22408   2
  -9   8   9 178.284 11.2495  -1
   9   8   6 178.284 11.2495   2
  -8   8   9 78.4799 3.97628  -1
   8   8   6 78.4799 3.97628   2
  -7   8   9 23.3322 1.38244   2
  -6   8   9 42.4738 2.64578  -1
   6   8   7 42.4738 2.64578   2
  -5   8   9 102.338 4.67598  -1
   5   8   7 102.338 4.67598   2
  -4   8   9 175.655 4.44926   2
  -3   8   9 41.6202 2.24223  -1
   3   8   8 41.6202 2.24223   2
  -2   8   9 123.490 7.28853  -1
   2   8   8 123.490 7.28853   2
  -1   8   9 1.91698 0.85457   2
   0   8   9 134.028 3.97058  -1
   0   8   9 134.028 3.97058   2
   1   8   9 18.3817 1.44366   2
   2   8   9 167.726 10.2223  -1
  -2   8  10 167.726 10.2223   2
   3   8   9 175.791 4.98035  -1
  -3   8  10 175.791 4.98035   2
   4   8   9 5.03902 0.99280   2
   5   8   9 135.281 6.01599  -1
  -5   8  11 135.281 6.01599   2
   6   8   9 90.3502 5.90808  -1
  -6   8  11 90.3502 5.90808   2
  -9   9   9 20.9392 5.19429  -1
   9   9   6 20.9392 5.19429   2
  -8   9   9 46.3060 4.33141  -1
   8   9   6 46.3060 4.33141   2
  -7   9   9 9.91082 1.13340   2
  -6   9   9 74.5515 4.02119  -1
   6   9   7 74.5515 4.02119   2
  -5   9   9 313.732 8.46595  -1
   5   9   7 313.732 8.46595   2
  -4   9   9 31.7695 1.46495   2
  -3   9   9 224.810 8.18258  -1
   3   9   8 224.810 8.18258   2
  -2   9   9 97.2841 7.05933  -1
   2   9   8 97.2841 7.05933   2
  -1   9   9 36.3776 1.94626   2
   0   9   9 6.98439 1.18960  -1
   0   9   9 6.98439 1.18960   2
   1   9   9 69.6776 2.81319   2
   2   9   9 164.521 6.19330  -1
  -2   9  10 164.521 6.19330   2
   3   9   9 43.8882 2.38669  -1
  -3   9  10 43.8882 2.38669   2
   4   9   9 129.837 4.59283   2
   5   9   9 56.0028 4.48612  -1
  -5   9  11 56.0028 4.48612   2
   6   9   9 31.8016 3.70202  -1
  -6   9  11 31.8016 3.70202   2
  -9  10   9 59.8124 3.41549   2
  -8  10   9 27.7435 3.48745  -1
   8  10   6 27.7435 3.48745   2
  -7  10   9 64.0073 2.81231   2
  -6  10   9 144.726 5.93985  -1
   6  10   7 144.726 5.93985   2
  -5  10   9 107.774 4.43169  -1
   5  10   7 107.774 4.43169   2
  -4  10   9 150.445 4.67137   2
  -3  10   9 85.8083 3.47774  -1
   3  10   8 85.8083 3.47774   2
  -2  10   9 143.302 14.7947  -1
   2  10   8 143.302 14.7947   2
  -1  10   9 1.38379 0.94827   2
   0  10   9 185.500 5.48511  -1
   0  10   9 185.500 5.48511   2
   1  10   9 2.46876 0.99777   2
   2  10   9 206.861 9.47922  -1
  -2  10  10 206.861 9.47922   2
   3  10   9 168.554 6.27613  -1
  -3  10  10 168.554 6.27613   2
   4  10   9 18.3652 2.10447   2
   5  10   9 50.4443 4.84419  -1
  -5  10  11 50.4443 4.84419   2
   6  10   9 87.6139 5.54163  -1
  -6  10  11 87.6139 5.54163   2
  -8  11   9 57.4869 4.13544  -1
   8  11   6 57.4869 4.13544   2
  -7  11   9 1.47850 0.80861   2
  -6  11   9 120.996 4.77654  -1
   6  11   7 120.996 4.77654   2
  -5  11   9 204.239 6.90478  -1
   5  11   7 204.239 6.90478   2
  -4  11   9 20.6663 1.48627   2
  -3  11   9 120.141 4.34155  -1
   3  11   8 120.141 4.34155   2
  -2  11   9 165.258 8.92163  -1
   2  11   8 165.258 8.92163   2
  -1  11   9 61.1473 2.55073   2
   0  11   9 2.21254 1.19189  -1
   0  11   9 2.21254 1.19189   2
   1  11   9 75.8866 2.79478   2
   2  11   9 199.194 7.87907  -1
  -2  11  10 199.194 7.87907   2
   3  11   9 62.7901 3.39454  -1
  -3  11  10 62.7901 3.39454   2
   4  11   9 76.7606 4.45153   2
   5  11   9 45.3514 4.06864  -1
  -5  11  11 45.3514 4.06864   2
  -8  12   9 25.4171 2.80724  -1
   8  12   6 25.4171 2.80724   2
  -7  12   9 27.8285 1.68456   2
  -6  12   9 98.5401 4.89023  -1
   6  12   7 98.5401 4.89023   2
  -5  12   9 53.9787 3.65277  -1
   5  12   7 53.9787 3.65277   2
  -4  12   9 94.7944 3.16046   2
  -3  12   9 2.21822 2.21316  -1
   3  12   8 2.21822 2.21316   2
  -2  12   9 50.6550 4.85177  -1
   2  12   8 50.6550 4.85177   2
  -1  12   9 11.7952 1.23802   2
   0  12   9 163.729 5.00388  -1
   0  12   9 163.729 5.00388   2
   1  12   9 12.4116 1.64726   2
   2  12   9 90.3323 5.91989  -1
  -2  12  10 90.3323 5.91989   2
   3  12   9 167.672 5.66508  -1
  -3  12  10 167.672 5.66508   2
   4  12   9 7.88489 2.09546   2
   5  12   9 40.6740 3.36419   2
  -7  13   9 -0.1172 0.89040   2
  -6  13   9 1.74508 3.31743  -1
   6  13   7 1.74508 3.31743   2
  -5  13   9 119.408 5.60508  -1
   5  13   7 119.408 5.60508   2
  -4  13   9 5.47322 1.06842   2
  -3  13   9 74.8809 3.56616  -1
   3  13   8 74.8809 3.56616   2
  -2  13   9 54.1853 6.05424  -1
   2  13   8 54.1853 6.05424   2
  -1  13   9 43.5904 2.39790   2
   0  13   9 0.65945 1.72830  -1
   0  13   9 0.65945 1.72830   2
   1  13   9 87.6406 3.69617   2
   2  13   9 182.676 9.04801  -1
  -2  13  10 182.676 9.04801   2
   3  13   9 48.6530 3.51363  -1
  -3  13  10 48.6530 3.51363   2
   4  13   9 73.1320 4.47801   2
  -6  14   9 91.0551 5.54678  -1
   6  14   7 91.0551 5.54678   2
  -5  14   9 30.1162 4.26126  -1
   5  14   7 30.1162 4.26126   2
  -4  14   9 88.5904 3.61305   2
  -3  14   9 89.6167 4.59157  -1
   3  14   8 89.6167 4.59157   2
  -2  14   9 112.234 8.39549  -1
   2  14   8 112.234 8.39549   2
  -1  14   9 6.19759 1.52459   2
   0  14   9 113.119 4.81115  -1
   0  14   9 113.119 4.81115   2
   1  14   9 0.83208 1.42788   2
   2  14   9 53.1052 6.33008  -1
  -2  14  10 53.1052 6.33008   2
   3  14   9 142.979 6.61277  -1
  -3  14  10 142.979 6.61277   2
  -5  15   9 103.012 7.02286  -1
   5  15   7 103.012 7.02286   2
  -4  15   9 1.68026 1.31716   2
  -3  15   9 98.5407 6.13251  -1
   3  15   8 98.5407 6.13251   2
  -2  15   9 154.873 8.08773  -1
   2  15   8 154.873 8.08773   2
  -1  15   9 77.4549 3.51045   2
   0  15   9 1.94262 1.91637  -1
   0  15   9 1.94262 1.91637   2
   1  15   9 59.5453 3.42905   2
   2  15   9 13.2154 1.93018   2
  -4  16   9 24.3796 2.17806   2
  -3  16   9 9.30206 2.56597  -1
   3  16   8 9.30206 2.56597   2
  -2  16   9 34.3678 5.26455  -1
   2  16   8 34.3678 5.26455   2
  -1  16   9 17.3687 1.99111   2
   0  16   9 110.396 5.76234  -1
   0  16   9 110.396 5.76234   2
   1  16   9 14.5890 6.24024   2
  -8   0  10 30.6748 2.80694  -1
   8   0   7 30.6748 2.80694   2
  -7   0  10 91.5217 4.18355   2
  -6   0  10 24.2137 2.87010  -1
   6   0   8 24.2137 2.87010   2
  -5   0  10 261.339 12.3953  -1
   5   0   8 261.339 12.3953   2
  -4   0  10 11.8159 1.28453   2
  -3   0  10 264.625 10.9952  -1
   3   0   9 264.625 10.9952   2
  -2   0  10 80.7529 4.55536   2
  -2   0  10 648.375 32.4457  -1
   2   0   9 648.375 32.4457   2
  -1   0  10 107.205 4.24684   2
   0   0  10 13.9826 1.70783  -1
   0   0  10 13.9826 1.70783   2
   1   0  10 8.72201 1.65385   2
   2   0  10 166.305 12.9181  -1
  -2   0  11 166.305 12.9181   2
   3   0  10 50.0836 3.62312  -1
  -3   0  11 50.0836 3.62312   2
   4   0  10 23.8237 2.07964   2
   5   0  10 19.0050 2.83694  -1
  -5   0  12 19.0050 2.83694   2
   6   0  10 45.6412 3.52787  -1
  -6   0  12 45.6412 3.52787   2
 -10   1  10 15.2231 1.06049   2
  -9   1  10 76.2465 5.07231  -1
   9   1   7 76.2465 5.07231   2
  -8   1  10 102.173 4.00621  -1
   8   1   7 102.173 4.00621   2
  -7   1  10 1.87696 0.78162   2
  -6   1  10 253.110 7.27621  -1
   6   1   8 253.110 7.27621   2
  -5   1  10 -0.6052 2.25073  -1
   5   1   8 -0.6052 2.25073   2
  -4   1  10 103.068 2.83814   2
  -3   1  10 220.209 6.36417  -1
   3   1   9 220.209 6.36417   2
  -2   1  10 390.710 17.7103  -1
   2   1   9 390.710 17.7103   2
  -1   1  10 29.8305 1.55747   2
   0   1  10 103.647 3.19029  -1
   0   1  10 103.647 3.19029   2
   1   1  10 43.7940 1.92477   2
   2   1  10 52.5601 4.59009  -1
  -2   1  11 52.5601 4.59009   2
   3   1  10 155.707 4.57730  -1
  -3   1  11 155.707 4.57730   2
   4   1  10 1.88773 0.92338   2
   5   1  10 175.798 5.54166  -1
  -5   1  12 175.798 5.54166   2
   6   1  10 63.3875 3.52286  -1
  -6   1  12 63.3875 3.52286   2
 -10   2  10 52.9926 2.04091   2
  -9   2  10 43.6886 3.78994  -1
   9   2   7 43.6886 3.78994   2
  -8   2  10 23.8368 2.39490  -1
   8   2   7 23.8368 2.39490   2
  -7   2  10 85.0515 2.67920   2
  -6   2  10 19.5205 2.13357  -1
   6   2   8 19.5205 2.13357   2
  -5   2  10 113.578 4.33549  -1
   5   2   8 113.578 4.33549   2
  -4   2  10 1.40915 0.76024   2
  -3   2  10 333.955 10.8219  -1
   3   2   9 333.955 10.8219   2
  -2   2  10 134.768 7.34814  -1
   2   2   9 134.768 7.34814   2
  -1   2  10 209.553 5.80994   2
   0   2  10 158.547 4.18406  -1
   0   2  10 158.547 4.18406   2
   1   2  10 14.9982 1.26306   2
   2   2  10 220.953 11.1443  -1
  -2   2  11 220.953 11.1443   2
   3   2  10 70.7764 2.57671  -1
  -3   2  11 70.7764 2.57671   2
   4   2  10 231.995 6.33054   2
   5   2  10 49.3958 2.67923  -1
  -5   2  12 49.3958 2.67923   2
   6   2  10 61.3106 3.53778  -1
  -6   2  12 61.3106 3.53778   2
 -10   3  10 2.60516 0.80356   2
  -9   3  10 103.054 13.9463  -1
   9   3   7 103.054 13.9463   2
  -8   3  10 109.790 4.68212  -1
   8   3   7 109.790 4.68212   2
  -7   3  10 2.61763 0.77481   2
  -6   3  10 153.716 4.63234  -1
   6   3   8 153.716 4.63234   2
  -5   3  10 10.7173 2.26976  -1
   5   3   8 10.7173 2.26976   2
  -4   3  10 113.648 3.02728   2
  -3   3  10 50.0669 2.56818  -1
   3   3   9 50.0669 2.56818   2
  -2   3  10 300.853 13.9558  -1
   2   3   9 300.853 13.9558   2
  -1   3  10 141.582 3.78706   2
   0   3  10 45.5574 1.96745  -1
   0   3  10 45.5574 1.96745   2
   1   3  10 127.818 3.80192   2
   2   3  10 41.3316 2.93255  -1
  -2   3  11 41.3316 2.93255   2
   3   3  10 168.169 4.53493  -1
  -3   3  11 168.169 4.53493   2
   4   3  10 8.15925 1.14886   2
   5   3  10 252.746 8.81975  -1
  -5   3  12 252.746 8.81975   2
   6   3  10 121.767 5.42069  -1
  -6   3  12 121.767 5.42069   2
 -10   4  10 72.5431 2.69294   2
  -9   4  10 90.6900 6.99504  -1
   9   4   7 90.6900 6.99504   2
  -8   4  10 49.7203 2.92515  -1
   8   4   7 49.7203 2.92515   2
  -7   4  10 67.7664 2.24842   2
  -6   4  10 13.5337 1.61421  -1
   6   4   8 13.5337 1.61421   2
  -5   4  10 201.299 6.96405  -1
   5   4   8 201.299 6.96405   2
  -4   4  10 2.65772 0.80405   2
  -3   4  10 344.419 9.95216  -1
   3   4   9 344.419 9.95216   2
  -2   4  10 258.247 24.4605  -1
   2   4   9 258.247 24.4605   2
  -1   4  10 77.1798 2.54957   2
   0   4  10 287.872 7.42880  -1
   0   4  10 287.872 7.42880   2
   1   4  10 13.4846 1.30869   2
   2   4  10 68.5345 3.36267  -1
  -2   4  11 68.5345 3.36267   2
   3   4  10 60.7209 2.37628  -1
  -3   4  11 60.7209 2.37628   2
   4   4  10 172.629 4.72574   2
   5   4  10 32.5872 2.16908  -1
  -5   4  12 32.5872 2.16908   2
   6   4  10 68.2618 5.08270  -1
  -6   4  12 68.2618 5.08270   2
  -9   5  10 118.230 8.16106  -1
   9   5   7 118.230 8.16106   2
  -8   5  10 153.314 6.71038  -1
   8   5   7 153.314 6.71038   2
  -7   5  10 24.5070 1.26043   2
  -6   5  10 92.9896 3.87429  -1
   6   5   8 92.9896 3.87429   2
  -5   5  10 20.1350 2.03369  -1
   5   5   8 20.1350 2.03369   2
  -4   5  10 156.988 4.24174   2
  -3   5  10 57.2385 2.60510  -1
   3   5   9 57.2385 2.60510   2
  -2   5  10 435.895 28.5487  -1
   2   5   9 435.895 28.5487   2
  -1   5  10 141.913 3.96953   2
   0   5  10 237.319 7.14758  -1
   0   5  10 237.319 7.14758   2
   1   5  10 78.8029 2.70751   2
   2   5  10 126.494 4.67536  -1
  -2   5  11 126.494 4.67536   2
   3   5  10 87.8451 3.25593  -1
  -3   5  11 87.8451 3.25593   2
   4   5  10 9.32069 1.24835   2
   5   5  10 186.598 7.43653  -1
  -5   5  12 186.598 7.43653   2
   6   5  10 57.5198 4.99660  -1
  -6   5  12 57.5198 4.99660   2
  -9   6  10 69.1557 11.1778  -1
   9   6   7 69.1557 11.1778   2
  -8   6  10 15.8627 2.81452  -1
   8   6   7 15.8627 2.81452   2
  -7   6  10 70.3521 2.55090   2
  -6   6  10 39.6189 2.67011  -1
   6   6   8 39.6189 2.67011   2
  -5   6  10 87.7270 3.10680  -1
   5   6   8 87.7270 3.10680   2
  -4   6  10 14.5163 0.99427   2
  -3   6  10 274.948 9.10965  -1
   3   6   9 274.948 9.10965   2
  -2   6  10 45.9070 2.38958   2
  -2   6  10 241.482 13.6444  -1
   2   6   9 241.482 13.6444   2
  -1   6  10 77.4889 2.90425   2
   0   6  10 191.847 5.30362  -1
   0   6  10 191.847 5.30362   2
   1   6  10 29.8748 1.66469   2
   2   6  10 75.9975 6.51351  -1
  -2   6  11 75.9975 6.51351   2
   3   6  10 103.994 4.24601  -1
  -3   6  11 103.994 4.24601   2
   4   6  10 111.301 4.18702   2
   5   6  10 1.97151 3.57426  -1
  -5   6  12 1.97151 3.57426   2
   6   6  10 18.6318 3.34766  -1
  -6   6  12 18.6318 3.34766   2
  -9   7  10 41.0861 9.89102  -1
   9   7   7 41.0861 9.89102   2
  -8   7  10 159.222 7.58562  -1
   8   7   7 159.222 7.58562   2
  -7   7  10 11.4265 1.05469   2
  -6   7  10 87.1306 4.76205  -1
   6   7   8 87.1306 4.76205   2
  -5   7  10 20.1380 1.79193  -1
   5   7   8 20.1380 1.79193   2
  -4   7  10 61.3379 2.02480   2
  -3   7  10 104.571 4.15624  -1
   3   7   9 104.571 4.15624   2
  -2   7  10 95.8011 8.24091  -1
   2   7   9 95.8011 8.24091   2
  -1   7  10 50.7004 2.14019   2
   0   7  10 22.1219 1.60321  -1
   0   7  10 22.1219 1.60321   2
   1   7  10 39.4660 1.92464   2
   2   7  10 68.9431 6.35604  -1
  -2   7  11 68.9431 6.35604   2
   3   7  10 68.5753 3.31611  -1
  -3   7  11 68.5753 3.31611   2
   4   7  10 25.1919 1.91350   2
   5   7  10 115.718 8.37387  -1
  -5   7  12 115.718 8.37387   2
  -9   8  10 76.9743 3.08740   2
  -8   8  10 10.7994 3.12553  -1
   8   8   7 10.7994 3.12553   2
  -7   8  10 82.2942 2.83881   2
  -6   8  10 45.7851 3.02607  -1
   6   8   8 45.7851 3.02607   2
  -5   8  10 167.904 6.38256  -1
   5   8   8 167.904 6.38256   2
  -4   8  10 6.97552 0.83949   2
  -3   8  10 173.657 5.66950  -1
   3   8   9 173.657 5.66950   2
  -2   8  10 137.761 8.67553  -1
   2   8   9 137.761 8.67553   2
  -1   8  10 6.45383 1.03179   2
   0   8  10 172.700 5.06074  -1
   0   8  10 172.700 5.06074   2
   1   8  10 6.48206 1.12088   2
   2   8  10 105.266 9.85680  -1
  -2   8  11 105.266 9.85680   2
   3   8  10 21.3798 2.15803  -1
  -3   8  11 21.3798 2.15803   2
   4   8  10 172.220 5.84785   2
   5   8  10 32.5036 4.07082  -1
  -5   8  12 32.5036 4.07082   2
  -8   9  10 135.891 6.32529  -1
   8   9   7 135.891 6.32529   2
  -7   9  10 11.5102 1.18851   2
  -6   9  10 181.787 6.77426  -1
   6   9   8 181.787 6.77426   2
  -5   9  10 -3.6014 2.53018  -1
   5   9   8 -3.6014 2.53018   2
  -4   9  10 142.611 3.85403   2
  -3   9  10 47.8222 2.93125  -1
   3   9   9 47.8222 2.93125   2
  -2   9  10 184.331 8.72975  -1
   2   9   9 184.331 8.72975   2
  -1   9  10 77.3484 2.82132   2
   0   9  10 58.3105 2.56825  -1
   0   9  10 58.3105 2.56825   2
   1   9  10 75.6576 3.10711   2
   2   9  10 36.7391 4.16523  -1
  -2   9  11 36.7391 4.16523   2
   3   9  10 124.513 5.06091  -1
  -3   9  11 124.513 5.06091   2
   4   9  10 1.48688 1.32798   2
   5   9  10 122.807 6.42368   2
  -8  10  10 40.8697 3.32167  -1
   8  10   7 40.8697 3.32167   2
  -7  10  10 49.9872 2.47043   2
  -6  10  10 18.2020 3.05517  -1
   6  10   8 18.2020 3.05517   2
  -5  10  10 102.516 5.45700  -1
   5  10   8 102.516 5.45700   2
  -4  10  10 1.83146 0.81625   2
  -3  10  10 178.659 6.52572  -1
   3  10   9 178.659 6.52572   2
  -2  10  10 229.475 11.5028  -1
   2  10   9 229.475 11.5028   2
  -1  10  10 70.7863 2.87839   2
   0  10  10 141.099 4.93514  -1
   0  10  10 141.099 4.93514   2
   1  10  10 6.54100 1.48763   2
   2  10  10 119.489 6.14170  -1
  -2  10  11 119.489 6.14170   2
   3  10  10 34.8969 2.57879  -1
  -3  10  11 34.8969 2.57879   2
   4  10  10 83.9107 4.02990   2
  -7  11  10 2.05405 1.06529   2
  -6  11  10 35.0464 3.90235  -1
   6  11   8 35.0464 3.90235   2
  -5  11  10 -1.3240 3.81228  -1
   5  11   8 -1.3240 3.81228   2
  -4  11  10 26.6587 1.74954   2
  -3  11  10 62.3110 3.72499  -1
   3  11   9 62.3110 3.72499   2
  -2  11  10 204.124 12.1048  -1
   2  11   9 204.124 12.1048   2
  -1  11  10 47.0402 2.47670   2
   0  11  10 47.5912 3.25787  -1
   0  11  10 47.5912 3.25787   2
   1  11  10 30.2654 2.38345   2
   2  11  10 50.6670 4.87156  -1
  -2  11  11 50.6670 4.87156   2
   3  11  10 57.2291 4.26266  -1
  -3  11  11 57.2291 4.26266   2
   4  11  10 1.18776 1.44518   2
  -6  12  10 1.31929 5.03243  -1
   6  12   8 1.31929 5.03243   2
  -5  12  10 38.8967 5.74426  -1
   5  12   8 38.8967 5.74426   2
  -4  12  10 0.68490 0.99226   2
  -3  12  10 168.552 6.41438  -1
   3  12   9 168.552 6.41438   2
  -2  12  10 90.6850 5.91020  -1
   2  12   9 90.6850 5.91020   2
  -1  12  10 63.8515 3.25274   2
   0  12  10 37.0956 2.54431  -1
   0  12  10 37.0956 2.54431   2
   1  12  10 20.5702 2.13368   2
   2  12  10 47.6794 5.35489  -1
  -2  12  11 47.6794 5.35489   2
   3  12  10 53.0582 3.64457  -1
  -3  12  11 53.0582 3.64457   2
  -6  13  10 61.9016 9.76831   2
  -5  13  10 16.5932 4.93919  -1
   5  13   8 16.5932 4.93919   2
  -4  13  10 78.1271 3.61334   2
  -3  13  10 48.4416 3.54343  -1
   3  13   9 48.4416 3.54343   2
  -2  13  10 189.639 9.32905  -1
   2  13   9 189.639 9.32905   2
  -1  13  10 30.5036 2.33897   2
   0  13  10 23.1757 2.62644  -1
   0  13  10 23.1757 2.62644   2
   1  13  10 21.4299 2.12108   2
   2  13  10 9.94403 1.91207   2
  -4  14  10 10.4598 1.59777   2
  -3  14  10 159.803 7.36656  -1
   3  14   9 159.803 7.36656   2
  -2  14  10 54.0864 5.60507  -1
   2  14   9 54.0864 5.60507   2
  -1  14  10 86.8248 4.28687   2
   0  14  10 12.5669 2.26845  -1
   0  14  10 12.5669 2.26845   2
   1  14  10 9.38967 1.80256   2
  -9   0  11 21.9450 7.64306  -1
   9   0   8 21.9450 7.64306   2
  -8   0  11 132.299 7.77465  -1
   8   0   8 132.299 7.77465   2
  -7   0  11 0.99084 1.18571   2
  -6   0  11 101.420 6.19368  -1
   6   0   9 101.420 6.19368   2
  -5   0  11 62.6719 4.99713  -1
   5   0   9 62.6719 4.99713   2
  -4   0  11 59.8651 2.96347   2
  -3   0  11 45.4805 4.71320  -1
   3   0  10 45.4805 4.71320   2
  -2   0  11 173.414 10.6326  -1
   2   0  10 173.414 10.6326   2
  -1   0  11 193.241 6.74628   2
   0   0  11 10.3643 1.93760  -1
   0   0  11 10.3643 1.93760   2
   1   0  11 188.812 6.72446   2
   2   0  11 106.659 9.83609  -1
  -2   0  12 106.659 9.83609   2
   3   0  11 58.6007 4.22853  -1
  -3   0  12 58.6007 4.22853   2
   4   0  11 60.2897 3.91078   2
   5   0  11 182.755 11.1464  -1
  -5   0  13 182.755 11.1464   2
  -9   1  11 123.702 16.0888  -1
   9   1   8 123.702 16.0888   2
  -8   1  11 7.25568 1.48732  -1
   8   1   8 7.25568 1.48732   2
  -7   1  11 159.915 4.43239   2
  -6   1  11 33.6430 2.65339  -1
   6   1   9 33.6430 2.65339   2
  -5   1  11 59.8455 3.27925  -1
   5   1   9 59.8455 3.27925   2
  -4   1  11 29.0703 1.40069   2
  -3   1  11 153.121 5.77528  -1
   3   1  10 153.121 5.77528   2
  -2   1  11 53.0682 4.33128  -1
   2   1  10 53.0682 4.33128   2
  -1   1  11 26.4265 1.42348   2
   0   1  11 317.564 9.26231  -1
   0   1  11 317.564 9.26231   2
   1   1  11 26.2413 1.64573   2
   2   1  11 24.9773 3.97137  -1
  -2   1  12 24.9773 3.97137   2
   3   1  11 41.2017 2.51798  -1
  -3   1  12 41.2017 2.51798   2
   4   1  11 61.3960 3.24321   2
   5   1  11 33.8507 3.36963  -1
  -5   1  13 33.8507 3.36963   2
  -9   2  11 9.52466 1.01903   2
  -8   2  11 172.801 7.72608  -1
   8   2   8 172.801 7.72608   2
  -7   2  11 2.81477 0.89899   2
  -6   2  11 157.722 5.50887  -1
   6   2   9 157.722 5.50887   2
  -5   2  11 56.5832 3.08731  -1
   5   2   9 56.5832 3.08731   2
  -4   2  11 19.5085 1.17244   2
  -3   2  11 69.2275 3.81316  -1
   3   2  10 69.2275 3.81316   2
  -2   2  11 223.106 9.11032  -1
   2   2  10 223.106 9.11032   2
  -1   2  11 29.9392 1.62450   2
   0   2  11 37.9128 2.06112  -1
   0   2  11 37.9128 2.06112   2
   1   2  11 95.1944 3.04901   2
   2   2  11 10.6030 2.88356  -1
  -2   2  12 10.6030 2.88356   2
   3   2  11 16.8992 2.36275  -1
  -3   2  12 16.8992 2.36275   2
   4   2  11 22.5611 2.00062   2
   5   2  11 124.309 5.47125  -1
  -5   2  13 124.309 5.47125   2
  -9   3  11 38.1495 1.92318   2
  -8   3  11 3.49770 2.35628  -1
   8   3   8 3.49770 2.35628   2
  -7   3  11 133.758 3.87281   2
  -6   3  11 46.7080 3.06488  -1
   6   3   9 46.7080 3.06488   2
  -5   3  11 83.8263 4.06060  -1
   5   3   9 83.8263 4.06060   2
  -4   3  11 20.6634 1.22388   2
  -3   3  11 179.879 6.51764  -1
   3   3  10 179.879 6.51764   2
  -2   3  11 41.6221 4.46091  -1
   2   3  10 41.6221 4.46091   2
  -1   3  11 23.3101 1.53866   2
   0   3  11 260.123 6.88948  -1
   0   3  11 260.123 6.88948   2
   1   3  11 2.85556 0.97778   2
   2   3  11 29.6047 3.38770  -1
  -2   3  12 29.6047 3.38770   2
   3   3  11 14.7378 2.49928  -1
  -3   3  12 14.7378 2.49928   2
   4   3  11 46.8391 2.73152   2
   5   3  11 9.34821 2.16558  -1
  -5   3  13 9.34821 2.16558   2
  -8   4  11 86.0310 4.82390  -1
   8   4   8 86.0310 4.82390   2
  -7   4  11 -0.0210 0.81046   2
  -6   4  11 131.866 5.00805  -1
   6   4   9 131.866 5.00805   2
  -5   4  11 94.5425 4.84705  -1
   5   4   9 94.5425 4.84705   2
  -4   4  11 21.7787 1.25749   2
  -3   4  11 66.1417 3.18268  -1
   3   4  10 66.1417 3.18268   2
  -2   4  11 55.0573 10.4739  -1
   2   4  10 55.0573 10.4739   2
  -1   4  11 95.2075 3.03450   2
   0   4  11 41.9843 2.04093  -1
   0   4  11 41.9843 2.04093   2
   1   4  11 119.366 3.56525   2
   2   4  11 41.1299 3.90709  -1
  -2   4  12 41.1299 3.90709   2
   3   4  11 8.20521 2.68163  -1
  -3   4  12 8.20521 2.68163   2
   4   4  11 1.06688 1.28913   2
   5   4  11 23.6200 2.51830   2
  -8   5  11 20.9923 3.76879  -1
   8   5   8 20.9923 3.76879   2
  -7   5  11 89.5344 3.13731   2
  -6   5  11 66.3281 3.98545  -1
   6   5   9 66.3281 3.98545   2
  -5   5  11 71.1571 4.97427  -1
   5   5   9 71.1571 4.97427   2
  -4   5  11 34.9268 1.62812   2
  -3   5  11 95.0288 3.62858  -1
   3   5  10 95.0288 3.62858   2
  -2   5  11 136.256 5.62789  -1
   2   5  10 136.256 5.62789   2
  -1   5  11 25.7705 1.47371   2
   0   5  11 244.287 6.60307  -1
   0   5  11 244.287 6.60307   2
   1   5  11 11.0222 1.29508   2
   2   5  11 28.5132 4.03570  -1
  -2   5  12 28.5132 4.03570   2
   3   5  11 70.0177 3.57485  -1
  -3   5  12 70.0177 3.57485   2
   4   5  11 16.7696 1.87328   2
  -8   6  11 129.408 6.22187  -1
   8   6   8 129.408 6.22187   2
  -7   6  11 0.23993 0.87428   2
  -6   6  11 139.341 5.25937  -1
   6   6   9 139.341 5.25937   2
  -5   6  11 147.701 5.66623  -1
   5   6   9 147.701 5.66623   2
  -4   6  11 3.82239 0.83734   2
  -3   6  11 113.153 4.29106  -1
   3   6  10 113.153 4.29106   2
  -2   6  11 87.8468 5.07087  -1
   2   6  10 87.8468 5.07087   2
  -1   6  11 92.7942 3.05458   2
   0   6  11 31.9738 2.22768  -1
   0   6  11 31.9738 2.22768   2
   1   6  11 74.1718 3.08656   2
   2   6  11 61.0811 4.84280  -1
  -2   6  12 61.0811 4.84280   2
   3   6  11 7.94788 2.34539  -1
  -3   6  12 7.94788 2.34539   2
   4   6  11 0.63136 1.34851   2
  -8   7  11 36.0664 3.44757  -1
   8   7   8 36.0664 3.44757   2
  -7   7  11 70.3116 2.76098   2
  -6   7  11 93.5581 5.08407  -1
   6   7   9 93.5581 5.08407   2
  -5   7  11 53.9604 3.22203  -1
   5   7   9 53.9604 3.22203   2
  -4   7  11 14.2819 1.17817   2
  -3   7  11 67.1530 3.88383  -1
   3   7  10 67.1530 3.88383   2
  -2   7  11 104.248 6.68356  -1
   2   7  10 104.248 6.68356   2
  -1   7  11 35.7196 2.10890   2
   0   7  11 308.508 9.67010  -1
   0   7  11 308.508 9.67010   2
   1   7  11 11.7860 1.64572   2
   2   7  11 16.6371 4.10462  -1
  -2   7  12 16.6371 4.10462   2
   3   7  11 68.7094 4.37958  -1
  -3   7  12 68.7094 4.37958   2
   4   7  11 17.1754 2.18185   2
  -7   8  11 0.45200 0.93299   2
  -6   8  11 77.3478 7.00267  -1
   6   8   9 77.3478 7.00267   2
  -5   8  11 116.471 6.02621  -1
   5   8   9 116.471 6.02621   2
  -4   8  11 9.83887 1.07884   2
  -3   8  11 22.7502 2.63383  -1
   3   8  10 22.7502 2.63383   2
  -2   8  11 123.256 8.78771  -1
   2   8  10 123.256 8.78771   2
  -1   8  11 101.537 3.79933   2
   0   8  11 71.5216 3.21907  -1
   0   8  11 71.5216 3.21907   2
   1   8  11 73.0383 3.87038   2
   2   8  11 21.0914 5.31650  -1
  -2   8  12 21.0914 5.31650   2
   3   8  11 21.9516 2.45421  -1
  -3   8  12 21.9516 2.45421   2
  -7   9  11 52.8809 2.24641   2
  -6   9  11 31.4029 6.94519  -1
   6   9   9 31.4029 6.94519   2
  -5   9  11 59.0516 4.96877  -1
   5   9   9 59.0516 4.96877   2
  -4   9  11 0.96961 0.84948   2
  -3   9  11 133.510 5.73668  -1
   3   9  10 133.510 5.73668   2
  -2   9  11 20.7288 4.27599  -1
   2   9  10 20.7288 4.27599   2
  -1   9  11 62.3291 2.96393   2
   0   9  11 200.292 7.73646  -1
   0   9  11 200.292 7.73646   2
   1   9  11 1.12414 1.63370   2
   2   9  11 14.8963 4.96019  -1
  -2   9  12 14.8963 4.96019   2
   3   9  11 37.6298 3.03866  -1
  -3   9  12 37.6298 3.03866   2
  -6  10  11 89.4675 7.78342  -1
   6  10   9 89.4675 7.78342   2
  -5  10  11 52.5278 5.14251  -1
   5  10   9 52.5278 5.14251   2
  -4  10  11 17.9433 1.58980   2
  -3  10  11 43.9948 3.39475  -1
   3  10  10 43.9948 3.39475   2
  -2  10  11 112.240 8.17284  -1
   2  10  10 112.240 8.17284   2
  -1  10  11 98.7877 4.47870   2
   0  10  11 41.2613 3.30240  -1
   0  10  11 41.2613 3.30240   2
   1  10  11 79.0024 5.13721   2
   2  10  11 17.7334 5.18719  -1
  -2  10  12 17.7334 5.18719   2
  -5  11  11 59.5584 5.38034  -1
   5  11   9 59.5584 5.38034   2
  -4  11  11 47.6719 2.56143   2
  -3  11  11 48.8255 4.51970  -1
   3  11  10 48.8255 4.51970   2
  -2  11  11 55.4334 6.11771  -1
   2  11  10 55.4334 6.11771   2
  -1  11  11 16.9126 2.20684   2
   0  11  11 173.114 6.56890  -1
   0  11  11 173.114 6.56890   2
   1  11  11 0.30315 1.58466   2
   2  11  11 9.35183 6.16979   2
  -4  12  11 21.0315 1.62506   2
  -3  12  11 47.0705 3.90442  -1
   3  12  10 47.0705 3.90442   2
  -2  12  11 48.3910 5.45963  -1
   2  12  10 48.3910 5.45963   2
  -1  12  11 38.5647 2.81396   2
   0  12  11 18.6009 2.72617  -1
   0  12  11 18.6009 2.72617   2
  -7   0  12 20.9906 2.44883   2
  -6   0  12 57.8420 6.46331  -1
   6   0  10 57.8420 6.46331   2
  -5   0  12 33.0323 5.04945  -1
   5   0  10 33.0323 5.04945   2
  -4   0  12 131.472 5.84618   2
  -3   0  12 64.3027 4.64752  -1
   3   0  11 64.3027 4.64752   2
  -2   0  12 116.457 8.70619  -1
   2   0  11 116.457 8.70619   2
  -1   0  12 17.8968 2.47338   2
   0   0  12 325.989 12.5620  -1
   0   0  12 325.989 12.5620   2
   1   0  12 37.4043 3.07114   2
   2   0  12 104.453 10.7101  -1
  -2   0  13 104.453 10.7101   2
   3   0  12 240.148 14.1182  -1
  -3   0  13 240.148 14.1182   2
  -7   1  12 -0.0345 1.11679   2
  -6   1  12 76.0041 4.81427  -1
   6   1  10 76.0041 4.81427   2
  -5   1  12 191.486 8.27383  -1
   5   1  10 191.486 8.27383   2
  -4   1  12 1.38234 1.01527   2
  -3   1  12 47.9242 3.56677  -1
   3   1  11 47.9242 3.56677   2
  -2   1  12 25.8533 3.74928  -1
   2   1  11 25.8533 3.74928   2
  -1   1  12 45.8855 2.40621   2
   0   1  12 8.79354 1.56644  -1
   0   1  12 8.79354 1.56644   2
   1   1  12 95.5378 3.58707   2
   2   1  12 177.543 10.0826  -1
  -2   1  13 177.543 10.0826   2
   3   1  12 44.1401 5.35832  -1
  -3   1  13 44.1401 5.35832   2
  -7   2  12 74.2079 3.20655   2
  -6   2  12 70.3366 3.80459  -1
   6   2  10 70.3366 3.80459   2
  -5   2  12 68.1856 4.22376  -1
   5   2  10 68.1856 4.22376   2
  -4   2  12 74.1518 2.88392   2
  -3   2  12 26.0456 3.26389  -1
   3   2  11 26.0456 3.26389   2
  -2   2  12 10.1589 3.56000  -1
   2   2  11 10.1589 3.56000   2
  -1   2  12 1.47039 1.20772   2
   0   2  12 212.985 6.82979  -1
   0   2  12 212.985 6.82979   2
   1   2  12 56.3892 2.86383   2
   2   2  12 69.7759 6.26227  -1
  -2   2  13 69.7759 6.26227   2
   3   2  12 72.7046 4.68172  -1
  -3   2  13 72.7046 4.68172   2
  -7   3  12 1.38852 1.12768   2
  -6   3  12 132.382 7.47762  -1
   6   3  10 132.382 7.47762   2
  -5   3  12 293.349 10.5360  -1
   5   3  10 293.349 10.5360   2
  -4   3  12 8.00070 1.19554   2
  -3   3  12 13.9197 2.99475  -1
   3   3  11 13.9197 2.99475   2
  -2   3  12 20.7521 4.35598  -1
   2   3  11 20.7521 4.35598   2
  -1   3  12 26.4587 2.03184   2
   0   3  12 10.8070 1.95118  -1
   0   3  12 10.8070 1.95118   2
   1   3  12 83.0712 3.81774   2
   2   3  12 84.9994 8.26477  -1
  -2   3  13 84.9994 8.26477   2
   3   3  12 38.3460 3.05167  -1
  -3   3  13 38.3460 3.05167   2
  -7   4  12 51.1994 2.40143   2
  -6   4  12 71.3351 5.72787  -1
   6   4  10 71.3351 5.72787   2
  -5   4  12 39.9263 3.68061  -1
   5   4  10 39.9263 3.68061   2
  -4   4  12 86.7187 3.19639   2
  -3   4  12 11.2391 2.93545  -1
   3   4  11 11.2391 2.93545   2
  -2   4  12 36.2439 4.26689  -1
   2   4  11 36.2439 4.26689   2
  -1   4  12 0.41958 1.33855   2
   0   4  12 216.126 6.91517  -1
   0   4  12 216.126 6.91517   2
   1   4  12 42.9776 2.53984   2
   2   4  12 115.907 9.58020  -1
  -2   4  13 115.907 9.58020   2
   3   4  12 140.822 5.46521  -1
  -3   4  13 140.822 5.46521   2
  -7   5  12 -0.4764 1.11696   2
  -6   5  12 74.7238 4.39170  -1
   6   5  10 74.7238 4.39170   2
  -5   5  12 214.825 8.68274  -1
   5   5  10 214.825 8.68274   2
  -4   5  12 0.96034 1.04733   2
  -3   5  12 78.2810 4.28883  -1
   3   5  11 78.2810 4.28883   2
  -2   5  12 17.2921 4.34746  -1
   2   5  11 17.2921 4.34746   2
  -1   5  12 36.9252 2.30811   2
   0   5  12 7.43503 1.73888  -1
   0   5  12 7.43503 1.73888   2
   1   5  12 54.0319 2.97871   2
   2   5  12 104.222 8.38104  -1
  -2   5  13 104.222 8.38104   2
   3   5  12 50.0123 3.71635  -1
  -3   5  13 50.0123 3.71635   2
  -6   6  12 9.90325 4.11272  -1
   6   6  10 9.90325 4.11272   2
  -5   6  12 12.7700 3.86743  -1
   5   6  10 12.7700 3.86743   2
  -4   6  12 111.096 3.96347   2
  -3   6  12 6.83182 2.89492  -1
   3   6  11 6.83182 2.89492   2
  -2   6  12 63.1926 4.73147  -1
   2   6  11 63.1926 4.73147   2
  -1   6  12 10.4119 1.54792   2
   0   6  12 178.105 6.70625  -1
   0   6  12 178.105 6.70625   2
   1   6  12 22.8696 2.37560   2
   2   6  12 32.0593 2.68413   2
  -6   7  12 51.2313 2.73120   2
  -5   7  12 131.923 7.19234  -1
   5   7  10 131.923 7.19234   2
  -4   7  12 1.02981 1.16826   2
  -3   7  12 74.3133 4.51925  -1
   3   7  11 74.3133 4.51925   2
  -2   7  12 18.5084 3.78316  -1
   2   7  11 18.5084 3.78316   2
  -1   7  12 22.0364 2.10050   2
   0   7  12 25.3127 2.70031  -1
   0   7  12 25.3127 2.70031   2
   1   7  12 84.3580 4.07962   2
   2   7  12 26.0213 2.64929   2
  -5   8  12 23.6158 3.04299  -1
   5   8  10 23.6158 3.04299   2
  -4   8  12 95.4676 4.39541   2
  -3   8  12 23.8696 3.74400  -1
   3   8  11 23.8696 3.74400   2
  -2   8  12 17.2330 7.04917  -1
   2   8  11 17.2330 7.04917   2
  -1   8  12 1.05630 1.61560   2
   0   8  12 86.8634 4.03500  -1
   0   8  12 86.8634 4.03500   2
   1   8  12 27.6977 2.53342   2
  -4   9  12 0.52628 1.09453   2
  -3   9  12 38.3055 4.36223  -1
   3   9  11 38.3055 4.36223   2
  -2   9  12 3.32853 4.86536  -1
   2   9  11 3.32853 4.86536   2
  -1   9  12 7.71560 1.86211   2
   0   9  12 4.92934 2.27780  -1
   0   9  12 4.92934 2.27780   2
  -3  10  12 6.36018 1.89134   2
  -2  10  12 1.24872 6.64124  -1
   2  10  11 1.24872 6.64124   2
  -1  10  12 -4.0638 2.90648   2
  -5   0  13 197.203 19.4721  -1
   5   0  11 197.203 19.4721   2
  -4   0  13 2.91484 1.80621   2
  -3   0  13 259.186 14.6313  -1
   3   0  12 259.186 14.6313   2
  -2   0  13 112.058 8.76377  -1
   2   0  12 112.058 8.76377   2
  -1   0  13 53.9833 3.71156   2
   0   0  13 1.30507 2.12696  -1
   0   0  13 1.30507 2.12696   2
   1   0  13 30.2188 3.53611   2
  -5   1  13 44.6897 7.86579  -1
   5   1  11 44.6897 7.86579   2
  -4   1  13 119.094 4.76126   2
  -3   1  13 39.4840 4.09705  -1
   3   1  12 39.4840 4.09705   2
  -2   1  13 179.103 8.14187  -1
   2   1  12 179.103 8.14187   2
  -1   1  13 9.48013 1.54674   2
   0   1  13 68.8768 3.28797  -1
   0   1  13 68.8768 3.28797   2
   1   1  13 24.2266 2.28664   2
  -5   2  13 132.902 10.5288  -1
   5   2  11 132.902 10.5288   2
  -4   2  13 3.83288 1.28097   2
  -3   2  13 86.1718 7.61766  -1
   3   2  12 86.1718 7.61766   2
  -2   2  13 67.7956 5.51209  -1
   2   2  12 67.7956 5.51209   2
  -1   2  13 -0.2129 1.26458   2
   0   2  13 2.80078 1.52385  -1
   0   2  13 2.80078 1.52385   2
  -5   3  13 16.2387 3.91028  -1
   5   3  11 16.2387 3.91028   2
  -4   3  13 61.9721 3.12915   2
  -3   3  13 37.8808 6.83596  -1
   3   3  12 37.8808 6.83596   2
  -2   3  13 94.9207 7.08691  -1
   2   3  12 94.9207 7.08691   2
  -1   3  13 24.3246 1.96217   2
   0   3  13 23.0638 2.30513  -1
   0   3  13 23.0638 2.30513   2
  -4   4  13 -0.8926 1.21994   2
  -3   4  13 143.612 11.9135  -1
   3   4  12 143.612 11.9135   2
  -2   4  13 107.055 7.67139  -1
   2   4  12 107.055 7.67139   2
  -1   4  13 2.88103 1.46379   2
   0   4  13 25.6047 2.65127  -1
   0   4  13 25.6047 2.65127   2
  -4   5  13 139.993 4.86560   2
  -3   5  13 49.3758 4.83671  -1
   3   5  12 49.3758 4.83671   2
  -2   5  13 101.631 8.19073  -1
   2   5  12 101.631 8.19073   2
  -1   5  13 52.0797 3.00642   2
   0   0   0    0.00    0.00   0
;
_shelx_hkl_checksum   13829
