# Supplementary material for: A Crystalline Mono‐Coordinate Indium(I)‐Phosphaalkenyl
Source: Angew Chem Int Ed Engl. 2026 Jan 15;65(8):e23125. doi: 10.1002/anie.202523125 (PMC12910146; doi:10.1002/anie.202523125)
Supplement: Supplementary file 2 — Supporting Information [file ANIE-65-e23125-s002.zip › 2.cif]

 
data_25236_sq
 
_audit_creation_method            'SHELXL-2019/3'
_shelx_SHELXL_version_number      '2019/3'
_chemical_name_systematic         
;
[(DippTer)Ga(AdCP)]2*4tol
;
_publ_contact_author
;
 Prof. J. M. Goicoechea           
 Department of Chemistry
 Indiana University 
 800 East Kirkwood Ave.
 Bloomington, IN
 47401
 USA
;   
_publ_contact_author_phone      '+1 (812) 322-3727'
_contact_author_fax             '+1 (812) 855-8300'
_publ_contact_author_email      'jgoicoec@iu.edu'
_chemical_name_common             .
_chemical_melting_point           .
_chemical_formula_moiety
 'C82 H104 Ga2 P2, 4(C7 H8)' 
_chemical_formula_sum
 'C110 H136 Ga2 P2' 
_chemical_formula_weight          1659.56

loop_
 _atom_type_symbol
 _atom_type_description
 _atom_type_scat_dispersion_real
 _atom_type_scat_dispersion_imag
 _atom_type_scat_source
 'C'  'C'   0.0181   0.0091
 'International Tables Vol C Tables 4.2.6.8 and 6.1.1.4'
 'H'  'H'   0.0000   0.0000
 'International Tables Vol C Tables 4.2.6.8 and 6.1.1.4'
 'Ga'  'Ga'  -1.2846   0.7763
 'International Tables Vol C Tables 4.2.6.8 and 6.1.1.4'
 'P'  'P'   0.2955   0.4335
 'International Tables Vol C Tables 4.2.6.8 and 6.1.1.4'
 
_space_group_crystal_system       orthorhombic
_space_group_IT_number            61
_space_group_name_H-M_alt         'P b c a'
_space_group_name_Hall            '-P 2ac 2ab'
 
_shelx_space_group_comment
;
The symmetry employed for this shelxl refinement is uniquely defined
by the following loop, which should always be used as a source of
symmetry information in preference to the above space-group names.
They are only intended as comments.
;
 
loop_
 _space_group_symop_operation_xyz
 'x, y, z'
 'x+1/2, -y+1/2, -z'
 '-x, y+1/2, -z+1/2'
 '-x+1/2, -y, z+1/2'
 '-x, -y, -z'
 '-x-1/2, y-1/2, z'
 'x, -y-1/2, z-1/2'
 'x-1/2, y, -z-1/2'
 
_cell_length_a                    28.3654(11)
_cell_length_b                    20.7939(8)
_cell_length_c                    29.8370(14)
_cell_angle_alpha                 90
_cell_angle_beta                  90
_cell_angle_gamma                 90
_cell_volume                      17598.7(13)
_cell_formula_units_Z             8
_cell_measurement_temperature     153(2)
_cell_measurement_reflns_used     9525
_cell_measurement_theta_min       3.02
_cell_measurement_theta_max       68.21
 
_exptl_crystal_description        'needle'
_exptl_crystal_colour             'yellow'
_exptl_crystal_density_meas       .
_exptl_crystal_density_method     .
_exptl_crystal_density_diffrn     1.253          
_exptl_crystal_F_000              7104
_exptl_transmission_factor_min    .
_exptl_transmission_factor_max    .
_exptl_crystal_size_max           0.080
_exptl_crystal_size_mid           0.060
_exptl_crystal_size_min           0.060
_exptl_absorpt_coefficient_mu     1.460
_shelx_estimated_absorpt_T_min    0.892
_shelx_estimated_absorpt_T_max    0.918
_exptl_absorpt_correction_type    multi-scan
_exptl_absorpt_correction_T_min   0.900
_exptl_absorpt_correction_T_max   0.924
_exptl_absorpt_process_details  
;
L. Krause, R. Herbst-Irmer, G.M. Sheldrick, D. Stalke:
Comparison of silver and molybdenum microfocus X-ray sources for 
single-crystal structure determination.
J. Appl. Cryst. (2015), 48, 3-10. doi:10.1107/S1600576714022985
;
_exptl_absorpt_special_details    .

_diffrn_ambient_temperature       153(2)
_diffrn_radiation_wavelength      1.54178
_diffrn_radiation_type            CuK\a
_diffrn_source                   'microfocus sealed tube'
_diffrn_source_type              'Incoatec I\mS Diamond'
_diffrn_measurement_device       'four-circle diffractometer'
_diffrn_measurement_device_type  'Bruker D8 VENTURE'
_diffrn_measurement_method       '\w and \f scans'
_diffrn_detector                 'Photon III'
_diffrn_detector_area_resol_mean  7.3910
_diffrn_detector_type            'CMOS'
_diffrn_reflns_number             331855
_diffrn_reflns_av_unetI/netI      0.0656
_diffrn_reflns_av_R_equivalents   0.1167
_diffrn_reflns_limit_h_min        -34
_diffrn_reflns_limit_h_max        31
_diffrn_reflns_limit_k_min        -25
_diffrn_reflns_limit_k_max        25
_diffrn_reflns_limit_l_min        -36
_diffrn_reflns_limit_l_max        36
_diffrn_reflns_theta_min          2.962
_diffrn_reflns_theta_max          68.759
_diffrn_reflns_theta_full         67.679
_diffrn_measured_fraction_theta_max   0.996
_diffrn_measured_fraction_theta_full  1.000
_diffrn_reflns_Laue_measured_fraction_max    0.996
_diffrn_reflns_Laue_measured_fraction_full   1.000
_diffrn_reflns_point_group_measured_fraction_max   0.996
_diffrn_reflns_point_group_measured_fraction_full  1.000
_reflns_number_total              16219
_reflns_number_gt                 12833
_reflns_threshold_expression      'I > 2\s(I)'
_reflns_Friedel_coverage          0.000
_reflns_Friedel_fraction_max      .
_reflns_Friedel_fraction_full     .
 
_reflns_special_details
;
 Reflections were merged by SHELXL according to the crystal
 class for the calculation of statistics and refinement.
 
 Structure factors included contributions from the .fab file.
 
 _reflns_Friedel_fraction is defined as the number of unique
 Friedel pairs measured divided by the number that would be
 possible theoretically, ignoring centric projections and
 systematic absences.
;
 
_computing_data_collection        'BIS v6.2.14 (Bruker_AXS, 2020)'
_computing_cell_refinement        'SAINT V8.40B (Bruker AXS, 2019)'
_computing_data_reduction         'SAINT V8.40B (Bruker AXS, 2019)'
_computing_structure_solution     'SHELXT 2018/2 (Sheldrick, 2018)'
_computing_structure_refinement   'SHELXL-2019/2 (Sheldrick, 2019)'
_computing_molecular_graphics     
;
C. B. H\"ubschle, G. M. Sheldrick, B. Dittrich:
ShelXle: a Qt graphical user interface for SHELXL.
J. Appl. Cryst., 44, (2011) 1281-1284.
;
_computing_publication_material   'APEX6 v2024.9-0 (Bruker AXS, 2024)'
_refine_special_details           .

_refine_ls_structure_factor_coef  Fsqd
_refine_ls_matrix_type            full
_refine_ls_weighting_scheme       calc
_refine_ls_weighting_details
'w=1/[\s^2^(Fo^2^)+(0.1086P)^2^+24.2151P] where P=(Fo^2^+2Fc^2^)/3'
_atom_sites_solution_primary      .
_atom_sites_solution_secondary    .
_atom_sites_solution_hydrogens    geom
_refine_ls_hydrogen_treatment     constr
_refine_ls_extinction_method      none
_refine_ls_extinction_coef        .
_refine_ls_number_reflns          16219
_refine_ls_number_parameters      775
_refine_ls_number_restraints      0
_refine_ls_R_factor_all           0.0962
_refine_ls_R_factor_gt            0.0847
_refine_ls_wR_factor_ref          0.2546
_refine_ls_wR_factor_gt           0.2447
_refine_ls_goodness_of_fit_ref    1.087
_refine_ls_restrained_S_all       1.087
_refine_ls_shift/su_max           0.001
_refine_ls_shift/su_mean          0.000
 
loop_
 _atom_site_label
 _atom_site_type_symbol
 _atom_site_fract_x
 _atom_site_fract_y
 _atom_site_fract_z
 _atom_site_U_iso_or_equiv
 _atom_site_adp_type
 _atom_site_occupancy
 _atom_site_site_symmetry_order  
 _atom_site_calc_flag
 _atom_site_refinement_flags_posn
 _atom_site_refinement_flags_adp
 _atom_site_refinement_flags_occupancy
 _atom_site_disorder_assembly
 _atom_site_disorder_group
Ga1 Ga 0.58646(2) 0.22395(2) 0.55040(2) 0.0714(2) Uani 1 1 d . . . . .
Ga2 Ga 0.64043(2) 0.31217(3) 0.49266(2) 0.0752(2) Uani 1 1 d . . . . .
C1 C 0.57199(16) 0.2789(2) 0.49840(19) 0.0740(13) Uani 1 1 d . . . . .
P1 P 0.56045(5) 0.35878(6) 0.52248(6) 0.0814(4) Uani 1 1 d . . . . .
C2 C 0.60589(16) 0.3635(2) 0.56156(18) 0.0701(12) Uani 1 1 d . . . . .
P2 P 0.64718(5) 0.29566(6) 0.57181(6) 0.0831(4) Uani 1 1 d . . . . .
C3 C 0.53868(17) 0.2593(2) 0.4606(2) 0.0754(13) Uani 1 1 d . . . . .
C4 C 0.49487(18) 0.2262(3) 0.4814(2) 0.0860(15) Uani 1 1 d . . . . .
H4A H 0.505256 0.189563 0.500130 0.103 Uiso 1 1 calc R U . . .
H4B H 0.478346 0.257220 0.501101 0.103 Uiso 1 1 calc R U . . .
C5 C 0.56237(18) 0.2098(2) 0.4303(2) 0.0804(14) Uani 1 1 d . . . . .
H5A H 0.573287 0.173015 0.448600 0.096 Uiso 1 1 calc R U . . .
H5B H 0.590312 0.229485 0.415873 0.096 Uiso 1 1 calc R U . . .
C6 C 0.5199(2) 0.3150(2) 0.4315(2) 0.0860(15) Uani 1 1 d . . . . .
H6A H 0.503441 0.346488 0.450921 0.103 Uiso 1 1 calc R U . . .
H6B H 0.546709 0.337270 0.417031 0.103 Uiso 1 1 calc R U . . .
C7 C 0.4607(2) 0.2020(3) 0.4456(2) 0.0939(17) Uani 1 1 d . . . . .
H7 H 0.433205 0.180886 0.460613 0.113 Uiso 1 1 calc R U . . .
C8 C 0.5284(2) 0.1855(3) 0.3939(2) 0.0893(16) Uani 1 1 d . . . . .
H8 H 0.544861 0.153342 0.374497 0.107 Uiso 1 1 calc R U . . .
C9 C 0.4861(2) 0.2909(3) 0.3958(2) 0.0958(18) Uani 1 1 d . . . . .
H9 H 0.475627 0.328071 0.377014 0.115 Uiso 1 1 calc R U . . .
C10 C 0.4852(2) 0.1537(3) 0.4163(2) 0.0967(18) Uani 1 1 d . . . . .
H10A H 0.463212 0.137820 0.393065 0.116 Uiso 1 1 calc R U . . .
H10B H 0.495546 0.116498 0.434602 0.116 Uiso 1 1 calc R U . . .
C11 C 0.5115(2) 0.2413(3) 0.3655(2) 0.0985(18) Uani 1 1 d . . . . .
H11A H 0.489502 0.225531 0.342124 0.118 Uiso 1 1 calc R U . . .
H11B H 0.538646 0.261872 0.350358 0.118 Uiso 1 1 calc R U . . .
C12 C 0.4428(2) 0.2593(3) 0.4172(3) 0.1012(19) Uani 1 1 d . . . . .
H12A H 0.420908 0.243928 0.393663 0.121 Uiso 1 1 calc R U . . .
H12B H 0.425946 0.290547 0.436362 0.121 Uiso 1 1 calc R U . . .
C13 C 0.61314(16) 0.4261(2) 0.58707(19) 0.0735(12) Uani 1 1 d . . . . .
C14 C 0.65668(17) 0.4620(2) 0.5699(2) 0.0781(13) Uani 1 1 d . . . . .
H14A H 0.684877 0.434405 0.573457 0.094 Uiso 1 1 calc R U . . .
H14B H 0.652798 0.471533 0.537610 0.094 Uiso 1 1 calc R U . . .
C15 C 0.56985(18) 0.4707(2) 0.5824(2) 0.0837(15) Uani 1 1 d . . . . .
H15A H 0.564330 0.480169 0.550325 0.100 Uiso 1 1 calc R U . . .
H15B H 0.541584 0.448500 0.594239 0.100 Uiso 1 1 calc R U . . .
C16 C 0.6205(2) 0.4141(3) 0.6379(2) 0.0932(16) Uani 1 1 d . . . . .
H16A H 0.592764 0.391048 0.650104 0.112 Uiso 1 1 calc R U . . .
H16B H 0.648519 0.386493 0.642317 0.112 Uiso 1 1 calc R U . . .
C17 C 0.66384(18) 0.5248(3) 0.5957(3) 0.0920(17) Uani 1 1 d . . . . .
H17 H 0.692275 0.547354 0.583644 0.110 Uiso 1 1 calc R U . . .
C18 C 0.57722(19) 0.5334(3) 0.6078(2) 0.0898(17) Uani 1 1 d . . . . .
H18 H 0.548821 0.561378 0.603881 0.108 Uiso 1 1 calc R U . . .
C19 C 0.6271(2) 0.4763(3) 0.6633(3) 0.1040(18) Uani 1 1 d . . . . .
H19 H 0.631634 0.466620 0.695870 0.125 Uiso 1 1 calc R U . . .
C20 C 0.6204(2) 0.5682(2) 0.5892(3) 0.0963(18) Uani 1 1 d . . . . .
H20A H 0.624977 0.609462 0.605142 0.116 Uiso 1 1 calc R U . . .
H20B H 0.615797 0.577461 0.556961 0.116 Uiso 1 1 calc R U . . .
C21 C 0.5841(2) 0.5196(3) 0.6575(3) 0.104(2) Uani 1 1 d . . . . .
H21A H 0.555726 0.498012 0.669687 0.125 Uiso 1 1 calc R U . . .
H21B H 0.588770 0.560354 0.674023 0.125 Uiso 1 1 calc R U . . .
C22 C 0.6714(2) 0.5108(3) 0.6451(3) 0.105(2) Uani 1 1 d . . . . .
H22A H 0.676551 0.551487 0.661653 0.126 Uiso 1 1 calc R U . . .
H22B H 0.699489 0.483228 0.649111 0.126 Uiso 1 1 calc R U . . .
C23 C 0.55765(16) 0.1466(2) 0.57836(18) 0.0709(12) Uani 1 1 d . . . . .
C24 C 0.57721(17) 0.0853(2) 0.5726(2) 0.0773(13) Uani 1 1 d . . . . .
C25 C 0.55757(19) 0.0315(2) 0.5939(2) 0.0849(15) Uani 1 1 d . . . . .
H25 H 0.571030 -0.009801 0.589415 0.102 Uiso 1 1 calc R U . . .
C26 C 0.5190(2) 0.0383(2) 0.6213(2) 0.0882(16) Uani 1 1 d . . . . .
H26 H 0.505635 0.001579 0.635311 0.106 Uiso 1 1 calc R U . . .
C27 C 0.49945(18) 0.0982(2) 0.6284(2) 0.0816(14) Uani 1 1 d . . . . .
H27 H 0.472890 0.102578 0.647575 0.098 Uiso 1 1 calc R U . . .
C28 C 0.51871(17) 0.1531(2) 0.60746(19) 0.0748(12) Uani 1 1 d . . . . .
C29 C 0.62348(17) 0.0728(2) 0.5484(2) 0.0794(15) Uani 1 1 d . . . . .
C30 C 0.62436(17) 0.0444(2) 0.5060(2) 0.0805(15) Uani 1 1 d . . . . .
C31 C 0.66791(18) 0.0260(2) 0.4886(2) 0.0899(17) Uani 1 1 d . . . . .
H31 H 0.669122 0.006891 0.459700 0.108 Uiso 1 1 calc R U . . .
C32 C 0.70913(19) 0.0345(3) 0.5120(3) 0.103(2) Uani 1 1 d . . . . .
H32 H 0.738252 0.020363 0.499770 0.123 Uiso 1 1 calc R U . . .
C33 C 0.7079(2) 0.0636(3) 0.5532(3) 0.108(2) Uani 1 1 d . . . . .
H33 H 0.736512 0.070069 0.569132 0.129 Uiso 1 1 calc R U . . .
C34 C 0.66606(19) 0.0837(2) 0.5721(2) 0.0913(17) Uani 1 1 d . . . . .
C35 C 0.58030(18) 0.0310(2) 0.4788(2) 0.0810(15) Uani 1 1 d . . . . .
H35 H 0.555957 0.063051 0.488258 0.097 Uiso 1 1 calc R U . . .
C36 C 0.5872(2) 0.0390(2) 0.4288(2) 0.0901(16) Uani 1 1 d . . . . .
H36A H 0.557480 0.029633 0.413309 0.135 Uiso 1 1 calc R U . . .
H36B H 0.596852 0.083216 0.422323 0.135 Uiso 1 1 calc R U . . .
H36C H 0.611591 0.009136 0.418449 0.135 Uiso 1 1 calc R U . . .
C37 C 0.56017(19) -0.0363(2) 0.4886(2) 0.0882(16) Uani 1 1 d . . . . .
H37A H 0.555742 -0.041362 0.521027 0.132 Uiso 1 1 calc R U . . .
H37B H 0.529778 -0.041286 0.473408 0.132 Uiso 1 1 calc R U . . .
H37C H 0.582178 -0.069117 0.477771 0.132 Uiso 1 1 calc R U . . .
C38 C 0.6665(2) 0.1114(3) 0.6192(3) 0.114(2) Uani 1 1 d . . . . .
H38 H 0.636563 0.136203 0.623116 0.136 Uiso 1 1 calc R U . . .
C39 C 0.7073(3) 0.1575(4) 0.6282(3) 0.138(3) Uani 1 1 d . . . . .
H39A H 0.707354 0.191536 0.605549 0.207 Uiso 1 1 calc R U . . .
H39B H 0.703559 0.176582 0.658038 0.207 Uiso 1 1 calc R U . . .
H39C H 0.737144 0.133811 0.626911 0.207 Uiso 1 1 calc R U . . .
C40 C 0.6671(3) 0.0595(5) 0.6544(3) 0.142(3) Uani 1 1 d . . . . .
H40A H 0.667305 0.079246 0.684195 0.212 Uiso 1 1 calc R U . . .
H40B H 0.638925 0.032529 0.651197 0.212 Uiso 1 1 calc R U . . .
H40C H 0.695340 0.032962 0.650639 0.212 Uiso 1 1 calc R U . . .
C41 C 0.50169(18) 0.2183(2) 0.62284(19) 0.0770(13) Uani 1 1 d . . . . .
C42 C 0.45956(18) 0.2459(3) 0.6067(2) 0.0824(14) Uani 1 1 d . . . . .
C43 C 0.4471(2) 0.3070(3) 0.6223(3) 0.0967(18) Uani 1 1 d . . . . .
H43 H 0.419209 0.326936 0.611368 0.116 Uiso 1 1 calc R U . . .
C44 C 0.4744(2) 0.3388(3) 0.6533(3) 0.1036(19) Uani 1 1 d . . . . .
H44 H 0.465934 0.380953 0.662615 0.124 Uiso 1 1 calc R U . . .
C45 C 0.5140(3) 0.3101(3) 0.6710(2) 0.1024(18) Uani 1 1 d . . . . .
H45 H 0.531878 0.331964 0.693223 0.123 Uiso 1 1 calc R U . . .
C46 C 0.5279(2) 0.2497(3) 0.6568(2) 0.0880(15) Uani 1 1 d . . . . .
C47 C 0.4251(2) 0.2083(3) 0.5771(2) 0.0925(16) Uani 1 1 d . . . . .
H47 H 0.443921 0.178973 0.557535 0.111 Uiso 1 1 calc R U . . .
C48 C 0.3957(2) 0.2519(4) 0.5468(2) 0.108(2) Uani 1 1 d . . . . .
H48A H 0.416667 0.278708 0.528597 0.162 Uiso 1 1 calc R U . . .
H48B H 0.375959 0.225462 0.527125 0.162 Uiso 1 1 calc R U . . .
H48C H 0.375513 0.279548 0.565281 0.162 Uiso 1 1 calc R U . . .
C49 C 0.3918(2) 0.1670(3) 0.6052(3) 0.115(2) Uani 1 1 d . . . . .
H49A H 0.410222 0.138798 0.624850 0.173 Uiso 1 1 calc R U . . .
H49B H 0.371610 0.194881 0.623530 0.173 Uiso 1 1 calc R U . . .
H49C H 0.372057 0.140795 0.585374 0.173 Uiso 1 1 calc R U . . .
C50 C 0.5683(3) 0.2153(3) 0.6811(2) 0.1010(19) Uani 1 1 d . . . . .
H50 H 0.581481 0.182811 0.659828 0.121 Uiso 1 1 calc R U . . .
C51 C 0.6088(3) 0.2580(3) 0.6956(3) 0.112(2) Uani 1 1 d . . . . .
H51A H 0.621067 0.281356 0.669580 0.168 Uiso 1 1 calc R U . . .
H51B H 0.597714 0.288723 0.718135 0.168 Uiso 1 1 calc R U . . .
H51C H 0.633960 0.231391 0.708491 0.168 Uiso 1 1 calc R U . . .
C52 C 0.5490(4) 0.1790(4) 0.7203(3) 0.152(4) Uani 1 1 d . . . . .
H52A H 0.522854 0.151685 0.710382 0.228 Uiso 1 1 calc R U . . .
H52B H 0.573864 0.152102 0.733296 0.228 Uiso 1 1 calc R U . . .
H52C H 0.537619 0.209434 0.742940 0.228 Uiso 1 1 calc R U . . .
C53 C 0.68736(15) 0.36233(19) 0.45743(18) 0.0673(11) Uani 1 1 d . . . . .
C54 C 0.73531(16) 0.35144(19) 0.46822(19) 0.0713(12) Uani 1 1 d . . . . .
C55 C 0.77065(17) 0.3878(2) 0.4488(2) 0.0802(14) Uani 1 1 d . . . . .
H55 H 0.802524 0.380421 0.457065 0.096 Uiso 1 1 calc R U . . .
C56 C 0.76033(18) 0.4347(2) 0.4174(2) 0.0825(14) Uani 1 1 d . . . . .
H56 H 0.784780 0.460326 0.404958 0.099 Uiso 1 1 calc R U . . .
C57 C 0.71437(18) 0.4438(2) 0.40437(19) 0.0773(13) Uani 1 1 d . . . . .
H57 H 0.707314 0.475334 0.382321 0.093 Uiso 1 1 calc R U . . .
C58 C 0.67775(16) 0.4075(2) 0.42299(18) 0.0704(12) Uani 1 1 d . . . . .
C59 C 0.75245(16) 0.2944(2) 0.4950(2) 0.0765(14) Uani 1 1 d . . . . .
C60 C 0.75037(17) 0.2330(2) 0.4744(2) 0.0829(15) Uani 1 1 d . . . . .
C61 C 0.7722(2) 0.1817(2) 0.4961(3) 0.101(2) Uani 1 1 d . . . . .
H61 H 0.770592 0.140031 0.483179 0.122 Uiso 1 1 calc R U . . .
C62 C 0.7959(2) 0.1898(2) 0.5355(3) 0.104(2) Uani 1 1 d . . . . .
H62 H 0.810927 0.153896 0.549058 0.125 Uiso 1 1 calc R U . . .
C63 C 0.79848(18) 0.2487(3) 0.5557(2) 0.0906(17) Uani 1 1 d . . . . .
H63 H 0.815033 0.253315 0.583147 0.109 Uiso 1 1 calc R U . . .
C64 C 0.77654(16) 0.3030(2) 0.5358(2) 0.0775(14) Uani 1 1 d . . . . .
C65 C 0.7285(2) 0.2219(2) 0.4289(2) 0.0901(16) Uani 1 1 d . . . . .
H65 H 0.706216 0.258197 0.423039 0.108 Uiso 1 1 calc R U . . .
C66 C 0.7007(3) 0.1597(3) 0.4259(3) 0.123(3) Uani 1 1 d . . . . .
H66A H 0.687487 0.155317 0.395677 0.184 Uiso 1 1 calc R U . . .
H66B H 0.721595 0.123245 0.432088 0.184 Uiso 1 1 calc R U . . .
H66C H 0.675052 0.160382 0.447874 0.184 Uiso 1 1 calc R U . . .
C67 C 0.7672(3) 0.2244(4) 0.3927(3) 0.126(3) Uani 1 1 d . . . . .
H67A H 0.753001 0.217189 0.363214 0.189 Uiso 1 1 calc R U . . .
H67B H 0.782478 0.266635 0.393281 0.189 Uiso 1 1 calc R U . . .
H67C H 0.790659 0.190884 0.398696 0.189 Uiso 1 1 calc R U . . .
C68 C 0.78294(16) 0.3672(2) 0.5594(2) 0.0764(13) Uani 1 1 d . . . . .
H68 H 0.763255 0.399622 0.543186 0.092 Uiso 1 1 calc R U . . .
C69 C 0.7673(2) 0.3666(3) 0.6075(2) 0.0965(17) Uani 1 1 d . . . . .
H69A H 0.772345 0.409250 0.620709 0.145 Uiso 1 1 calc R U . . .
H69B H 0.733736 0.355670 0.609079 0.145 Uiso 1 1 calc R U . . .
H69C H 0.785622 0.334617 0.624191 0.145 Uiso 1 1 calc R U . . .
C70 C 0.83449(18) 0.3896(2) 0.5567(2) 0.0898(16) Uani 1 1 d . . . . .
H70A H 0.844713 0.389940 0.525343 0.135 Uiso 1 1 calc R U . . .
H70B H 0.837174 0.432991 0.569221 0.135 Uiso 1 1 calc R U . . .
H70C H 0.854460 0.360038 0.573888 0.135 Uiso 1 1 calc R U . . .
C71 C 0.63131(17) 0.4143(2) 0.39863(19) 0.0729(12) Uani 1 1 d . . . . .
C72 C 0.62593(19) 0.3776(3) 0.3593(2) 0.0824(14) Uani 1 1 d . . . . .
C73 C 0.5850(2) 0.3863(3) 0.3336(2) 0.0922(16) Uani 1 1 d . . . . .
H73 H 0.580445 0.360517 0.307620 0.111 Uiso 1 1 calc R U . . .
C74 C 0.5513(2) 0.4307(3) 0.3447(2) 0.0950(17) Uani 1 1 d . . . . .
H74 H 0.524031 0.435617 0.326563 0.114 Uiso 1 1 calc R U . . .
C75 C 0.55725(19) 0.4682(3) 0.3822(2) 0.0853(15) Uani 1 1 d . . . . .
H75 H 0.534071 0.499448 0.389452 0.102 Uiso 1 1 calc R U . . .
C76 C 0.59692(17) 0.4611(2) 0.40998(19) 0.0756(13) Uani 1 1 d . . . . .
C77 C 0.6636(2) 0.3323(3) 0.3422(2) 0.0957(16) Uani 1 1 d . . . . .
H77 H 0.687095 0.326257 0.366804 0.115 Uiso 1 1 calc R U . . .
C78 C 0.6453(2) 0.2654(3) 0.3288(2) 0.1033(19) Uani 1 1 d . . . . .
H78A H 0.671587 0.239003 0.318200 0.155 Uiso 1 1 calc R U . . .
H78B H 0.630678 0.244750 0.354918 0.155 Uiso 1 1 calc R U . . .
H78C H 0.621815 0.269824 0.304914 0.155 Uiso 1 1 calc R U . . .
C79 C 0.6896(3) 0.3623(4) 0.3020(3) 0.127(3) Uani 1 1 d . . . . .
H79A H 0.713859 0.332395 0.291314 0.190 Uiso 1 1 calc R U . . .
H79B H 0.667060 0.370768 0.277816 0.190 Uiso 1 1 calc R U . . .
H79C H 0.704459 0.402680 0.311254 0.190 Uiso 1 1 calc R U . . .
C80 C 0.60362(18) 0.5055(2) 0.4496(2) 0.0790(13) Uani 1 1 d . . . . .
H80 H 0.617375 0.479547 0.474628 0.095 Uiso 1 1 calc R U . . .
C81 C 0.5572(2) 0.5344(3) 0.4664(2) 0.0938(17) Uani 1 1 d . . . . .
H81A H 0.563460 0.562626 0.492000 0.141 Uiso 1 1 calc R U . . .
H81B H 0.542461 0.559258 0.442273 0.141 Uiso 1 1 calc R U . . .
H81C H 0.535908 0.499692 0.475660 0.141 Uiso 1 1 calc R U . . .
C82 C 0.6381(2) 0.5600(3) 0.4391(3) 0.103(2) Uani 1 1 d . . . . .
H82A H 0.641575 0.587625 0.465470 0.155 Uiso 1 1 calc R U . . .
H82B H 0.668872 0.541738 0.431109 0.155 Uiso 1 1 calc R U . . .
H82C H 0.626061 0.585380 0.413925 0.155 Uiso 1 1 calc R U . . .
 
loop_
 _atom_site_aniso_label
 _atom_site_aniso_U_11
 _atom_site_aniso_U_22
 _atom_site_aniso_U_33
 _atom_site_aniso_U_23
 _atom_site_aniso_U_13
 _atom_site_aniso_U_12
Ga1 0.0554(3) 0.0443(3) 0.1145(5) 0.0060(3) -0.0017(3) -0.0028(2)
Ga2 0.0538(3) 0.0530(3) 0.1188(5) 0.0127(3) -0.0055(3) -0.0073(2)
C1 0.056(2) 0.050(2) 0.116(4) 0.005(2) -0.003(2) -0.0030(18)
P1 0.0625(7) 0.0550(6) 0.1267(12) 0.0058(7) -0.0028(7) 0.0028(5)
C2 0.053(2) 0.051(2) 0.106(4) 0.008(2) 0.002(2) -0.0010(18)
P2 0.0674(7) 0.0520(6) 0.1297(12) 0.0075(7) -0.0088(7) -0.0014(5)
C3 0.065(3) 0.042(2) 0.119(4) 0.006(2) -0.005(3) -0.0004(18)
C4 0.064(3) 0.067(3) 0.127(5) 0.006(3) -0.006(3) -0.009(2)
C5 0.064(3) 0.057(2) 0.120(4) 0.005(3) -0.004(3) -0.001(2)
C6 0.074(3) 0.059(3) 0.125(4) 0.013(3) -0.006(3) -0.001(2)
C7 0.079(3) 0.071(3) 0.132(5) 0.009(3) -0.016(3) -0.018(3)
C8 0.081(3) 0.067(3) 0.120(5) 0.001(3) -0.013(3) -0.005(2)
C9 0.087(4) 0.063(3) 0.138(5) 0.017(3) -0.022(3) 0.002(3)
C10 0.087(4) 0.063(3) 0.140(5) 0.007(3) -0.014(3) -0.012(3)
C11 0.091(4) 0.081(4) 0.123(5) 0.016(3) -0.016(3) -0.013(3)
C12 0.065(3) 0.079(3) 0.160(6) 0.006(4) -0.020(3) -0.005(3)
C13 0.056(2) 0.050(2) 0.114(4) -0.001(2) 0.001(2) 0.0003(18)
C14 0.060(3) 0.056(2) 0.119(4) 0.001(2) 0.004(3) -0.003(2)
C15 0.066(3) 0.057(3) 0.129(5) 0.004(3) 0.007(3) 0.004(2)
C16 0.105(4) 0.073(3) 0.101(4) 0.003(3) -0.004(3) -0.003(3)
C17 0.059(3) 0.066(3) 0.150(6) -0.008(3) 0.005(3) -0.009(2)
C18 0.062(3) 0.063(3) 0.145(6) -0.003(3) 0.007(3) 0.000(2)
C19 0.106(5) 0.095(4) 0.112(5) -0.009(4) -0.005(4) 0.004(4)
C20 0.079(3) 0.054(3) 0.156(6) -0.005(3) 0.003(3) 0.000(2)
C21 0.088(4) 0.083(4) 0.142(6) -0.024(4) 0.016(4) -0.002(3)
C22 0.081(4) 0.090(4) 0.144(6) -0.022(4) -0.006(4) -0.001(3)
C23 0.059(2) 0.053(2) 0.101(3) 0.005(2) -0.004(2) -0.0043(19)
C24 0.066(3) 0.049(2) 0.117(4) 0.006(2) -0.016(3) -0.0045(19)
C25 0.069(3) 0.053(2) 0.133(5) 0.010(3) -0.012(3) -0.002(2)
C26 0.078(3) 0.057(3) 0.130(5) 0.021(3) -0.011(3) -0.011(2)
C27 0.065(3) 0.070(3) 0.109(4) 0.014(3) -0.005(3) -0.010(2)
C28 0.066(3) 0.055(2) 0.104(4) 0.008(2) -0.009(2) -0.007(2)
C29 0.056(2) 0.042(2) 0.140(5) 0.011(3) -0.004(3) 0.0012(18)
C30 0.063(3) 0.037(2) 0.141(5) 0.005(2) 0.001(3) 0.0013(18)
C31 0.065(3) 0.045(2) 0.159(5) 0.007(3) 0.010(3) 0.000(2)
C32 0.059(3) 0.051(3) 0.198(7) 0.002(4) 0.001(4) -0.001(2)
C33 0.061(3) 0.065(3) 0.197(8) -0.003(4) -0.018(4) 0.000(2)
C34 0.066(3) 0.056(3) 0.152(6) -0.001(3) -0.013(3) -0.002(2)
C35 0.066(3) 0.045(2) 0.132(5) 0.002(2) 0.002(3) 0.0014(19)
C36 0.090(4) 0.053(3) 0.127(5) -0.006(3) 0.007(3) -0.003(2)
C37 0.067(3) 0.051(2) 0.146(5) 0.007(3) -0.010(3) -0.008(2)
C38 0.088(4) 0.090(4) 0.163(7) -0.006(4) -0.028(4) -0.006(3)
C39 0.109(5) 0.096(5) 0.209(9) -0.028(5) -0.061(6) 0.002(4)
C40 0.130(7) 0.153(8) 0.142(7) 0.002(6) -0.024(5) -0.026(6)
C41 0.074(3) 0.062(3) 0.095(4) 0.008(2) 0.004(3) -0.007(2)
C42 0.062(3) 0.070(3) 0.115(4) 0.000(3) 0.004(3) -0.001(2)
C43 0.070(3) 0.073(3) 0.147(6) -0.001(3) 0.003(3) 0.005(3)
C44 0.100(4) 0.069(3) 0.142(6) -0.014(3) 0.008(4) 0.005(3)
C45 0.113(5) 0.078(4) 0.116(5) -0.001(3) 0.000(4) -0.005(3)
C46 0.094(4) 0.069(3) 0.101(4) 0.005(3) -0.001(3) -0.012(3)
C47 0.069(3) 0.082(3) 0.127(5) 0.001(3) -0.002(3) 0.013(3)
C48 0.076(4) 0.115(5) 0.134(6) -0.007(4) -0.010(3) 0.030(4)
C49 0.070(3) 0.103(4) 0.172(7) 0.010(5) -0.007(4) -0.017(3)
C50 0.127(5) 0.075(3) 0.101(4) 0.012(3) -0.023(4) -0.006(3)
C51 0.105(5) 0.099(4) 0.132(6) 0.011(4) -0.027(4) -0.013(4)
C52 0.189(9) 0.143(7) 0.124(6) 0.043(5) -0.041(6) -0.059(7)
C53 0.056(2) 0.044(2) 0.102(3) 0.001(2) -0.005(2) -0.0029(17)
C54 0.058(2) 0.042(2) 0.113(4) 0.000(2) -0.007(2) -0.0021(17)
C55 0.053(2) 0.055(2) 0.133(5) 0.008(3) 0.002(3) 0.0001(19)
C56 0.068(3) 0.061(3) 0.119(4) 0.006(3) 0.005(3) -0.013(2)
C57 0.072(3) 0.051(2) 0.109(4) 0.005(2) 0.004(3) -0.008(2)
C58 0.061(2) 0.049(2) 0.102(3) 0.004(2) -0.001(2) -0.0050(18)
C59 0.051(2) 0.045(2) 0.134(4) 0.008(2) -0.005(3) -0.0011(18)
C60 0.054(2) 0.045(2) 0.150(5) 0.005(3) -0.006(3) -0.0011(18)
C61 0.075(3) 0.044(2) 0.186(7) 0.003(3) -0.018(4) -0.004(2)
C62 0.085(4) 0.050(3) 0.178(7) 0.022(3) -0.028(4) -0.001(2)
C63 0.065(3) 0.060(3) 0.147(5) 0.019(3) -0.019(3) 0.004(2)
C64 0.052(2) 0.051(2) 0.130(4) 0.013(2) -0.007(3) -0.0025(18)
C65 0.076(3) 0.050(2) 0.145(5) -0.008(3) -0.007(3) -0.003(2)
C66 0.115(5) 0.061(3) 0.193(8) -0.003(4) -0.024(5) -0.023(3)
C67 0.089(4) 0.130(6) 0.159(7) -0.014(5) -0.001(4) -0.015(4)
C68 0.056(2) 0.055(2) 0.118(4) 0.009(2) -0.006(2) 0.0011(19)
C69 0.084(4) 0.086(4) 0.120(5) 0.006(3) -0.009(3) -0.002(3)
C70 0.061(3) 0.059(3) 0.149(5) 0.002(3) -0.006(3) -0.004(2)
C71 0.062(3) 0.055(2) 0.102(4) 0.013(2) -0.001(2) -0.0045(19)
C72 0.072(3) 0.072(3) 0.103(4) 0.002(3) -0.002(3) -0.013(2)
C73 0.084(4) 0.093(4) 0.099(4) 0.000(3) -0.008(3) -0.011(3)
C74 0.093(4) 0.081(3) 0.111(4) 0.017(3) -0.021(3) -0.005(3)
C75 0.074(3) 0.066(3) 0.116(4) 0.020(3) -0.007(3) -0.003(2)
C76 0.064(3) 0.054(2) 0.109(4) 0.017(2) -0.007(2) -0.003(2)
C77 0.100(4) 0.087(4) 0.100(4) -0.009(3) 0.001(3) -0.012(3)
C78 0.110(5) 0.082(4) 0.117(5) -0.013(3) 0.006(4) -0.003(3)
C79 0.128(6) 0.122(6) 0.130(6) -0.021(5) 0.029(5) -0.035(5)
C80 0.070(3) 0.053(2) 0.114(4) 0.010(2) -0.008(3) 0.003(2)
C81 0.079(3) 0.075(3) 0.127(5) 0.010(3) 0.001(3) 0.015(3)
C82 0.078(4) 0.064(3) 0.167(6) -0.009(3) 0.008(4) -0.005(3)
 
_geom_special_details
;
 All esds (except the esd in the dihedral angle between two l.s. planes)
 are estimated using the full covariance matrix.  The cell esds are taken
 into account individually in the estimation of esds in distances, angles
 and torsion angles; correlations between esds in cell parameters are only
 used when they are defined by crystal symmetry.  An approximate (isotropic)
 treatment of cell esds is used for estimating esds involving l.s. planes.
;
 
loop_
 _geom_bond_atom_site_label_1
 _geom_bond_atom_site_label_2
 _geom_bond_distance
 _geom_bond_site_symmetry_2
 _geom_bond_publ_flag
Ga1 C1 1.970(5) . ?
Ga1 C23 1.988(5) . ?
Ga1 P2 2.3660(14) . ?
Ga1 Ga2 2.9457(8) . ?
Ga2 C53 1.991(5) . ?
Ga2 C1 2.068(5) . ?
Ga2 P2 2.3941(19) . ?
Ga2 C2 2.515(5) . ?
Ga2 P1 2.6226(15) . ?
C1 C3 1.527(7) . ?
C1 P1 1.840(5) . ?
P1 C2 1.741(5) . ?
C2 C13 1.522(7) . ?
C2 P2 1.859(5) . ?
C3 C5 1.526(7) . ?
C3 C6 1.542(7) . ?
C3 C4 1.550(7) . ?
C4 C7 1.528(8) . ?
C4 H4A 0.9900 . ?
C4 H4B 0.9900 . ?
C5 C8 1.538(8) . ?
C5 H5A 0.9900 . ?
C5 H5B 0.9900 . ?
C6 C9 1.519(8) . ?
C6 H6A 0.9900 . ?
C6 H6B 0.9900 . ?
C7 C10 1.503(9) . ?
C7 C12 1.548(8) . ?
C7 H7 1.0000 . ?
C8 C11 1.516(8) . ?
C8 C10 1.544(8) . ?
C8 H8 1.0000 . ?
C9 C12 1.533(9) . ?
C9 C11 1.549(9) . ?
C9 H9 1.0000 . ?
C10 H10A 0.9900 . ?
C10 H10B 0.9900 . ?
C11 H11A 0.9900 . ?
C11 H11B 0.9900 . ?
C12 H12A 0.9900 . ?
C12 H12B 0.9900 . ?
C13 C14 1.531(7) . ?
C13 C15 1.545(6) . ?
C13 C16 1.552(8) . ?
C14 C17 1.530(7) . ?
C14 H14A 0.9900 . ?
C14 H14B 0.9900 . ?
C15 C18 1.524(8) . ?
C15 H15A 0.9900 . ?
C15 H15B 0.9900 . ?
C16 C19 1.510(8) . ?
C16 H16A 0.9900 . ?
C16 H16B 0.9900 . ?
C17 C22 1.517(10) . ?
C17 C20 1.540(8) . ?
C17 H17 1.0000 . ?
C18 C21 1.521(10) . ?
C18 C20 1.526(8) . ?
C18 H18 1.0000 . ?
C19 C21 1.527(9) . ?
C19 C22 1.545(9) . ?
C19 H19 1.0000 . ?
C20 H20A 0.9900 . ?
C20 H20B 0.9900 . ?
C21 H21A 0.9900 . ?
C21 H21B 0.9900 . ?
C22 H22A 0.9900 . ?
C22 H22B 0.9900 . ?
C23 C24 1.401(6) . ?
C23 C28 1.412(7) . ?
C24 C25 1.401(7) . ?
C24 C29 1.521(8) . ?
C25 C26 1.372(8) . ?
C25 H25 0.9500 . ?
C26 C27 1.380(8) . ?
C26 H26 0.9500 . ?
C27 C28 1.410(7) . ?
C27 H27 0.9500 . ?
C28 C41 1.512(7) . ?
C29 C30 1.395(8) . ?
C29 C34 1.419(8) . ?
C30 C31 1.394(7) . ?
C30 C35 1.517(8) . ?
C31 C32 1.374(9) . ?
C31 H31 0.9500 . ?
C32 C33 1.371(10) . ?
C32 H32 0.9500 . ?
C33 C34 1.379(9) . ?
C33 H33 0.9500 . ?
C34 C38 1.517(10) . ?
C35 C36 1.512(9) . ?
C35 C37 1.541(6) . ?
C35 H35 1.0000 . ?
C36 H36A 0.9800 . ?
C36 H36B 0.9800 . ?
C36 H36C 0.9800 . ?
C37 H37A 0.9800 . ?
C37 H37B 0.9800 . ?
C37 H37C 0.9800 . ?
C38 C40 1.505(11) . ?
C38 C39 1.527(9) . ?
C38 H38 1.0000 . ?
C39 H39A 0.9800 . ?
C39 H39B 0.9800 . ?
C39 H39C 0.9800 . ?
C40 H40A 0.9800 . ?
C40 H40B 0.9800 . ?
C40 H40C 0.9800 . ?
C41 C42 1.410(7) . ?
C41 C46 1.415(8) . ?
C42 C43 1.399(8) . ?
C42 C47 1.532(8) . ?
C43 C44 1.377(9) . ?
C43 H43 0.9500 . ?
C44 C45 1.376(9) . ?
C44 H44 0.9500 . ?
C45 C46 1.383(8) . ?
C45 H45 0.9500 . ?
C46 C50 1.535(9) . ?
C47 C48 1.528(9) . ?
C47 C49 1.529(9) . ?
C47 H47 1.0000 . ?
C48 H48A 0.9800 . ?
C48 H48B 0.9800 . ?
C48 H48C 0.9800 . ?
C49 H49A 0.9800 . ?
C49 H49B 0.9800 . ?
C49 H49C 0.9800 . ?
C50 C52 1.495(10) . ?
C50 C51 1.515(9) . ?
C50 H50 1.0000 . ?
C51 H51A 0.9800 . ?
C51 H51B 0.9800 . ?
C51 H51C 0.9800 . ?
C52 H52A 0.9800 . ?
C52 H52B 0.9800 . ?
C52 H52C 0.9800 . ?
C53 C54 1.416(6) . ?
C53 C58 1.419(7) . ?
C54 C55 1.383(7) . ?
C54 C59 1.510(6) . ?
C55 C56 1.383(7) . ?
C55 H55 0.9500 . ?
C56 C57 1.374(7) . ?
C56 H56 0.9500 . ?
C57 C58 1.399(7) . ?
C57 H57 0.9500 . ?
C58 C71 1.511(7) . ?
C59 C64 1.407(8) . ?
C59 C60 1.418(7) . ?
C60 C61 1.394(7) . ?
C60 C65 1.510(9) . ?
C61 C62 1.362(9) . ?
C61 H61 0.9500 . ?
C62 C63 1.367(9) . ?
C62 H62 0.9500 . ?
C63 C64 1.419(7) . ?
C63 H63 0.9500 . ?
C64 C68 1.520(7) . ?
C65 C66 1.519(7) . ?
C65 C67 1.539(10) . ?
C65 H65 1.0000 . ?
C66 H66A 0.9800 . ?
C66 H66B 0.9800 . ?
C66 H66C 0.9800 . ?
C67 H67A 0.9800 . ?
C67 H67B 0.9800 . ?
C67 H67C 0.9800 . ?
C68 C69 1.504(8) . ?
C68 C70 1.537(7) . ?
C68 H68 1.0000 . ?
C69 H69A 0.9800 . ?
C69 H69B 0.9800 . ?
C69 H69C 0.9800 . ?
C70 H70A 0.9800 . ?
C70 H70B 0.9800 . ?
C70 H70C 0.9800 . ?
C71 C72 1.409(8) . ?
C71 C76 1.420(7) . ?
C72 C73 1.404(8) . ?
C72 C77 1.511(9) . ?
C73 C74 1.369(9) . ?
C73 H73 0.9500 . ?
C74 C75 1.373(9) . ?
C74 H74 0.9500 . ?
C75 C76 1.406(7) . ?
C75 H75 0.9500 . ?
C76 C80 1.512(8) . ?
C77 C78 1.537(8) . ?
C77 C79 1.541(9) . ?
C77 H77 1.0000 . ?
C78 H78A 0.9800 . ?
C78 H78B 0.9800 . ?
C78 H78C 0.9800 . ?
C79 H79A 0.9800 . ?
C79 H79B 0.9800 . ?
C79 H79C 0.9800 . ?
C80 C82 1.529(7) . ?
C80 C81 1.532(8) . ?
C80 H80 1.0000 . ?
C81 H81A 0.9800 . ?
C81 H81B 0.9800 . ?
C81 H81C 0.9800 . ?
C82 H82A 0.9800 . ?
C82 H82B 0.9800 . ?
C82 H82C 0.9800 . ?
 
loop_
 _geom_angle_atom_site_label_1
 _geom_angle_atom_site_label_2
 _geom_angle_atom_site_label_3
 _geom_angle
 _geom_angle_site_symmetry_1
 _geom_angle_site_symmetry_3
 _geom_angle_publ_flag
C1 Ga1 C23 135.6(2) . . ?
C1 Ga1 P2 89.94(14) . . ?
C23 Ga1 P2 134.11(15) . . ?
C1 Ga1 Ga2 44.49(13) . . ?
C23 Ga1 Ga2 164.38(15) . . ?
P2 Ga1 Ga2 52.20(4) . . ?
C53 Ga2 C1 147.9(2) . . ?
C53 Ga2 P2 122.84(15) . . ?
C1 Ga2 P2 86.86(16) . . ?
C53 Ga2 C2 118.00(17) . . ?
C1 Ga2 C2 73.07(18) . . ?
P2 Ga2 C2 44.42(11) . . ?
C53 Ga2 P1 124.32(13) . . ?
C1 Ga2 P1 44.25(14) . . ?
P2 Ga2 P1 77.73(5) . . ?
C2 Ga2 P1 39.54(11) . . ?
C53 Ga2 Ga1 169.23(13) . . ?
C1 Ga2 Ga1 41.86(14) . . ?
P2 Ga2 Ga1 51.34(4) . . ?
C2 Ga2 Ga1 65.42(10) . . ?
P1 Ga2 Ga1 65.30(3) . . ?
C3 C1 P1 114.8(3) . . ?
C3 C1 Ga1 123.8(3) . . ?
P1 C1 Ga1 104.7(3) . . ?
C3 C1 Ga2 127.5(4) . . ?
P1 C1 Ga2 84.08(18) . . ?
Ga1 C1 Ga2 93.7(2) . . ?
C2 P1 C1 100.4(2) . . ?
C2 P1 Ga2 66.90(17) . . ?
C1 P1 Ga2 51.67(15) . . ?
C13 C2 P1 118.9(3) . . ?
C13 C2 P2 118.8(3) . . ?
P1 C2 P2 122.2(3) . . ?
C13 C2 Ga2 136.0(3) . . ?
P1 C2 Ga2 73.56(19) . . ?
P2 C2 Ga2 64.33(15) . . ?
C2 P2 Ga1 88.59(15) . . ?
C2 P2 Ga2 71.25(18) . . ?
Ga1 P2 Ga2 76.46(5) . . ?
C5 C3 C1 110.2(4) . . ?
C5 C3 C6 109.0(5) . . ?
C1 C3 C6 115.4(4) . . ?
C5 C3 C4 107.0(4) . . ?
C1 C3 C4 108.6(5) . . ?
C6 C3 C4 106.3(4) . . ?
C7 C4 C3 112.0(5) . . ?
C7 C4 H4A 109.2 . . ?
C3 C4 H4A 109.2 . . ?
C7 C4 H4B 109.2 . . ?
C3 C4 H4B 109.2 . . ?
H4A C4 H4B 107.9 . . ?
C3 C5 C8 111.4(4) . . ?
C3 C5 H5A 109.4 . . ?
C8 C5 H5A 109.4 . . ?
C3 C5 H5B 109.4 . . ?
C8 C5 H5B 109.4 . . ?
H5A C5 H5B 108.0 . . ?
C9 C6 C3 111.4(4) . . ?
C9 C6 H6A 109.4 . . ?
C3 C6 H6A 109.4 . . ?
C9 C6 H6B 109.4 . . ?
C3 C6 H6B 109.4 . . ?
H6A C6 H6B 108.0 . . ?
C10 C7 C4 109.5(5) . . ?
C10 C7 C12 110.3(6) . . ?
C4 C7 C12 109.7(5) . . ?
C10 C7 H7 109.1 . . ?
C4 C7 H7 109.1 . . ?
C12 C7 H7 109.1 . . ?
C11 C8 C5 110.0(4) . . ?
C11 C8 C10 108.7(5) . . ?
C5 C8 C10 109.4(5) . . ?
C11 C8 H8 109.6 . . ?
C5 C8 H8 109.6 . . ?
C10 C8 H8 109.6 . . ?
C6 C9 C12 110.8(6) . . ?
C6 C9 C11 109.8(5) . . ?
C12 C9 C11 109.2(5) . . ?
C6 C9 H9 109.0 . . ?
C12 C9 H9 109.0 . . ?
C11 C9 H9 109.0 . . ?
C7 C10 C8 109.4(5) . . ?
C7 C10 H10A 109.8 . . ?
C8 C10 H10A 109.8 . . ?
C7 C10 H10B 109.8 . . ?
C8 C10 H10B 109.8 . . ?
H10A C10 H10B 108.2 . . ?
C8 C11 C9 109.2(5) . . ?
C8 C11 H11A 109.8 . . ?
C9 C11 H11A 109.8 . . ?
C8 C11 H11B 109.8 . . ?
C9 C11 H11B 109.8 . . ?
H11A C11 H11B 108.3 . . ?
C9 C12 C7 107.2(5) . . ?
C9 C12 H12A 110.3 . . ?
C7 C12 H12A 110.3 . . ?
C9 C12 H12B 110.3 . . ?
C7 C12 H12B 110.3 . . ?
H12A C12 H12B 108.5 . . ?
C2 C13 C14 111.0(4) . . ?
C2 C13 C15 111.1(4) . . ?
C14 C13 C15 108.6(4) . . ?
C2 C13 C16 111.7(4) . . ?
C14 C13 C16 107.3(4) . . ?
C15 C13 C16 106.9(5) . . ?
C17 C14 C13 110.8(4) . . ?
C17 C14 H14A 109.5 . . ?
C13 C14 H14A 109.5 . . ?
C17 C14 H14B 109.5 . . ?
C13 C14 H14B 109.5 . . ?
H14A C14 H14B 108.1 . . ?
C18 C15 C13 111.1(5) . . ?
C18 C15 H15A 109.4 . . ?
C13 C15 H15A 109.4 . . ?
C18 C15 H15B 109.4 . . ?
C13 C15 H15B 109.4 . . ?
H15A C15 H15B 108.0 . . ?
C19 C16 C13 111.7(5) . . ?
C19 C16 H16A 109.3 . . ?
C13 C16 H16A 109.3 . . ?
C19 C16 H16B 109.3 . . ?
C13 C16 H16B 109.3 . . ?
H16A C16 H16B 107.9 . . ?
C22 C17 C14 110.1(5) . . ?
C22 C17 C20 110.3(6) . . ?
C14 C17 C20 109.3(5) . . ?
C22 C17 H17 109.0 . . ?
C14 C17 H17 109.0 . . ?
C20 C17 H17 109.0 . . ?
C21 C18 C15 109.9(5) . . ?
C21 C18 C20 110.0(5) . . ?
C15 C18 C20 109.5(5) . . ?
C21 C18 H18 109.2 . . ?
C15 C18 H18 109.2 . . ?
C20 C18 H18 109.2 . . ?
C16 C19 C21 110.3(6) . . ?
C16 C19 C22 108.9(6) . . ?
C21 C19 C22 109.6(6) . . ?
C16 C19 H19 109.4 . . ?
C21 C19 H19 109.4 . . ?
C22 C19 H19 109.4 . . ?
C18 C20 C17 108.6(5) . . ?
C18 C20 H20A 110.0 . . ?
C17 C20 H20A 110.0 . . ?
C18 C20 H20B 110.0 . . ?
C17 C20 H20B 110.0 . . ?
H20A C20 H20B 108.3 . . ?
C18 C21 C19 109.0(5) . . ?
C18 C21 H21A 109.9 . . ?
C19 C21 H21A 109.9 . . ?
C18 C21 H21B 109.9 . . ?
C19 C21 H21B 109.9 . . ?
H21A C21 H21B 108.3 . . ?
C17 C22 C19 108.5(5) . . ?
C17 C22 H22A 110.0 . . ?
C19 C22 H22A 110.0 . . ?
C17 C22 H22B 110.0 . . ?
C19 C22 H22B 110.0 . . ?
H22A C22 H22B 108.4 . . ?
C24 C23 C28 118.2(4) . . ?
C24 C23 Ga1 121.5(4) . . ?
C28 C23 Ga1 120.2(3) . . ?
C25 C24 C23 120.8(5) . . ?
C25 C24 C29 115.0(4) . . ?
C23 C24 C29 123.7(4) . . ?
C26 C25 C24 120.3(5) . . ?
C26 C25 H25 119.8 . . ?
C24 C25 H25 119.8 . . ?
C25 C26 C27 120.3(5) . . ?
C25 C26 H26 119.8 . . ?
C27 C26 H26 119.8 . . ?
C26 C27 C28 120.4(5) . . ?
C26 C27 H27 119.8 . . ?
C28 C27 H27 119.8 . . ?
C27 C28 C23 119.9(5) . . ?
C27 C28 C41 117.9(5) . . ?
C23 C28 C41 121.5(4) . . ?
C30 C29 C34 120.3(5) . . ?
C30 C29 C24 121.2(4) . . ?
C34 C29 C24 118.0(6) . . ?
C31 C30 C29 118.0(5) . . ?
C31 C30 C35 118.7(6) . . ?
C29 C30 C35 123.2(5) . . ?
C32 C31 C30 122.0(7) . . ?
C32 C31 H31 119.0 . . ?
C30 C31 H31 119.0 . . ?
C33 C32 C31 119.4(6) . . ?
C33 C32 H32 120.3 . . ?
C31 C32 H32 120.3 . . ?
C32 C33 C34 121.5(6) . . ?
C32 C33 H33 119.2 . . ?
C34 C33 H33 119.2 . . ?
C33 C34 C29 118.7(6) . . ?
C33 C34 C38 119.1(6) . . ?
C29 C34 C38 122.0(6) . . ?
C36 C35 C30 113.7(5) . . ?
C36 C35 C37 109.6(5) . . ?
C30 C35 C37 111.7(4) . . ?
C36 C35 H35 107.2 . . ?
C30 C35 H35 107.2 . . ?
C37 C35 H35 107.2 . . ?
C35 C36 H36A 109.5 . . ?
C35 C36 H36B 109.5 . . ?
H36A C36 H36B 109.5 . . ?
C35 C36 H36C 109.5 . . ?
H36A C36 H36C 109.5 . . ?
H36B C36 H36C 109.5 . . ?
C35 C37 H37A 109.5 . . ?
C35 C37 H37B 109.5 . . ?
H37A C37 H37B 109.5 . . ?
C35 C37 H37C 109.5 . . ?
H37A C37 H37C 109.5 . . ?
H37B C37 H37C 109.5 . . ?
C40 C38 C34 112.0(6) . . ?
C40 C38 C39 108.5(7) . . ?
C34 C38 C39 114.0(7) . . ?
C40 C38 H38 107.3 . . ?
C34 C38 H38 107.3 . . ?
C39 C38 H38 107.3 . . ?
C38 C39 H39A 109.5 . . ?
C38 C39 H39B 109.5 . . ?
H39A C39 H39B 109.5 . . ?
C38 C39 H39C 109.5 . . ?
H39A C39 H39C 109.5 . . ?
H39B C39 H39C 109.5 . . ?
C38 C40 H40A 109.5 . . ?
C38 C40 H40B 109.5 . . ?
H40A C40 H40B 109.5 . . ?
C38 C40 H40C 109.5 . . ?
H40A C40 H40C 109.5 . . ?
H40B C40 H40C 109.5 . . ?
C42 C41 C46 120.1(5) . . ?
C42 C41 C28 122.2(5) . . ?
C46 C41 C28 117.6(5) . . ?
C43 C42 C41 118.1(5) . . ?
C43 C42 C47 119.6(5) . . ?
C41 C42 C47 122.0(5) . . ?
C44 C43 C42 121.1(6) . . ?
C44 C43 H43 119.4 . . ?
C42 C43 H43 119.4 . . ?
C45 C44 C43 120.6(6) . . ?
C45 C44 H44 119.7 . . ?
C43 C44 H44 119.7 . . ?
C44 C45 C46 120.5(6) . . ?
C44 C45 H45 119.7 . . ?
C46 C45 H45 119.7 . . ?
C45 C46 C41 119.3(6) . . ?
C45 C46 C50 119.4(6) . . ?
C41 C46 C50 121.1(5) . . ?
C48 C47 C49 108.7(5) . . ?
C48 C47 C42 112.8(5) . . ?
C49 C47 C42 111.4(6) . . ?
C48 C47 H47 107.9 . . ?
C49 C47 H47 107.9 . . ?
C42 C47 H47 107.9 . . ?
C47 C48 H48A 109.5 . . ?
C47 C48 H48B 109.5 . . ?
H48A C48 H48B 109.5 . . ?
C47 C48 H48C 109.5 . . ?
H48A C48 H48C 109.5 . . ?
H48B C48 H48C 109.5 . . ?
C47 C49 H49A 109.5 . . ?
C47 C49 H49B 109.5 . . ?
H49A C49 H49B 109.5 . . ?
C47 C49 H49C 109.5 . . ?
H49A C49 H49C 109.5 . . ?
H49B C49 H49C 109.5 . . ?
C52 C50 C51 110.5(6) . . ?
C52 C50 C46 109.4(7) . . ?
C51 C50 C46 115.4(5) . . ?
C52 C50 H50 107.0 . . ?
C51 C50 H50 107.0 . . ?
C46 C50 H50 107.0 . . ?
C50 C51 H51A 109.5 . . ?
C50 C51 H51B 109.5 . . ?
H51A C51 H51B 109.5 . . ?
C50 C51 H51C 109.5 . . ?
H51A C51 H51C 109.5 . . ?
H51B C51 H51C 109.5 . . ?
C50 C52 H52A 109.5 . . ?
C50 C52 H52B 109.5 . . ?
H52A C52 H52B 109.5 . . ?
C50 C52 H52C 109.5 . . ?
H52A C52 H52C 109.5 . . ?
H52B C52 H52C 109.5 . . ?
C54 C53 C58 117.1(4) . . ?
C54 C53 Ga2 116.0(3) . . ?
C58 C53 Ga2 126.9(3) . . ?
C55 C54 C53 120.9(4) . . ?
C55 C54 C59 114.7(4) . . ?
C53 C54 C59 123.7(4) . . ?
C56 C55 C54 121.1(5) . . ?
C56 C55 H55 119.5 . . ?
C54 C55 H55 119.5 . . ?
C57 C56 C55 119.3(5) . . ?
C57 C56 H56 120.3 . . ?
C55 C56 H56 120.3 . . ?
C56 C57 C58 121.2(5) . . ?
C56 C57 H57 119.4 . . ?
C58 C57 H57 119.4 . . ?
C57 C58 C53 120.2(4) . . ?
C57 C58 C71 114.0(4) . . ?
C53 C58 C71 125.3(4) . . ?
C64 C59 C60 120.5(4) . . ?
C64 C59 C54 121.0(4) . . ?
C60 C59 C54 117.7(5) . . ?
C61 C60 C59 118.0(6) . . ?
C61 C60 C65 118.9(5) . . ?
C59 C60 C65 122.9(4) . . ?
C62 C61 C60 121.7(5) . . ?
C62 C61 H61 119.2 . . ?
C60 C61 H61 119.2 . . ?
C61 C62 C63 121.1(5) . . ?
C61 C62 H62 119.5 . . ?
C63 C62 H62 119.5 . . ?
C62 C63 C64 120.4(6) . . ?
C62 C63 H63 119.8 . . ?
C64 C63 H63 119.8 . . ?
C59 C64 C63 118.3(5) . . ?
C59 C64 C68 124.7(4) . . ?
C63 C64 C68 116.9(5) . . ?
C60 C65 C66 113.4(6) . . ?
C60 C65 C67 109.5(5) . . ?
C66 C65 C67 110.9(6) . . ?
C60 C65 H65 107.6 . . ?
C66 C65 H65 107.6 . . ?
C67 C65 H65 107.6 . . ?
C65 C66 H66A 109.5 . . ?
C65 C66 H66B 109.5 . . ?
H66A C66 H66B 109.5 . . ?
C65 C66 H66C 109.5 . . ?
H66A C66 H66C 109.5 . . ?
H66B C66 H66C 109.5 . . ?
C65 C67 H67A 109.5 . . ?
C65 C67 H67B 109.5 . . ?
H67A C67 H67B 109.5 . . ?
C65 C67 H67C 109.5 . . ?
H67A C67 H67C 109.5 . . ?
H67B C67 H67C 109.5 . . ?
C69 C68 C64 113.6(4) . . ?
C69 C68 C70 109.4(5) . . ?
C64 C68 C70 110.8(4) . . ?
C69 C68 H68 107.6 . . ?
C64 C68 H68 107.6 . . ?
C70 C68 H68 107.6 . . ?
C68 C69 H69A 109.5 . . ?
C68 C69 H69B 109.5 . . ?
H69A C69 H69B 109.5 . . ?
C68 C69 H69C 109.5 . . ?
H69A C69 H69C 109.5 . . ?
H69B C69 H69C 109.5 . . ?
C68 C70 H70A 109.5 . . ?
C68 C70 H70B 109.5 . . ?
H70A C70 H70B 109.5 . . ?
C68 C70 H70C 109.5 . . ?
H70A C70 H70C 109.5 . . ?
H70B C70 H70C 109.5 . . ?
C72 C71 C76 119.8(5) . . ?
C72 C71 C58 116.4(4) . . ?
C76 C71 C58 123.2(5) . . ?
C73 C72 C71 118.3(5) . . ?
C73 C72 C77 118.8(6) . . ?
C71 C72 C77 122.8(5) . . ?
C74 C73 C72 122.1(6) . . ?
C74 C73 H73 118.9 . . ?
C72 C73 H73 118.9 . . ?
C73 C74 C75 119.7(6) . . ?
C73 C74 H74 120.2 . . ?
C75 C74 H74 120.2 . . ?
C74 C75 C76 121.3(6) . . ?
C74 C75 H75 119.3 . . ?
C76 C75 H75 119.3 . . ?
C75 C76 C71 118.7(5) . . ?
C75 C76 C80 119.9(5) . . ?
C71 C76 C80 121.3(4) . . ?
C72 C77 C78 114.3(5) . . ?
C72 C77 C79 110.4(6) . . ?
C78 C77 C79 109.0(5) . . ?
C72 C77 H77 107.6 . . ?
C78 C77 H77 107.6 . . ?
C79 C77 H77 107.6 . . ?
C77 C78 H78A 109.5 . . ?
C77 C78 H78B 109.5 . . ?
H78A C78 H78B 109.5 . . ?
C77 C78 H78C 109.5 . . ?
H78A C78 H78C 109.5 . . ?
H78B C78 H78C 109.5 . . ?
C77 C79 H79A 109.5 . . ?
C77 C79 H79B 109.5 . . ?
H79A C79 H79B 109.5 . . ?
C77 C79 H79C 109.5 . . ?
H79A C79 H79C 109.5 . . ?
H79B C79 H79C 109.5 . . ?
C76 C80 C82 111.8(5) . . ?
C76 C80 C81 112.7(5) . . ?
C82 C80 C81 109.1(4) . . ?
C76 C80 H80 107.7 . . ?
C82 C80 H80 107.7 . . ?
C81 C80 H80 107.7 . . ?
C80 C81 H81A 109.5 . . ?
C80 C81 H81B 109.5 . . ?
H81A C81 H81B 109.5 . . ?
C80 C81 H81C 109.5 . . ?
H81A C81 H81C 109.5 . . ?
H81B C81 H81C 109.5 . . ?
C80 C82 H82A 109.5 . . ?
C80 C82 H82B 109.5 . . ?
H82A C82 H82B 109.5 . . ?
C80 C82 H82C 109.5 . . ?
H82A C82 H82C 109.5 . . ?
H82B C82 H82C 109.5 . . ?
 
loop_
 _geom_torsion_atom_site_label_1
 _geom_torsion_atom_site_label_2
 _geom_torsion_atom_site_label_3
 _geom_torsion_atom_site_label_4
 _geom_torsion
 _geom_torsion_site_symmetry_1
 _geom_torsion_site_symmetry_2
 _geom_torsion_site_symmetry_3
 _geom_torsion_site_symmetry_4
 _geom_torsion_publ_flag
C3 C1 P1 C2 -177.9(4) . . . . ?
Ga1 C1 P1 C2 43.1(3) . . . . ?
Ga2 C1 P1 C2 -49.2(2) . . . . ?
C3 C1 P1 Ga2 -128.8(5) . . . . ?
Ga1 C1 P1 Ga2 92.2(2) . . . . ?
C1 P1 C2 C13 174.1(4) . . . . ?
Ga2 P1 C2 C13 133.9(4) . . . . ?
C1 P1 C2 P2 -3.8(4) . . . . ?
Ga2 P1 C2 P2 -43.9(2) . . . . ?
C1 P1 C2 Ga2 40.18(19) . . . . ?
C13 C2 P2 Ga1 153.5(4) . . . . ?
P1 C2 P2 Ga1 -28.6(3) . . . . ?
Ga2 C2 P2 Ga1 -76.17(7) . . . . ?
C13 C2 P2 Ga2 -130.3(4) . . . . ?
P1 C2 P2 Ga2 47.6(3) . . . . ?
P1 C1 C3 C5 155.3(4) . . . . ?
Ga1 C1 C3 C5 -74.5(5) . . . . ?
Ga2 C1 C3 C5 53.1(5) . . . . ?
P1 C1 C3 C6 31.3(6) . . . . ?
Ga1 C1 C3 C6 161.5(4) . . . . ?
Ga2 C1 C3 C6 -70.9(6) . . . . ?
P1 C1 C3 C4 -87.9(4) . . . . ?
Ga1 C1 C3 C4 42.3(5) . . . . ?
Ga2 C1 C3 C4 169.9(3) . . . . ?
C5 C3 C4 C7 -58.2(6) . . . . ?
C1 C3 C4 C7 -177.2(4) . . . . ?
C6 C3 C4 C7 58.1(6) . . . . ?
C1 C3 C5 C8 175.8(4) . . . . ?
C6 C3 C5 C8 -56.6(5) . . . . ?
C4 C3 C5 C8 58.0(6) . . . . ?
C5 C3 C6 C9 57.0(6) . . . . ?
C1 C3 C6 C9 -178.5(5) . . . . ?
C4 C3 C6 C9 -58.1(6) . . . . ?
C3 C4 C7 C10 60.3(6) . . . . ?
C3 C4 C7 C12 -60.9(7) . . . . ?
C3 C5 C8 C11 59.2(7) . . . . ?
C3 C5 C8 C10 -60.1(6) . . . . ?
C3 C6 C9 C12 62.0(6) . . . . ?
C3 C6 C9 C11 -58.7(7) . . . . ?
C4 C7 C10 C8 -59.4(7) . . . . ?
C12 C7 C10 C8 61.4(6) . . . . ?
C11 C8 C10 C7 -60.6(7) . . . . ?
C5 C8 C10 C7 59.5(6) . . . . ?
C5 C8 C11 C9 -59.3(6) . . . . ?
C10 C8 C11 C9 60.4(6) . . . . ?
C6 C9 C11 C8 59.5(6) . . . . ?
C12 C9 C11 C8 -62.1(6) . . . . ?
C6 C9 C12 C7 -60.3(7) . . . . ?
C11 C9 C12 C7 60.7(7) . . . . ?
C10 C7 C12 C9 -61.4(6) . . . . ?
C4 C7 C12 C9 59.3(7) . . . . ?
P1 C2 C13 C14 -106.2(4) . . . . ?
P2 C2 C13 C14 71.8(5) . . . . ?
Ga2 C2 C13 C14 -10.1(7) . . . . ?
P1 C2 C13 C15 14.8(6) . . . . ?
P2 C2 C13 C15 -167.3(4) . . . . ?
Ga2 C2 C13 C15 110.9(5) . . . . ?
P1 C2 C13 C16 134.1(4) . . . . ?
P2 C2 C13 C16 -47.9(5) . . . . ?
Ga2 C2 C13 C16 -129.8(5) . . . . ?
C2 C13 C14 C17 -179.9(4) . . . . ?
C15 C13 C14 C17 57.6(6) . . . . ?
C16 C13 C14 C17 -57.6(6) . . . . ?
C2 C13 C15 C18 -179.8(5) . . . . ?
C14 C13 C15 C18 -57.4(6) . . . . ?
C16 C13 C15 C18 58.0(6) . . . . ?
C2 C13 C16 C19 -179.4(5) . . . . ?
C14 C13 C16 C19 58.8(6) . . . . ?
C15 C13 C16 C19 -57.6(6) . . . . ?
C13 C14 C17 C22 60.9(6) . . . . ?
C13 C14 C17 C20 -60.4(7) . . . . ?
C13 C15 C18 C21 -61.0(6) . . . . ?
C13 C15 C18 C20 59.9(7) . . . . ?
C13 C16 C19 C21 59.5(7) . . . . ?
C13 C16 C19 C22 -60.8(7) . . . . ?
C21 C18 C20 C17 60.0(7) . . . . ?
C15 C18 C20 C17 -60.8(7) . . . . ?
C22 C17 C20 C18 -60.1(7) . . . . ?
C14 C17 C20 C18 61.1(7) . . . . ?
C15 C18 C21 C19 59.7(6) . . . . ?
C20 C18 C21 C19 -60.9(6) . . . . ?
C16 C19 C21 C18 -59.1(7) . . . . ?
C22 C19 C21 C18 60.7(7) . . . . ?
C14 C17 C22 C19 -60.6(6) . . . . ?
C20 C17 C22 C19 60.1(6) . . . . ?
C16 C19 C22 C17 60.4(7) . . . . ?
C21 C19 C22 C17 -60.3(7) . . . . ?
C28 C23 C24 C25 2.3(8) . . . . ?
Ga1 C23 C24 C25 177.5(4) . . . . ?
C28 C23 C24 C29 -170.0(5) . . . . ?
Ga1 C23 C24 C29 5.3(7) . . . . ?
C23 C24 C25 C26 -0.7(8) . . . . ?
C29 C24 C25 C26 172.2(5) . . . . ?
C24 C25 C26 C27 -0.7(9) . . . . ?
C25 C26 C27 C28 0.5(9) . . . . ?
C26 C27 C28 C23 1.1(8) . . . . ?
C26 C27 C28 C41 -169.2(5) . . . . ?
C24 C23 C28 C27 -2.5(7) . . . . ?
Ga1 C23 C28 C27 -177.8(4) . . . . ?
C24 C23 C28 C41 167.5(5) . . . . ?
Ga1 C23 C28 C41 -7.8(7) . . . . ?
C25 C24 C29 C30 79.8(6) . . . . ?
C23 C24 C29 C30 -107.6(6) . . . . ?
C25 C24 C29 C34 -93.0(6) . . . . ?
C23 C24 C29 C34 79.7(7) . . . . ?
C34 C29 C30 C31 1.6(7) . . . . ?
C24 C29 C30 C31 -170.9(4) . . . . ?
C34 C29 C30 C35 179.8(4) . . . . ?
C24 C29 C30 C35 7.2(7) . . . . ?
C29 C30 C31 C32 0.5(7) . . . . ?
C35 C30 C31 C32 -177.7(5) . . . . ?
C30 C31 C32 C33 -1.8(8) . . . . ?
C31 C32 C33 C34 1.0(9) . . . . ?
C32 C33 C34 C29 1.1(9) . . . . ?
C32 C33 C34 C38 175.7(6) . . . . ?
C30 C29 C34 C33 -2.4(8) . . . . ?
C24 C29 C34 C33 170.4(5) . . . . ?
C30 C29 C34 C38 -176.9(5) . . . . ?
C24 C29 C34 C38 -4.1(7) . . . . ?
C31 C30 C35 C36 -36.6(6) . . . . ?
C29 C30 C35 C36 145.2(5) . . . . ?
C31 C30 C35 C37 88.0(6) . . . . ?
C29 C30 C35 C37 -90.1(6) . . . . ?
C33 C34 C38 C40 -81.2(8) . . . . ?
C29 C34 C38 C40 93.3(7) . . . . ?
C33 C34 C38 C39 42.5(8) . . . . ?
C29 C34 C38 C39 -143.0(6) . . . . ?
C27 C28 C41 C42 -82.6(7) . . . . ?
C23 C28 C41 C42 107.3(6) . . . . ?
C27 C28 C41 C46 93.1(6) . . . . ?
C23 C28 C41 C46 -77.1(7) . . . . ?
C46 C41 C42 C43 5.5(8) . . . . ?
C28 C41 C42 C43 -179.0(5) . . . . ?
C46 C41 C42 C47 -167.7(5) . . . . ?
C28 C41 C42 C47 7.8(8) . . . . ?
C41 C42 C43 C44 -1.5(9) . . . . ?
C47 C42 C43 C44 171.9(6) . . . . ?
C42 C43 C44 C45 -2.4(11) . . . . ?
C43 C44 C45 C46 2.3(11) . . . . ?
C44 C45 C46 C41 1.7(10) . . . . ?
C44 C45 C46 C50 -172.4(6) . . . . ?
C42 C41 C46 C45 -5.7(8) . . . . ?
C28 C41 C46 C45 178.6(5) . . . . ?
C42 C41 C46 C50 168.3(5) . . . . ?
C28 C41 C46 C50 -7.4(8) . . . . ?
C43 C42 C47 C48 33.2(8) . . . . ?
C41 C42 C47 C48 -153.7(6) . . . . ?
C43 C42 C47 C49 -89.4(7) . . . . ?
C41 C42 C47 C49 83.8(7) . . . . ?
C45 C46 C50 C52 86.6(8) . . . . ?
C41 C46 C50 C52 -87.4(8) . . . . ?
C45 C46 C50 C51 -38.8(9) . . . . ?
C41 C46 C50 C51 147.2(6) . . . . ?
C58 C53 C54 C55 5.8(7) . . . . ?
Ga2 C53 C54 C55 -174.1(4) . . . . ?
C58 C53 C54 C59 -164.1(5) . . . . ?
Ga2 C53 C54 C59 16.0(7) . . . . ?
C53 C54 C55 C56 -1.6(8) . . . . ?
C59 C54 C55 C56 169.1(5) . . . . ?
C54 C55 C56 C57 -2.1(9) . . . . ?
C55 C56 C57 C58 1.4(8) . . . . ?
C56 C57 C58 C53 2.9(8) . . . . ?
C56 C57 C58 C71 -168.5(5) . . . . ?
C54 C53 C58 C57 -6.3(7) . . . . ?
Ga2 C53 C58 C57 173.5(4) . . . . ?
C54 C53 C58 C71 164.0(5) . . . . ?
Ga2 C53 C58 C71 -16.1(7) . . . . ?
C55 C54 C59 C64 69.5(7) . . . . ?
C53 C54 C59 C64 -120.0(6) . . . . ?
C55 C54 C59 C60 -100.5(6) . . . . ?
C53 C54 C59 C60 69.9(7) . . . . ?
C64 C59 C60 C61 0.8(8) . . . . ?
C54 C59 C60 C61 170.9(5) . . . . ?
C64 C59 C60 C65 -174.9(5) . . . . ?
C54 C59 C60 C65 -4.8(7) . . . . ?
C59 C60 C61 C62 -1.4(9) . . . . ?
C65 C60 C61 C62 174.5(6) . . . . ?
C60 C61 C62 C63 1.1(11) . . . . ?
C61 C62 C63 C64 -0.3(10) . . . . ?
C60 C59 C64 C63 -0.1(8) . . . . ?
C54 C59 C64 C63 -169.8(5) . . . . ?
C60 C59 C64 C68 176.8(5) . . . . ?
C54 C59 C64 C68 7.1(8) . . . . ?
C62 C63 C64 C59 -0.2(8) . . . . ?
C62 C63 C64 C68 -177.4(6) . . . . ?
C61 C60 C65 C66 43.3(8) . . . . ?
C59 C60 C65 C66 -141.1(6) . . . . ?
C61 C60 C65 C67 -81.1(7) . . . . ?
C59 C60 C65 C67 94.5(6) . . . . ?
C59 C64 C68 C69 127.1(6) . . . . ?
C63 C64 C68 C69 -56.0(6) . . . . ?
C59 C64 C68 C70 -109.2(6) . . . . ?
C63 C64 C68 C70 67.7(6) . . . . ?
C57 C58 C71 C72 80.2(5) . . . . ?
C53 C58 C71 C72 -90.7(6) . . . . ?
C57 C58 C71 C76 -90.9(6) . . . . ?
C53 C58 C71 C76 98.2(6) . . . . ?
C76 C71 C72 C73 -3.4(7) . . . . ?
C58 C71 C72 C73 -174.8(5) . . . . ?
C76 C71 C72 C77 172.9(5) . . . . ?
C58 C71 C72 C77 1.5(7) . . . . ?
C71 C72 C73 C74 2.5(9) . . . . ?
C77 C72 C73 C74 -174.0(6) . . . . ?
C72 C73 C74 C75 -0.2(9) . . . . ?
C73 C74 C75 C76 -1.1(9) . . . . ?
C74 C75 C76 C71 0.1(8) . . . . ?
C74 C75 C76 C80 176.8(5) . . . . ?
C72 C71 C76 C75 2.1(7) . . . . ?
C58 C71 C76 C75 173.0(4) . . . . ?
C72 C71 C76 C80 -174.5(5) . . . . ?
C58 C71 C76 C80 -3.6(7) . . . . ?
C73 C72 C77 C78 -51.0(8) . . . . ?
C71 C72 C77 C78 132.7(6) . . . . ?
C73 C72 C77 C79 72.4(7) . . . . ?
C71 C72 C77 C79 -103.9(7) . . . . ?
C75 C76 C80 C82 -99.2(6) . . . . ?
C71 C76 C80 C82 77.4(6) . . . . ?
C75 C76 C80 C81 24.2(7) . . . . ?
C71 C76 C80 C81 -159.3(5) . . . . ?
 
_refine_diff_density_max    1.267
_refine_diff_density_min   -0.701
_refine_diff_density_rms    0.066

_shelx_res_file
;
TITL 25236_final_a.res in Pbca
    shelx.res
    created by SHELXL-2019/3 at 10:37:22 on 17-Sep-2025
CELL  1.54178  28.3654  20.7939  29.8370   90.000   90.000   90.000
ZERR     8.00   0.0011   0.0008   0.0014    0.000    0.000    0.000
LATT   1
SYMM  1/2 + X, 1/2 - Y, - Z
SYMM  - X, 1/2 + Y, 1/2 - Z
SYMM  1/2 - X, - Y, 1/2 + Z
SFAC  C    H    GA   P
UNIT  880 1088 16 16
MERG   2
MORE -1
FMAP   2
PLAN   20
ACTA
HTAB    2.00000
SIZE     0.060   0.060   0.080
BOND   $H
CONF
L.S. 24 0  184
TEMP  -120.15
ABIN
WGHT    0.108600   24.215099
FVAR       0.10456
GA1   3    0.586463    0.223947    0.550400    11.00000    0.05537    0.04432 =
         0.11447    0.00602   -0.00168   -0.00279
GA2   3    0.640429    0.312174    0.492657    11.00000    0.05376    0.05296 =
         0.11876    0.01266   -0.00549   -0.00732
C1    1    0.571986    0.278869    0.498405    11.00000    0.05647    0.04960 =
         0.11580    0.00540   -0.00348   -0.00298
P1    4    0.560452    0.358783    0.522485    11.00000    0.06252    0.05500 =
         0.12670    0.00584   -0.00283    0.00277
C2    1    0.605895    0.363531    0.561559    11.00000    0.05343    0.05061 =
         0.10623    0.00790    0.00203   -0.00097
P2    4    0.647183    0.295662    0.571808    11.00000    0.06740    0.05204 =
         0.12971    0.00754   -0.00884   -0.00138
C3    1    0.538683    0.259273    0.460591    11.00000    0.06462    0.04218 =
         0.11929    0.00558   -0.00451   -0.00035
C4    1    0.494871    0.226231    0.481411    11.00000    0.06409    0.06723 =
         0.12672    0.00616   -0.00553   -0.00885
AFIX  23
H4A   2    0.505256    0.189563    0.500130    11.00000   -1.20000
H4B   2    0.478346    0.257220    0.501101    11.00000   -1.20000
AFIX   0
C5    1    0.562375    0.209813    0.430280    11.00000    0.06350    0.05714 =
         0.12049    0.00472   -0.00446   -0.00069
AFIX  23
H5A   2    0.573287    0.173015    0.448600    11.00000   -1.20000
H5B   2    0.590312    0.229485    0.415873    11.00000   -1.20000
AFIX   0
C6    1    0.519893    0.315024    0.431543    11.00000    0.07446    0.05862 =
         0.12481    0.01325   -0.00629   -0.00132
AFIX  23
H6A   2    0.503441    0.346488    0.450921    11.00000   -1.20000
H6B   2    0.546709    0.337270    0.417031    11.00000   -1.20000
AFIX   0
C7    1    0.460690    0.201990    0.445639    11.00000    0.07864    0.07130 =
         0.13179    0.00908   -0.01583   -0.01805
AFIX  13
H7    2    0.433205    0.180886    0.460613    11.00000   -1.20000
AFIX   0
C8    1    0.528379    0.185471    0.393898    11.00000    0.08109    0.06663 =
         0.12019    0.00095   -0.01296   -0.00451
AFIX  13
H8    2    0.544861    0.153342    0.374497    11.00000   -1.20000
AFIX   0
C9    1    0.486137    0.290894    0.395780    11.00000    0.08700    0.06284 =
         0.13765    0.01736   -0.02200    0.00232
AFIX  13
H9    2    0.475627    0.328071    0.377014    11.00000   -1.20000
AFIX   0
C10   1    0.485221    0.153660    0.416331    11.00000    0.08693    0.06343 =
         0.13966    0.00694   -0.01366   -0.01248
AFIX  23
H10A  2    0.463212    0.137820    0.393065    11.00000   -1.20000
H10B  2    0.495546    0.116498    0.434602    11.00000   -1.20000
AFIX   0
C11   1    0.511469    0.241296    0.365450    11.00000    0.09108    0.08101 =
         0.12338    0.01596   -0.01552   -0.01272
AFIX  23
H11A  2    0.489502    0.225531    0.342124    11.00000   -1.20000
H11B  2    0.538646    0.261872    0.350358    11.00000   -1.20000
AFIX   0
C12   1    0.442822    0.259265    0.417172    11.00000    0.06537    0.07870 =
         0.15956    0.00609   -0.01958   -0.00455
AFIX  23
H12A  2    0.420908    0.243928    0.393663    11.00000   -1.20000
H12B  2    0.425946    0.290547    0.436362    11.00000   -1.20000
AFIX   0
C13   1    0.613142    0.426115    0.587069    11.00000    0.05616    0.05010 =
         0.11433   -0.00067    0.00054    0.00034
C14   1    0.656677    0.461992    0.569907    11.00000    0.05968    0.05592 =
         0.11875    0.00112    0.00356   -0.00280
AFIX  23
H14A  2    0.684877    0.434405    0.573457    11.00000   -1.20000
H14B  2    0.652798    0.471533    0.537610    11.00000   -1.20000
AFIX   0
C15   1    0.569853    0.470676    0.582412    11.00000    0.06551    0.05675 =
         0.12879    0.00354    0.00664    0.00429
AFIX  23
H15A  2    0.564330    0.480169    0.550325    11.00000   -1.20000
H15B  2    0.541584    0.448500    0.594239    11.00000   -1.20000
AFIX   0
C16   1    0.620476    0.414129    0.637932    11.00000    0.10475    0.07332 =
         0.10143    0.00328   -0.00434   -0.00276
AFIX  23
H16A  2    0.592764    0.391048    0.650104    11.00000   -1.20000
H16B  2    0.648519    0.386493    0.642317    11.00000   -1.20000
AFIX   0
C17   1    0.663840    0.524811    0.595715    11.00000    0.05946    0.06648 =
         0.15005   -0.00819    0.00515   -0.00900
AFIX  13
H17   2    0.692275    0.547354    0.583644    11.00000   -1.20000
AFIX   0
C18   1    0.577216    0.533448    0.607845    11.00000    0.06158    0.06312 =
         0.14466   -0.00255    0.00704    0.00005
AFIX  13
H18   2    0.548821    0.561378    0.603881    11.00000   -1.20000
AFIX   0
C19   1    0.627127    0.476277    0.663318    11.00000    0.10560    0.09468 =
         0.11170   -0.00919   -0.00500    0.00364
AFIX  13
H19   2    0.631634    0.466620    0.695870    11.00000   -1.20000
AFIX   0
C20   1    0.620364    0.568174    0.589213    11.00000    0.07931    0.05399 =
         0.15569   -0.00502    0.00269   -0.00008
AFIX  23
H20A  2    0.624977    0.609462    0.605142    11.00000   -1.20000
H20B  2    0.615797    0.577461    0.556961    11.00000   -1.20000
AFIX   0
C21   1    0.584067    0.519584    0.657481    11.00000    0.08819    0.08269 =
         0.14246   -0.02409    0.01619   -0.00234
AFIX  23
H21A  2    0.555726    0.498012    0.669687    11.00000   -1.20000
H21B  2    0.588770    0.560354    0.674023    11.00000   -1.20000
AFIX   0
C22   1    0.671370    0.510838    0.645095    11.00000    0.08136    0.09028 =
         0.14449   -0.02172   -0.00609   -0.00101
AFIX  23
H22A  2    0.676551    0.551487    0.661653    11.00000   -1.20000
H22B  2    0.699489    0.483228    0.649111    11.00000   -1.20000
AFIX   0
C23   1    0.557651    0.146575    0.578360    11.00000    0.05929    0.05274 =
         0.10063    0.00507   -0.00434   -0.00432
C24   1    0.577209    0.085256    0.572609    11.00000    0.06603    0.04868 =
         0.11705    0.00637   -0.01559   -0.00447
C25   1    0.557568    0.031531    0.593914    11.00000    0.06853    0.05270 =
         0.13337    0.00972   -0.01170   -0.00218
AFIX  43
H25   2    0.571030   -0.009801    0.589415    11.00000   -1.20000
AFIX   0
C26   1    0.518976    0.038309    0.621252    11.00000    0.07821    0.05692 =
         0.12954    0.02123   -0.01114   -0.01144
AFIX  43
H26   2    0.505635    0.001579    0.635311    11.00000   -1.20000
AFIX   0
C27   1    0.499451    0.098241    0.628418    11.00000    0.06522    0.07035 =
         0.10928    0.01413   -0.00489   -0.01042
AFIX  43
H27   2    0.472890    0.102578    0.647575    11.00000   -1.20000
AFIX   0
C28   1    0.518708    0.153078    0.607463    11.00000    0.06561    0.05500 =
         0.10394    0.00753   -0.00912   -0.00661
C29   1    0.623478    0.072755    0.548374    11.00000    0.05575    0.04208 =
         0.14040    0.01078   -0.00416    0.00121
C30   1    0.624363    0.044413    0.506016    11.00000    0.06314    0.03726 =
         0.14110    0.00533    0.00060    0.00129
C31   1    0.667913    0.025952    0.488614    11.00000    0.06509    0.04540 =
         0.15920    0.00658    0.01047   -0.00001
AFIX  43
H31   2    0.669122    0.006891    0.459700    11.00000   -1.20000
AFIX   0
C32   1    0.709131    0.034500    0.512027    11.00000    0.05930    0.05075 =
         0.19786    0.00220    0.00143   -0.00134
AFIX  43
H32   2    0.738252    0.020363    0.499770    11.00000   -1.20000
AFIX   0
C33   1    0.707886    0.063605    0.553229    11.00000    0.06079    0.06522 =
         0.19730   -0.00272   -0.01815   -0.00005
AFIX  43
H33   2    0.736512    0.070069    0.569132    11.00000   -1.20000
AFIX   0
C34   1    0.666060    0.083713    0.572125    11.00000    0.06567    0.05584 =
         0.15226   -0.00138   -0.01287   -0.00183
C35   1    0.580296    0.031031    0.478776    11.00000    0.06617    0.04451 =
         0.13242    0.00246    0.00168    0.00141
AFIX  13
H35   2    0.555957    0.063051    0.488258    11.00000   -1.20000
AFIX   0
C36   1    0.587159    0.038951    0.428819    11.00000    0.09023    0.05293 =
         0.12724   -0.00566    0.00704   -0.00283
AFIX  33
H36A  2    0.557480    0.029633    0.413309    11.00000   -1.50000
H36B  2    0.596852    0.083216    0.422323    11.00000   -1.50000
H36C  2    0.611591    0.009136    0.418449    11.00000   -1.50000
AFIX   0
C37   1    0.560167   -0.036310    0.488643    11.00000    0.06747    0.05120 =
         0.14599    0.00714   -0.01049   -0.00822
AFIX  33
H37A  2    0.555742   -0.041362    0.521027    11.00000   -1.50000
H37B  2    0.529778   -0.041286    0.473408    11.00000   -1.50000
H37C  2    0.582178   -0.069117    0.477771    11.00000   -1.50000
AFIX   0
C38   1    0.666460    0.111351    0.619185    11.00000    0.08763    0.09035 =
         0.16295   -0.00552   -0.02833   -0.00560
AFIX  13
H38   2    0.636563    0.136203    0.623116    11.00000   -1.20000
AFIX   0
C39   1    0.707287    0.157450    0.628231    11.00000    0.10870    0.09634 =
         0.20913   -0.02847   -0.06083    0.00213
AFIX  33
H39A  2    0.707354    0.191536    0.605549    11.00000   -1.50000
H39B  2    0.703559    0.176582    0.658038    11.00000   -1.50000
H39C  2    0.737144    0.133811    0.626911    11.00000   -1.50000
AFIX   0
C40   1    0.667060    0.059500    0.654373    11.00000    0.13003    0.15283 =
         0.14200    0.00212   -0.02366   -0.02584
AFIX  33
H40A  2    0.667305    0.079246    0.684195    11.00000   -1.50000
H40B  2    0.638925    0.032529    0.651197    11.00000   -1.50000
H40C  2    0.695340    0.032962    0.650639    11.00000   -1.50000
AFIX   0
C41   1    0.501687    0.218337    0.622845    11.00000    0.07413    0.06158 =
         0.09518    0.00760    0.00359   -0.00654
C42   1    0.459563    0.245935    0.606730    11.00000    0.06179    0.07015 =
         0.11514    0.00024    0.00415   -0.00060
C43   1    0.447058    0.307037    0.622345    11.00000    0.06984    0.07296 =
         0.14726   -0.00067    0.00288    0.00483
AFIX  43
H43   2    0.419209    0.326936    0.611368    11.00000   -1.20000
AFIX   0
C44   1    0.474430    0.338809    0.653348    11.00000    0.09987    0.06911 =
         0.14181   -0.01350    0.00767    0.00471
AFIX  43
H44   2    0.465934    0.380953    0.662615    11.00000   -1.20000
AFIX   0
C45   1    0.513968    0.310118    0.671040    11.00000    0.11294    0.07767 =
         0.11648   -0.00131   -0.00027   -0.00488
AFIX  43
H45   2    0.531878    0.331964    0.693223    11.00000   -1.20000
AFIX   0
C46   1    0.527860    0.249712    0.656791    11.00000    0.09375    0.06949 =
         0.10063    0.00521   -0.00137   -0.01164
C47   1    0.425091    0.208341    0.577130    11.00000    0.06866    0.08226 =
         0.12663    0.00065   -0.00189    0.01304
AFIX  13
H47   2    0.443921    0.178973    0.557535    11.00000   -1.20000
AFIX   0
C48   1    0.395668    0.251924    0.546814    11.00000    0.07584    0.11495 =
         0.13379   -0.00695   -0.01019    0.02959
AFIX  33
H48A  2    0.416667    0.278708    0.528597    11.00000   -1.50000
H48B  2    0.375959    0.225462    0.527125    11.00000   -1.50000
H48C  2    0.375513    0.279548    0.565281    11.00000   -1.50000
AFIX   0
C49   1    0.391753    0.166993    0.605244    11.00000    0.07013    0.10302 =
         0.17222    0.00970   -0.00729   -0.01737
AFIX  33
H49A  2    0.410222    0.138798    0.624850    11.00000   -1.50000
H49B  2    0.371610    0.194881    0.623530    11.00000   -1.50000
H49C  2    0.372057    0.140795    0.585374    11.00000   -1.50000
AFIX   0
C50   1    0.568309    0.215287    0.681140    11.00000    0.12732    0.07457 =
         0.10107    0.01169   -0.02340   -0.00565
AFIX  13
H50   2    0.581481    0.182811    0.659828    11.00000   -1.20000
AFIX   0
C51   1    0.608841    0.257957    0.695614    11.00000    0.10461    0.09947 =
         0.13153    0.01087   -0.02735   -0.01286
AFIX  33
H51A  2    0.621067    0.281356    0.669580    11.00000   -1.50000
H51B  2    0.597714    0.288723    0.718135    11.00000   -1.50000
H51C  2    0.633960    0.231391    0.708491    11.00000   -1.50000
AFIX   0
C52   1    0.548998    0.179001    0.720314    11.00000    0.18930    0.14332 =
         0.12391    0.04265   -0.04101   -0.05927
AFIX  33
H52A  2    0.522854    0.151685    0.710382    11.00000   -1.50000
H52B  2    0.573864    0.152102    0.733296    11.00000   -1.50000
H52C  2    0.537619    0.209434    0.742940    11.00000   -1.50000
AFIX   0
C53   1    0.687360    0.362333    0.457427    11.00000    0.05620    0.04402 =
         0.10164    0.00103   -0.00515   -0.00285
C54   1    0.735308    0.351441    0.468218    11.00000    0.05840    0.04245 =
         0.11301    0.00009   -0.00709   -0.00207
C55   1    0.770649    0.387791    0.448751    11.00000    0.05251    0.05474 =
         0.13349    0.00756    0.00211    0.00015
AFIX  43
H55   2    0.802524    0.380421    0.457065    11.00000   -1.20000
AFIX   0
C56   1    0.760331    0.434689    0.417379    11.00000    0.06773    0.06106 =
         0.11879    0.00632    0.00511   -0.01258
AFIX  43
H56   2    0.784780    0.460326    0.404958    11.00000   -1.20000
AFIX   0
C57   1    0.714365    0.443810    0.404370    11.00000    0.07193    0.05104 =
         0.10891    0.00465    0.00382   -0.00751
AFIX  43
H57   2    0.707314    0.475334    0.382321    11.00000   -1.20000
AFIX   0
C58   1    0.677754    0.407541    0.422990    11.00000    0.06074    0.04870 =
         0.10191    0.00381   -0.00147   -0.00501
C59   1    0.752453    0.294440    0.494981    11.00000    0.05054    0.04540 =
         0.13355    0.00782   -0.00532   -0.00106
C60   1    0.750366    0.233030    0.474435    11.00000    0.05395    0.04472 =
         0.15016    0.00457   -0.00579   -0.00108
C61   1    0.772244    0.181701    0.496137    11.00000    0.07474    0.04366 =
         0.18584    0.00284   -0.01757   -0.00374
AFIX  43
H61   2    0.770592    0.140031    0.483179    11.00000   -1.20000
AFIX   0
C62   1    0.795933    0.189783    0.535454    11.00000    0.08494    0.05041 =
         0.17758    0.02150   -0.02782   -0.00139
AFIX  43
H62   2    0.810927    0.153896    0.549058    11.00000   -1.20000
AFIX   0
C63   1    0.798481    0.248703    0.555655    11.00000    0.06494    0.05979 =
         0.14711    0.01899   -0.01853    0.00359
AFIX  43
H63   2    0.815033    0.253315    0.583147    11.00000   -1.20000
AFIX   0
C64   1    0.776542    0.302996    0.535788    11.00000    0.05182    0.05084 =
         0.12995    0.01302   -0.00688   -0.00252
C65   1    0.728536    0.221945    0.428931    11.00000    0.07559    0.05020 =
         0.14457   -0.00759   -0.00704   -0.00302
AFIX  13
H65   2    0.706216    0.258197    0.423039    11.00000   -1.20000
AFIX   0
C66   1    0.700698    0.159701    0.425871    11.00000    0.11455    0.06090 =
         0.19277   -0.00292   -0.02429   -0.02323
AFIX  33
H66A  2    0.687487    0.155317    0.395677    11.00000   -1.50000
H66B  2    0.721595    0.123245    0.432088    11.00000   -1.50000
H66C  2    0.675052    0.160382    0.447874    11.00000   -1.50000
AFIX   0
C67   1    0.767179    0.224385    0.392743    11.00000    0.08889    0.13001 =
         0.15860   -0.01403   -0.00089   -0.01458
AFIX  33
H67A  2    0.753001    0.217189    0.363214    11.00000   -1.50000
H67B  2    0.782478    0.266635    0.393281    11.00000   -1.50000
H67C  2    0.790659    0.190884    0.398696    11.00000   -1.50000
AFIX   0
C68   1    0.782937    0.367184    0.559376    11.00000    0.05618    0.05542 =
         0.11767    0.00915   -0.00618    0.00114
AFIX  13
H68   2    0.763255    0.399622    0.543186    11.00000   -1.20000
AFIX   0
C69   1    0.767298    0.366632    0.607532    11.00000    0.08360    0.08560 =
         0.12033    0.00620   -0.00883   -0.00221
AFIX  33
H69A  2    0.772345    0.409250    0.620709    11.00000   -1.50000
H69B  2    0.733736    0.355670    0.609079    11.00000   -1.50000
H69C  2    0.785622    0.334617    0.624191    11.00000   -1.50000
AFIX   0
C70   1    0.834490    0.389565    0.556716    11.00000    0.06128    0.05876 =
         0.14939    0.00216   -0.00561   -0.00412
AFIX  33
H70A  2    0.844713    0.389940    0.525343    11.00000   -1.50000
H70B  2    0.837174    0.432991    0.569221    11.00000   -1.50000
H70C  2    0.854460    0.360038    0.573888    11.00000   -1.50000
AFIX   0
C71   1    0.631310    0.414286    0.398629    11.00000    0.06197    0.05501 =
         0.10158    0.01257   -0.00129   -0.00446
C72   1    0.625933    0.377561    0.359258    11.00000    0.07215    0.07219 =
         0.10275    0.00207   -0.00171   -0.01314
C73   1    0.584969    0.386278    0.333561    11.00000    0.08417    0.09287 =
         0.09945    0.00044   -0.00828   -0.01110
AFIX  43
H73   2    0.580445    0.360517    0.307620    11.00000   -1.20000
AFIX   0
C74   1    0.551331    0.430717    0.344688    11.00000    0.09347    0.08058 =
         0.11108    0.01722   -0.02109   -0.00531
AFIX  43
H74   2    0.524031    0.435617    0.326563    11.00000   -1.20000
AFIX   0
C75   1    0.557246    0.468164    0.382169    11.00000    0.07393    0.06576 =
         0.11633    0.02023   -0.00723   -0.00288
AFIX  43
H75   2    0.534071    0.499448    0.389452    11.00000   -1.20000
AFIX   0
C76   1    0.596917    0.461128    0.409984    11.00000    0.06434    0.05388 =
         0.10856    0.01700   -0.00671   -0.00289
C77   1    0.663564    0.332288    0.342204    11.00000    0.09977    0.08706 =
         0.10039   -0.00897    0.00070   -0.01173
AFIX  13
H77   2    0.687095    0.326257    0.366804    11.00000   -1.20000
AFIX   0
C78   1    0.645252    0.265406    0.328849    11.00000    0.11020    0.08247 =
         0.11731   -0.01331    0.00563   -0.00341
AFIX  33
H78A  2    0.671587    0.239003    0.318200    11.00000   -1.50000
H78B  2    0.630678    0.244750    0.354918    11.00000   -1.50000
H78C  2    0.621815    0.269824    0.304914    11.00000   -1.50000
AFIX   0
C79   1    0.689605    0.362260    0.301988    11.00000    0.12820    0.12212 =
         0.13003   -0.02147    0.02923   -0.03471
AFIX  33
H79A  2    0.713859    0.332395    0.291314    11.00000   -1.50000
H79B  2    0.667060    0.370768    0.277816    11.00000   -1.50000
H79C  2    0.704459    0.402680    0.311254    11.00000   -1.50000
AFIX   0
C80   1    0.603622    0.505502    0.449625    11.00000    0.06991    0.05309 =
         0.11395    0.00958   -0.00776    0.00342
AFIX  13
H80   2    0.617375    0.479547    0.474628    11.00000   -1.20000
AFIX   0
C81   1    0.557181    0.534369    0.466400    11.00000    0.07898    0.07546 =
         0.12691    0.01025    0.00060    0.01455
AFIX  33
H81A  2    0.563460    0.562626    0.492000    11.00000   -1.50000
H81B  2    0.542461    0.559258    0.442273    11.00000   -1.50000
H81C  2    0.535908    0.499692    0.475660    11.00000   -1.50000
AFIX   0
C82   1    0.638131    0.559951    0.439086    11.00000    0.07799    0.06446 =
         0.16681   -0.00852    0.00818   -0.00508
AFIX  33
H82A  2    0.641575    0.587625    0.465470    11.00000   -1.50000
H82B  2    0.668872    0.541738    0.431109    11.00000   -1.50000
H82C  2    0.626061    0.585380    0.413925    11.00000   -1.50000
AFIX   0
HKLF    4


REM  25236_final_a.res in Pbca
REM wR2 = 0.2546, GooF = S = 1.087, Restrained GooF = 1.087 for all data
REM R1 = 0.0847 for 12833 Fo > 4sig(Fo) and 0.0962 for all 16219 data
REM 775 parameters refined using 0 restraints

END

WGHT      0.1086     24.2150

REM No hydrogen bonds found for HTAB generation

REM Highest difference peak  1.267,  deepest hole -0.701,  1-sigma level  0.066
Q1    1   0.5535  0.3237  0.5532  11.00000  0.05    1.27
Q2    1   0.6091  0.2968  0.6033  11.00000  0.05    1.04
Q3    1   0.6073  0.2114  0.4614  11.00000  0.05    0.87
Q4    1   0.5402  0.3222  0.4941  11.00000  0.05    0.73
Q5    1   0.6267  0.3436  0.4989  11.00000  0.05    0.70
Q6    1   0.5880  0.2201  0.5116  11.00000  0.05    0.52
Q7    1   0.6425  0.3130  0.4544  11.00000  0.05    0.50
Q8    1   0.5874  0.2207  0.5957  11.00000  0.05    0.45
Q9    1   0.6002  0.2018  0.5514  11.00000  0.05    0.36
Q10   1   0.6322  0.2783  0.4428  11.00000  0.05    0.34
Q11   1   0.4826  0.1545  0.3588  11.00000  0.05    0.32
Q12   1   0.6274  0.2573  0.5327  11.00000  0.05    0.32
Q13   1   0.5983  0.3193  0.5276  11.00000  0.05    0.31
Q14   1   0.6403  0.2423  0.4053  11.00000  0.05    0.31
Q15   1   0.6298  0.3462  0.5544  11.00000  0.05    0.29
Q16   1   0.5902  0.3347  0.4810  11.00000  0.05    0.28
Q17   1   0.5892  0.3173  0.4980  11.00000  0.05    0.28
Q18   1   0.5868  0.1575  0.4680  11.00000  0.05    0.27
Q19   1   0.4787  0.2627  0.3315  11.00000  0.05    0.27
Q20   1   0.6604  0.3581  0.4589  11.00000  0.05    0.26
;
_shelx_res_checksum   65104

_shelx_hkl_file
;
   0  -1   0    0.20    0.30
   0  -1   0   -0.10    0.20
   0  -1   0    0.10    0.30
   0   1   0    0.40    0.30
   0   1   0    0.30    0.20
   0  -2   0 2366.86  396.16
   0  -3   0   -0.60    0.90
   0  -3   0    0.10    0.70
   0   3   0    0.60    0.80
   0  -3   0   -0.40    0.60
   0  -4   0 3333.37  558.34
   0  -5   0   -0.60    0.90
   0  -5   0   -0.90    1.60
   0   5   0   -0.30    1.30
   0  -5   0    0.60    1.30
   0   6   0   93.39   16.20
   0  -6   0  104.09   16.00
   0  -6   0   87.09   16.10
   0  -6   0   92.19   16.30
   0  -7   0   -1.30    1.60
   0  -7   0    0.60    0.80
   0  -7   0    0.00    1.40
   0   7   0   -1.00    1.40
   0   8   0  608.84  103.89
   0  -8   0  617.64  103.89
   0  -8   0  617.24  103.79
   0  -8   0  636.64  103.69
   0   9   0   -0.20    1.60
   0  -9   0    1.00    0.90
   0  -9   0   -1.70    1.50
   0  -9   0    0.70    1.90
   0 -10   0  145.49   23.90
   0 -10   0  144.59   24.10
   0  10   0  139.49   23.80
   0  10   0  134.79   24.20
   0 -10   0  148.59   24.30
   0 -11   0    0.80    2.00
   0 -11   0    0.80    1.00
   0  11   0    0.40    0.60
   0  11   0    0.80    1.90
   0 -11   0    0.40    1.60
   0 -12   0  327.97   54.19
   0  12   0  315.57   54.49
   0 -12   0  325.17   54.59
   0 -12   0  306.47   54.59
   0  12   0  332.87   54.09
   0 -13   0   -0.40    1.10
   0  13   0    0.30    0.70
   0 -13   0    0.20    2.10
   0  13   0   -0.70    0.50
   0  13   0    0.00    2.10
   0 -13   0    0.00    0.20
   0 -13   0    1.30    1.80
   0 -13   0   -0.40    0.30
   0 -13   0    2.30    2.40
   0 -14   0    6.70    2.30
   0 -14   0    4.30    0.70
   0 -14   0    4.60    0.70
   0 -14   0   -0.40    2.50
   0 -14   0    2.40    4.20
   0  14   0    2.70    1.00
   0 -14   0    3.10    0.70
   0  14   0    5.70    4.10
   0 -14   0    2.60    0.70
   0  14   0    3.90    0.80
   0  15   0    0.00    0.50
   0 -15   0    0.00    0.30
   0 -15   0   -0.10    2.50
   0 -15   0   -0.40    0.30
   0  15   0    0.00    2.60
   0 -15   0    1.20    2.00
   0  15   0   -0.80    0.90
   0 -15   0   -0.10    0.30
   0 -15   0   -0.50    0.30
   0 -15   0    0.60    2.50
   0 -16   0   50.89    9.20
   0 -16   0   53.09   10.00
   0 -16   0   45.90    8.40
   0 -16   0   51.79    8.50
   0  16   0   46.20    8.70
   0 -16   0   52.29    8.50
   0  16   0   47.80    9.70
   0 -16   0   57.39    9.70
   0 -16   0   53.39    8.40
   0  16   0   50.29    8.50
   0 -17   0   -0.20    0.30
   0  17   0    0.10    0.60
   0 -17   0   -0.20    0.30
   0  17   0    2.10    1.30
   0 -17   0   -1.40    3.00
   0 -17   0    2.60    2.40
   0 -17   0   -1.30    2.20
   0 -17   0    0.30    0.30
   0  17   0   -5.00    2.50
   0 -17   0    0.10    0.30
   0  18   0  127.09   24.30
   0  18   0  133.79   23.30
   0 -18   0  124.79   23.80
   0 -18   0  148.79   23.30
   0 -18   0  144.79   24.20
   0 -18   0  140.69   23.30
   0 -18   0  131.29   26.80
   0 -18   0  138.59   23.30
   0  19   0    1.10    3.20
   0 -19   0   -0.80    3.50
   0  19   0   -0.90    1.10
   0  19   0   -0.50    0.50
   0 -19   0   -0.90    2.20
   0 -19   0    0.50    0.30
   0 -19   0   -3.50    2.10
   0 -19   0    0.00    0.30
   0 -19   0    0.70    0.30
   0 -20   0   15.30    2.20
   0 -20   0   12.50    2.20
   0  20   0    4.30    4.40
   0  20   0   11.80    2.30
   0 -20   0   15.10    3.40
   0 -20   0   12.60    2.20
   0 -20   0   11.30    5.00
   0  21   0    0.50    0.60
   0 -21   0    0.90    0.30
   0 -21   0    0.20    0.30
   0 -21   0   -0.70    1.90
   0 -21   0   -0.20    0.30
   0 -22   0   18.20    2.90
   0  22   0   17.30    3.50
   0 -22   0   15.30    4.90
   0  22   0   17.20    3.00
   0 -22   0   16.40    3.00
   0 -23   0    0.10    0.20
   0  23   0    0.10    0.50
   0 -23   0   -0.20    0.30
   0  23   0   -0.70    1.30
   0 -23   0    0.30    0.30
   0 -24   0   19.70    3.00
   0  24   0   19.50    3.00
   0 -24   0   15.10    2.90
   0  24   0   14.70    3.30
   0  25   0    0.20    0.30
   0 -25   0    0.20    0.20
   1  -1   0    1.30    0.40
  -1  -1   0    0.30    0.30
  -1  -1   0    0.30    0.50
  -1  -1   0    0.50    0.40
  -1   1   0    1.10    0.30
  -1   1   0    0.50    0.40
   1  -1   0    0.50    0.30
   1  -2   0    1.20    0.60
  -1  -2   0    1.60    0.70
   1  -2   0    1.20    0.70
   1   2   0    0.50    0.60
  -1   2   0    1.60    0.60
  -1  -2   0    0.60    0.70
   1  -3   0    0.20    0.90
   1  -3   0   -1.30    0.90
  -1  -3   0    1.00    0.80
  -1  -3   0    0.60    0.80
   1  -3   0    0.80    1.00
  -1  -3   0    1.80    1.00
  -1   3   0   -0.30    0.80
   1   3   0   -0.30    1.30
   1  -3   0    0.30    0.50
   1  -4   0    0.80    0.60
   1  -4   0    0.80    1.40
   1   4   0   -0.40    1.10
  -1  -4   0   -0.50    0.90
  -1   4   0    1.90    1.30
   1  -4   0    1.10    1.10
  -1  -4   0    1.60    1.50
   1  -5   0    3.40    1.70
   1  -5   0    0.50    1.20
   1  -5   0   -0.70    0.70
  -1   5   0    2.40    1.30
   1   5   0   -1.20    1.20
  -1  -5   0    1.50    1.00
  -1  -5   0    0.20    1.50
  -1  -5   0    2.60    1.20
  -1   6   0    4.90    1.90
   1  -6   0    7.40    1.40
   1   6   0    6.00    1.90
  -1  -6   0    7.00    1.80
   1  -6   0    6.20    2.20
   1  -6   0    5.60    1.80
  -1  -6   0    6.50    1.50
  -1  -6   0    5.20    2.10
  -1  -7   0   -0.50    1.30
  -1   7   0    1.20    1.40
  -1  -7   0    1.10    0.90
   1  -7   0    0.30    1.60
   1  -7   0    3.90    1.60
   1   7   0    0.40    1.40
   1  -7   0    0.10    0.70
  -1  -7   0    0.10    1.60
   1  -8   0    0.10    1.70
  -1   8   0   -0.40    1.40
  -1  -8   0    0.80    1.40
   1   8   0    0.50    1.50
  -1  -8   0    1.70    1.70
   1  -8   0    0.40    1.40
  -1  -8   0    0.90    0.90
   1  -9   0    0.20    1.90
  -1  -9   0    0.30    1.90
  -1  -9   0    0.60    1.00
   1  -9   0    2.00    0.80
   1  -9   0    0.40    1.50
   1   9   0    0.30    1.60
  -1   9   0    2.70    1.70
  -1  -9   0    0.90    1.50
   1 -10   0   -0.10    0.80
  -1 -10   0    1.00    1.60
  -1 -10   0    0.60    2.10
   1 -10   0    1.20    1.70
   1  10   0    2.10    1.80
  -1 -10   0    2.20    1.00
  -1  10   0    1.40    1.80
  -1 -10   0    2.50    2.00
  -1  10   0    0.50    0.60
   1 -10   0   -2.30    1.80
  -1 -11   0    1.70    1.70
  -1 -11   0   -0.20    1.90
  -1 -11   0    3.80    1.10
   1 -11   0    1.90    1.00
   1 -11   0    1.10    0.40
   1  11   0   -0.10    1.90
  -1 -11   0    2.50    2.30
   1 -11   0    2.60    1.80
  -1  11   0    0.90    0.70
   1 -11   0    1.90    2.00
  -1  11   0    1.30    1.90
   1  11   0    1.30    0.60
  -1  12   0   -0.10    1.90
  -1 -12   0    1.40    2.40
  -1 -12   0    0.70    1.00
   1 -12   0    0.70    0.40
   1 -12   0    1.50    2.10
  -1  12   0    1.40    0.70
   1  12   0    2.30    2.10
   1 -12   0    0.80    1.00
   1  12   0    1.50    0.70
  -1 -12   0    1.80    1.80
   1 -12   0   -1.20    2.20
  -1 -12   0    2.80    2.20
   1 -13   0    1.20    2.20
  -1  13   0    0.80    0.80
   1  13   0    2.90    2.30
   1 -13   0    0.20    2.30
  -1 -13   0    1.50    0.40
   1 -13   0    1.10    0.30
   1 -13   0    1.30    0.40
  -1 -13   0    4.80    1.90
   1  13   0    1.40    0.80
  -1  13   0    0.70    0.40
  -1 -13   0    2.20    2.50
   1 -13   0    2.70    1.80
  -1 -13   0    1.20    0.40
  -1 -13   0    0.70    2.10
  -1 -13   0    1.40    1.20
  -1  13   0    2.60    2.30
   1 -13   0    1.30    0.40
  -1 -14   0    3.10    0.50
   1 -14   0    3.40    0.60
   1 -14   0    8.10    3.00
   1  14   0   11.70    3.90
   1 -14   0    4.90    2.20
   1 -14   0    2.50    0.60
  -1 -14   0    2.90    0.60
   1  14   0    3.80    1.00
  -1  14   0    2.40    3.90
   1 -14   0    4.40    4.30
  -1 -14   0    1.80    0.60
  -1 -14   0    3.30    3.40
   1  14   0    3.30    0.80
  -1  14   0    3.00    1.00
  -1  14   0    3.60    0.70
   1 -14   0    2.40    0.60
  -1 -14   0    5.20    2.90
   1 -14   0    1.60    0.50
  -1 -14   0    2.40    0.50
  -1 -14   0    6.50    2.20
   1 -14   0    3.00    0.60
  -1 -15   0    3.40    0.50
  -1 -15   0    6.60    2.90
  -1 -15   0    1.90    0.50
  -1 -15   0    1.60    0.50
  -1  15   0    5.00    2.60
   1  15   0    1.90    0.70
   1 -15   0    2.70    0.50
   1  15   0    2.40    1.00
  -1  15   0    3.30    1.10
  -1 -15   0    1.70    0.50
   1 -15   0    1.60    0.50
   1  15   0   11.20    3.10
  -1 -15   0    5.00    2.20
  -1 -15   0    2.80    2.80
   1 -15   0    5.20    2.70
   1 -15   0    1.40    0.50
  -1  15   0    2.10    0.70
   1 -15   0    2.50    0.50
   1 -15   0    4.80    2.30
   1 -15   0    0.90    2.80
   1  16   0    0.90    1.10
  -1 -16   0    1.00    0.30
   1  16   0    1.20    0.60
  -1 -16   0    1.00    2.30
   1  16   0    5.00    3.00
  -1 -16   0    0.60    0.30
   1 -16   0    1.10    0.30
  -1 -16   0    2.40    2.20
  -1  16   0    0.30    1.10
   1 -16   0    0.90    0.40
   1 -16   0    0.80    0.30
  -1  16   0    1.50    0.60
   1 -16   0    2.90    2.50
   1 -16   0    0.40    2.90
  -1 -16   0    0.00    0.40
   1 -16   0    0.90    0.40
  -1  16   0    0.20    2.70
  -1 -16   0    2.10    0.50
   1 -16   0    1.10    2.20
  -1 -16   0    1.60    3.00
  -1  17   0   -0.40    0.50
   1  17   0    0.40    2.80
   1  17   0   -0.30    0.60
  -1 -17   0   -0.20    0.40
  -1 -17   0   -0.10    0.30
  -1 -17   0    4.00    3.10
  -1  17   0    1.20    2.90
   1 -17   0    2.40    3.00
  -1 -17   0    2.80    2.30
   1 -17   0   -0.20    0.30
   1 -17   0    0.40    2.10
  -1  17   0   -1.70    1.20
  -1 -17   0   -0.20    0.30
   1  17   0    1.00    1.30
  -1 -17   0   -1.20    2.20
   1 -17   0   -3.30    2.20
   1 -17   0    0.30    0.30
  -1 -17   0    0.00    0.30
   1 -17   0    0.10    0.30
  -1  18   0    4.80    3.00
  -1 -18   0    0.00    0.30
   1 -18   0    0.10    0.30
  -1 -18   0   -4.60    2.00
   1  18   0    0.30    0.60
   1  18   0   -3.90    2.40
   1 -18   0   -1.10    2.20
   1 -18   0    0.30    0.30
   1 -18   0   -1.30    2.10
  -1 -18   0    0.60    0.40
  -1  18   0    0.30    0.50
  -1 -18   0    0.20    0.30
  -1 -18   0    0.60    2.20
  -1  18   0    0.60    1.10
   1 -18   0   -3.10    3.90
   1 -18   0    0.10    0.30
  -1 -18   0    0.00    0.30
   1  18   0    1.20    1.30
  -1  19   0    0.00    1.00
   1 -19   0    0.40    0.30
  -1  19   0   -2.70    3.00
  -1 -19   0    0.10    3.20
  -1 -19   0    0.90    0.30
   1 -19   0    3.40    3.50
   1 -19   0    2.00    2.50
   1  19   0   -0.70    1.20
  -1 -19   0   -0.90    2.50
  -1  19   0    0.40    0.60
  -1 -19   0   -0.20    2.20
   1  19   0    5.50    3.30
   1 -19   0    0.70    0.30
   1 -19   0    2.60    2.30
  -1 -19   0    1.00    0.40
  -1 -19   0    0.70    0.30
   1 -19   0    0.50    0.30
   1  19   0    2.30    0.70
   1 -20   0   -1.60    3.80
  -1 -20   0    3.30    2.30
  -1 -20   0    0.40    0.30
  -1  20   0    0.80    1.00
  -1  20   0   -1.20    3.70
   1  20   0    0.00    4.50
   1  20   0    0.50    1.10
   1 -20   0   -2.00    3.00
   1 -20   0    0.10    0.30
  -1  20   0    0.60    0.60
  -1 -20   0   -3.70    3.90
  -1 -20   0    0.40    0.30
   1 -20   0    0.00    0.30
   1  20   0    0.20    0.60
   1 -20   0    0.40    0.30
  -1 -20   0    0.50    0.30
   1 -20   0    1.70    2.40
   1 -21   0   -0.40    2.20
  -1 -21   0    1.30    0.30
   1  21   0    0.20    1.00
   1  21   0    1.20    0.60
  -1  21   0    0.50    0.60
   1 -21   0    0.40    0.40
  -1 -21   0    0.70    0.40
  -1 -21   0    0.00    2.20
  -1 -21   0    0.60    0.30
   1 -21   0    0.50    0.30
   1 -21   0    0.70    0.30
   1 -22   0    0.80    0.30
   1  22   0    1.50    0.60
  -1  22   0   -0.40    1.50
   1 -22   0    0.00    0.30
  -1  22   0    0.20    0.50
  -1 -22   0    0.10    0.30
  -1 -22   0    0.10    0.40
   1 -22   0    0.00    0.30
   1 -22   0    2.00    2.20
  -1 -22   0    0.90    0.50
  -1 -22   0    0.20    0.30
   1  23   0    0.70    1.40
  -1  23   0    0.50    0.50
   1 -23   0    0.50    0.30
  -1 -23   0    0.30    0.30
  -1 -23   0    0.00    0.20
   1 -23   0   -0.30    0.30
  -1 -23   0    0.40    0.30
  -1  23   0    0.50    1.20
   1  23   0    0.60    0.60
   1 -23   0    0.40    0.30
   1 -24   0    0.00    0.20
  -1 -24   0   -0.60    0.20
  -1  24   0    0.10    1.00
   1  24   0   -0.20    0.40
  -1  24   0    0.70    0.40
   1  24   0    0.10    1.10
   1 -24   0   -0.30    0.20
   1 -25   0    0.00    0.20
   1  25   0    0.00    0.30
   1  25   0   -0.60    1.00
  -1 -25   0    0.10    0.20
  -1  25   0   -0.50    0.30
  -2  -1   0 5419.96  905.11
  -2   2   0  582.24   91.79
  -2  -2   0  513.35   91.79
  -2  -2   0  565.94   91.79
   2  -2   0  536.75   91.79
   2  -2   0  548.45   91.79
  -2   3   0  621.84  100.39
  -2  -3   0  634.04  100.39
   2  -3   0  615.74  100.29
   2  -3   0  576.14  100.39
  -2  -3   0  565.34  100.39
   2  -3   0  601.44  100.29
  -2  -3   0  597.44  100.29
   2   3   0  591.64  100.39
   2  -4   0 2443.96  408.06
  -2   5   0  158.18   24.50
   2   5   0  153.68   24.50
  -2  -5   0  150.38   24.40
   2  -5   0  153.98   24.40
   2  -5   0  119.29   24.50
  -2  -5   0  146.19   24.40
   2  -5   0  136.99   24.30
  -2   6   0    2.10    1.40
  -2  -6   0    2.20    1.10
   2  -6   0    3.60    1.50
   2   6   0    1.20    1.40
  -2  -6   0    1.90    1.30
   2  -6   0   -0.30    1.60
   2  -6   0    1.50    0.70
  -2  -6   0    0.80    1.50
   2   7   0  195.68   33.60
  -2   7   0  191.08   33.60
  -2  -7   0  215.78   33.50
   2  -7   0  199.68   33.60
   2  -7   0  205.88   33.70
   2  -7   0  200.58   33.40
  -2  -7   0  190.48   33.60
  -2  -7   0  195.88   33.50
  -2  -8   0   16.30    4.40
  -2  -8   0   19.20    4.00
  -2  -8   0   24.20    3.90
   2  -8   0   22.00    4.50
   2  -8   0   24.40    4.20
  -2  -8   0   20.80    4.30
  -2   8   0   23.10    4.20
   2   8   0   19.70    4.20
   2  -9   0   39.60    6.40
   2   9   0   32.90    6.40
   2  -9   0   35.10    6.60
  -2  -9   0   37.70    6.10
  -2   9   0   34.30    6.40
  -2  -9   0   34.40    6.20
  -2  -9   0   38.60    6.60
   2  -9   0   31.70    5.90
   2  10   0   23.10    3.70
  -2 -10   0   22.00    4.20
  -2  10   0   18.80    3.70
   2 -10   0   19.70    4.60
  -2  10   0   23.90    4.50
  -2 -10   0   25.10    4.00
  -2 -10   0   18.50    4.40
   2  10   0   24.90    4.60
  -2 -10   0   14.50    4.60
   2 -10   0   23.10    4.30
  -2  11   0   75.69   12.30
   2 -11   0   76.99   12.70
  -2 -11   0   76.59   12.50
  -2  11   0   74.69   12.90
  -2 -11   0   75.19   12.90
   2 -11   0   74.19   13.00
   2 -11   0   72.69   12.30
  -2 -11   0   65.59   13.10
  -2 -11   0   69.49   12.60
   2  11   0   67.39   12.90
   2  11   0   71.99   12.30
  -2  12   0    0.70    1.90
  -2 -12   0    0.60    1.60
   2 -12   0    0.00    2.10
   2  12   0   -1.90    1.80
   2 -12   0    0.30    0.30
  -2  12   0   -0.10    0.70
   2 -12   0   -1.50    1.80
  -2 -12   0   -0.20    1.90
   2  12   0    0.60    0.60
  -2 -12   0   -1.50    0.90
  -2 -12   0    3.80    2.50
  -2 -13   0   44.60    7.50
  -2 -13   0   42.30    8.70
  -2  13   0   47.40    7.70
   2 -13   0   37.50    8.50
   2 -13   0   51.19    8.70
  -2 -13   0   47.30    8.20
  -2 -13   0   59.19    8.80
  -2  13   0   48.60    8.50
   2 -13   0   45.10    7.50
  -2 -13   0   49.70    7.90
   2  13   0   46.80    7.70
   2 -13   0   43.30    7.50
  -2 -13   0   42.90    7.50
   2 -13   0   50.89    8.30
   2  13   0   49.10    8.60
  -2 -13   0   44.80    7.50
   2 -13   0   45.40    7.50
  -2  13   0   44.40    7.60
  -2 -14   0    2.20    2.00
  -2  14   0   -1.20    2.30
  -2 -14   0    1.20    2.60
  -2 -14   0    1.00    1.40
  -2  14   0    0.60    0.50
   2 -14   0    2.70    2.90
  -2  14   0    0.90    0.90
   2  14   0   -1.00    0.70
  -2 -14   0    0.90    0.30
   2 -14   0   -1.90    1.90
   2  14   0    3.20    2.60
  -2 -14   0    0.60    0.30
   2 -14   0    1.30    0.30
  -2 -14   0    0.50    0.30
  -2 -14   0    6.60    2.80
   2 -14   0   -0.50    2.40
   2 -14   0    1.00    0.30
   2 -14   0    0.50    0.30
  -2 -14   0    0.40    0.30
   2 -14   0    0.00    0.30
   2 -14   0    1.10    0.30
   2 -15   0   69.79   13.60
  -2 -15   0   74.69   12.30
  -2  15   0   75.09   13.40
  -2  15   0   69.29   12.50
  -2 -15   0   70.49   12.30
   2 -15   0   70.59   12.30
   2 -15   0   70.09   12.30
   2 -15   0   75.99   13.00
  -2 -15   0   74.79   12.90
  -2 -15   0   73.39   12.30
  -2 -15   0   75.99   13.20
  -2  15   0   76.09   12.40
  -2 -15   0   68.79   12.70
  -2 -15   0   78.89   12.30
   2  15   0   75.49   12.40
   2 -15   0   74.29   12.30
   2 -15   0   76.79   12.30
   2  15   0   67.59   13.30
   2 -15   0   85.79   13.40
   2 -15   0   75.59   12.30
  -2 -15   0   63.09   13.50
   2  15   0   71.49   12.40
  -2 -16   0  125.29   21.70
   2 -16   0  118.39   20.90
  -2  16   0  122.99   21.80
   2  16   0  134.19   20.90
   2 -16   0  131.49   20.90
   2 -16   0  117.39   21.40
  -2 -16   0   92.39   21.80
  -2 -16   0  117.49   21.40
   2 -16   0   91.29   21.80
  -2 -16   0  119.19   20.90
   2  16   0  130.29   21.00
   2 -16   0  124.49   20.90
  -2 -16   0  124.89   20.90
   2 -16   0  128.39   21.80
   2  16   0  130.59   21.80
  -2 -16   0  134.39   20.90
  -2 -17   0    2.30    0.50
   2 -17   0    1.50    2.50
  -2  17   0   12.10    3.60
  -2 -17   0    2.00    0.50
   2  17   0    6.30    2.90
   2 -17   0    1.40    0.50
  -2 -17   0    2.30    0.40
  -2 -17   0    1.50    0.50
   2  17   0    3.30    1.40
  -2 -17   0    2.50    2.40
  -2  17   0    1.30    0.60
   2 -17   0    1.60    0.50
   2 -17   0    1.00    2.60
  -2  17   0    0.50    1.20
   2 -17   0    3.70    3.20
   2  17   0    2.50    0.70
  -2 -17   0    8.10    3.50
   2 -17   0    2.10    0.50
  -2 -17   0    2.00    2.10
   2 -18   0   -0.10    0.30
   2  18   0   -0.70    1.30
  -2  18   0    0.50    1.10
   2 -18   0    0.30    0.30
  -2 -18   0   -1.90    2.20
  -2 -18   0    1.00    2.10
   2 -18   0    0.60    2.30
   2  18   0    4.50    3.20
  -2 -18   0    1.40    3.80
  -2 -18   0   -0.10    0.30
   2 -18   0    1.90    2.50
  -2 -18   0    0.20    0.30
  -2 -18   0   -0.20    0.40
  -2  18   0    5.00    3.30
   2  18   0    0.00    0.60
  -2 -18   0    0.20    0.30
   2 -18   0    0.10    0.30
  -2  18   0   -0.40    0.50
  -2 -19   0   16.20    2.40
   2  19   0   12.40    4.30
   2  19   0    8.40    2.80
   2 -19   0   14.30    3.60
  -2 -19   0   12.60    2.40
   2 -19   0   13.10    2.40
  -2  19   0   14.60    2.50
   2 -19   0    6.00    4.60
  -2 -19   0   20.80    3.70
   2 -19   0   12.50    4.00
  -2 -19   0   12.80    2.40
   2 -19   0   15.40    2.40
  -2 -19   0   15.10    2.40
   2 -19   0   11.50    2.30
   2  19   0   15.00    2.50
  -2 -19   0   14.30    4.80
  -2  19   0    8.60    4.50
  -2 -20   0    4.60    0.80
   2 -20   0    4.10    4.70
   2 -20   0   -6.60    4.00
   2  20   0    1.30    1.40
   2  20   0   -0.20    4.90
  -2 -20   0    4.30    0.80
   2 -20   0    3.00    2.60
   2 -20   0    3.80    0.80
  -2 -20   0    8.30    3.20
  -2 -20   0    4.20    0.80
   2 -20   0    4.10    0.80
   2 -20   0    4.60    0.80
  -2 -20   0    4.80    3.90
  -2  20   0    4.40    1.00
   2  20   0    4.90    1.00
  -2 -21   0  121.29   18.90
   2 -21   0  104.19   19.50
  -2  21   0  114.29   19.00
   2 -21   0  116.59   18.90
   2 -21   0  114.29   18.90
  -2  21   0   99.89   19.20
   2  21   0  119.39   19.00
  -2 -21   0  117.69   18.90
   2 -21   0  112.19   18.90
  -2 -21   0  100.29   19.40
  -2 -21   0  106.19   18.90
   2 -22   0    8.90    3.10
   2  22   0    2.70    1.50
  -2 -22   0    7.00    1.20
  -2 -22   0    5.60    1.10
  -2  22   0    5.80    1.90
  -2 -22   0    6.30    1.10
  -2  22   0    6.60    1.20
  -2 -22   0    7.30    1.10
   2 -22   0    5.90    1.10
   2  22   0    6.90    1.20
  -2 -22   0    5.10    2.40
   2 -22   0    5.90    1.10
   2 -22   0    7.00    1.10
   2  23   0    8.80    2.40
   2 -23   0    8.50    1.70
  -2 -23   0   10.30    1.70
  -2 -23   0   11.40    1.70
  -2  23   0   11.60    1.80
  -2  23   0    7.90    2.10
   2  23   0    8.20    1.80
   2 -23   0    9.90    1.70
  -2 -24   0   -0.10    0.30
   2  24   0    0.20    0.40
  -2  24   0    0.00    0.40
  -2 -24   0    0.30    0.30
   2  24   0   -0.40    1.20
   2 -24   0    0.40    0.20
   2 -24   0    0.60    0.20
  -2  24   0    1.20    0.90
   2  25   0   13.60    2.10
   2  25   0    9.10    2.30
  -2  25   0   12.70    2.10
  -3   0   0    1.50    0.50
  -3   0   0    0.80    0.60
   3  -1   0    1.20    0.60
  -3   1   0    1.40    0.90
  -3   1   0    0.50    0.40
  -3   1   0    0.90    0.60
  -3  -1   0    0.10    0.70
  -3  -1   0    0.40    0.70
  -3  -2   0    1.90    1.30
  -3   2   0   -0.50    0.80
  -3  -2   0   -0.20    0.80
   3  -2   0   -0.10    0.60
   3  -2   0    0.60    0.80
  -3  -2   0    1.40    0.80
  -3  -3   0    2.90    1.30
  -3  -3   0    1.90    1.20
   3  -3   0    4.40    1.10
   3  -3   0    2.70    1.30
   3   3   0    3.60    1.20
  -3  -3   0    3.00    1.50
   3  -3   0    3.10    1.40
  -3  -3   0    4.40    1.00
  -3   3   0    3.60    1.20
  -3  -4   0    2.30    1.30
   3  -4   0    2.20    1.60
   3  -4   0    1.50    1.20
   3  -4   0    2.00    1.30
   3   4   0    1.90    1.30
  -3  -4   0    4.30    1.70
  -3  -4   0    1.10    1.40
  -3   4   0    3.40    1.50
  -3   5   0    5.90    1.70
  -3  -5   0    3.20    2.10
  -3  -5   0    5.90    1.50
  -3  -5   0    5.60    1.90
   3  -5   0    3.40    1.70
   3   5   0    5.60    1.70
  -3  -5   0    7.20    1.60
   3  -5   0    6.20    2.00
  -3  -6   0    0.30    1.20
  -3  -6   0    2.00    1.10
  -3   6   0    1.10    1.40
   3   6   0   -1.90    1.20
  -3  -6   0   -0.80    1.50
   3  -6   0    2.00    1.50
   3  -6   0    2.80    1.70
  -3  -6   0   -1.90    1.70
   3  -7   0    2.60    2.00
  -3   7   0    2.70    1.60
  -3  -7   0    5.10    1.80
  -3  -7   0    1.50    1.20
   3  -7   0    3.00    1.80
  -3  -7   0    4.50    1.40
  -3  -7   0    2.00    2.00
   3   7   0    4.00    1.70
   3  -8   0   -1.50    1.40
   3  -8   0    1.50    1.90
  -3  -8   0    0.20    1.00
  -3  -8   0    0.10    1.30
  -3  -8   0   -2.00    1.90
  -3  -8   0    0.70    1.60
  -3   8   0   -0.80    1.50
   3   8   0   -2.00    1.50
   3  -9   0    1.20    1.70
   3  -9   0    2.90    2.10
  -3   9   0   -0.10    1.60
   3   9   0    1.10    1.70
  -3  -9   0   -0.40    1.70
  -3  -9   0    1.10    1.10
  -3  -9   0   -0.90    1.30
  -3  -9   0    2.80    2.10
   3 -10   0    4.90    2.30
  -3 -10   0    3.90    2.00
  -3 -10   0    1.10    1.10
  -3 -10   0    2.30    1.60
   3  10   0    0.80    1.90
   3 -10   0    1.10    1.80
   3  10   0   -0.40    0.60
  -3 -10   0   -1.80    2.00
   3 -10   0    0.30    0.30
  -3  10   0    0.20    1.90
  -3  10   0    0.60    0.70
  -3  11   0    0.70    0.70
  -3  11   0   -1.30    1.90
  -3 -11   0    0.30    1.50
   3 -11   0    0.60    0.30
  -3 -11   0   -1.80    2.00
  -3 -11   0    2.80    1.90
   3 -11   0    2.70    2.20
  -3 -11   0   -0.80    1.10
   3  11   0   -0.20    1.80
   3 -11   0    2.10    2.00
   3  11   0    0.70    0.60
  -3 -12   0    1.10    2.00
   3 -12   0    1.40    1.90
   3 -12   0    1.30    0.40
  -3 -12   0   -0.80    2.20
  -3  12   0    2.70    2.00
  -3 -12   0    0.40    1.20
  -3  12   0    0.00    0.80
  -3 -12   0    1.10    1.60
   3  12   0    1.40    0.70
   3 -12   0    3.90    2.30
   3  12   0    1.30    2.00
  -3 -13   0    0.40    0.20
  -3 -13   0    0.40    2.30
  -3 -13   0    0.10    1.60
  -3  13   0    1.40    0.90
  -3 -13   0   -0.20    0.30
   3  13   0    0.90    0.80
   3 -13   0    0.60    0.30
   3 -13   0    1.00    1.90
  -3 -13   0    2.50    2.10
   3 -13   0    3.60    2.40
  -3  13   0    2.70    2.30
   3  13   0    2.90    2.20
  -3 -13   0    0.50    0.30
  -3 -13   0    0.30    1.20
   3 -13   0    0.40    0.30
  -3  13   0   -0.70    0.40
   3 -13   0    0.40    0.30
  -3 -14   0    1.40    1.40
  -3  14   0    0.50    2.30
   3 -14   0    1.00    2.40
  -3 -14   0    0.00    2.40
   3 -14   0    0.40    0.30
   3 -14   0    5.00    2.40
   3 -14   0    0.60    0.30
  -3 -14   0    0.40    2.10
  -3 -14   0    0.20    0.30
  -3 -14   0    0.40    0.30
  -3 -14   0    0.10    0.30
  -3 -14   0    2.20    1.80
  -3  14   0   -0.50    1.00
   3 -14   0    4.30    2.10
   3 -14   0    0.90    0.30
   3  14   0   -0.90    2.10
  -3 -14   0    0.10    0.20
   3  14   0    1.20    0.80
  -3  14   0    1.30    0.50
   3 -14   0    0.50    0.30
   3 -15   0    0.50    0.30
   3 -15   0    0.20    0.30
   3 -15   0   -2.80    2.00
  -3  15   0    0.10    0.50
  -3 -15   0   -4.10    1.90
   3 -15   0    0.30    0.30
  -3  15   0    0.70    1.10
  -3 -15   0    0.80    0.30
  -3 -15   0    0.30    0.30
  -3 -15   0    1.80    1.60
   3 -15   0   -0.40    2.40
  -3 -15   0    2.20    3.00
   3  15   0    1.70    2.50
   3 -15   0   -1.40    2.50
   3 -15   0    0.10    0.30
  -3  15   0    4.00    2.70
  -3 -15   0   -0.90    1.80
  -3 -15   0    0.00    0.40
   3  15   0    0.10    0.80
  -3 -15   0   -0.20    0.30
   3  15   0   -1.50    0.60
   3  16   0   -0.20    0.70
  -3 -16   0   -2.20    2.70
   3  16   0   -0.50    0.90
   3 -16   0    0.30    0.30
   3  16   0   -2.70    2.50
  -3 -16   0   -0.10    0.30
  -3  16   0   -0.10    0.60
   3 -16   0    0.10    2.40
   3 -16   0    3.10    2.40
  -3 -16   0    0.50    0.30
   3 -16   0    0.00    3.00
  -3 -16   0    5.40    2.50
   3 -16   0    0.50    0.50
   3 -16   0   -0.20    0.30
  -3  16   0   -1.10    1.00
  -3  16   0   -3.60    2.60
  -3 -16   0    0.00    0.30
  -3 -16   0    0.50    0.40
  -3 -16   0   -0.60    1.80
  -3  17   0   -0.60    1.00
  -3 -17   0    0.70    0.30
   3 -17   0   -1.40    3.10
   3 -17   0    0.30    0.30
  -3 -17   0    0.10    0.30
  -3 -17   0   -0.70    0.30
  -3 -17   0    1.50    1.90
  -3  17   0    0.60    2.90
  -3 -17   0    0.00    0.40
   3  17   0   -0.10    1.60
  -3 -17   0    2.10    2.50
   3 -17   0   -0.10    0.30
   3  17   0    1.30    2.90
  -3 -17   0    3.60    3.00
   3  17   0    0.20    0.60
  -3  17   0   -0.10    0.50
   3 -17   0   -0.40    2.40
   3 -17   0    0.10    0.30
   3 -17   0    1.30    2.30
  -3 -18   0    0.60    0.30
  -3 -18   0    0.40    0.30
   3 -18   0    0.20    0.30
   3  18   0    0.10    0.60
  -3  18   0    3.50    3.10
   3 -18   0    0.30    0.30
  -3  18   0    0.80    1.00
   3  18   0    2.70    1.30
   3  18   0   -2.60    2.50
  -3 -18   0    0.90    2.10
  -3  18   0   -0.50    0.50
  -3 -18   0    1.70    3.30
   3 -18   0    1.40    2.30
   3 -18   0    2.10    2.80
  -3 -18   0    3.10    2.10
  -3 -18   0    0.40    0.40
  -3 -18   0   -0.30    0.30
   3 -18   0    0.10    0.30
  -3  19   0    0.10    0.50
   3 -19   0    0.10    0.30
  -3 -19   0    0.30    0.30
   3  19   0    0.80    0.70
   3  19   0    2.00    3.00
  -3 -19   0   -0.10    1.90
   3 -19   0    5.00    3.00
  -3 -19   0   -5.50    3.10
   3 -19   0   -0.80    0.30
  -3 -19   0    0.00    0.40
   3  19   0    0.30    1.40
  -3 -19   0   -0.60    0.30
   3 -19   0    0.00    0.30
   3 -19   0   -1.80    3.50
  -3  19   0    1.70    3.30
  -3 -19   0    0.00    0.30
   3 -19   0   -4.70    2.00
   3 -20   0    3.90    3.40
  -3 -20   0    0.40    0.30
  -3 -20   0    1.00    0.30
  -3  20   0   -7.00    3.60
   3  20   0   -2.80    3.70
  -3 -20   0   -0.30    3.20
   3 -20   0    0.20    0.30
   3 -20   0    1.00    4.70
   3  20   0    1.30    1.30
   3 -20   0    0.50    0.30
  -3 -20   0    0.80    0.40
   3  20   0    0.00    0.60
   3 -20   0    0.10    0.30
  -3  20   0    1.20    0.60
   3 -20   0    5.40    3.40
   3 -21   0    1.00    0.40
  -3 -21   0    0.60    0.30
  -3 -21   0    0.90    0.40
  -3 -21   0    0.60    0.30
   3 -21   0    0.30    0.30
   3 -21   0    1.10    0.30
  -3 -21   0    0.00    1.80
  -3  21   0    0.60    0.60
  -3  21   0    0.60    1.50
   3  21   0    0.40    0.60
   3  21   0    0.50    1.10
   3 -21   0    3.20    2.20
  -3  22   0   -0.70    0.50
   3  22   0    0.70    1.00
   3  22   0    0.80    0.50
  -3 -22   0    0.70    0.30
   3 -22   0    0.00    0.30
   3 -22   0    2.90    2.90
  -3  22   0    0.10    1.40
   3 -22   0   -0.40    0.30
  -3 -22   0   -0.20    0.30
   3 -22   0    0.20    0.30
  -3 -22   0   -0.70    1.70
  -3 -22   0    0.10    0.30
  -3 -23   0   -0.30    0.30
   3  23   0   -0.40    0.50
   3  23   0   -0.90    1.60
   3 -23   0   -0.30    0.30
  -3  23   0   -1.20    1.10
  -3 -23   0    0.20    0.30
   3 -23   0    0.20    0.30
   3  23   0   -1.90    1.50
  -3  24   0   -0.10    0.40
  -3 -24   0    0.20    0.30
   3  24   0   -1.40    1.20
   3  24   0    0.20    0.40
   3 -24   0    0.20    0.20
  -3 -24   0   -0.30    0.20
   3 -24   0   -0.10    0.20
  -4   0   0 1614.14  269.47
  -4  -1   0  819.72  133.19
  -4   1   0  821.52  133.19
  -4  -1   0  831.32  133.19
   4  -1   0  782.02  133.19
   4  -1   0  753.52  133.09
  -4   1   0  779.12  133.19
  -4   2   0 1884.71  296.27
   4  -2   0 1905.11  296.17
  -4  -2   0 1597.64  296.27
  -4   2   0 1788.62  296.17
   4  -2   0 1692.03  296.17
  -4  -3   0  117.99   20.00
   4  -3   0  120.49   20.00
  -4  -3   0  102.69   20.10
   4  -3   0  118.79   20.10
  -4  -3   0  119.59   20.00
  -4  -3   0  122.19   20.10
  -4   3   0  130.49   20.10
   4   4   0  327.57   54.99
   4  -4   0  329.77   54.89
   4  -4   0  338.47   54.99
  -4  -4   0  295.67   54.99
  -4  -4   0  328.77   54.89
   4  -4   0  315.57   54.99
  -4  -4   0  351.76   54.99
  -4   4   0  338.67   54.99
  -4  -5   0  126.39   20.60
   4   5   0  122.89   20.70
   4  -5   0  120.99   20.70
  -4   5   0  125.19   20.70
  -4  -5   0  114.79   20.60
  -4  -5   0  118.89   20.60
  -4  -5   0  127.09   21.00
   4  -5   0  123.89   20.60
  -4  -6   0  176.08   29.50
  -4   6   0  180.88   29.60
   4  -6   0  166.38   29.60
  -4  -6   0  186.18   29.50
  -4  -6   0  155.48   29.50
   4  -6   0  182.88   29.50
   4   6   0  177.98   29.60
   4  -7   0  371.36   60.39
  -4  -7   0  381.76   60.29
   4  -7   0  351.76   60.49
   4   7   0  353.16   60.39
  -4  -7   0  351.16   60.39
  -4  -7   0  353.16   60.29
  -4   7   0  357.16   60.39
  -4  -8   0  213.88   36.10
   4  -8   0  219.08   36.40
   4  -8   0  219.48   36.20
  -4  -8   0  230.98   36.20
  -4  -8   0  211.58   36.30
  -4   8   0  199.48   36.20
   4   8   0  211.28   36.30
  -4  -9   0  169.18   29.30
   4  -9   0  180.38   29.40
  -4  -9   0  161.98   29.40
  -4   9   0  164.48   29.40
   4  -9   0  168.48   29.50
  -4  -9   0  188.48   29.30
   4   9   0  181.88   29.50
   4 -10   0  264.37   45.80
   4  10   0  260.47   45.70
  -4  10   0  278.67   45.70
  -4 -10   0  271.37   45.50
  -4 -10   0  264.37   45.70
   4  10   0  274.67   45.30
   4 -10   0  278.87   45.60
  -4  11   0    7.00    1.90
  -4 -11   0    5.90    2.00
  -4  11   0    3.70    2.40
   4  11   0    7.40    1.40
   4 -11   0    7.00    1.30
   4 -11   0    8.10    2.40
  -4 -11   0    5.60    2.50
  -4 -11   0   12.10    2.10
   4 -11   0    7.20    2.70
   4  11   0    4.60    2.40
  -4 -11   0    4.50    2.80
   4 -12   0   18.90    4.60
  -4 -12   0   25.00    3.90
  -4 -12   0   13.00    4.40
  -4  12   0   19.10    3.40
   4  12   0   21.20    4.30
   4 -12   0   18.60    3.30
   4  12   0   20.90    3.40
  -4 -12   0   19.80    4.30
  -4  12   0   21.30    4.40
   4 -12   0   20.90    4.20
  -4 -12   0   17.60    4.10
  -4  13   0   59.49   10.20
   4 -13   0   52.79    9.20
   4  13   0   55.89    9.30
  -4  13   0   52.39    9.30
  -4 -13   0   57.39    9.70
   4 -13   0   53.79    9.20
  -4  13   0   50.99    9.40
  -4 -13   0   53.19    9.20
  -4 -13   0   51.19   10.30
  -4 -13   0   58.49    9.20
   4 -13   0   61.89   10.00
  -4 -13   0   56.09    9.20
  -4 -13   0   60.09    9.60
   4  13   0   65.09   10.30
   4 -13   0   65.09   10.40
  -4 -13   0   64.79   10.30
  -4 -14   0   -0.30    1.30
   4 -14   0    1.00    2.30
   4 -14   0    0.80    2.50
  -4 -14   0    0.30    0.30
  -4  14   0    0.00    1.00
  -4 -14   0    0.00    1.60
  -4 -14   0   -1.80    1.80
  -4  14   0    0.80    0.50
   4  14   0    0.00    0.70
  -4 -14   0    0.10    4.40
  -4  14   0    3.40    2.40
   4 -14   0    0.70    0.30
   4 -14   0   -0.20    0.30
   4  14   0    0.80    2.40
   4 -14   0    0.50    0.30
  -4 -14   0    0.30    0.40
  -4 -14   0    1.00    0.30
   4 -14   0   -0.20    2.00
  -4 -14   0    0.60    0.30
  -4 -15   0   46.50    7.50
   4  15   0   47.20    7.70
  -4  15   0   45.40    7.60
  -4 -15   0   45.10    7.50
   4 -15   0   36.50    8.70
   4 -15   0   44.40    7.50
  -4 -15   0   49.20    8.20
   4 -15   0   41.70    7.50
   4  15   0   44.60    8.90
  -4 -15   0   51.19    8.20
  -4 -15   0   33.60    8.70
   4 -15   0   43.60    7.50
   4 -15   0   56.09    9.00
  -4 -15   0   43.10    7.50
  -4 -15   0   45.90    8.60
   4 -15   0   44.30    8.40
  -4 -15   0   47.90    7.50
  -4  15   0   46.40    8.80
  -4 -16   0    1.40    0.40
  -4 -16   0    1.60    0.40
   4 -16   0   -1.10    2.30
   4 -16   0    1.00    0.40
  -4  16   0    0.00    0.50
   4 -16   0    0.60    0.60
  -4 -16   0   -0.70    1.80
   4 -16   0    4.50    2.80
  -4  16   0    1.10    1.00
   4  16   0    1.60    2.60
  -4 -16   0    2.70    2.90
  -4 -16   0    1.30    0.60
   4  16   0    0.90    0.70
  -4 -16   0    1.50    0.50
  -4 -16   0    2.60    2.50
  -4 -16   0    0.70    1.80
   4  16   0    0.40    1.00
   4 -16   0    1.60    0.40
   4 -16   0   -1.60    2.90
  -4  16   0   -4.20    2.50
   4 -16   0    1.20    0.40
  -4 -17   0   13.90    2.40
  -4 -17   0   17.70    3.40
  -4 -17   0    9.40    4.30
   4 -17   0   15.40    2.40
   4 -17   0   18.00    3.80
  -4  17   0   12.70    2.50
   4 -17   0   14.80    4.10
  -4 -17   0   14.40    2.40
   4  17   0   17.50    2.70
   4 -17   0   12.00    2.40
   4  17   0   16.50    4.40
   4 -17   0   13.80    2.40
   4  17   0   13.50    2.50
  -4 -17   0   13.60    2.40
  -4 -17   0   14.60    2.40
   4 -17   0   16.00    4.60
  -4  17   0   12.60    4.10
  -4 -17   0   13.60    3.80
   4 -18   0   11.50    2.10
   4  18   0   11.30    2.20
  -4  18   0   16.30    4.50
   4 -18   0   10.90    4.10
  -4 -18   0   15.00    3.20
  -4 -18   0    9.30    4.00
   4  18   0   11.70    2.50
  -4 -18   0   11.90    2.10
  -4 -18   0   11.50    2.10
  -4 -18   0   14.70    2.10
   4 -18   0   13.40    2.10
   4 -18   0    9.30    6.20
   4  18   0    6.80    4.00
   4 -18   0   10.20    2.10
  -4 -18   0   12.10    2.10
   4 -18   0    9.50    3.30
  -4  18   0   12.50    2.20
  -4 -19   0   23.90    3.90
  -4 -19   0   33.60    6.20
   4 -19   0   26.70    5.30
   4  19   0   21.30    4.30
  -4  19   0   19.40    5.70
   4 -19   0    8.40    6.10
   4 -19   0   22.20    3.90
   4 -19   0   23.80    3.90
  -4 -19   0   23.20    3.90
   4 -19   0   22.50    3.90
  -4  19   0   24.60    4.00
   4 -19   0   26.40    5.60
  -4 -19   0   22.40    4.80
   4  19   0   22.50    4.00
   4  19   0   15.50    5.40
  -4 -19   0   24.30    3.90
  -4 -19   0   22.60    3.90
   4  20   0   24.80    5.80
   4 -20   0   22.60    4.00
  -4  20   0   19.10    4.40
  -4  20   0   19.00    6.20
   4 -20   0   28.60    6.00
   4 -20   0   24.30    4.00
  -4 -20   0   24.20    4.00
  -4 -20   0   19.50    4.80
   4  20   0   24.70    4.10
  -4 -20   0   23.90    4.00
   4 -20   0   17.40    6.40
   4 -20   0   23.10    4.00
  -4 -20   0   22.70    4.00
  -4 -20   0   24.10    6.10
  -4  20   0   21.90    4.10
  -4 -20   0   27.00    4.00
   4 -21   0   39.30    7.80
   4  21   0   45.80    7.00
   4 -21   0   38.80    7.00
   4 -21   0   43.00    7.00
  -4 -21   0   43.20    7.00
  -4  21   0   34.30    7.30
  -4 -21   0   38.70    7.60
  -4  21   0   42.70    7.00
   4 -21   0   40.60    7.00
  -4 -21   0   41.20    7.00
  -4  22   0    5.50    1.80
  -4 -22   0    6.50    1.20
  -4 -22   0    3.80    2.20
   4 -22   0    6.50    1.20
   4 -22   0    6.80    1.20
  -4 -22   0    7.90    1.20
   4  22   0    2.40    1.60
  -4  22   0    7.20    1.30
  -4 -22   0    7.00    1.20
   4 -22   0    4.70    3.00
   4  22   0    8.90    1.30
  -4 -23   0   11.50    2.10
   4  23   0   13.30    2.20
  -4 -23   0   13.40    2.10
  -4  23   0   12.10    2.20
   4 -23   0   13.10    2.10
   4 -23   0   12.20    2.10
  -4  24   0    0.30    0.40
   4 -24   0    0.10    0.20
  -4 -24   0   -0.10    0.20
   4  24   0    0.30    0.40
   4 -24   0    0.10    0.20
   4  24   0    0.80    1.20
  -4 -24   0    0.40    0.20
  -5   0   0    2.70    1.10
  -5   0   0    4.10    1.10
  -5  -1   0    3.20    1.20
  -5  -1   0    5.90    1.30
   5  -1   0    3.50    1.10
  -5   1   0    4.10    1.10
  -5   1   0    3.20    1.20
  -5  -2   0    2.20    1.40
   5  -2   0    1.30    1.10
  -5  -2   0    2.20    1.20
  -5   2   0    0.20    0.60
  -5   2   0    1.20    1.40
  -5  -3   0    1.80    0.80
   5  -3   0    3.00    1.50
  -5  -3   0    0.90    1.40
  -5  -3   0   -0.40    1.20
   5  -3   0    2.80    1.30
   5  -4   0   16.70    3.20
  -5  -4   0   19.00    3.40
  -5  -4   0   19.00    3.60
  -5  -4   0   17.70    3.40
   5  -4   0   19.60    3.50
  -5  -4   0   17.60    3.20
  -5   4   0   17.10    3.40
   5   4   0   18.20    3.40
   5  -4   0   15.20    3.30
   5  -5   0    3.50    1.40
  -5  -5   0    1.20    1.30
   5   5   0    1.00    1.30
   5  -5   0   -1.00    1.70
  -5  -5   0    1.90    1.10
  -5  -5   0    1.50    1.30
  -5  -5   0    4.00    3.00
  -5   5   0    0.50    1.40
   5  -6   0    4.50    2.10
  -5  -6   0    4.80    1.90
  -5   6   0    4.50    1.80
   5  -6   0    3.90    1.90
   5   6   0    6.90    1.90
  -5  -6   0    7.80    1.60
  -5  -6   0    6.60    1.70
  -5  -6   0    5.60    2.30
  -5  -7   0    2.00    1.50
  -5   7   0    1.50    1.50
  -5  -7   0    3.40    2.00
   5  -7   0    4.40    1.90
  -5  -7   0   -1.90    1.10
   5  -7   0   -0.60    1.50
  -5  -7   0    0.20    1.20
   5   7   0    0.80    1.50
   5  -8   0    1.90    1.60
  -5  -8   0    4.80    1.80
   5  -8   0    0.40    2.00
  -5   8   0    2.90    1.70
  -5  -8   0    1.70    1.30
  -5  -8   0    0.50    1.30
   5   8   0    5.40    2.00
  -5  -8   0    1.00    2.90
  -5  -9   0    2.00    2.20
  -5  -9   0   -3.60    1.50
   5  -9   0    1.10    1.70
   5   9   0    1.70    1.80
  -5  -9   0    2.30    1.30
  -5  -9   0   -1.40    1.30
  -5   9   0    1.70    1.80
   5  -9   0   -1.70    1.90
  -5 -10   0    0.70    1.40
  -5 -10   0    1.50    2.00
   5 -10   0    0.00    0.30
  -5 -10   0    0.80    1.30
   5  10   0   -1.00    1.70
  -5 -10   0   -2.60    2.10
   5 -10   0   -1.10    1.90
   5 -10   0    0.00    1.70
   5  10   0    0.60    1.00
  -5  10   0    1.90    1.90
  -5 -11   0    0.70    2.30
   5  11   0    0.20    1.90
   5 -11   0   -2.20    2.10
   5  11   0   -0.30    0.60
  -5  11   0    0.50    0.90
  -5  11   0   -0.40    1.80
  -5 -11   0    1.10    1.80
   5 -11   0    0.30    1.80
   5 -11   0   -0.40    0.30
  -5 -11   0    3.00    1.40
  -5 -11   0    0.40    1.50
   5 -12   0    0.10    2.30
  -5 -12   0    1.60    0.40
  -5  12   0    0.50    1.00
  -5 -12   0    2.80    2.00
  -5 -12   0    0.30    0.40
  -5  12   0    1.90    2.10
   5  12   0    1.60    0.70
   5 -12   0    0.90    2.00
   5  12   0    2.10    2.10
  -5  12   0    0.60    0.90
  -5 -12   0    2.00    2.40
  -5 -12   0    3.20    1.40
  -5  12   0    1.10    0.80
   5 -12   0    2.00    0.40
   5 -13   0   -1.50    1.80
   5  13   0   -0.90    1.90
  -5  13   0   -0.30    2.20
  -5 -13   0    1.30    1.60
   5 -13   0    0.70    0.40
  -5  13   0    0.00    0.90
  -5 -13   0    0.50    0.30
  -5 -13   0    0.60    1.90
   5  13   0    0.90    0.70
  -5 -13   0    0.70    0.40
   5 -13   0   -1.10    2.20
  -5 -13   0    0.50    0.30
  -5 -13   0   -1.10    1.10
  -5  13   0    1.30    0.50
  -5 -13   0    2.30    2.60
   5 -13   0    0.50    0.40
   5  14   0    0.20    2.10
   5 -14   0   -5.00    2.10
  -5 -14   0   -0.10    0.20
  -5  14   0    0.50    0.90
  -5  14   0    0.00    0.50
   5 -14   0   -0.20    0.30
   5  14   0    1.50    0.80
   5 -14   0   -0.20    0.30
   5 -14   0    0.80    0.30
  -5 -14   0   -0.80    1.40
  -5 -14   0   -0.30    0.20
  -5 -14   0    1.20    2.40
   5 -14   0    0.40    2.00
  -5 -14   0    0.30    1.60
  -5 -14   0    0.20    0.40
  -5 -14   0   -0.60    0.30
  -5 -14   0   -1.00    2.00
  -5  14   0    0.90    2.50
   5 -15   0    3.90    2.60
   5 -15   0    0.00    0.30
  -5  15   0   -0.40    0.50
  -5 -15   0    0.70    0.30
  -5 -15   0    0.40    0.30
   5 -15   0    3.00    2.10
  -5 -15   0    0.40    0.40
  -5  15   0    0.20    0.50
  -5 -15   0   -0.20    0.30
  -5 -15   0   -1.80    1.40
  -5 -15   0    2.60    1.80
  -5  15   0   -0.10    0.80
  -5 -15   0    0.40    0.60
  -5 -15   0    1.40    2.10
   5 -15   0    0.70    2.60
  -5 -15   0    3.90    3.00
   5 -15   0    0.50    0.30
   5  15   0   -0.10    2.50
  -5  15   0   -0.80    2.60
   5  15   0   -0.30    0.80
   5 -15   0    0.60    0.40
  -5 -16   0    0.60    0.30
   5  16   0   -0.60    2.60
  -5 -16   0    0.70    1.80
   5 -16   0   -0.90    2.50
   5  16   0   -1.50    0.60
   5  16   0    0.40    0.90
  -5 -16   0    0.30    0.30
  -5  16   0    2.00    2.90
  -5  16   0    0.10    0.50
  -5 -16   0   -2.00    1.90
   5 -16   0    2.20    2.80
   5 -16   0    0.20    0.40
  -5 -16   0    0.30    0.30
  -5 -16   0    0.50    0.40
   5 -16   0    0.70    0.30
   5 -16   0    0.60    0.30
   5 -16   0    0.60    0.40
  -5 -16   0    2.00    2.90
   5 -16   0   -0.20    2.10
  -5 -16   0    0.50    1.80
   5 -17   0   -2.30    3.10
  -5 -17   0   -0.10    0.40
   5  17   0    0.40    1.10
   5 -17   0    0.30    0.30
  -5 -17   0    0.70    0.30
   5 -17   0   -0.50    0.30
   5  17   0   -0.90    0.60
   5 -17   0   -0.40    2.30
   5 -17   0   -0.30    0.30
  -5 -17   0    0.20    0.30
   5  17   0    5.40    3.20
  -5 -17   0   -1.80    2.80
  -5 -17   0    3.00    2.00
  -5  17   0   -1.10    2.70
  -5 -17   0    0.40    0.30
  -5  17   0    0.50    0.50
   5 -17   0    1.90    3.00
  -5 -18   0    0.50    0.40
   5 -18   0    0.20    2.60
   5 -18   0    0.80    3.20
   5 -18   0    0.20    0.30
   5 -18   0    0.50    0.30
   5 -18   0    1.40    2.30
   5 -18   0   -0.20    0.30
   5  18   0    0.60    0.60
   5  18   0   -4.20    2.40
  -5  18   0    1.60    3.20
  -5 -18   0    3.30    2.00
   5  18   0   -0.10    1.30
  -5 -18   0    0.80    0.30
  -5 -18   0    0.10    0.30
  -5 -18   0    0.20    0.30
  -5 -18   0    1.50    3.00
  -5  18   0   -0.60    0.50
  -5 -19   0    0.30    0.30
  -5 -19   0    3.70    3.20
   5 -19   0   -2.50    4.30
   5 -19   0    0.30    0.40
  -5  19   0    0.50    3.50
  -5 -19   0    1.10    1.80
   5 -19   0    0.00    0.30
  -5  19   0   -0.20    1.70
   5  19   0    0.00    0.60
   5 -19   0   -3.30    2.20
  -5 -19   0   -0.40    0.30
  -5  19   0   -0.40    0.50
  -5 -19   0    0.20    0.40
   5  19   0   -0.50    2.80
   5 -19   0    0.40    0.30
   5  19   0    0.50    1.40
  -5 -19   0   -0.40    0.30
   5 -19   0   -5.90    2.30
   5 -20   0    0.60    0.30
  -5 -20   0   -3.40    3.10
   5  20   0   -0.90    1.40
   5 -20   0    1.00    2.70
   5  20   0    4.00    3.30
   5 -20   0    1.80    2.50
   5 -20   0    0.10    0.30
  -5  20   0   -0.90    0.50
  -5  20   0    1.40    1.50
   5  20   0    0.30    0.60
  -5 -20   0    0.60    0.40
  -5 -20   0    1.90    1.90
  -5 -20   0   -0.10    0.40
   5 -20   0    0.40    0.30
  -5  20   0    0.30    4.10
  -5 -20   0    0.60    0.30
   5 -21   0   -1.20    2.10
  -5 -21   0    0.10    0.30
  -5  21   0   -0.30    0.50
   5 -21   0    0.30    0.30
   5 -21   0    0.30    0.30
  -5 -21   0    0.30    0.40
   5  21   0   -0.90    1.20
   5  21   0    0.80    0.60
  -5 -21   0    4.60    1.90
  -5 -21   0    0.30    0.30
  -5 -22   0    0.10    0.40
  -5 -22   0    0.40    0.30
   5 -22   0   -1.10    2.10
   5 -22   0   -0.30    0.30
   5 -22   0   -0.30    0.30
  -5  22   0    0.40    0.50
   5  22   0   -0.10    0.50
   5  22   0   -0.80    1.00
  -5 -22   0   -0.10    0.40
   5 -23   0    0.20    0.30
  -5 -23   0    0.70    0.30
   5 -23   0    0.50    0.30
   5  23   0   -0.60    0.90
   5  23   0    0.70    0.50
  -5  23   0    0.30    0.50
  -5 -23   0    0.10    0.30
   5  24   0    0.50    1.30
   5  24   0    0.20    0.40
  -5 -24   0   -0.10    0.30
   5 -24   0   -0.10    0.20
   5 -24   0   -0.20    0.20
  -5 -24   0   -0.10    0.30
  -5  24   0   -0.10    0.40
  -6   0   0  883.71  136.59
  -6   0   0  752.72  136.59
  -6  -1   0  490.95   75.99
  -6   1   0  462.35   75.99
   6  -1   0  417.46   75.99
  -6   1   0  450.85   75.99
  -6  -1   0  455.65   75.99
  -6   2   0   35.90    6.00
   6  -2   0   38.80    6.20
  -6  -2   0   32.90    6.20
  -6   2   0   33.70    6.30
  -6   2   0   30.40    6.20
  -6  -2   0   36.60    6.20
   6  -3   0  337.67   59.89
  -6   3   0  360.06   59.79
  -6  -3   0  337.97   59.89
   6  -3   0  376.66   59.89
  -6  -3   0  375.16   59.89
  -6  -3   0  347.37   59.79
  -6   3   0  370.26   59.89
   6  -4   0  822.52  137.79
   6  -4   0  816.82  137.89
  -6   4   0  859.11  137.89
  -6  -4   0  803.12  137.79
  -6  -5   0  107.09   18.10
  -6  -5   0   98.19   18.40
   6  -5   0  113.89   18.40
   6  -5   0  110.29   18.30
   6   5   0  101.09   18.30
  -6  -5   0  110.69   18.30
  -6   5   0  108.19   18.30
  -6  -5   0  112.99   18.30
   6  -6   0  190.78   32.40
  -6  -6   0  161.38   32.50
  -6  -6   0  199.28   32.40
   6  -6   0  202.98   32.50
  -6  -6   0  191.78   32.30
   6   6   0  187.38   32.40
  -6   6   0  201.88   32.40
  -6  -6   0  200.88   32.30
  -6  -7   0    8.10    1.50
  -6  -7   0    0.80    1.60
   6   7   0    5.10    1.90
  -6  -7   0    5.30    1.60
   6  -7   0    3.90    1.90
  -6  -7   0    2.70    2.10
  -6   7   0    3.60    1.80
   6  -7   0    0.90    2.00
  -6  -8   0  140.99   29.20
   6  -8   0  161.28   29.20
   6  -8   0  182.88   29.10
  -6  -8   0  181.98   28.90
   6   8   0  167.88   29.20
  -6  -8   0  193.78   29.00
  -6   8   0  169.98   29.10
  -6  -8   0  165.18   29.10
  -6  -9   0  550.84   85.09
   6  -9   0  520.65   85.19
  -6  -9   0  492.25   84.99
   6  -9   0  512.95   85.09
  -6  -9   0  490.95   85.09
   6   9   0  497.15   85.19
  -6   9   0  491.35   85.09
   6 -10   0  160.08   26.40
  -6 -10   0  161.88   26.30
   6  10   0  162.48   26.10
   6 -10   0  155.68   26.10
  -6 -10   0  134.99   26.40
  -6  10   0  157.48   26.50
   6  10   0  150.78   26.50
  -6 -10   0  172.28   26.40
  -6 -10   0  131.59   26.60
   6 -10   0  156.48   26.60
  -6  11   0  329.57   56.19
  -6 -11   0  358.66   55.99
  -6 -11   0  322.57   56.09
   6 -11   0  355.86   56.29
   6  11   0  335.97   56.19
   6 -11   0  330.57   56.19
  -6 -11   0  336.07   55.99
   6  11   0  345.37   55.79
  -6 -11   0  284.47   56.19
   6 -11   0  328.87   55.69
  -6 -12   0  186.18   30.70
   6  12   0  177.08   30.80
   6 -12   0  208.18   31.00
  -6 -12   0  169.28   30.20
   6 -12   0  178.38   30.20
  -6 -12   0  181.48   30.20
  -6  12   0  184.68   30.80
  -6 -12   0  151.38   30.80
   6  12   0  196.38   30.30
  -6 -12   0  200.78   30.20
  -6 -12   0  200.18   30.60
   6 -12   0  160.98   30.20
   6 -12   0  181.78   30.70
  -6  12   0  175.68   30.20
  -6 -12   0  166.78   30.90
  -6 -13   0   13.10    2.30
  -6 -13   0   10.30    2.80
  -6  13   0    6.30    1.60
   6 -13   0    5.10    2.50
  -6 -13   0    8.50    1.40
  -6  13   0   11.40    3.10
   6  13   0    8.70    1.60
  -6 -13   0    9.40    2.40
  -6 -13   0    9.20    3.30
  -6 -13   0    8.90    1.50
   6 -13   0    7.00    1.40
   6  13   0   12.00    3.00
   6 -13   0    7.80    2.90
  -6  13   0    7.20    1.50
   6 -13   0    9.40    1.40
  -6 -13   0    7.90    1.40
   6  14   0  212.48   33.40
  -6  14   0  214.28   33.30
  -6 -14   0  214.38   33.30
  -6 -14   0  155.18   34.00
   6  14   0  202.98   34.10
  -6 -14   0  191.38   33.30
  -6 -14   0  190.78   33.60
  -6  14   0  198.78   33.30
   6 -14   0  189.78   33.30
   6 -14   0  194.88   33.80
  -6  14   0  213.48   34.10
  -6 -14   0  199.38   33.30
  -6 -14   0  197.48   33.90
   6 -14   0  191.98   33.30
   6 -14   0  201.08   34.10
  -6 -14   0  193.98   33.70
  -6 -14   0  201.48   33.30
   6  15   0   92.49   15.20
   6 -15   0   85.89   15.10
   6 -15   0   70.19   16.10
  -6 -15   0   91.59   15.10
   6  15   0   88.19   16.10
  -6 -15   0   92.69   15.10
   6 -15   0   90.49   15.10
   6 -15   0   86.59   15.10
  -6 -15   0   88.59   15.10
  -6  15   0   90.39   15.20
   6 -15   0   91.49   16.10
  -6 -15   0   96.49   15.10
  -6  15   0   86.79   16.10
  -6 -15   0  106.09   17.20
  -6 -15   0   83.49   15.60
  -6  15   0   96.59   15.10
  -6 -15   0   78.19   16.20
   6 -15   0   86.69   15.80
  -6 -16   0  152.98   26.10
  -6 -16   0  156.98   27.10
  -6 -16   0  162.98   26.10
   6  16   0  154.98   26.10
  -6 -16   0  138.59   26.10
   6 -16   0  148.99   26.10
   6  16   0  167.58   26.20
   6  16   0  164.88   27.10
  -6 -16   0  163.78   26.10
  -6 -16   0  160.48   26.10
  -6  16   0  161.78   26.10
   6 -16   0  149.39   26.10
  -6 -16   0  147.39   26.50
  -6  16   0  155.48   27.10
   6 -16   0  157.98   26.70
   6 -16   0  167.58   27.10
   6 -16   0  158.58   26.10
  -6 -16   0  155.38   26.50
   6 -17   0   47.60    8.90
  -6 -17   0   47.10    8.40
  -6  17   0   49.10    7.80
   6 -17   0   46.80    7.80
  -6 -17   0   43.90    9.50
   6  17   0   43.10    9.30
  -6 -17   0   49.60    7.80
  -6 -17   0   50.99    7.80
   6 -17   0   50.99    9.40
   6  17   0   46.60    7.90
   6 -17   0   47.20    7.80
   6 -17   0   42.90    7.80
  -6 -17   0   40.30    7.90
   6 -17   0   40.00    9.30
   6 -17   0   43.20    7.80
  -6  17   0   54.29    9.60
  -6 -17   0   46.90    9.30
   6  17   0   50.79    8.00
  -6 -17   0   45.90    7.80
  -6 -17   0   48.00    7.80
   6  18   0   46.90    8.00
  -6 -18   0   46.20    9.20
   6 -18   0   44.80    7.70
  -6 -18   0   49.99    7.80
  -6 -18   0   44.60    8.30
   6 -18   0   45.40    9.20
   6 -18   0   47.10    7.70
  -6  18   0   39.50    8.20
  -6  18   0   48.40    7.80
   6  18   0   50.69    9.30
   6 -18   0   43.30    7.70
  -6 -18   0   47.10    7.70
  -6  18   0   51.29    9.80
   6 -18   0   39.50    9.20
  -6 -18   0   48.30    7.70
   6 -18   0   43.60    8.70
   6  18   0   48.40    7.80
  -6 -18   0   42.70    7.70
  -6  19   0   10.60    1.90
  -6 -19   0   11.50    1.90
   6  19   0    5.30    3.90
  -6 -19   0   11.10    1.90
  -6  19   0    5.10    2.70
   6  19   0    9.30    2.40
   6 -19   0    5.60    3.20
   6 -19   0   12.30    1.90
  -6 -19   0   10.20    1.90
  -6 -19   0    9.50    2.90
   6  19   0   11.50    2.00
  -6  19   0    6.10    4.60
  -6 -19   0    6.90    3.90
   6 -19   0   11.10    1.90
   6 -19   0    4.70    3.60
  -6 -20   0   75.49   12.80
   6  20   0   63.09   14.10
   6 -20   0   75.59   12.80
  -6 -20   0   73.49   14.30
  -6 -20   0   63.19   13.20
   6  20   0   80.79   12.80
   6 -20   0   76.19   14.10
   6 -20   0   77.59   12.80
  -6 -20   0   78.99   12.80
  -6 -20   0   77.89   12.80
   6 -20   0   72.09   13.60
  -6  20   0   76.69   12.80
  -6  20   0   57.79   14.50
   6 -21   0    2.70    0.50
   6 -21   0    2.60    0.50
  -6 -21   0    2.40    0.50
   6  21   0    0.40    1.30
  -6 -21   0    2.20    0.60
  -6  21   0    2.90    0.70
   6 -21   0    1.70    2.10
   6  21   0    2.30    0.70
  -6 -21   0    2.60    1.80
  -6 -21   0    2.30    0.50
   6 -22   0   25.00    4.80
  -6 -22   0   25.10    3.80
  -6 -22   0   21.50    3.80
   6  22   0   24.70    3.90
  -6  22   0   21.70    3.90
   6 -22   0   23.60    3.80
   6 -22   0   21.50    3.80
  -6 -22   0   20.60    3.80
  -6  23   0    1.80    0.60
   6 -23   0    2.00    0.50
  -6 -23   0    3.00    0.50
   6 -23   0    2.30    0.50
   6  23   0   -1.80    1.00
  -6 -23   0    2.30    0.50
   6  23   0    2.10    0.60
  -6  24   0    0.90    0.40
  -6 -24   0    2.10    0.30
   6 -24   0    1.00    0.30
   6 -24   0    1.30    0.30
  -6 -24   0    0.70    0.30
   6  24   0    1.80    1.30
   6  24   0    1.20    0.40
  -7   0   0   -1.30    1.00
  -7   0   0   -0.90    1.10
   7  -1   0    1.30    1.00
  -7  -1   0    3.80    1.20
  -7  -1   0    4.00    1.30
  -7   1   0    0.70    1.30
  -7   1   0    1.30    1.00
   7  -2   0    5.40    1.70
  -7   2   0    3.40    2.10
  -7  -2   0    5.60    1.70
  -7   2   0    4.20    1.70
  -7  -2   0    4.20    1.60
  -7   2   0    7.00    1.30
  -7   3   0   12.90    2.50
  -7   3   0    8.40    1.50
  -7  -3   0    7.60    2.00
   7  -3   0    7.30    1.90
   7  -3   0    4.00    2.00
  -7  -3   0    7.40    2.10
  -7  -4   0    0.90    1.60
  -7  -4   0    0.70    1.30
  -7  -4   0   -0.40    0.70
   7  -4   0    0.30    1.40
   7  -4   0   -0.10    1.60
  -7   4   0    1.50    1.70
   7  -5   0   13.90    3.30
  -7  -5   0   17.30    3.10
   7  -5   0   14.90    3.10
   7   5   0   13.90    3.20
  -7  -5   0   16.60    3.40
  -7   5   0   16.50    3.30
  -7  -5   0   15.20    2.80
   7  -6   0   -1.30    1.50
   7   6   0    0.90    1.40
  -7  -6   0   -1.10    1.20
   7  -6   0   -2.60    1.60
  -7  -6   0    1.70    1.00
  -7   6   0   -0.10    1.50
  -7  -6   0    3.00    1.90
  -7  -7   0   11.60    3.70
  -7  -7   0   11.50    2.70
  -7  -7   0   11.80    2.90
   7   7   0   14.50    3.00
  -7   7   0   13.50    3.00
  -7  -7   0   14.50    2.80
   7  -7   0   12.70    3.20
   7  -7   0   14.20    3.00
   7   8   0    4.70    1.90
  -7  -8   0    2.10    1.50
   7  -8   0    3.40    0.70
  -7  -8   0    2.10    2.20
   7  -8   0    5.50    3.20
  -7  -8   0    4.30    1.40
  -7   8   0    8.90    3.50
   7  -8   0    3.90    2.00
   7  -9   0    1.30    1.70
  -7   9   0    2.80    2.00
  -7  -9   0    1.60    1.60
  -7  -9   0    1.20    1.30
  -7  -9   0    0.70    2.10
   7  -9   0    1.90    2.20
   7  -9   0    1.20    0.40
   7   9   0    0.90    1.80
  -7  -9   0    0.90    1.30
  -7 -10   0   -0.80    1.60
   7 -10   0    1.10    0.40
  -7 -10   0    1.30    1.40
   7 -10   0    1.50    1.90
   7  10   0    0.90    0.60
   7 -10   0    4.60    2.40
  -7  10   0    4.70    2.20
  -7 -10   0    0.00    2.30
   7  10   0    3.40    2.10
  -7 -10   0    1.20    1.40
   7 -11   0    0.60    0.40
   7 -11   0    1.60    1.90
  -7  11   0   -2.30    1.80
  -7 -11   0   -0.20    2.10
   7  11   0    1.20    0.60
  -7 -11   0   -0.20    1.30
   7  11   0   -0.70    1.90
   7 -11   0   -0.10    2.20
  -7 -11   0    0.20    1.70
  -7 -11   0   -0.90    1.20
  -7  12   0    2.00    2.30
  -7 -12   0    4.20    1.60
   7  12   0    2.60    0.80
  -7 -12   0    4.30    1.60
  -7 -12   0    2.50    2.00
  -7 -12   0    1.80    0.50
  -7 -12   0    1.80    0.40
  -7 -12   0    6.60    2.80
   7 -12   0    6.00    2.30
   7  12   0    2.90    2.20
  -7  12   0    1.20    0.50
   7 -12   0    7.60    2.90
   7 -12   0    2.20    0.50
  -7  12   0    1.60    0.90
   7 -12   0    1.50    0.40
  -7 -12   0    1.60    0.40
   7 -13   0    2.90    2.60
  -7  13   0    0.40    0.50
   7 -13   0    1.20    2.10
  -7 -13   0    0.10    1.40
  -7 -13   0    0.40    1.40
   7  13   0    1.10    0.80
  -7  13   0    0.90    0.90
   7 -13   0    0.40    0.40
  -7 -13   0    0.80    0.40
  -7 -13   0    1.10    0.30
  -7  13   0    1.50    0.40
  -7 -13   0    0.90    0.30
  -7 -13   0    1.00    0.50
   7  13   0   -1.70    2.60
   7 -13   0    1.30    0.40
  -7 -13   0   -5.10    1.60
  -7 -13   0    0.20    2.40
  -7  13   0    0.80    2.40
   7 -14   0    0.50    0.30
  -7  14   0    0.10    2.60
   7 -14   0   -0.30    2.40
  -7 -14   0   -1.70    2.30
  -7 -14   0   -0.10    1.50
  -7 -14   0    0.60    0.40
  -7  14   0    1.00    0.50
   7  14   0   -2.20    1.80
   7 -14   0    0.20    0.40
  -7 -14   0    0.20    1.60
  -7  14   0   -0.80    0.90
   7 -14   0   -0.40    2.20
  -7 -14   0   -0.10    0.30
  -7 -14   0    1.00    0.50
  -7 -14   0   -0.30    0.30
   7  14   0    0.40    0.80
  -7  14   0    1.20    0.30
  -7 -14   0    0.50    0.30
   7  15   0   -3.90    2.30
   7 -15   0    0.80    0.30
  -7  15   0   -2.30    2.50
   7 -15   0   -1.10    2.10
  -7 -15   0    0.20    0.30
   7 -15   0    5.00    2.80
  -7 -15   0    1.20    2.60
  -7 -15   0    0.30    0.40
   7  15   0   -1.10    0.80
   7 -15   0    0.30    0.40
  -7 -15   0   -1.10    1.70
   7 -15   0   -3.00    2.50
  -7  15   0    0.10    0.30
  -7 -15   0    0.70    0.30
  -7 -15   0    0.00    0.30
  -7  15   0    0.30    0.50
  -7 -15   0    0.70    1.70
  -7 -15   0    1.10    0.50
  -7 -16   0    0.70    0.30
  -7  16   0    3.80    1.80
  -7 -16   0   -1.60    1.70
  -7  16   0    0.70    0.40
   7 -16   0   -1.00    2.80
  -7 -16   0    0.70    0.30
  -7  16   0    0.90    0.50
   7 -16   0    0.60    0.40
  -7 -16   0    4.80    3.20
   7 -16   0    0.90    0.40
  -7 -16   0    0.80    0.40
   7  16   0    0.20    0.90
  -7 -16   0   -0.40    1.80
  -7 -16   0    0.70    0.40
   7  16   0    2.30    3.00
   7  16   0    0.00    0.70
   7 -16   0   -1.40    2.40
  -7 -16   0    1.90    0.50
  -7  16   0    1.60    2.90
  -7 -17   0    0.10    0.40
   7 -17   0   -1.30    3.20
   7 -17   0    0.30    0.40
   7 -17   0    0.20    0.30
  -7  17   0    0.10    0.50
  -7 -17   0   -0.80    0.50
  -7  17   0   -2.30    4.40
   7  17   0    0.50    0.60
  -7 -17   0   -0.80    1.70
   7 -17   0   -1.40    2.50
  -7 -17   0    0.50    0.30
  -7 -17   0   -3.20    2.70
   7  17   0    0.80    1.10
  -7 -17   0    1.40    2.10
  -7 -17   0    0.10    0.30
  -7 -17   0    0.30    0.40
  -7  17   0    3.10    1.60
   7 -17   0   -0.10    0.40
   7  17   0   -1.80    3.60
   7 -17   0    1.30    3.40
   7 -18   0    0.70    0.60
   7 -18   0   -2.20    2.20
   7  18   0    0.00    0.60
   7 -18   0    0.10    0.30
  -7 -18   0   -2.40    2.70
  -7  18   0    0.50    0.60
  -7  18   0    0.10    3.80
  -7 -18   0    0.60    0.30
   7  18   0   -0.30    1.20
  -7 -18   0    0.10    0.40
   7 -18   0    0.30    0.40
  -7 -18   0   -0.70    1.60
  -7 -18   0    0.30    0.40
   7 -18   0    1.50    2.70
   7  18   0    0.20    2.90
   7 -18   0   -5.00    3.60
  -7 -18   0   -0.10    0.60
  -7 -19   0   -5.30    2.50
   7 -19   0    4.00    3.10
   7 -19   0   -0.20    2.30
  -7  19   0    1.50    4.10
  -7 -19   0    0.00    0.50
   7  19   0    0.50    0.70
  -7  19   0    0.80    0.80
   7  19   0   -0.20    1.40
   7  19   0   -2.40    2.80
   7 -19   0    0.10    0.30
  -7 -19   0   -0.40    0.40
  -7 -19   0    0.40    0.30
   7 -19   0   -0.20    0.40
  -7 -19   0   -3.70    1.60
   7  20   0   -3.00    3.10
  -7  20   0   -0.10    0.50
   7 -20   0    0.30    0.30
   7 -20   0    0.10    0.30
  -7 -20   0    1.60    1.70
  -7 -20   0   -0.50    0.30
   7  20   0    0.70    0.60
  -7 -20   0    0.30    0.40
   7 -20   0   -1.60    2.10
   7  20   0    0.80    1.50
  -7 -20   0    0.40    0.40
   7 -20   0    4.10    3.90
  -7 -20   0    0.00    0.30
   7  21   0    1.70    1.30
  -7 -21   0    0.00    0.30
  -7 -21   0   -0.10    0.30
  -7 -21   0    0.90    0.40
   7 -21   0    1.90    2.30
   7  21   0    0.00    0.60
  -7 -21   0    0.10    0.30
   7 -21   0   -0.10    0.30
   7 -21   0    0.70    0.30
  -7  21   0    0.20    0.50
  -7 -22   0   -0.30    0.30
   7 -22   0    0.00    0.30
   7 -22   0   -0.10    0.30
  -7  22   0    0.90    0.40
  -7 -22   0   -0.20    0.30
   7 -22   0    0.80    2.10
  -7 -22   0    0.20    0.40
   7  22   0   -0.10    0.50
   7  22   0   -0.90    1.00
   7 -23   0    0.10    0.20
  -7  23   0   -0.20    0.40
  -7 -23   0   -0.20    0.30
   7  23   0   -0.30    0.40
   7 -23   0    0.10    0.30
   7  23   0   -0.50    0.90
  -7 -23   0   -0.10    0.30
   7  24   0    1.60    1.30
   7 -24   0    0.40    0.20
   7 -24   0    0.30    0.20
   7  24   0    0.00    0.40
  -7 -24   0   -0.20    0.30
  -7  24   0    0.50    0.40
  -7 -24   0    0.20    0.30
  -8   0   0   50.99    8.70
  -8   0   0   50.09    8.70
  -8  -1   0  465.75   70.39
  -8  -1   0  421.16   70.39
  -8   1   0  429.66   70.39
   8  -1   0  368.76   70.39
  -8   1   0  420.66   70.39
  -8  -2   0  750.82  123.39
   8  -2   0  711.33  123.39
  -8  -2   0  757.82  123.49
  -8   2   0  734.83  123.39
  -8  -3   0   78.19   13.40
   8  -3   0   85.19   13.40
  -8   3   0   67.79   13.70
   8  -3   0   74.19   13.40
  -8   3   0   77.19   13.20
  -8  -3   0   87.69   13.50
   8  -4   0   85.69   14.20
  -8  -4   0   85.79   14.30
   8  -4   0   83.19   14.30
  -8   4   0   78.39   14.50
  -8  -4   0   83.09   14.40
  -8  -5   0  294.47   48.80
   8  -5   0  298.37   48.90
   8   5   0  283.27   48.90
  -8  -5   0  287.87   48.70
  -8   5   0  305.97   49.00
  -8  -5   0  273.07   48.90
   8  -5   0  297.07   48.80
  -8   6   0  161.98   26.60
   8   6   0  148.49   26.50
  -8  -6   0  160.68   26.40
   8  -6   0  157.38   26.40
   8  -6   0  157.28   26.50
  -8  -6   0  143.99   26.60
  -8  -6   0  162.18   26.30
   8  -7   0  289.07   48.90
  -8  -7   0  303.67   48.90
  -8  -7   0  267.97   49.00
  -8  -7   0  295.97   48.80
  -8   7   0  308.87   49.00
   8  -7   0  287.97   49.00
   8   7   0  281.57   48.90
   8  -8   0  317.57   51.79
  -8  -8   0  318.77   51.59
  -8  -8   0  328.87   51.79
  -8   8   0  319.57   51.89
  -8  -8   0  270.57   51.89
   8   8   0  299.17   51.89
   8  -8   0  300.77   51.89
   8  -8   0  305.47   51.49
  -8   9   0  344.77   55.29
  -8  -9   0  337.47   55.09
   8  -9   0  323.87   54.89
  -8  -9   0  285.97   55.29
  -8  -9   0  340.67   54.99
   8  -9   0  336.07   55.19
   8  -9   0  335.57   55.29
   8   9   0  320.07   55.19
  -8 -10   0  292.57   47.10
   8 -10   0  302.67   47.40
   8 -10   0  273.17   47.20
  -8  10   0  284.27   47.30
   8 -10   0  278.27   46.90
   8  10   0  283.97   46.90
  -8 -10   0  275.97   47.00
   8  10   0  275.87   47.30
  -8 -10   0  258.37   47.40
   8  11   0   29.00    4.70
   8 -11   0   28.20    4.90
  -8 -11   0   18.20    4.70
   8  11   0   22.40    3.60
   8 -11   0   19.50    4.30
  -8 -11   0   15.90    3.50
  -8  11   0   18.30    4.40
   8 -11   0   21.00    3.50
  -8 -11   0   27.60    4.10
  -8 -11   0   27.80    4.20
  -8 -12   0   54.59    8.80
   8 -12   0   52.19    8.90
   8  12   0   56.29    8.90
  -8 -12   0   55.89   10.00
  -8 -12   0   47.60    8.90
   8 -12   0   56.39    9.70
   8  12   0   55.59    9.90
  -8  12   0   52.69    8.90
  -8  12   0   53.69    9.80
   8 -12   0   47.50    8.80
  -8 -12   0   53.39    9.30
  -8 -12   0   55.79    8.80
   8 -12   0   70.89   10.20
  -8 -12   0   56.79    9.30
   8  13   0  143.69   23.20
  -8 -13   0  138.79   23.50
  -8  13   0  133.59   23.20
  -8 -13   0  142.29   23.20
   8 -13   0  131.89   23.20
   8  13   0  130.89   23.90
  -8 -13   0  143.49   23.60
  -8 -13   0  140.09   23.10
   8 -13   0  132.59   23.70
  -8  13   0  146.09   25.30
  -8  13   0  150.38   23.20
   8 -13   0  130.99   23.20
  -8 -13   0  132.09   24.00
   8 -14   0    2.20    2.60
  -8 -14   0    0.90    2.40
  -8 -14   0    1.80    1.80
  -8  14   0    0.90    0.90
  -8  14   0    1.10    2.60
  -8 -14   0    1.00    0.40
   8  14   0    1.30    0.80
  -8 -14   0    3.20    1.60
  -8  14   0    0.30    0.30
   8 -14   0    1.10    0.40
  -8 -14   0    0.30    0.30
   8 -14   0    1.00    0.30
  -8 -14   0    0.30    0.40
  -8  14   0    0.20    0.40
  -8  14   0   -1.10    1.70
  -8 -14   0   -0.30    0.40
   8  14   0    1.30    2.40
  -8 -14   0    0.30    0.20
   8 -14   0    1.60    2.30
   8 -15   0  229.68   38.60
   8  15   0  251.27   38.70
  -8 -15   0  236.88   39.10
  -8  15   0  232.48   39.60
  -8 -15   0  231.28   38.60
  -8  15   0  203.18   38.80
   8 -15   0  259.77   39.60
   8 -15   0  226.58   38.60
   8  15   0  215.38   39.40
  -8 -15   0  217.78   39.50
  -8  15   0  244.88   38.70
   8 -15   0  221.88   39.20
  -8 -15   0  220.38   38.90
  -8 -15   0  238.98   38.60
  -8 -16   0  170.38   27.10
   8 -16   0  155.68   27.10
   8  16   0  155.88   28.10
  -8 -16   0  172.38   27.10
   8 -16   0  153.58   27.70
  -8 -16   0  157.28   27.60
  -8  16   0  167.48   27.10
   8 -16   0  161.78   27.10
  -8  16   0  165.28   27.10
   8  16   0  161.68   27.30
  -8 -16   0  145.39   28.00
  -8  16   0  167.18   28.40
   8 -16   0  154.98   28.10
  -8 -16   0  157.58   27.60
  -8 -16   0  164.38   27.10
   8 -16   0  124.69   28.00
  -8 -17   0  269.77   49.00
   8 -17   0  289.37   48.70
  -8 -17   0  319.37   48.70
   8  17   0  301.67   48.80
   8  17   0  290.87   48.70
   8 -17   0  269.77   49.30
   8 -17   0  269.57   48.70
  -8 -17   0  266.47   49.20
  -8  17   0  295.57   49.99
  -8 -17   0  303.17   48.70
   8  17   0  275.57   49.60
   8 -17   0  312.87   49.70
  -8  17   0  298.07   48.70
  -8 -17   0  260.37   49.60
  -8 -17   0  304.87   48.70
  -8 -18   0    3.30    3.00
   8 -18   0   -0.40    2.30
   8 -18   0    1.30    0.50
   8  18   0    2.00    3.10
  -8 -18   0    1.90    0.50
  -8 -18   0    1.70    0.60
   8 -18   0    4.10    3.00
  -8 -18   0   -0.40    1.80
   8  18   0    0.50    1.30
  -8  18   0    1.80    0.60
   8 -18   0    2.30    0.50
  -8 -18   0    2.60    0.50
   8  18   0    2.10    0.80
   8 -18   0    2.10    0.50
  -8  18   0   -3.60    3.60
   8 -19   0   83.29   16.20
   8 -19   0   88.89   15.50
  -8 -19   0   95.49   15.50
   8  19   0   90.09   17.00
  -8 -19   0   95.19   15.50
  -8 -19   0   95.89   15.50
  -8  19   0   94.19   15.50
  -8 -19   0   83.89   16.40
   8 -19   0   97.99   17.20
   8  19   0   95.69   15.50
  -8 -19   0   86.99   15.50
   8 -19   0   90.59   15.50
   8  19   0   90.69   15.70
  -8  19   0  111.19   18.70
  -8 -19   0   88.29   16.90
  -8 -20   0    6.80    1.20
   8  20   0    4.20    2.00
  -8 -20   0    4.00    2.10
   8 -20   0    4.50    2.70
   8 -20   0    7.20    1.20
  -8 -20   0    7.00    1.20
  -8 -20   0    7.00    1.20
   8 -20   0    7.00    1.30
  -8 -20   0    6.70    1.20
   8  20   0    6.90    1.30
  -8  20   0    7.00    1.30
   8  21   0   10.20    2.70
   8 -21   0   11.90    2.40
  -8 -21   0   13.80    2.40
   8 -21   0   18.70    3.80
  -8 -21   0    7.60    3.00
  -8 -21   0   15.10    2.40
  -8 -21   0   13.40    2.40
   8  21   0   15.80    2.50
   8 -21   0   15.90    2.40
  -8  21   0   15.00    2.40
  -8 -21   0   11.80    2.40
   8 -22   0    1.60    0.40
  -8 -22   0    1.40    0.40
  -8 -22   0    1.20    0.40
  -8 -22   0    2.30    0.50
  -8  22   0    1.60    0.50
   8  22   0    1.80    1.10
   8 -22   0    1.10    0.40
   8 -22   0   -1.10    2.60
   8  22   0    0.70    0.70
  -8  23   0    0.20    0.40
   8 -23   0    0.50    0.30
  -8 -23   0    0.40    0.30
   8  23   0    0.40    0.90
   8  23   0   -0.10    0.40
  -8 -23   0    0.80    0.30
   8 -23   0    0.60    0.30
   8 -24   0    0.20    0.20
  -8 -24   0    0.40    0.30
   8  24   0   -1.40    1.20
   8 -24   0    0.00    0.20
   8  24   0    0.30    0.40
  -8 -24   0    0.70    0.30
  -8  24   0   -0.10    0.30
  -9   0   0   -1.30    1.00
  -9   0   0    1.30    1.10
  -9   1   0    1.50    1.40
  -9   1   0    1.70    1.00
  -9  -1   0    1.00    1.10
   9  -1   0    0.60    0.90
  -9  -1   0    0.40    1.10
   9  -2   0    6.90    1.70
  -9  -2   0    5.70    1.70
  -9   2   0    6.00    1.30
  -9  -2   0    4.80    1.60
  -9   2   0    2.80    1.70
  -9  -3   0    2.10    1.30
  -9  -3   0    2.10    1.30
   9  -3   0    1.70    1.40
  -9   3   0    0.50    0.80
   9  -3   0   -0.90    1.20
  -9  -4   0   12.30    2.50
  -9   4   0    9.40    3.00
   9  -4   0   13.20    2.70
   9  -4   0   10.50    2.50
  -9  -4   0   11.00    2.60
   9  -5   0    1.30    1.50
  -9   5   0    1.50    2.10
  -9  -5   0    1.10    1.30
  -9  -5   0    0.60    1.70
   9  -5   0    2.50    1.80
   9  -6   0   22.80    4.10
  -9  -6   0   15.70    3.80
  -9   6   0   25.20    4.30
   9  -6   0   18.40    3.80
  -9  -6   0   20.00    4.40
   9   6   0   18.10    3.90
   9   7   0    3.00    1.80
  -9  -7   0    0.90    1.40
  -9   7   0   -0.90    2.00
   9  -7   0    0.40    1.60
  -9  -7   0    1.00    1.90
  -9  -7   0    1.60    1.00
   9  -7   0   -0.40    1.90
   9  -8   0    2.20    0.60
  -9  -8   0    1.60    1.20
   9  -8   0    2.40    2.00
   9  -8   0    2.50    2.20
  -9   8   0    1.80    2.20
  -9  -8   0    2.70    1.60
   9   8   0    7.50    2.10
  -9  -8   0    3.40    2.20
   9   9   0    1.20    1.80
  -9  -9   0    0.40    2.10
   9  -9   0    2.20    2.10
   9  -9   0    0.30    0.40
  -9  -9   0    0.60    1.40
  -9  -9   0   -0.80    1.10
  -9   9   0    1.30    2.20
   9  -9   0    1.60    1.80
  -9 -10   0   -1.50    2.10
   9 -10   0    2.90    2.40
   9 -10   0   -1.30    1.90
   9  10   0    0.20    0.60
  -9 -10   0   -0.80    1.30
  -9  10   0   -0.60    2.10
  -9 -10   0   -0.20    1.20
   9 -10   0    0.80    0.40
   9  10   0   -0.60    1.90
  -9 -11   0    1.50    0.50
  -9  11   0    3.50    2.60
  -9 -11   0    2.00    0.50
  -9 -11   0    7.00    2.70
   9  11   0    1.80    2.10
  -9 -11   0    2.00    0.50
   9 -11   0    1.90    2.20
  -9  11   0    3.20    1.00
   9  11   0    2.40    0.80
  -9 -11   0    2.70    1.50
   9 -11   0    3.10    0.60
   9 -11   0    2.20    2.20
  -9 -11   0    6.20    1.70
  -9  12   0    3.40    1.00
  -9 -12   0    1.80    0.50
  -9 -12   0    1.00    0.40
  -9 -12   0    3.60    1.60
   9 -12   0    2.20    0.50
   9 -12   0    2.10    0.50
  -9 -12   0    2.50    0.50
  -9 -12   0    0.50    2.40
   9 -12   0    5.60    2.60
  -9 -12   0    1.50    0.40
  -9 -12   0    2.10    1.60
  -9  12   0    2.00    0.50
   9  12   0    2.60    1.00
   9 -12   0    1.60    2.20
   9  12   0    5.70    2.50
  -9  12   0   -0.60    2.50
  -9 -13   0    0.80    0.40
   9  13   0    1.70    0.80
   9 -13   0    0.40    0.30
  -9 -13   0    0.90    1.50
   9 -13   0    0.30    0.40
  -9 -13   0   -3.50    2.30
  -9 -13   0   -1.30    1.30
   9 -13   0    2.40    2.60
  -9 -13   0    0.20    0.40
   9 -13   0    0.40    2.10
  -9 -13   0    0.40    0.30
  -9  13   0    2.20    2.80
  -9 -13   0    0.60    0.30
  -9  13   0    0.60    0.30
  -9  13   0    0.50    1.00
  -9  13   0    1.00    0.50
   9  13   0    0.10    2.20
  -9 -14   0    1.70    2.40
  -9 -14   0   -0.10    0.40
  -9 -14   0    3.10    1.70
  -9  14   0    0.60    0.90
   9 -14   0   -0.30    0.40
  -9 -14   0   -0.10    0.30
   9 -14   0   -0.10    0.30
  -9  14   0    0.00    0.50
  -9 -14   0   -0.30    0.30
  -9  14   0    1.30    3.30
  -9 -14   0   -0.10    0.40
   9 -14   0    2.00    2.50
  -9 -14   0   -0.30    1.50
   9  14   0    1.20    2.20
   9 -14   0   -3.00    2.30
  -9  14   0    0.30    0.30
  -9 -14   0    0.00    0.30
   9  14   0    0.30    0.80
  -9 -15   0    1.10    0.30
  -9 -15   0   -1.30    2.10
   9  15   0   -0.90    2.40
  -9  15   0    5.30    3.60
  -9  15   0    0.60    0.50
   9 -15   0   -1.10    2.20
  -9 -15   0    0.70    0.30
   9 -15   0    0.50    0.50
  -9  15   0   -0.10    0.30
  -9 -15   0    0.30    1.50
  -9 -15   0   -0.20    0.50
  -9 -15   0   -2.30    1.50
  -9 -15   0    0.80    0.40
  -9 -15   0    0.70    0.40
   9  15   0   -1.00    0.90
   9 -15   0    0.90    2.80
   9 -15   0    0.60    0.40
  -9 -16   0    0.70    1.80
   9 -16   0   -2.60    2.30
  -9  16   0    1.20    3.80
  -9 -16   0    0.30    0.30
   9 -16   0   -7.00    2.80
  -9 -16   0   -0.20    0.30
   9 -16   0    5.30    3.10
   9 -16   0    0.10    0.40
  -9 -16   0   -0.50    2.70
   9  16   0    1.10    2.80
  -9 -16   0   -0.40    0.50
   9 -16   0   -0.20    0.60
  -9 -16   0    0.40    0.40
  -9  16   0    0.90    0.50
  -9  16   0    0.40    0.30
  -9 -16   0   -1.80    2.50
   9  16   0    1.60    1.00
  -9  17   0    2.30    4.00
   9 -17   0    1.40    3.00
   9 -17   0    3.00    2.50
   9 -17   0    0.20    0.40
  -9 -17   0    0.70    0.50
  -9  17   0    1.30    0.60
   9 -17   0   -0.10    0.50
   9  17   0    1.10    1.10
  -9 -17   0    0.40    0.30
   9  17   0   -0.40    0.60
  -9 -17   0    0.10    0.40
  -9 -17   0   -0.30    1.70
   9 -17   0    1.90    4.10
   9  17   0   -4.80    2.40
  -9 -17   0    0.50    0.50
  -9 -17   0    4.30    2.80
   9 -18   0    2.50    3.10
   9  18   0    0.20    1.20
  -9  18   0    2.20    4.40
   9 -18   0    0.50    0.40
  -9 -18   0    0.50    0.40
  -9 -18   0   -0.30    0.50
  -9 -18   0   -1.50    2.50
   9 -18   0   -0.60    0.30
   9  18   0   -2.10    2.70
  -9  18   0    0.50    0.50
  -9 -18   0    1.00    1.80
   9 -18   0    0.30    0.40
  -9 -18   0   -0.20    0.30
  -9 -18   0   -0.50    0.40
   9  18   0   -0.80    0.60
   9 -18   0    4.80    2.60
  -9 -18   0    0.20    0.40
   9  19   0    1.80    5.00
   9 -19   0   -0.20    0.40
  -9  19   0   -0.70    0.50
  -9 -19   0    1.00    0.40
   9  19   0   -0.20    0.60
   9 -19   0   -0.30    0.30
  -9 -19   0   -0.90    0.40
  -9  19   0   -1.60    4.60
  -9 -19   0    0.30    0.50
  -9 -19   0    0.20    0.30
  -9 -19   0   -4.40    2.70
   9 -19   0    0.80    4.10
  -9 -19   0    0.30    0.40
   9  19   0    0.10    1.40
   9 -19   0    1.60    2.70
  -9 -19   0    0.70    1.70
  -9 -20   0    0.60    0.40
  -9 -20   0    0.70    0.30
   9 -20   0   -0.10    2.20
  -9 -20   0   -0.10    0.40
   9 -20   0    0.20    0.30
  -9 -20   0    2.10    1.70
  -9 -20   0    0.80    0.40
  -9  20   0    0.70    0.50
   9  20   0    0.70    0.60
   9 -20   0    0.40    0.40
  -9 -21   0    0.00    0.40
   9  21   0    0.60    1.30
  -9 -21   0    0.40    0.30
   9  21   0   -0.30    0.60
   9 -21   0    0.40    0.30
  -9  21   0    0.40    0.50
  -9 -21   0    0.20    0.40
   9 -21   0    0.30    0.30
   9 -21   0   -3.60    1.80
  -9 -21   0   -0.40    0.30
   9 -22   0    0.30    0.20
   9  22   0   -0.40    0.50
   9 -22   0    0.20    0.30
   9  22   0    0.60    1.10
  -9 -22   0   -0.10    0.30
  -9 -22   0   -0.50    0.40
  -9  22   0    0.10    0.60
   9 -23   0    0.20    0.20
  -9 -23   0   -0.30    0.30
   9  23   0   -0.20    0.90
   9  23   0   -0.10    0.40
  -9  23   0    0.40    0.40
   9 -23   0   -0.40    0.30
  -9 -23   0   -0.30    0.30
  -9  24   0   -0.10    0.30
   9  24   0   -0.20    0.30
  -9 -24   0    0.00    0.20
   9  24   0    0.20    1.30
   9 -24   0    0.40    0.20
   9 -24   0    0.20    0.20
  -9 -24   0    0.10    0.30
  -9 -24   0   -0.10    1.20
 -10   0   0  300.77   53.79
 -10   0   0  344.47   53.89
 -10  -1   0  228.98   39.40
  10  -1   0  218.78   39.30
 -10   1   0  230.08   39.30
 -10   1   0  233.58   39.40
 -10  -1   0  265.37   39.40
 -10  -2   0   -0.90    1.10
 -10   2   0    1.50    0.90
 -10   2   0    1.20    1.50
 -10  -2   0   -0.40    1.20
  10  -2   0    1.00    1.30
  10  -3   0   -0.60    1.30
 -10  -3   0    0.70    1.20
 -10  -3   0    0.00    1.30
  10  -3   0   -0.80    1.40
 -10   3   0   -0.60    0.80
 -10  -4   0    2.00    1.40
  10  -4   0    4.10    1.70
  10   4   0    0.10    2.00
 -10   4   0   -0.40    2.10
 -10  -4   0   -1.10    1.10
  10  -4   0    0.10    1.50
 -10  -5   0   40.90    7.70
 -10   5   0   34.20    7.70
  10  -5   0   51.89    7.60
  10  -5   0   42.20    7.40
 -10  -5   0   38.10    7.50
 -10   6   0  150.08   27.10
  10  -6   0  161.38   26.90
  10  -6   0  179.78   26.90
  10   6   0  155.38   26.90
 -10  -6   0  155.08   26.80
 -10  -6   0  148.29   26.90
  10  -7   0  253.07   42.60
 -10  -7   0  242.68   42.80
 -10  -7   0  260.67   42.50
 -10  -7   0  265.77   42.60
  10  -7   0  244.98   42.40
 -10   7   0  271.97   43.10
  10   7   0  244.48   42.70
  10  -8   0  313.17   52.29
 -10   8   0  320.77   52.39
 -10  -8   0  308.57   51.99
  10   8   0  313.97   52.29
  10  -8   0  305.77   52.19
 -10  -8   0  296.97   52.29
 -10  -8   0  322.97   52.19
  10  -8   0  306.97   51.89
  10   9   0   35.70    6.50
  10   9   0   30.60    5.70
 -10  -9   0   33.20    5.90
 -10  -9   0   44.70    6.30
  10  -9   0   43.80    6.80
  10  -9   0   36.00    6.30
  10  -9   0   32.20    5.70
 -10  -9   0   34.10    6.50
 -10   9   0   39.60    6.90
 -10 -10   0   81.09   13.30
  10  10   0   69.99   13.60
  10 -10   0   83.09   13.50
  10 -10   0   76.99   12.90
 -10 -10   0   75.69   13.70
 -10 -10   0   73.49   13.10
  10 -10   0   84.19   13.70
  10  10   0   77.29   12.90
 -10  10   0   74.59   13.90
 -10  11   0   10.30    3.70
 -10 -11   0   11.30    1.80
  10 -11   0   12.90    3.20
 -10 -11   0   12.90    1.80
  10  11   0   10.00    2.00
 -10 -11   0    9.80    2.30
 -10  11   0    9.20    1.90
  10  11   0   18.50    3.30
 -10 -11   0    9.90    2.60
 -10 -11   0    9.60    3.10
 -10  11   0   13.10    1.90
 -10 -11   0    9.40    1.90
  10 -11   0   11.20    3.40
  10 -11   0    8.00    1.90
  10 -11   0   11.40    1.90
 -10 -11   0    8.70    1.90
 -10  12   0   31.60    5.60
  10 -12   0   35.80    6.90
 -10 -12   0   35.40    5.60
 -10 -12   0   29.90    5.50
  10 -12   0   32.90    5.60
  10 -12   0   31.90    6.40
  10  12   0   37.50    6.80
 -10  12   0   35.00    7.10
 -10 -12   0   30.60    6.90
 -10 -12   0   35.30    6.00
 -10  12   0   35.80    5.60
  10 -12   0   32.10    5.60
  10  12   0   33.70    5.70
 -10 -12   0   41.90    6.40
 -10 -12   0   32.60    5.60
 -10  13   0   92.59   17.40
 -10  13   0  102.69   16.30
  10 -13   0  101.19   17.10
 -10  13   0   97.39   16.10
  10 -13   0   89.39   16.10
 -10 -13   0  103.39   16.70
  10 -13   0   87.59   16.10
 -10 -13   0   96.99   16.10
  10 -13   0   98.89   16.80
  10  13   0   90.29   17.00
 -10 -13   0   99.49   16.10
 -10 -13   0  102.49   16.10
 -10 -13   0   82.19   17.00
 -10 -13   0   89.19   16.40
  10  13   0  100.09   16.20
 -10 -14   0   28.70    6.60
  10  14   0   36.90    5.80
  10 -14   0   30.40    5.60
  10 -14   0   31.10    5.70
 -10  14   0   35.80    5.60
 -10 -14   0   34.50    5.60
 -10  14   0   32.50    7.50
  10  14   0   33.80    7.00
  10 -14   0   49.40    7.60
  10 -14   0   29.40    6.70
 -10 -14   0   37.70    5.60
 -10 -14   0   32.80    6.10
 -10 -14   0   36.20    6.60
 -10 -14   0   28.60    5.70
 -10 -14   0   34.00    5.70
 -10  14   0   34.00    5.70
  10  15   0  140.69   22.70
  10 -15   0  129.39   23.60
 -10 -15   0  130.99   23.10
  10 -15   0  131.09   22.60
 -10 -15   0  147.29   22.60
 -10 -15   0  115.19   23.50
  10  15   0  120.09   23.50
  10 -15   0  129.59   22.60
 -10 -15   0  142.49   22.60
 -10  15   0  137.89   22.60
 -10  15   0  128.29   22.60
 -10  15   0  118.59   23.90
 -10 -15   0  126.79   22.90
 -10 -15   0  138.99   22.60
  10 -15   0  140.49   23.50
  10 -16   0   51.99    9.10
  10  16   0   52.79   10.60
 -10 -16   0   59.99    9.10
  10  16   0   55.59    9.30
  10 -16   0   45.90   10.50
 -10 -16   0   59.09    9.10
  10 -16   0   59.69   10.30
 -10 -16   0   58.89   10.20
  10 -16   0   67.79   10.90
 -10  16   0   41.20   10.70
 -10  16   0   55.19    9.10
 -10 -16   0   45.40    9.60
 -10 -16   0   55.29    9.10
 -10  16   0   57.29    9.10
 -10 -16   0   47.00    9.10
  10 -16   0   49.70    9.10
 -10 -16   0   55.69   10.60
 -10 -17   0   57.09   10.70
 -10 -17   0   66.79   10.70
 -10 -17   0   60.29   11.90
  10 -17   0   46.90   14.90
 -10  17   0   54.09   12.50
 -10 -17   0   68.09   11.80
  10  17   0   57.19   12.00
  10 -17   0   74.39   12.30
 -10  17   0   63.09   10.70
  10 -17   0   62.39   10.70
 -10 -17   0   64.49   10.70
  10 -17   0   52.49   11.60
 -10 -17   0   66.99   10.70
  10  17   0   64.39   10.70
 -10 -17   0   60.69   11.10
 -10 -17   0   69.59   10.70
  10 -17   0   58.29   10.70
  10  17   0   69.19   10.90
 -10 -18   0  124.79   20.00
  10  18   0  120.19   20.10
  10 -18   0  105.19   20.10
  10 -18   0  119.79   20.10
 -10  18   0  115.89   22.00
  10 -18   0  123.79   21.20
  10  18   0  103.99   21.20
 -10 -18   0  129.39   20.00
  10  18   0  128.49   20.20
 -10 -18   0  100.69   20.30
 -10 -18   0  111.89   21.00
  10 -18   0  120.59   20.00
  10 -18   0  110.19   20.80
 -10 -18   0  121.59   20.10
 -10 -18   0  124.29   20.10
 -10  18   0  121.39   20.10
  10 -19   0   23.40    3.90
 -10  19   0   25.20    3.90
 -10  19   0   21.00    7.40
  10 -19   0   18.20    3.90
  10  19   0   22.20    4.20
 -10 -19   0   25.70    3.90
  10  19   0   15.30    5.40
 -10 -19   0   20.80    5.20
 -10 -19   0   25.50    3.90
  10 -19   0   15.10    4.90
 -10 -19   0   22.30    3.90
  10 -19   0   23.20    3.90
  10  19   0   23.20    4.00
 -10 -19   0   20.00    3.90
 -10 -19   0   23.30    3.90
  10 -19   0   22.60    5.80
  10  20   0   22.10    3.50
 -10 -20   0   19.40    3.40
 -10 -20   0   19.40    3.40
 -10  20   0   19.70    3.40
  10  20   0   18.50    3.80
  10 -20   0   23.30    4.70
  10 -20   0   18.60    3.40
  10 -20   0   20.30    3.40
 -10 -20   0   21.70    3.40
 -10 -21   0   13.50    2.20
 -10 -21   0   14.10    2.20
  10  21   0   11.40    2.30
  10 -21   0    6.10    3.90
 -10 -21   0   12.20    2.30
 -10 -21   0   14.10    2.20
  10 -21   0   12.10    2.20
  10 -21   0   13.00    2.20
 -10  21   0   13.30    2.30
  10  22   0    5.20    1.80
 -10  22   0    9.00    1.60
  10  22   0   10.00    1.60
  10 -22   0    8.10    1.50
 -10 -22   0    8.60    1.50
  10 -22   0    9.20    1.50
 -10 -22   0    8.40    1.50
  10 -23   0    1.80    0.30
  10  23   0    0.80    1.00
 -10 -23   0    1.50    0.40
 -10 -23   0    1.50    0.40
  10  23   0    1.30    0.50
  10 -23   0    1.40    0.40
 -10  23   0    1.60    0.50
 -10 -24   0    0.30    0.80
 -11   0   0    1.20    1.10
 -11   0   0    0.70    1.30
  11  -1   0    3.90    0.90
 -11   1   0   -0.70    1.40
 -11  -1   0    1.90    1.30
 -11   1   0    3.80    1.10
 -11  -1   0    3.00    1.30
  11  -1   0    1.10    1.10
 -11  -2   0    2.10    1.30
 -11   2   0    3.00    1.60
 -11  -2   0    1.30    1.30
  11  -2   0    0.80    1.30
 -11   2   0    0.40    0.90
 -11   3   0    7.40    1.80
  11  -3   0    7.70    2.10
 -11  -3   0   12.80    2.20
 -11  -3   0    7.50    2.10
  11  -3   0    7.80    2.20
  11  -4   0    2.20    1.50
 -11  -4   0    2.80    1.60
  11   4   0    0.80    2.20
 -11  -4   0    3.40    1.50
  11  -4   0   -0.50    1.60
 -11   4   0    1.80    0.90
  11  -5   0   13.70    2.60
  11  -5   0    6.50    2.20
 -11   5   0    4.10    2.90
 -11  -5   0    7.40    2.10
 -11  -6   0    3.00    1.90
 -11   6   0    0.70    2.40
  11  -6   0   -0.50    1.80
  11  -6   0    1.50    1.70
  11   6   0    1.10    1.70
 -11  -6   0    1.80    1.40
 -11   7   0   18.40    4.30
  11  -7   0   18.70    3.60
 -11  -7   0   18.70    3.50
  11   7   0   14.10    3.60
 -11  -7   0   14.50    3.70
  11  -7   0   14.50    3.80
 -11  -8   0    0.30    1.50
 -11   8   0    3.00    2.70
  11  -8   0    2.10    0.60
 -11  -8   0    1.20    2.10
  11  -8   0   -1.40    2.00
  11  -8   0    2.30    2.00
  11   8   0    2.60    1.90
  11  -9   0    0.40    2.20
 -11  -9   0   -0.10    1.50
 -11  -9   0    0.20    1.10
  11   9   0    1.70    0.60
  11  -9   0    0.20    2.00
  11  -9   0    0.80    0.50
 -11   9   0   -2.30    2.60
  11   9   0    2.90    2.00
 -11  -9   0    0.00    2.00
  11 -10   0    3.70    2.30
 -11  10   0    5.90    2.90
 -11 -10   0    6.10    2.60
 -11 -10   0    2.30    1.20
 -11 -10   0    2.00    0.60
  11 -10   0   -2.60    2.00
 -11 -10   0    4.70    1.80
  11  10   0    1.80    0.70
 -11 -10   0    2.10    0.40
  11 -10   0    1.70    0.60
 -11  10   0    2.00    0.50
 -11 -10   0    1.30    0.50
 -11  10   0    2.70    0.90
  11  10   0    0.60    2.00
  11 -11   0   -2.80    2.00
 -11 -11   0    1.10    2.20
 -11  11   0    0.10    0.40
  11 -11   0   -1.00    0.30
 -11  11   0   -0.90    0.80
 -11  11   0   -0.10    0.30
  11 -11   0   -1.10    2.00
 -11 -11   0    0.20    0.40
 -11 -11   0    0.20    0.20
 -11 -11   0    2.00    1.70
 -11 -11   0   -0.40    0.30
 -11 -11   0    1.80    2.00
  11  11   0   -0.70    0.60
 -11  11   0    2.70    3.10
  11 -11   0    0.60    0.40
 -11 -11   0   -0.60    0.40
  11  11   0    0.40    2.00
  11 -12   0    0.40    0.30
  11 -12   0   -0.70    0.40
 -11 -12   0   -1.10    2.30
 -11 -12   0    0.60    1.90
 -11  12   0    1.30    0.90
 -11  12   0   -2.10    2.70
 -11 -12   0   -1.10    0.40
 -11 -12   0    0.10    0.30
 -11 -12   0    1.10    1.30
  11  12   0    1.40    2.30
  11  12   0    0.30    0.70
 -11 -12   0    0.30    0.20
  11 -12   0    3.80    2.60
 -11 -12   0    0.70    0.40
 -11  12   0    0.00    0.40
 -11  12   0    0.20    0.30
  11 -12   0   -1.10    2.30
 -11  13   0    0.50    3.30
  11 -13   0    0.10    2.30
  11 -13   0    0.50    0.50
 -11  13   0    1.30    0.90
 -11 -13   0    0.10    0.30
 -11 -13   0   -0.60    1.40
  11  13   0   -0.90    2.30
 -11  13   0    1.00    0.50
 -11 -13   0    0.30    0.30
  11  13   0    1.80    0.80
  11 -13   0    0.10    0.40
 -11 -13   0    0.20    2.40
 -11 -13   0    0.10    0.50
 -11 -13   0    0.10    1.70
  11 -13   0   -5.70    2.10
 -11 -13   0    0.50    0.40
 -11  13   0    0.90    0.30
 -11  14   0    1.30    0.50
 -11 -14   0    1.80    0.50
 -11 -14   0    2.50    1.90
  11 -14   0    2.20    0.60
  11  14   0    4.20    1.00
 -11  14   0    1.60    1.20
 -11 -14   0    1.90    0.60
  11 -14   0    2.60    0.50
 -11 -14   0    4.00    0.70
 -11 -14   0    2.50    1.60
 -11  14   0    2.10    0.60
  11 -14   0    1.70    2.40
 -11 -14   0    1.60    0.50
  11  14   0    6.40    3.00
 -11  14   0    1.30    3.90
 -11 -14   0    7.10    2.90
  11 -14   0   -6.30    2.20
  11 -15   0    0.40    0.40
 -11 -15   0   -0.10    1.90
 -11 -15   0    0.30    0.30
 -11 -15   0   -1.60    1.50
 -11 -15   0    1.40    2.60
 -11 -15   0    0.60    0.50
  11  15   0    1.50    2.80
 -11  15   0    0.40    0.40
 -11  15   0   -0.10    0.50
 -11  15   0   -0.60    3.90
 -11 -15   0    0.70    0.40
  11 -15   0    3.90    2.80
 -11 -15   0    0.30    0.50
  11 -15   0    0.90    0.60
  11 -15   0    0.40    2.70
  11  15   0    0.60    0.90
 -11  15   0    1.30    1.10
 -11 -16   0    2.10    3.00
 -11 -16   0   -0.30    1.90
 -11  16   0    0.10    0.40
  11 -16   0    0.80    0.50
 -11  16   0    0.60    0.60
 -11 -16   0   -0.90    1.60
 -11 -16   0    0.10    0.50
 -11 -16   0    1.60    0.40
  11  16   0   -0.50    1.00
 -11 -16   0   -0.20    0.40
  11 -16   0    1.60    2.40
 -11 -16   0    0.90    0.40
 -11 -16   0    0.20    0.50
  11 -16   0    0.40    0.40
  11  16   0   -2.70    3.90
 -11  16   0    0.10    0.50
 -11  16   0    1.80    7.80
  11  17   0   -0.30    0.60
  11  17   0    0.60    1.10
 -11 -17   0   -3.00    2.50
 -11 -17   0    0.70    0.40
 -11  17   0   -0.10    0.50
 -11 -17   0   -0.50    2.00
 -11 -17   0    2.40    1.60
 -11  17   0    1.90    4.90
  11 -17   0   -0.60    0.30
  11 -17   0    0.40    0.50
 -11 -17   0    0.20    0.40
  11 -17   0   -0.10    2.40
 -11 -17   0   -0.50    0.40
 -11 -17   0   -0.20    0.50
  11 -17   0    2.70    7.90
 -11  17   0    0.90    0.50
  11  17   0   -3.30    2.70
 -11 -17   0   -0.20    0.30
  11 -17   0    8.70    3.50
  11 -18   0    1.30    0.50
  11 -18   0    0.80    0.40
  11 -18   0   -0.90    2.50
  11  18   0    4.70    3.70
 -11 -18   0    0.10    0.40
  11 -18   0    0.50    0.50
 -11  18   0    0.60    5.00
 -11 -18   0    1.60    0.60
 -11 -18   0   -2.10    3.00
  11  18   0    1.40    1.30
 -11 -18   0    0.80    0.40
 -11 -18   0    0.10    0.50
 -11 -18   0   -4.50    2.80
 -11  18   0    0.40    0.60
  11  18   0    2.00    0.70
  11 -18   0    3.20    3.40
 -11 -18   0    0.90    0.40
  11 -19   0    1.10    0.50
  11 -19   0    0.20    0.40
  11  19   0    0.00    0.60
 -11 -19   0    0.70    0.40
  11  19   0   -0.10    1.40
 -11 -19   0    0.50    0.40
  11 -19   0    0.60    0.30
  11  19   0    0.10    4.40
 -11 -19   0    1.40    0.50
  11 -19   0    4.70    2.50
 -11 -19   0    3.40    3.10
 -11  19   0    0.60    0.50
 -11 -19   0    0.70    0.40
 -11 -19   0    0.10    0.40
 -11 -20   0    0.30    0.40
 -11 -20   0    0.60    0.40
  11 -20   0    0.10    0.30
 -11 -20   0   -0.50    0.40
 -11 -20   0    0.80    0.40
 -11 -20   0    0.00    0.50
  11  20   0   -0.50    1.40
  11 -20   0   -3.00    2.20
  11 -20   0    0.60    0.40
  11  20   0    0.80    0.60
 -11  20   0    0.10    0.50
  11 -21   0   -2.00    2.10
 -11  21   0    0.20    0.50
  11 -21   0    0.30    0.30
  11  21   0    0.90    0.60
 -11 -21   0    0.60    0.30
  11  21   0    0.70    1.30
 -11 -21   0   -0.10    0.40
 -11 -21   0    0.10    0.30
  11 -21   0    0.30    0.30
 -11 -21   0   -0.20    0.40
  11  22   0    0.40    1.00
 -11  22   0    0.10    0.40
 -11 -22   0   -0.30    0.30
  11  22   0    0.30    0.40
 -11 -22   0    0.20    0.30
  11 -22   0    0.40    0.20
  11 -22   0   -0.10    0.30
  11  23   0    0.10    0.40
  11 -23   0    0.00    0.20
  11  23   0    1.40    0.90
  11 -23   0    0.00    0.20
 -11 -23   0   -0.20    0.90
 -11 -23   0   -0.20    0.30
 -11  23   0    0.00    0.40
 -11 -23   0    0.20    0.30
 -12   0   0   97.69   16.90
 -12   0   0  103.19   17.10
  12  -1   0   91.59   15.50
 -12   1   0  102.59   15.70
  12  -1   0   78.09   15.60
 -12  -1   0  100.89   15.80
 -12   1   0   89.99   15.90
 -12  -1   0   94.89   15.70
 -12  -2   0    5.30    1.50
  12  -2   0    1.80    1.50
 -12  -2   0    3.00    1.50
 -12   2   0    0.90    1.70
 -12   2   0    2.50    1.20
  12  -3   0  116.79   20.40
 -12  -3   0  120.79   20.50
 -12  -3   0  125.29   20.40
 -12   3   0  119.19   20.30
  12  -4   0  329.97   53.99
 -12  -4   0  350.26   54.09
  12  -4   0  338.27   54.09
 -12  -4   0  311.17   53.99
 -12   4   0  292.07   53.89
 -12  -5   0   75.19   13.00
  12  -5   0   72.39   13.20
  12  -5   0   77.79   13.00
 -12  -5   0   76.89   13.10
 -12   6   0   77.79   18.10
  12  -6   0  113.59   17.80
 -12  -6   0  102.49   17.70
  12   6   0  112.39   17.70
 -12  -6   0  102.69   17.60
  12  -6   0  103.49   17.60
 -12  -7   0  255.77   42.10
 -12  -7   0  249.78   42.00
  12  -7   0  262.17   42.10
  12  -7   0  255.37   41.70
  12  -7   0  261.57   42.00
  12   7   0  237.58   42.00
 -12   7   0  209.78   42.30
 -12   8   0  245.68   44.80
  12   8   0  249.38   44.50
 -12  -8   0  283.67   44.50
  12  -8   0  265.27   44.10
 -12  -8   0  256.57   44.60
  12  -8   0  270.17   44.40
  12  -8   0  269.47   44.60
 -12  -9   0   43.50    7.30
 -12   9   0   45.40    8.70
  12   9   0   44.50    7.30
  12  -9   0   48.30    8.50
  12   9   0   56.59    8.40
 -12  -9   0   35.40    7.40
 -12  -9   0   45.30    7.90
 -12   9   0   41.10    7.30
 -12  -9   0   49.00    8.20
  12  -9   0   48.80    7.30
  12  -9   0   50.39    9.20
 -12 -10   0  120.59   21.50
 -12  10   0  137.89   21.10
 -12 -10   0  111.99   21.70
 -12 -10   0  126.99   21.10
  12 -10   0  131.09   21.80
  12 -10   0  124.19   21.60
 -12 -10   0  124.89   21.10
 -12  10   0  117.59   22.10
 -12  10   0  132.79   21.20
  12  10   0  125.99   21.10
 -12 -10   0  132.59   21.10
  12  10   0  111.49   21.70
 -12 -10   0  111.89   21.10
  12 -11   0   17.50    4.20
  12  11   0   20.50    4.40
 -12  11   0   18.90    3.10
 -12 -11   0   16.40    3.10
 -12  11   0   15.60    5.00
 -12 -11   0   16.20    3.00
 -12 -11   0   21.30    4.80
  12 -11   0   16.80    4.50
 -12  11   0   18.20    3.10
 -12 -11   0   27.30    4.40
  12  11   0   19.50    3.20
  12 -11   0   17.40    3.10
 -12 -11   0   20.20    3.10
 -12 -11   0   18.00    3.00
  12 -11   0   18.00    3.10
 -12  12   0  140.59   26.10
  12 -12   0  167.38   26.90
 -12  12   0  168.28   26.00
  12 -12   0  156.58   26.60
  12  12   0  142.69   26.80
 -12  12   0  171.28   27.30
  12  12   0  157.38   26.10
 -12 -12   0  162.98   26.50
 -12 -12   0  160.98   26.00
 -12  12   0  161.58   26.00
  12 -12   0  151.68   26.00
 -12 -12   0  164.28   26.20
 -12 -12   0  150.88   26.80
  12 -12   0  141.89   26.00
  12  13   0    0.10    2.40
 -12  13   0   -0.20    3.10
  12  13   0    1.00    0.80
 -12  13   0    0.00    0.40
 -12 -13   0    0.80    0.30
 -12 -13   0    0.40    0.50
 -12  13   0    0.30    0.40
  12 -13   0    0.50    0.40
 -12 -13   0    0.90    1.40
  12 -13   0   -0.60    2.70
 -12 -13   0   -0.10    0.30
 -12 -13   0   -0.30    1.80
 -12  13   0    1.10    1.00
 -12 -13   0    4.90    2.80
  12 -13   0   -0.20    0.50
 -12 -13   0    0.20    0.40
  12 -13   0   -3.40    2.20
  12 -14   0   41.40    7.10
 -12  14   0   42.00    7.10
 -12 -14   0   43.40    7.10
 -12 -14   0   54.09    8.30
 -12 -14   0   42.10    7.10
 -12 -14   0   44.90    7.10
  12  14   0   40.80    8.40
 -12  14   0   44.90    7.40
 -12 -14   0   42.50    7.10
 -12  14   0   43.20    9.20
 -12 -14   0   38.80    7.10
  12 -14   0   49.40    8.70
 -12 -14   0   44.60    8.50
 -12  14   0   43.30    7.10
  12 -14   0   39.20    8.10
  12 -14   0   36.80    7.10
  12  14   0   46.10    7.30
  12 -15   0   11.20    2.00
 -12  15   0   10.90    2.00
 -12 -15   0   10.80    2.00
 -12 -15   0   12.70    2.00
 -12  15   0   10.40    2.00
 -12 -15   0   10.00    2.10
 -12 -15   0   12.60    2.00
  12 -15   0    9.70    3.50
 -12 -15   0   11.00    3.20
 -12  15   0    7.80    4.80
 -12 -15   0    7.70    3.70
  12 -15   0    9.90    2.00
 -12 -15   0   12.30    2.00
 -12  15   0   14.20    2.40
  12 -15   0   15.60    4.20
  12  15   0   10.40    2.20
  12  15   0    5.90    3.70
  12  16   0  354.96   56.09
 -12 -16   0  311.07   56.69
 -12  16   0  325.27   57.49
 -12 -16   0  351.56   55.99
 -12  16   0  330.67   55.99
 -12 -16   0  327.37   56.59
 -12  16   0  358.46   55.99
  12 -16   0  320.27   55.99
 -12 -16   0  302.77   55.99
  12 -16   0  334.77   56.89
  12  16   0  323.47   55.99
 -12 -16   0  350.26   55.99
 -12 -16   0  347.07   55.99
  12  16   0  311.77   56.89
  12 -16   0  324.37   55.99
  12 -16   0  317.57   56.59
 -12 -16   0  361.46   55.99
 -12  17   0    6.40    1.40
  12 -17   0    7.20    1.30
  12  17   0    4.90    3.60
 -12 -17   0    7.10    1.40
  12 -17   0    7.80    3.10
 -12 -17   0    6.60    2.90
  12 -17   0   13.30    4.10
 -12 -17   0    7.70    1.30
 -12  17   0    5.20    5.50
 -12 -17   0    7.60    2.90
  12  17   0    8.70    1.50
  12 -17   0   12.90    9.10
  12  17   0    6.80    1.80
 -12 -17   0    7.30    1.40
 -12 -17   0    7.90    1.40
 -12 -17   0    7.70    1.30
  12 -17   0    8.40    1.40
 -12  17   0    7.70    1.40
  12 -18   0   78.39   13.80
 -12 -18   0   85.39   13.80
 -12  18   0   57.79   16.10
  12 -18   0   56.79   25.70
 -12 -18   0   83.39   13.80
 -12 -18   0   85.99   13.80
  12 -18   0   99.39   16.80
 -12 -18   0   72.89   13.80
  12  18   0   92.09   14.00
  12 -18   0   82.99   13.80
  12  18   0   85.59   13.80
 -12  18   0   86.09   13.80
  12 -18   0   90.69   14.80
 -12 -18   0   69.09   15.60
  12 -18   0   83.29   13.80
 -12 -18   0   71.19   14.70
 -12 -18   0   79.79   13.80
 -12 -19   0   11.50    1.90
  12  19   0   11.40    2.50
  12 -19   0   11.90    1.90
 -12  19   0   11.90    2.00
 -12 -19   0   10.70    1.90
 -12 -19   0    7.90    1.90
  12 -19   0   10.10    3.30
 -12 -19   0   10.70    1.90
 -12 -19   0    9.90    2.00
  12 -19   0   11.40    1.90
  12  19   0   12.60    2.00
  12 -19   0   10.80    1.90
 -12  20   0   33.60    5.50
 -12 -20   0   31.80    5.50
 -12 -20   0   29.10    5.50
 -12 -20   0   33.50    5.50
 -12 -20   0   32.10    5.50
  12 -20   0   34.00    5.50
 -12 -20   0   34.50    5.50
  12 -20   0   33.20    5.50
  12  20   0   29.20    5.80
  12 -20   0   32.10    6.50
  12  20   0   34.10    5.60
  12  21   0    6.50    1.20
 -12  21   0    7.40    1.30
 -12 -21   0    6.50    1.20
  12  21   0    1.90    1.70
 -12 -21   0    6.20    1.20
  12 -21   0    7.40    1.20
  12 -21   0    6.90    1.20
  12 -22   0   10.20    1.70
 -12 -22   0    9.50    1.70
  12 -22   0   10.20    1.70
 -12  22   0   10.30    1.80
 -12 -22   0    9.70    1.70
  12  22   0   10.00    1.80
  12 -23   0    0.90    0.30
  12  23   0    0.40    0.90
 -12 -23   0    0.80    0.90
 -12  23   0    1.20    0.40
  12  23   0    1.70    0.40
  12 -23   0    1.20    0.30
 -12 -23   0    0.60    0.30
 -13   0   0    0.70    1.50
  13   0   0    0.70    1.00
 -13   0   0    0.10    1.20
  13  -1   0    7.50    1.40
 -13  -1   0    4.60    1.70
 -13   1   0    3.00    1.90
  13  -1   0    5.90    1.70
 -13  -1   0    4.20    1.90
 -13   1   0    7.60    1.70
 -13   2   0    1.20    1.10
 -13   2   0    3.30    2.00
  13  -2   0    1.00    1.40
 -13  -2   0    2.90    1.40
 -13   3   0    0.80    1.00
 -13  -3   0    1.20    1.50
  13  -3   0   -0.20    1.50
 -13  -3   0    0.20    1.30
  13  -3   0    0.20    1.60
 -13  -4   0    7.20    2.00
 -13   4   0    3.60    1.40
  13   4   0    8.10    3.10
  13  -4   0    9.10    2.00
 -13  -4   0    5.10    1.80
  13  -4   0    7.60    2.20
  13  -5   0    5.40    2.30
 -13  -5   0    8.20    2.20
  13  -5   0    8.00    2.20
 -13  -5   0    5.70    2.00
  13  -6   0    8.20    2.30
  13  -6   0    6.10    1.30
 -13  -6   0   12.50    2.30
 -13  -6   0   10.40    2.40
  13   6   0    8.30    2.30
  13  -6   0    7.40    2.60
  13  -7   0    4.10    2.00
 -13   7   0    0.50    2.80
  13  -7   0    2.50    0.60
 -13  -7   0    5.00    1.80
  13   7   0    1.90    2.00
  13  -7   0    2.10    2.10
 -13  -7   0    3.80    1.90
  13  -8   0    0.20    0.50
 -13  -8   0    1.80    1.60
 -13  -8   0    1.20    1.80
  13  -8   0    3.90    2.00
  13   8   0    0.90    1.90
 -13   8   0    4.00    3.00
  13  -8   0    0.10    2.10
 -13  -9   0   13.70    2.70
 -13  -9   0   13.80    3.40
 -13   9   0   12.70    4.60
 -13  -9   0   18.90    3.70
 -13   9   0   16.20    2.70
  13   9   0   14.20    3.80
 -13  -9   0   17.10    2.70
  13  -9   0   17.20    4.00
  13  -9   0   12.30    3.70
  13   9   0   16.80    2.80
 -13  10   0    2.90    0.60
  13 -10   0    6.40    2.50
 -13  10   0    1.80    1.00
  13 -10   0    3.30    0.70
 -13 -10   0    8.10    2.20
 -13  10   0    1.70    0.80
  13  10   0    4.80    2.40
 -13  10   0    0.10    3.00
  13 -10   0    0.90    2.40
 -13 -10   0    2.70    0.60
 -13 -10   0    4.80    0.70
 -13 -10   0    1.20    0.50
 -13 -10   0    5.40    2.40
  13  10   0    3.10    0.80
 -13  10   0    2.80    0.60
 -13 -10   0    2.50    0.50
 -13 -11   0    4.40    0.70
 -13 -11   0    5.20    2.90
  13  11   0    3.50    1.10
  13 -11   0    7.80    2.70
  13 -11   0    3.40    0.70
 -13 -11   0    2.50    0.60
  13 -11   0   -2.90    2.20
  13  11   0    5.20    3.40
 -13  11   0    1.90    0.60
 -13 -11   0    2.60    0.50
 -13 -11   0    1.50    0.50
 -13 -11   0    4.20    1.90
 -13  11   0    3.20    0.80
 -13  11   0    2.10    0.60
 -13  11   0    2.10    3.30
 -13  11   0    2.20    1.10
  13 -11   0    2.40    0.60
  13 -12   0    0.10    0.50
 -13 -12   0   -0.10    0.40
 -13  12   0   -0.20    1.00
 -13  12   0    0.80    0.70
  13 -12   0    3.10    2.90
 -13 -12   0    0.60    0.40
 -13 -12   0    3.30    2.00
 -13  12   0    0.10    0.40
 -13  12   0   -1.00    3.20
  13  12   0   -0.20    0.70
  13 -12   0   -1.20    2.30
 -13 -12   0    0.00    0.30
 -13 -12   0    0.20    0.50
  13  12   0    2.00    2.50
 -13 -12   0    0.20    0.30
 -13 -12   0    0.80    2.20
 -13  12   0    0.50    0.40
  13 -12   0   -0.10    0.40
  13  13   0    9.10    3.60
 -13  13   0    7.30    1.50
 -13 -13   0   10.00    1.50
  13 -13   0   12.60    1.70
  13 -13   0    6.00    3.00
  13  13   0    8.60    1.70
 -13  13   0    3.60    4.20
 -13  13   0    5.70    1.80
 -13 -13   0    7.70    2.70
 -13 -13   0    6.90    1.60
 -13  13   0    9.50    1.50
  13 -13   0    6.70    3.50
 -13 -13   0    7.60    1.50
 -13 -13   0    3.80    2.90
  13 -14   0    3.80    3.00
 -13 -14   0    3.40    2.20
  13  14   0   -0.50    0.90
 -13 -14   0    0.20    0.40
  13 -14   0    0.80    0.40
 -13  14   0    4.00    4.60
 -13 -14   0    0.40    0.40
 -13 -14   0   -0.40    0.30
 -13  14   0    0.30    0.40
 -13  14   0    0.50    1.10
 -13  14   0   -0.20    0.50
 -13 -14   0   -0.60    0.40
 -13 -14   0   -2.70    2.40
  13  14   0    0.40    2.70
 -13 -14   0    0.80    0.60
 -13  14   0   -0.30    0.50
  13 -14   0    0.10    0.50
 -13 -15   0    0.80    0.40
  13 -15   0   -2.60    2.30
  13  15   0    1.30    1.00
 -13 -15   0    1.00    0.60
 -13  15   0    7.20    5.20
 -13  15   0    1.30    0.60
 -13 -15   0    0.80    0.40
 -13 -15   0   -0.60    4.70
 -13 -15   0   -0.10    1.90
  13 -15   0    1.70    2.90
 -13  15   0    0.90    0.40
 -13 -15   0    0.10    0.50
 -13  15   0    0.60    0.50
  13 -15   0    0.20    0.50
 -13 -15   0    0.50    0.40
 -13  15   0    0.00    1.10
  13  15   0    2.20    3.00
  13 -15   0    1.00    0.40
 -13  16   0    0.40    0.50
 -13 -16   0    0.50    0.40
  13 -16   0    0.80    0.60
 -13  16   0    2.80    5.00
 -13 -16   0    4.50    2.30
 -13 -16   0   -3.60    2.20
  13 -16   0   -0.30    2.30
 -13  16   0   -1.00    1.10
 -13 -16   0   -0.10    0.40
  13 -16   0    0.40    0.40
  13  16   0    1.70    1.10
 -13 -16   0    1.00    0.60
 -13 -16   0    0.20    0.40
 -13  16   0   -0.40    0.50
  13  16   0    0.10    0.70
  13 -16   0   -0.10    3.00
  13  16   0    7.10    3.60
 -13 -16   0    0.50    0.40
 -13  16   0    1.00    0.40
 -13  17   0    0.10    0.50
  13 -17   0    7.80    3.80
 -13 -17   0    0.30    0.90
 -13  17   0    6.10    6.40
 -13 -17   0    0.00    0.40
 -13 -17   0    0.40    2.30
  13 -17   0   -2.10    2.30
  13  17   0    0.50    3.30
 -13 -17   0    0.10    0.40
 -13  17   0   -0.70    0.90
  13 -17   0    3.30    9.00
 -13 -17   0    0.50    0.50
  13 -17   0   -0.30    0.50
 -13 -17   0    1.00    2.60
  13  17   0    1.40    1.20
  13  17   0   -0.60    0.80
 -13 -17   0    0.30    0.40
  13 -17   0    0.40    0.50
  13 -18   0    0.80    2.50
  13 -18   0    0.20    0.50
 -13 -18   0    2.50    2.80
 -13  18   0    0.60    0.50
 -13  18   0    4.90    8.80
  13 -18   0    1.60    0.50
 -13 -18   0    0.10    0.40
  13  18   0   -1.70    3.60
 -13  18   0    1.30    0.90
 -13 -18   0    0.10    0.40
 -13 -18   0    0.30    0.40
  13  18   0    0.80    1.30
 -13 -18   0    0.70    0.60
  13 -18   0    3.10    3.80
  13 -18   0    0.60    0.40
 -13 -18   0    0.90    0.50
  13  18   0   -0.80    0.60
  13 -19   0   -0.40    0.30
 -13 -19   0   -0.60    0.50
  13  19   0    0.70    0.60
  13 -19   0    0.40    0.40
 -13  19   0    0.80    0.50
  13  19   0    0.00    1.40
 -13 -19   0    0.60    0.40
  13 -19   0   -0.20    0.40
 -13 -19   0    0.20    0.40
  13 -19   0   -2.90    2.30
 -13 -19   0    0.00    0.40
 -13 -19   0    0.10    0.40
  13  20   0   -0.10    1.40
  13 -20   0    1.40    2.90
 -13 -20   0    0.30    0.40
 -13 -20   0    0.30    0.40
  13  20   0   -1.30    0.70
 -13 -20   0    1.20    0.50
  13 -20   0    0.60    0.40
 -13  20   0    0.30    0.50
  13 -20   0    0.40    0.30
  13 -20   0    0.40    0.40
 -13 -20   0    0.70    0.40
 -13 -20   0    0.70    0.40
  13  21   0    1.40    1.20
  13 -21   0    0.10    0.30
 -13  21   0    0.50    0.50
  13  21   0   -0.20    0.40
  13 -21   0    0.10    0.30
 -13 -21   0   -0.10    0.30
 -13 -21   0    0.70    1.20
 -13 -21   0    0.30    0.40
 -13 -21   0   -0.20    0.40
 -13 -22   0    1.50    1.00
 -13  22   0    0.20    0.40
  13  22   0    0.40    0.40
  13 -22   0    0.40    0.30
  13 -22   0    0.20    0.20
 -13 -22   0   -0.20    0.30
 -13 -22   0   -0.10    0.30
  13  22   0    0.40    0.90
 -13 -23   0    0.60    0.70
 -13  23   0    0.10    0.40
  13 -23   0    0.20    0.20
  13 -23   0    0.20    0.20
  13  23   0   -0.70    0.80
 -13 -23   0    0.10    0.30
 -13 -23   0    0.30    0.30
 -14   0   0  810.52  145.89
  14   0   0  929.21  145.79
 -14  -1   0   34.40    6.30
 -14   1   0   28.70    6.40
 -14   1   0   36.10    6.20
 -14  -1   0   39.90    6.50
  14  -1   0   34.90    6.30
 -14  -2   0  160.18   28.10
  14  -2   0  178.98   28.00
 -14  -2   0  161.18   28.10
  14  -2   0  164.98   28.10
 -14   2   0  165.98   28.00
  14  -3   0  712.33  115.19
  14  -3   0  709.73  115.09
 -14  -3   0  706.43  115.19
 -14  -3   0  670.03  115.19
 -14   3   0  647.74  115.09
  14  -4   0   44.70    7.50
  14   4   0   38.90    8.40
 -14  -4   0   43.30    7.60
  14  -4   0   51.29    7.70
 -14  -4   0   41.40    7.50
 -14   4   0   36.70    7.20
  14  -5   0  411.76   67.19
 -14  -5   0  373.46   67.09
 -14  -5   0  431.16   67.19
  14  -5   0  388.56   67.09
  14  -6   0   97.09   17.70
  14  -6   0   99.89   17.30
 -14  -6   0  108.79   17.70
  14   6   0  105.29   17.80
 -14  -6   0  117.69   17.80
  14  -6   0  102.19   17.80
  14  -7   0   23.30    4.10
 -14  -7   0   22.20    4.80
  14   7   0   25.50    5.00
  14  -7   0   34.10    5.30
 -14  -7   0   28.10    4.90
  14  -7   0   24.10    4.80
 -14  -8   0  248.98   46.00
 -14  -8   0  276.47   46.00
  14  -8   0  283.27   46.00
  14  -8   0  295.37   46.60
  14   8   0  267.57   46.50
 -14  -8   0  277.97   46.00
 -14  -8   0  252.37   46.00
 -14   8   0  300.77   46.00
 -14  -8   0  281.47   46.40
  14  -8   0  272.07   46.60
 -14  -8   0  292.87   46.50
 -14  -9   0    4.20    0.90
 -14  -9   0    5.60    0.80
 -14   9   0    4.60    0.90
 -14   9   0    3.30    0.80
 -14  -9   0    2.20    2.00
  14   9   0    5.80    1.00
  14  -9   0    4.30    2.30
 -14  -9   0    3.40    0.70
 -14   9   0    1.90    1.10
 -14   9   0    0.40    3.20
 -14  -9   0    4.50    0.80
  14  -9   0    6.30    2.70
 -14  -9   0    7.00    2.20
  14   9   0    3.70    2.30
  14 -10   0   71.69   13.10
 -14 -10   0   62.39   12.00
 -14 -10   0   71.99   12.80
  14 -10   0   81.99   12.80
  14  10   0   62.49   12.90
 -14  10   0   74.09   12.00
 -14 -10   0   63.39   12.00
 -14  10   0   76.19   12.00
 -14 -10   0   73.39   12.60
  14  10   0   74.49   12.10
 -14 -10   0   72.89   12.00
 -14  10   0   71.29   12.00
  14 -10   0   74.39   12.00
 -14 -10   0   75.49   12.00
 -14  10   0   63.29   13.40
 -14 -10   0   74.19   12.00
 -14 -11   0   10.20    1.70
 -14 -11   0    9.30    1.70
 -14  11   0   11.50    1.90
 -14  11   0   10.10    5.30
 -14  11   0   10.10    1.70
  14 -11   0   11.00    3.20
 -14  11   0    9.40    1.80
 -14 -11   0   10.40    1.80
 -14 -11   0   11.20    1.70
  14  11   0   15.30    3.60
 -14 -11   0    5.30    2.60
  14  11   0    9.10    1.90
 -14 -11   0   11.20    1.70
 -14 -11   0    9.10    3.10
  14 -11   0    9.90    1.80
  14 -11   0    7.60    1.70
 -14  12   0  212.78   33.60
 -14 -12   0  216.78   33.60
  14  12   0  194.58   34.40
 -14  12   0  176.08   33.70
  14 -12   0  235.18   34.50
  14 -12   0  193.18   34.20
 -14  12   0  205.98   33.60
  14 -12   0  189.18   33.60
 -14 -12   0  205.58   33.60
 -14 -12   0  213.98   33.60
 -14 -12   0  211.98   34.30
 -14 -12   0  189.48   33.60
 -14 -12   0  182.28   33.60
  14  12   0  217.68   33.70
 -14 -12   0  209.18   34.20
 -14  12   0  195.38   33.60
 -14  12   0  166.68   34.90
  14 -12   0  205.88   33.60
  14 -13   0   -1.60    2.70
 -14 -13   0   -1.90    2.10
 -14 -13   0    0.60    0.50
 -14  13   0    0.50    0.40
 -14 -13   0    1.40    0.40
 -14 -13   0    0.60    0.60
 -14 -13   0    0.80    0.40
 -14  13   0   -1.30    0.80
  14 -13   0    0.80    0.50
  14 -13   0   -0.30    2.50
 -14 -13   0   -3.10    1.70
  14  13   0    0.40    0.90
 -14 -13   0    0.30    0.40
  14  13   0    2.60    2.80
 -14  13   0   -1.20    4.30
  14 -13   0    0.50    0.50
 -14  13   0    2.00    1.30
 -14  13   0    0.80    1.00
 -14  13   0    0.40    0.70
 -14 -14   0    0.50    0.40
  14 -14   0    0.60    0.40
  14  14   0    2.60    3.00
 -14 -14   0    0.80    0.60
  14 -14   0   -4.90    2.70
 -14  14   0    0.80    0.50
 -14 -14   0   -3.20    2.00
 -14  14   0   -6.20    4.20
  14 -14   0    3.20    2.70
 -14  14   0    0.50    0.40
  14 -14   0    0.20    0.50
 -14 -14   0   -2.10    2.30
 -14 -14   0    0.30    0.40
 -14 -14   0    0.00    0.50
 -14  14   0    0.50    0.60
 -14  14   0    0.30    1.20
 -14 -14   0    0.70    0.40
  14 -15   0   -0.20    0.50
  14 -15   0    3.20    2.60
  14 -15   0    2.80    3.40
 -14 -15   0    0.20    0.60
 -14  15   0    0.20    1.10
 -14 -15   0    0.40    0.40
  14 -15   0    0.00    0.40
 -14  15   0    0.10    0.40
  14  15   0   -1.20    0.90
 -14 -15   0    0.40    0.40
 -14  15   0    2.30    5.50
 -14  15   0    0.20    0.60
 -14 -15   0    0.60    0.50
 -14 -15   0   -0.50    2.00
 -14 -15   0    0.20    2.50
 -14  15   0    0.00    0.50
  14  15   0   -2.90    2.70
 -14 -15   0    0.40    0.40
  14 -16   0    5.00    1.10
 -14 -16   0    5.10    1.10
 -14 -16   0    2.90    2.60
 -14  16   0    5.40    1.10
 -14 -16   0    2.00    2.70
 -14 -16   0    5.40    1.00
 -14 -16   0    6.60    1.00
 -14 -16   0    5.20    1.20
  14 -16   0    3.30    2.80
 -14  16   0    5.70    1.10
 -14  16   0   -3.50    5.10
  14 -16   0    7.60    3.90
 -14  16   0    8.40    1.60
  14 -16   0    4.50    1.00
  14  16   0    4.70    1.50
  14  16   0    8.00    3.90
  14  16   0    6.10    1.20
 -14 -16   0    7.10    1.10
 -14  17   0   39.60   14.50
  14 -17   0   44.70    8.00
 -14  17   0   51.59    8.00
 -14 -17   0   47.80    8.00
 -14 -17   0   51.89    8.00
  14 -17   0   66.59   11.50
 -14 -17   0   44.10   10.60
  14 -17   0   49.30    8.00
  14  17   0   48.70    9.90
  14  17   0   55.59    8.30
  14 -17   0   36.30   23.20
 -14  17   0   42.30    8.00
 -14 -17   0   48.70    8.00
  14 -17   0   38.20    9.00
 -14 -17   0   44.60    8.10
 -14 -17   0   52.79    9.40
 -14 -17   0   46.60    8.00
  14  17   0   48.60    8.10
  14  18   0    6.90    1.90
  14  18   0    6.70    1.40
  14 -18   0    5.80    2.90
 -14 -18   0    8.50    1.40
 -14 -18   0   12.50    5.70
 -14  18   0    7.00    1.40
 -14 -18   0    6.50    1.40
 -14  18   0    8.40    1.40
 -14 -18   0   10.20    1.40
 -14 -18   0    6.80    1.30
 -14 -18   0    6.80    1.30
  14 -18   0    7.80    1.40
  14 -18   0    7.20    1.40
 -14 -19   0    1.70    0.60
 -14 -19   0    2.70    0.70
  14 -19   0    2.70    0.60
  14  19   0    3.50    1.50
 -14 -19   0    2.70    0.60
 -14  19   0    1.70    0.60
  14 -19   0    2.10    0.50
  14  19   0    2.10    0.70
 -14 -19   0    2.80    0.60
  14 -19   0    3.60    2.70
 -14 -19   0    3.30    0.60
  14 -19   0    2.60    0.60
  14 -20   0    0.20    0.50
 -14 -20   0    0.30    0.50
  14 -20   0    0.20    0.30
  14 -20   0    1.00    2.30
  14 -20   0    0.30    0.40
 -14 -20   0    3.50    1.30
 -14 -20   0    0.40    0.40
 -14  20   0   -0.50    0.40
  14  20   0   -0.10    0.50
 -14 -20   0    0.00    0.40
  14  20   0    0.80    1.40
 -14 -20   0   -0.10    0.30
 -14 -21   0    8.80    1.70
  14  21   0    6.30    2.10
  14  21   0    9.70    1.70
 -14 -21   0   10.30    1.70
  14 -21   0    9.50    1.60
 -14 -21   0    9.20    1.70
  14 -21   0   10.70    1.70
 -14  21   0    9.50    1.70
  14 -22   0    4.70    0.80
 -14  22   0    5.30    0.90
  14  22   0    4.40    0.90
 -14 -22   0    4.70    0.80
  14  22   0    2.10    1.20
 -14 -22   0    4.00    0.80
 -14 -22   0    3.60    1.20
 -15   0   0    1.00    1.30
 -15   0   0    1.80    1.70
  15   0   0    0.60    1.10
 -15  -1   0    2.50    1.50
 -15   1   0    0.90    1.90
  15  -1   0    4.90    1.60
 -15  -1   0    1.80    1.70
 -15  -2   0    2.60    1.60
 -15   2   0    0.80    1.10
 -15  -2   0    1.30    1.40
  15  -2   0    3.60    1.70
  15  -2   0    1.10    1.50
 -15   2   0    1.00    1.90
 -15   3   0    8.70    2.10
  15  -3   0   11.00    2.40
 -15  -3   0    8.40    2.40
  15  -3   0   14.60    2.70
 -15  -3   0    5.60    2.30
  15  -4   0    1.10    1.90
 -15  -4   0    5.90    1.90
  15  -4   0    3.80    1.80
  15   4   0    2.90    3.20
 -15   4   0    6.40    1.50
 -15  -4   0    4.20    1.80
 -15  -5   0   -0.50    1.50
 -15  -5   0    0.80    1.50
  15  -5   0    0.70    1.80
  15  -5   0    0.70    1.60
  15  -6   0    0.10    0.50
 -15  -6   0   -1.40    1.30
 -15   6   0    0.70    0.40
  15  -6   0    2.40    1.80
 -15  -6   0   -1.40    1.60
  15   6   0   -0.10    1.80
  15  -6   0   -0.50    1.90
 -15  -6   0   -0.20    0.50
  15   7   0    4.60    2.20
 -15   7   0    3.10    1.00
  15  -7   0    3.20    2.40
 -15   7   0    3.00    0.60
 -15  -7   0    1.20    1.10
 -15  -7   0    4.30    1.80
 -15  -7   0    2.30    0.60
 -15   7   0    3.20    0.70
  15  -7   0    2.40    0.70
  15  -7   0    3.40    2.00
 -15  -7   0    3.20    0.60
 -15  -7   0    5.50    2.10
 -15  -8   0   -0.40    0.40
 -15  -8   0    0.50    1.20
 -15  -8   0   -0.20    0.30
  15  -8   0    4.90    2.40
 -15  -8   0   -1.60    1.70
 -15  -8   0    0.30    0.30
 -15   8   0    0.30    0.50
  15  -8   0    0.20    0.50
 -15  -8   0    0.10    0.40
 -15   8   0   -0.10    0.30
 -15  -8   0    1.30    1.50
 -15  -8   0    0.20    0.50
  15  -8   0   -2.20    1.90
 -15   8   0    0.20    0.90
  15   8   0    4.00    2.30
 -15  -9   0    0.30    0.30
  15   9   0   -0.10    0.60
 -15  -9   0    0.50    0.50
 -15  -9   0   -0.10    0.40
 -15   9   0    0.70    0.30
 -15  -9   0    0.00    0.30
 -15   9   0    1.50    0.90
 -15  -9   0    0.70    0.30
  15  -9   0   -0.30    2.10
  15  -9   0   -0.50    0.50
  15  -9   0    0.70    2.40
 -15  -9   0   -0.70    1.90
 -15  -9   0    0.40    1.20
 -15  -9   0    0.20    1.70
  15   9   0   -1.40    2.10
 -15   9   0    0.60    0.50
 -15   9   0    1.10    0.40
  15 -10   0    3.90    0.90
  15  10   0    8.90    2.90
  15  10   0    5.30    1.00
  15 -10   0    3.30    0.80
 -15 -10   0    3.00    0.80
 -15 -10   0    7.00    2.10
 -15  10   0    4.60    0.80
 -15 -10   0    3.90    2.70
 -15 -10   0    4.40    0.80
  15 -10   0    6.70    2.60
 -15  10   0    3.70    0.90
 -15  10   0    5.40    1.30
 -15 -10   0    3.00    0.80
  15 -10   0    9.60    3.10
 -15  10   0    4.20    0.80
 -15  10   0    3.80    0.90
  15 -11   0    0.90    0.50
  15 -11   0    1.20    2.30
 -15 -11   0    1.60    0.50
  15 -11   0    4.60    3.00
 -15 -11   0    1.80    0.60
  15  11   0    4.60    2.70
  15  11   0    3.10    0.80
 -15  11   0    1.80    0.50
 -15  11   0    1.60    1.10
  15 -11   0    1.60    0.60
 -15  11   0    0.40    0.50
 -15 -11   0    2.60    0.50
 -15  11   0    2.40    0.60
 -15 -11   0    1.40    1.90
 -15 -11   0    2.00    2.40
 -15  11   0    1.10    0.70
 -15  11   0    0.20    3.60
 -15 -11   0    2.10    0.50
 -15 -11   0    1.20    0.50
 -15 -12   0    9.40    1.80
 -15  12   0    7.80    1.90
 -15 -12   0   13.10    1.90
  15 -12   0   10.50    1.90
 -15 -12   0   11.30    1.80
 -15  12   0   -1.30    4.80
 -15 -12   0   10.30    3.00
 -15 -12   0   14.80    3.60
  15 -12   0    8.40    3.40
  15  12   0    8.70    2.00
 -15  12   0   12.10    1.90
  15 -12   0   17.90    4.40
  15  12   0    6.30    3.60
 -15  13   0    2.10    1.10
 -15 -13   0    3.10    0.90
 -15  13   0    5.10    1.50
 -15 -13   0    3.90    0.90
  15  13   0    4.70    1.20
 -15 -13   0    8.00    2.70
 -15 -13   0    5.60    0.80
 -15  13   0   -5.00    4.30
 -15 -13   0    4.80    1.00
 -15 -13   0    3.40    2.90
  15 -13   0    4.80    0.80
 -15  13   0    5.40    0.90
  15 -13   0    4.20    1.20
 -15  13   0    2.80    0.90
  15 -13   0    6.40    3.50
  15  13   0    2.30    3.20
  15 -14   0    9.70    4.30
 -15 -14   0   11.90    2.00
 -15 -14   0   13.20    2.10
 -15  14   0    7.70    5.60
 -15 -14   0   18.50    4.30
  15  14   0   12.90    4.30
 -15  14   0   11.00    2.00
  15  14   0    8.00    2.20
  15 -14   0   10.10    3.60
  15 -15   0   -2.10    3.20
  15  15   0    3.10    1.10
  15 -15   0    5.60    2.80
 -15 -15   0    1.40    0.50
 -15 -15   0    1.40    0.50
 -15  15   0    1.80    0.60
 -15  15   0    2.50    0.70
 -15  15   0    1.00    1.20
  15 -15   0    2.20    0.50
  15  15   0    1.00    3.20
  15 -15   0    1.40    0.60
 -15  15   0    0.90    0.50
 -15 -15   0   -2.00    2.30
 -15  15   0   -5.40    5.20
 -15 -15   0    0.90    0.50
 -15 -15   0    1.40    0.60
 -15 -15   0    2.40    0.70
 -15 -15   0    2.10    2.40
 -15  16   0    0.30    0.60
 -15 -16   0   -0.40    0.40
 -15 -16   0   -0.30    0.40
 -15  16   0    0.00    0.50
 -15 -16   0   -2.10    2.20
 -15 -16   0    0.40    2.20
  15 -16   0   -0.10    0.50
  15  16   0   -1.80    1.00
 -15 -16   0   -0.50    0.60
  15 -16   0    0.90    3.90
  15 -16   0   -0.20    0.40
 -15 -16   0    0.00    0.50
 -15 -16   0    0.20    0.40
  15  16   0    1.40    3.50
 -15  16   0   -0.60    1.10
 -15  16   0   -2.00    6.00
  15  16   0   -0.40    0.70
  15 -16   0    0.30    2.40
  15 -17   0    0.20    0.30
  15 -17   0    1.70    4.00
 -15 -17   0    0.00    0.60
 -15 -17   0    0.50    0.40
  15  17   0    0.30    3.40
 -15 -17   0    0.40    0.50
 -15  17   0   -0.20    0.50
 -15 -17   0    0.20    0.40
 -15 -17   0    1.90    2.50
  15 -17   0   -0.40    2.80
  15 -17   0   -0.10    0.50
 -15 -17   0    0.00    0.40
  15  17   0    1.30    0.60
 -15 -17   0    1.10    2.40
 -15  17   0   -0.90    0.50
  15  17   0   -1.60    1.20
  15 -17   0    5.70   10.70
  15  18   0    0.80    0.60
 -15 -18   0    0.90    1.50
 -15 -18   0   -0.40    0.50
 -15 -18   0   -0.20    0.40
 -15 -18   0    0.20    0.40
 -15 -18   0   -0.20    0.40
  15 -18   0   -0.60    0.50
 -15 -18   0   -0.20    0.40
 -15  18   0   -0.10    0.60
  15 -18   0    0.40    0.30
  15  18   0   -0.30    1.50
 -15  18   0    0.90    0.50
  15 -18   0    6.50    2.70
 -15 -19   0    1.10    1.30
  15 -19   0    1.40    0.40
 -15 -19   0    2.20    0.60
  15 -19   0    1.40    2.90
  15  19   0    1.50    0.70
  15 -19   0    1.30    0.50
 -15 -19   0    0.60    0.40
 -15  19   0    0.80    0.50
 -15 -19   0    0.70    0.50
  15 -19   0    1.20    0.40
  15  19   0    1.70    1.50
 -15 -19   0    1.10    0.50
 -15 -20   0    0.30    0.30
 -15 -20   0    0.20    0.40
 -15 -20   0   -0.60    0.50
 -15 -20   0   -0.20    1.20
  15  20   0    0.30    1.30
  15 -20   0    0.00    0.30
 -15 -20   0    0.00    0.40
  15  20   0    0.10    0.50
  15 -20   0    0.00    0.20
  15 -20   0    0.30    0.40
 -15  20   0   -0.10    0.40
 -15 -21   0   -0.40    0.90
 -15 -21   0   -0.40    0.30
 -15  21   0    0.10    0.40
 -15 -21   0   -0.30    0.30
  15 -21   0    0.20    0.20
  15 -21   0    0.00    0.30
 -15 -21   0   -0.20    0.30
  15  21   0    0.10    0.40
  15  21   0   -2.00    1.00
  15 -22   0    0.70    0.20
 -15 -22   0    4.00    1.10
  15 -22   0    0.90    0.30
 -15 -22   0    0.40    0.30
  15  22   0    0.00    0.90
 -15 -22   0    0.30    0.30
 -15  22   0    0.80    0.40
  16   0   0    2.20    1.00
  16   0   0    6.10    1.60
 -16   0   0    2.70    2.00
 -16   0   0    3.20    1.50
 -16   1   0  711.53  120.79
 -16  -1   0  720.63  120.89
  16  -1   0  757.32  120.79
 -16  -1   0  685.13  120.89
  16   1   0  734.63  120.79
  16  -2   0  106.09   16.20
  16  -2   0   94.99   16.30
 -16   2   0   92.89   16.20
 -16  -2   0   85.49   16.20
 -16  -2   0   95.69   16.30
  16  -3   0  214.88   35.70
 -16  -3   0  223.08   35.70
 -16   3   0  201.28   35.50
 -16  -3   0  209.48   35.60
  16  -3   0  221.38   35.60
  16   3   0  193.48   36.40
 -16  -4   0  106.39   18.60
 -16  -4   0  124.89   18.70
  16  -4   0  119.29   18.60
 -16   4   0   97.29   18.40
  16   4   0   98.39   19.40
 -16  -5   0   19.60    4.30
 -16   5   0   20.00    3.80
  16  -5   0   26.50    4.40
 -16   5   0   22.30    3.60
 -16  -5   0   22.00    3.60
 -16  -5   0   19.30    3.60
 -16   5   0   22.60    3.50
  16  -5   0   20.30    3.60
 -16   5   0   19.20    3.60
  16  -5   0   26.60    4.60
 -16  -5   0   25.50    4.40
 -16   6   0    0.30    0.30
 -16  -6   0   -0.30    1.40
 -16   6   0    1.50    0.80
 -16   6   0    0.40    0.50
  16   6   0    1.30    2.00
 -16   6   0   -0.10    0.40
 -16  -6   0    0.30    0.40
  16  -6   0    3.10    2.10
 -16  -6   0    0.60    0.30
 -16  -6   0    0.60    1.80
 -16  -6   0    0.80    0.50
  16  -6   0   -0.40    0.50
  16  -6   0    1.10    1.80
  16  -7   0  118.79   18.20
 -16  -7   0  107.79   17.50
 -16  -7   0   93.49   17.50
  16  -7   0  102.19   17.50
 -16   7   0  108.99   17.50
 -16  -7   0  104.39   18.00
  16  -7   0   97.19   18.00
 -16  -7   0  112.09   17.50
 -16  -7   0   95.19   17.50
  16   7   0  100.39   18.20
 -16   7   0  110.69   17.50
 -16  -7   0  119.29   18.10
 -16   8   0    0.30    0.50
  16   8   0    2.80    2.30
 -16   8   0    1.20    0.60
  16  -8   0   -1.20    2.30
  16  -8   0    0.90    0.50
 -16  -8   0    1.70    0.40
 -16  -8   0    1.30    0.50
 -16   8   0    0.60    0.40
 -16  -8   0    0.60    0.40
 -16  -8   0    0.60    0.40
 -16   8   0    2.50    0.90
 -16  -8   0   -0.50    2.00
  16  -8   0    1.90    2.30
 -16  -8   0    1.40    0.40
 -16  -8   0    0.50    1.70
 -16   9   0  102.79   16.50
 -16  -9   0  103.39   16.50
 -16   9   0  104.99   16.50
  16  -9   0  117.99   17.50
 -16  -9   0   94.39   16.50
 -16  -9   0  101.79   17.10
 -16  -9   0   87.49   16.50
  16  -9   0  103.99   16.50
 -16   9   0  100.09   16.50
 -16   9   0  102.19   16.50
 -16  -9   0   91.79   16.50
  16  -9   0   95.09   17.20
 -16  -9   0  107.09   17.20
  16   9   0  103.89   17.90
 -16   9   0   87.99   16.50
 -16  -9   0  104.19   16.50
 -16  10   0   17.30    3.20
  16 -10   0   15.40    4.20
 -16 -10   0   19.40    3.10
 -16  10   0   18.30    3.10
 -16  10   0   19.40    3.20
 -16 -10   0   17.60    3.10
  16  10   0   23.20    4.60
 -16 -10   0   20.50    4.40
 -16  10   0   21.60    3.50
 -16 -10   0   17.60    3.10
 -16  10   0   17.90    3.10
  16 -10   0   14.50    3.10
  16 -10   0   17.20    3.20
 -16  10   0   20.20    3.10
 -16 -10   0   17.60    3.10
 -16 -10   0   17.80    3.10
 -16 -10   0   17.00    4.00
 -16 -11   0  105.79   17.60
  16 -11   0  106.39   18.40
 -16  11   0  111.99   17.70
 -16 -11   0   99.29   17.70
  16 -11   0  116.29   18.70
 -16  11   0  105.29   17.70
  16  11   0  105.49   18.60
 -16 -11   0  103.99   18.50
  16 -11   0  103.89   17.70
 -16 -11   0  108.59   17.80
 -16 -11   0  113.49   18.30
  16  11   0  109.89   17.70
 -16  11   0   97.89   17.70
  16 -11   0  100.89   17.60
 -16 -11   0  113.09   17.70
 -16  11   0  103.79   17.70
  16 -12   0    4.10    1.00
 -16 -12   0    4.50    0.90
 -16 -12   0    5.20    0.90
  16  12   0    5.10    3.20
 -16 -12   0    2.20    0.90
  16  12   0    3.60    1.20
  16 -12   0    2.20    3.30
 -16 -12   0    3.20    2.70
 -16  12   0    4.40    1.00
 -16 -12   0    6.80    0.90
 -16 -12   0    3.50    2.20
 -16  12   0    3.80    1.00
 -16 -12   0    4.70    1.00
  16 -12   0    2.60    2.80
 -16  12   0    3.40    1.10
 -16  12   0    5.20    0.90
 -16 -13   0    1.20    0.50
  16 -13   0    0.50    2.60
 -16 -13   0    0.90    2.40
  16 -13   0    5.80    3.30
  16 -13   0    0.90    0.40
 -16  13   0    0.90    0.60
 -16 -13   0    1.10    2.20
  16  13   0    1.10    1.40
 -16  13   0    0.80    0.40
  16  13   0    2.10    2.90
 -16  13   0    0.90    0.60
  16 -13   0    0.80    0.60
 -16 -13   0    1.50    0.50
 -16 -13   0    2.40    0.50
 -16  13   0    1.20    0.80
 -16 -13   0    0.40    0.60
 -16  13   0    2.40    1.20
 -16 -13   0    1.40    0.50
 -16 -14   0   15.20    2.50
 -16  14   0   13.20    2.50
 -16  14   0   14.00    2.40
 -16  14   0   11.80    2.60
 -16 -14   0   19.80    4.10
  16  14   0   15.80    2.70
 -16 -14   0   14.70    2.50
  16  14   0   19.70    4.70
 -16 -14   0   14.50    2.60
  16 -14   0   19.00    4.40
 -16  14   0   16.20    2.80
 -16  14   0   13.70    2.50
 -16 -14   0   15.00    2.50
 -16 -14   0   14.90    2.50
 -16 -14   0   12.70    2.90
  16 -14   0   13.30    2.60
  16 -14   0   19.40    5.00
  16 -14   0   13.70    2.50
 -16 -14   0   21.30    4.20
  16  15   0   30.10    6.30
 -16 -15   0   30.70    5.80
  16  15   0   25.70    4.30
 -16  15   0   26.90    4.10
  16 -15   0   23.90    4.00
 -16 -15   0   24.40    4.00
 -16 -15   0   23.50    4.00
 -16  15   0   26.40    4.50
 -16 -15   0   20.00    5.10
 -16  15   0   24.30    4.00
  16 -15   0   22.60    5.40
 -16  15   0   21.90    4.10
 -16 -15   0   23.80    4.00
  16 -15   0   32.60    6.50
  16  15   0   19.70    4.10
 -16 -15   0   25.10    4.00
  16 -15   0   24.90    4.10
 -16 -15   0   18.30    4.40
 -16 -15   0   23.90    4.10
  16  16   0    0.10    0.60
 -16 -16   0   -2.70    2.30
  16 -16   0    0.70    0.40
  16 -16   0    2.10    2.50
  16  16   0    1.90    3.80
  16  16   0    0.80    1.10
 -16 -16   0   -0.20    0.60
 -16 -16   0    0.00    0.50
 -16 -16   0    1.50    1.60
 -16 -16   0    0.10    0.40
 -16  16   0    0.80    0.60
 -16  16   0   -0.60    1.20
  16 -16   0    5.90    8.50
 -16 -16   0    0.40    0.50
 -16 -16   0    0.50    0.40
 -16  16   0   -0.50    0.50
 -16 -16   0   -0.30    2.30
  16 -16   0    0.20    0.60
 -16 -17   0    0.90    0.50
 -16  17   0    1.30    0.60
  16 -17   0    1.00    0.40
  16  17   0    1.60    1.20
 -16  17   0    0.70    0.60
 -16 -17   0   -2.10    2.50
  16 -17   0    0.30    0.60
 -16 -17   0    0.80    0.50
 -16 -17   0    1.90    0.50
 -16 -17   0    1.60    0.60
  16 -17   0   -0.50    2.60
  16  17   0    0.70    0.60
 -16 -17   0    1.50    0.50
 -16 -17   0   -1.10    1.40
 -16  18   0   17.00    3.40
  16  18   0   16.50    3.50
  16 -18   0   19.20    3.20
 -16 -18   0   19.70    3.20
  16 -18   0   12.40    4.40
 -16  18   0   20.00    3.20
  16 -18   0   18.80    3.20
 -16 -18   0   17.60    3.20
 -16 -18   0   19.90    3.30
 -16 -18   0   18.10    3.20
  16  18   0   17.90    3.20
 -16  19   0    0.80    0.50
 -16 -19   0    0.60    0.40
  16  19   0    1.90    1.40
 -16 -19   0    1.20    0.60
 -16 -19   0    0.80    0.40
  16 -19   0    0.80    0.50
  16 -19   0    0.80    0.30
 -16 -19   0    1.60    0.50
  16 -19   0    0.90    2.60
  16  19   0    0.40    0.50
  16 -19   0    0.70    0.40
 -16 -20   0    0.70    0.40
  16 -20   0    0.30    0.20
  16  20   0    1.60    0.50
 -16 -20   0    0.80    1.00
 -16 -20   0    1.20    0.40
 -16 -20   0    0.30    0.30
  16  20   0    0.10    1.20
 -16  20   0   -0.20    0.50
 -16 -20   0    0.10    0.50
  16 -20   0    0.80    0.40
  16 -20   0    0.50    0.40
 -16 -21   0    2.40    0.60
 -16 -21   0    3.10    0.60
 -16  21   0    2.80    0.70
 -16 -21   0    4.50    0.80
 -16 -21   0    3.10    0.60
  16  21   0    0.80    1.10
 -16 -21   0    4.00    1.00
  16 -21   0    3.10    0.60
  16  22   0    1.30    0.90
 -16 -22   0   -0.20    0.60
 -16 -22   0    0.20    0.20
  16 -22   0    0.60    0.30
 -16  22   0    0.30    0.30
 -17   0   0    2.60    1.40
 -17   0   0    1.40    1.80
  17   0   0   -2.50    1.30
  17   0   0    1.00    1.00
 -17  -1   0    1.10    1.40
 -17   1   0   -1.70    1.70
 -17   1   0    1.90    1.30
  17   1   0    0.60    1.30
  17  -1   0   -0.20    1.50
  17  -1   0    1.60    1.50
 -17  -1   0   -2.70    1.40
 -17   2   0    0.70    0.70
 -17  -2   0    0.00    1.30
  17  -2   0   -1.70    1.80
  17  -2   0   -1.10    1.50
 -17  -2   0   -0.40    1.60
 -17   2   0    0.90    1.30
 -17   2   0    0.80    0.40
  17  -3   0    1.00    1.60
  17  -3   0    0.70    2.00
 -17   3   0    0.70    0.40
 -17  -3   0    0.80    1.40
 -17   3   0    0.10    0.60
 -17   3   0    1.00    0.50
 -17  -3   0    0.20    0.60
  17   3   0    0.30    3.50
 -17  -3   0   -0.60    1.60
 -17  -4   0    5.60    1.90
  17   4   0   -0.30    3.40
 -17  -4   0    4.20    2.10
 -17   4   0    3.30    1.00
 -17  -4   0    3.10    1.00
 -17   4   0    4.10    0.80
  17  -4   0    5.90    2.10
 -17   4   0    4.10    0.70
 -17  -4   0    5.50    0.90
  17  -4   0    4.90    2.30
 -17  -4   0    3.50    0.80
 -17  -5   0    1.70    0.80
 -17   5   0    1.10    0.60
 -17   5   0    1.60    0.80
 -17  -5   0    1.10    0.40
 -17  -5   0    1.20    0.60
  17   5   0    2.50    2.00
 -17   5   0   -0.10    0.90
  17  -5   0    4.10    1.90
 -17   5   0    1.10    0.30
 -17  -5   0    2.00    1.80
  17  -5   0    2.60    2.20
 -17  -5   0    1.00    0.40
  17  -5   0    0.60    0.50
 -17  -5   0    1.80    1.60
 -17  -6   0    0.60    0.50
  17  -6   0    0.70    0.50
 -17  -6   0   -0.20    1.60
 -17  -6   0   -0.10    0.40
 -17  -6   0   -1.50    1.50
 -17   6   0    0.10    0.50
  17  -6   0    1.20    2.00
  17  -6   0   -3.60    2.10
 -17   6   0    0.80    0.30
 -17   6   0   -0.20    0.50
 -17   6   0    0.10    0.90
 -17  -6   0   -0.60    1.70
 -17  -6   0    0.30    0.40
  17   6   0   -0.60    2.00
 -17  -7   0    0.10    0.40
 -17   7   0    2.50    0.60
 -17   7   0    1.60    0.70
  17  -7   0    2.30    2.20
  17  -7   0    0.30    2.40
 -17  -7   0    1.00    0.40
 -17  -7   0    7.90    3.70
  17   7   0   -1.00    2.00
 -17  -7   0    0.90    0.40
 -17  -7   0    0.70    1.00
 -17   7   0    1.00    0.50
 -17  -7   0    2.30    0.60
 -17  -7   0    0.40    0.40
  17  -7   0    0.60    0.60
 -17   7   0    1.40    1.00
 -17  -7   0    1.90    1.70
 -17   7   0    1.70    0.40
 -17   8   0    0.40    0.50
 -17  -8   0    1.30    0.40
 -17  -8   0    0.40    0.40
 -17   8   0   -0.30    0.40
 -17   8   0    1.00    0.50
 -17   8   0    0.30    0.60
 -17  -8   0    1.30    1.10
 -17  -8   0    2.70    2.10
 -17  -8   0    0.70    0.50
  17  -8   0   -0.20    0.50
 -17   8   0   -0.50    0.90
 -17  -8   0    0.80    0.40
  17  -8   0   -0.80    2.30
 -17  -8   0    0.10    0.30
 -17  -8   0    0.60    1.60
  17  -8   0   -1.90    2.00
 -17   8   0   -0.20    0.30
  17   8   0    2.30    2.30
 -17  -9   0    1.30    1.90
 -17   9   0    0.30    0.50
  17   9   0    0.90    2.40
 -17  -9   0   -0.10    0.30
 -17   9   0   -1.00    0.50
 -17  -9   0    0.20    0.40
 -17  -9   0   -2.60    2.00
 -17  -9   0    0.30    0.40
  17  -9   0    2.20    2.70
 -17  -9   0   -0.80    1.10
 -17   9   0    0.10    0.50
 -17   9   0   -0.20    0.30
 -17  -9   0   -0.10    0.40
 -17   9   0   -1.30    0.60
  17  -9   0    0.10    0.50
  17  -9   0    2.70    2.30
 -17   9   0   -0.60    0.90
 -17  -9   0   -0.40    0.50
 -17  10   0    0.60    0.50
  17 -10   0    1.50    0.50
 -17 -10   0    1.20    0.50
 -17  10   0    1.70    0.50
 -17 -10   0    1.40    0.50
 -17 -10   0    1.40    0.50
  17  10   0    2.10    0.80
 -17 -10   0    1.70    0.60
 -17  10   0    0.50    0.60
  17 -10   0    1.10    0.60
  17 -10   0    2.10    2.60
  17  10   0    2.40    2.70
 -17 -10   0    0.40    2.10
 -17  10   0    2.10    0.70
  17 -10   0    0.80    2.80
 -17 -10   0    1.20    2.00
 -17  10   0    2.70    1.10
 -17 -10   0    1.70    1.30
 -17  10   0    2.10    0.60
 -17 -10   0    0.90    0.50
  17  11   0    5.30    3.20
 -17 -11   0    1.80    2.40
 -17  11   0    6.80    1.30
  17 -11   0    5.40    1.00
 -17 -11   0    5.50    1.10
 -17 -11   0    5.00    1.70
  17 -11   0    7.70    1.20
 -17  11   0    7.70    1.60
  17 -11   0    8.80    3.10
 -17 -11   0    2.70    1.20
 -17  11   0    3.70    1.10
 -17 -11   0    7.10    2.80
  17 -11   0    9.70    3.60
  17  11   0    5.00    1.30
  17  12   0    5.60    3.50
 -17 -12   0    9.50    3.00
 -17  12   0    6.00    1.10
  17 -12   0    5.70    1.20
 -17 -12   0   12.30    3.20
 -17  12   0    6.10    1.30
 -17 -12   0   10.20    1.90
 -17 -12   0    5.60    1.10
 -17  12   0    4.50    1.20
  17 -12   0    5.70    1.10
 -17 -12   0    6.00    1.20
 -17 -12   0    6.90    1.20
  17 -12   0   11.10    3.20
  17  12   0    6.60    1.40
  17 -12   0   14.50    3.90
 -17 -13   0   24.40    4.40
 -17 -13   0   10.60    2.80
 -17 -13   0   16.60    3.90
 -17 -13   0   13.60    2.40
 -17  13   0   15.00    2.40
  17  13   0   12.10    2.60
  17 -13   0   18.10    4.20
 -17  14   0    0.90    0.40
 -17  14   0    0.80    0.60
 -17 -14   0   -0.20    0.50
 -17 -14   0    0.70    0.50
 -17 -14   0    0.00    0.60
  17 -14   0    0.40    0.40
  17 -14   0    3.00    2.70
 -17 -14   0    0.90    2.70
 -17  14   0    0.70    1.20
 -17 -14   0    0.10    1.60
 -17 -14   0   -1.00    2.10
 -17 -14   0    0.80    0.50
  17 -14   0    0.70    0.60
  17 -14   0    0.90    4.00
  17  14   0    1.60    1.00
 -17  14   0    1.00    0.60
  17  14   0   -0.10    3.20
 -17  14   0    0.60    0.90
 -17 -14   0    0.10    0.40
  17 -15   0    1.90    0.70
 -17  15   0    3.00    1.00
 -17  15   0    2.00    1.20
 -17 -15   0    2.60    0.80
  17 -15   0    0.70    2.60
 -17 -15   0    0.10    0.60
  17  15   0    1.80    1.10
 -17 -15   0    1.50    0.60
  17  15   0    1.50    0.80
 -17 -15   0    1.10    0.50
 -17 -15   0    2.80    2.60
 -17 -15   0    3.50    2.40
 -17 -15   0    0.30    1.60
 -17  15   0    1.20    0.80
  17  15   0    0.10    3.60
  17 -15   0    1.80    4.20
 -17 -15   0    1.70    0.60
  17  16   0   -1.00    3.90
  17 -16   0    1.60    0.40
  17 -16   0    0.70    0.60
 -17  16   0    2.30    0.60
 -17 -16   0    0.70    0.50
 -17  16   0    0.70    0.60
 -17  16   0    0.60    1.20
  17  16   0    2.50    0.70
  17  16   0    2.40    1.20
 -17 -16   0    1.20    0.50
 -17 -16   0    2.20    0.70
 -17 -16   0    1.50    0.50
 -17 -16   0    1.10    0.50
  17 -16   0    2.00    8.10
 -17 -16   0    3.40    2.80
 -17 -16   0    0.50    1.50
  17 -16   0    0.40    2.50
 -17 -16   0    1.30    2.50
 -17 -17   0    0.60    0.40
  17 -17   0    0.40    0.30
 -17  17   0    1.00    0.60
  17  17   0    0.20    1.30
  17  17   0    0.30    0.60
 -17 -17   0    1.00    0.60
 -17 -17   0    0.90    0.50
  17 -17   0    0.30    2.70
 -17 -17   0    0.80    0.40
  17 -17   0    0.00    0.60
 -17  17   0   -0.40    0.50
 -17 -17   0    3.70    1.40
 -17 -18   0    0.90    1.20
  17 -18   0    0.50    0.50
  17 -18   0   -6.60    4.30
 -17 -18   0    1.00    0.40
 -17 -18   0   -0.10    0.40
 -17 -18   0    1.10    0.60
  17 -18   0    0.30    0.40
  17 -18   0    0.10    0.30
  17  18   0   -0.10    0.50
 -17 -18   0    0.30    0.40
 -17  18   0   -0.40    0.50
  17  18   0   -0.80    1.30
 -17  18   0    0.30    0.60
 -17  19   0   -0.20    0.50
 -17 -19   0    0.20    0.40
  17 -19   0    0.50    0.40
  17 -19   0    0.40    0.30
 -17 -19   0    0.40    0.40
  17  19   0    0.20    1.40
  17 -19   0    0.50    0.30
  17  19   0   -0.30    0.80
 -17 -19   0    0.20    0.50
 -17 -19   0   -0.50    0.30
 -17 -19   0    0.10    1.30
  17 -20   0    0.30    0.20
 -17 -20   0    0.00    0.30
 -17 -20   0    0.20    0.40
  17  20   0   -0.90    1.10
 -17  20   0    0.20    0.40
 -17 -20   0    0.10    0.30
  17 -20   0    0.10    0.30
 -17 -20   0   -0.30    0.40
  17 -20   0    0.10    0.40
 -17 -20   0    0.30    0.90
  17 -21   0    0.40    0.20
 -17 -21   0    0.10    0.30
 -17  21   0    0.20    0.40
 -17 -21   0    0.50    0.30
 -17 -21   0   -0.30    0.70
 -17 -21   0    0.10    0.30
  17 -21   0   -0.20    0.30
  17  21   0   -1.00    0.90
  18   0   0   18.20    3.40
 -18   0   0   15.30    3.70
 -18   0   0   22.20    3.50
  18   0   0   17.40    3.50
 -18   0   0   14.50    2.80
 -18   0   0   17.20    2.80
 -18  -1   0    9.40    1.60
 -18   1   0    8.80    1.60
  18  -1   0    6.10    2.50
 -18   1   0    8.10    2.30
 -18   1   0    8.90    1.60
 -18  -1   0   10.40    2.50
 -18  -1   0    8.20    1.60
 -18   1   0    9.00    2.80
 -18  -1   0    7.80    1.60
  18   1   0   10.80    2.00
  18   1   0    9.90    2.30
 -18  -1   0    9.60    2.80
  18  -1   0   12.60    2.40
 -18  -2   0  441.56   82.59
 -18   2   0  498.95   82.59
  18  -2   0  549.54   82.99
  18  -2   0  547.75   82.79
 -18  -2   0  512.15   82.89
 -18  -2   0  505.85   82.59
 -18   2   0  462.05   82.79
 -18   2   0  464.55   82.59
 -18  -2   0  526.35   82.59
 -18  -2   0  454.65   82.89
  18   2   0  534.25   82.79
 -18  -2   0  468.05   82.59
 -18  -3   0   38.00    6.40
 -18   3   0   34.20    5.70
  18  -3   0   40.60    6.40
 -18  -3   0   38.20    6.60
 -18  -3   0   33.40    5.70
 -18   3   0   33.40    5.80
 -18  -3   0   33.10    5.70
  18  -3   0   41.70    6.70
 -18  -3   0   31.00    5.70
 -18   3   0   37.40    5.70
  18   3   0   30.80    8.30
 -18   3   0   37.20    6.20
 -18  -3   0   32.40    5.70
 -18  -4   0  151.08   25.60
  18  -4   0  171.98   25.70
 -18  -4   0  156.98   25.10
 -18  -4   0  153.48   25.60
 -18   4   0  144.99   25.10
 -18  -4   0  146.99   25.10
 -18   4   0  137.69   25.10
 -18  -4   0  152.18   25.10
 -18   4   0  138.89   25.20
 -18   4   0  165.48   25.10
  18  -4   0  145.89   25.50
 -18  -4   0  151.88   25.10
 -18  -5   0   32.80    5.70
 -18  -5   0   42.20    6.90
 -18   5   0   37.00    5.70
 -18  -5   0   32.40    5.70
 -18   5   0   29.80    5.80
  18  -5   0   32.10    5.70
 -18  -5   0   37.90    6.60
 -18  -5   0   33.80    5.70
  18  -5   0   42.50    6.80
 -18  -5   0   32.90    5.80
 -18  -5   0   35.40    5.70
 -18   5   0   33.40    5.70
  18   5   0   40.90    6.70
 -18   5   0   34.60    5.80
 -18   5   0   34.90    5.70
 -18  -6   0    0.40    0.40
  18  -6   0    2.90    2.10
 -18  -6   0    1.30    1.00
 -18  -6   0   -1.30    0.40
 -18   6   0    1.20    0.70
 -18   6   0    1.40    0.90
 -18  -6   0    0.20    2.10
 -18  -6   0    0.60    0.40
 -18  -6   0    0.10    0.50
 -18  -6   0   -3.30    1.40
 -18   6   0    0.10    0.50
  18   6   0    1.90    2.20
 -18  -6   0   -0.30    0.30
 -18   6   0    0.40    0.50
  18  -6   0    0.00    0.50
  18  -6   0   -1.90    2.40
 -18   6   0   -0.20    0.30
  18  -7   0   21.60    4.50
 -18   7   0   17.80    2.80
 -18  -7   0   15.50    2.80
 -18   7   0   18.50    2.90
 -18   7   0   20.20    3.20
  18   7   0   14.80    4.00
 -18  -7   0   15.70    3.80
 -18  -7   0   15.10    2.80
  18  -7   0   16.00    2.90
  18  -7   0   16.00    3.80
 -18  -7   0   16.80    2.90
 -18   7   0   14.90    3.20
 -18  -7   0   15.20    3.00
 -18  -7   0   20.40    4.20
 -18   7   0   15.90    2.90
 -18  -8   0   90.29   14.40
 -18  -8   0   85.39   14.50
 -18  -8   0   96.29   15.20
 -18   8   0   80.29   14.60
  18  -8   0   89.99   14.50
  18  -8   0   96.59   15.20
 -18   8   0   90.19   14.50
 -18  -8   0   88.09   14.40
  18   8   0   88.49   15.40
 -18   8   0   75.29   14.40
 -18   8   0   82.09   14.50
 -18   8   0   89.19   14.50
  18  -8   0   92.99   15.40
 -18   8   0   92.49   14.40
 -18  -8   0   91.59   15.10
 -18  -8   0   79.99   14.50
 -18   9   0   26.50    4.20
 -18  -9   0   25.30    4.20
  18  -9   0   22.90    4.20
  18  -9   0   25.50    6.70
 -18  -9   0   24.70    4.20
  18  -9   0   30.60    5.40
 -18  -9   0   23.80    5.10
 -18   9   0   23.30    4.20
 -18  -9   0   24.30    4.20
 -18   9   0   23.00    4.20
 -18   9   0   20.80    4.20
 -18   9   0   30.00    4.50
  18   9   0   23.60    5.50
 -18  -9   0   24.20    5.40
 -18  -9   0   25.90    4.30
 -18   9   0   26.10    4.10
  18 -10   0   48.90    8.60
 -18 -10   0   43.30    8.60
 -18 -10   0   48.00    7.50
 -18  10   0   39.40    7.60
 -18 -10   0   43.90    8.50
 -18 -10   0   44.10    7.70
 -18  10   0   47.30    7.50
 -18  10   0   45.90    7.70
  18 -10   0   38.50    7.50
 -18 -10   0   45.70    7.50
 -18  10   0   42.30    7.50
 -18  10   0   42.90    7.50
 -18  10   0   42.60    7.50
  18 -10   0   58.29    9.20
  18 -10   0   48.40    7.50
 -18 -10   0   46.80    7.50
 -18 -10   0   46.40    7.50
  18  10   0   44.20    8.80
  18  10   0   47.20    7.60
 -18  11   0   16.10    2.30
  18 -11   0   12.10    2.30
  18  11   0   22.90    4.70
 -18 -11   0   17.60    3.80
 -18  11   0   11.60    2.30
 -18  11   0   13.70    2.40
 -18 -11   0   14.70    4.00
  18  11   0   11.50    2.50
 -18 -11   0   15.90    2.50
 -18 -11   0   11.80    2.30
 -18 -11   0   14.60    2.30
  18 -11   0   16.70    4.70
 -18  11   0   19.30    3.00
 -18  11   0   11.60    2.50
 -18 -11   0   11.10    2.30
 -18 -12   0    2.90    0.80
  18 -12   0    3.60    0.80
 -18 -12   0   -0.10    1.60
 -18 -12   0    4.50    0.80
 -18  12   0    3.80    0.80
 -18 -12   0    5.10    0.80
  18  12   0    3.10    1.20
 -18 -12   0    5.90    3.80
 -18  12   0    4.80    1.00
 -18  12   0    4.50    0.90
 -18 -12   0    5.20    1.00
  18 -12   0    1.10    2.80
 -18 -12   0    2.60    0.80
 -18  12   0    2.60    0.90
  18 -12   0    4.40    0.90
  18  12   0    0.30    3.20
 -18 -12   0    4.40    3.60
 -18  12   0    2.90    1.40
  18 -12   0    7.90    3.90
 -18 -13   0   29.30    5.50
  18 -13   0   26.30    5.30
 -18  13   0   21.40    3.80
 -18  13   0   21.90    3.80
 -18 -13   0   24.00    3.80
 -18 -13   0   18.50    3.80
 -18 -13   0   22.70    3.90
  18  13   0   29.30    6.10
  18 -13   0   20.20    3.80
 -18 -13   0   25.50    3.80
 -18 -13   0   17.80    5.00
 -18  13   0   26.20    4.30
  18 -13   0   30.00    6.40
 -18  13   0   21.00    3.80
  18  13   0   25.60    4.00
 -18 -13   0   21.80    3.80
  18 -13   0   23.00    3.80
  18  14   0    1.10    3.50
 -18 -14   0    2.60    0.70
  18 -14   0   11.00    3.20
 -18 -14   0    0.80    1.50
  18 -14   0    2.50    0.80
 -18  14   0    2.20    0.60
 -18 -14   0    2.30    0.70
 -18  14   0    4.40    0.80
  18 -14   0    2.20    4.40
 -18 -14   0    2.80    0.70
 -18 -14   0    4.20    2.80
  18 -14   0    2.60    0.60
 -18  14   0    4.20    0.80
 -18 -14   0    2.10    0.60
 -18  14   0    2.10    1.00
 -18  14   0    4.30    1.40
  18  14   0    3.70    1.20
 -18 -14   0    2.40    0.80
 -18 -14   0    2.70    2.50
  18 -15   0    2.70    0.70
  18  15   0    3.50    0.80
 -18 -15   0    2.00    0.60
 -18  15   0    2.00    0.70
  18  15   0   12.80    5.70
  18 -15   0    4.40    3.70
  18  15   0    3.30    1.20
  18 -15   0    2.00    0.50
 -18 -15   0    3.80    1.50
 -18 -15   0    2.40    3.50
 -18 -15   0    2.30    0.80
 -18  15   0    2.90    1.30
 -18 -15   0    7.10    4.30
 -18 -15   0    1.60    0.60
 -18 -15   0    1.70    0.60
 -18  15   0    0.90    1.00
 -18  15   0    1.80    0.70
  18  16   0    2.20    0.70
 -18 -16   0    2.30    0.70
 -18 -16   0    1.20    0.50
  18 -16   0    1.90    0.50
 -18 -16   0    0.30    1.30
 -18  16   0    2.90    0.70
 -18 -16   0    1.40    0.60
 -18 -16   0    1.90    0.60
 -18  16   0    2.90    1.30
 -18  16   0    1.90    0.70
 -18 -16   0    6.10    4.10
  18 -16   0    2.90    2.90
  18 -16   0    0.90    0.60
  18  16   0    2.80    1.30
  18 -17   0    7.10    1.20
 -18  17   0    7.80    1.40
 -18 -17   0    9.70    1.40
 -18 -17   0    6.50    1.30
 -18 -17   0    4.80    1.30
 -18  17   0    6.40    1.30
 -18 -17   0    7.10    1.30
 -18 -17   0    5.30    1.70
  18 -17   0   12.00    3.70
  18  17   0   10.90    1.90
  18 -17   0    8.40    1.30
  18 -18   0    2.80    4.10
  18  18   0    2.60    1.50
  18 -18   0    2.80    0.50
 -18 -18   0    0.90    0.50
  18 -18   0    2.00    0.40
 -18 -18   0    2.20    0.60
 -18 -18   0    1.70    0.60
 -18  18   0    0.90    0.60
 -18 -18   0    1.30    0.50
 -18  18   0    2.70    0.70
  18 -18   0    1.50    0.60
 -18 -19   0    3.10    0.80
  18  19   0    3.30    1.50
 -18 -19   0    4.30    0.80
  18 -19   0    4.50    0.80
  18 -19   0    3.80    0.70
  18 -19   0    3.70    0.80
 -18 -19   0    4.90    0.90
 -18  19   0    5.40    0.90
 -18 -20   0    0.90    0.60
  18 -20   0    1.20    0.40
 -18 -20   0    0.60    0.30
 -18 -20   0    0.60    0.30
  18 -20   0    0.70    0.20
 -18 -20   0    1.20    0.80
 -18  20   0    0.80    0.50
  18  20   0    0.90    1.10
  18 -20   0    0.90    0.30
 -18 -20   0    0.10    0.40
  18  21   0    0.50    0.90
 -18 -21   0    2.50    0.60
 -18 -21   0    1.40    0.40
 -18  21   0    1.60    0.50
 -18 -21   0    1.10    0.30
 -18 -21   0    1.90    0.40
 -19   0   0   -0.30    0.50
  19   0   0   -1.80    1.50
  19   0   0   -0.70    1.80
 -19   0   0   -1.30    1.90
 -19   0   0    1.60    0.50
 -19   0   0    0.70    0.50
 -19   0   0    1.60    0.70
 -19   0   0    2.90    1.60
 -19   0   0    2.40    0.60
 -19   0   0    2.40    0.60
 -19  -1   0   -0.90    0.30
 -19   1   0    0.10    0.40
 -19   1   0   -0.10    0.50
 -19  -1   0   -1.60    1.30
 -19   1   0    0.90    2.00
 -19  -1   0    0.10    0.90
 -19  -1   0    1.00    0.50
 -19  -1   0    0.00    0.40
  19  -1   0    2.60    3.10
  19   1   0   -0.50    1.20
  19   1   0   -0.80    1.60
 -19   1   0    0.30    0.50
 -19  -1   0   -2.30    1.70
 -19  -1   0    0.50    0.60
  19  -1   0    1.80    1.70
 -19   1   0    0.80    1.40
 -19   1   0    0.10    0.60
 -19   1   0   -0.30    0.30
  19   1   0   -0.70    1.80
 -19   2   0    1.50    1.40
 -19   2   0    0.00    0.70
 -19  -2   0    0.50    0.50
 -19  -2   0    2.10    1.60
  19  -2   0    3.50    1.90
 -19  -2   0    0.60    0.60
 -19   2   0    0.90    0.50
 -19   2   0    0.50    0.60
 -19   2   0    1.10    0.50
 -19  -2   0    0.40    1.90
 -19  -2   0    0.40    0.40
 -19   2   0    0.20    0.30
 -19  -2   0    0.90    0.40
  19   2   0    1.10    3.50
  19  -2   0   -1.90    2.30
  19   3   0   -0.90    1.50
 -19  -3   0    1.30    0.60
 -19  -3   0    2.10    0.60
 -19   3   0    2.00    0.70
  19  -3   0    1.70    2.40
 -19  -3   0    1.40    0.70
 -19  -3   0    1.60    0.60
 -19  -3   0    3.60    2.20
 -19  -3   0    2.70    1.80
  19  -3   0    2.90    2.00
  19   3   0   -0.10    3.80
 -19  -3   0    2.00    0.90
 -19   3   0    2.10    0.50
 -19   3   0    2.00    0.80
 -19  -3   0    2.90    0.70
 -19   3   0    3.30    0.60
 -19   3   0    3.60    0.70
 -19  -4   0    1.50    0.50
 -19   4   0    0.60    0.80
 -19  -4   0    0.30    0.50
 -19  -4   0    2.00    0.60
  19   4   0    3.40    4.20
 -19  -4   0    0.30    1.10
 -19   4   0    1.50    0.70
 -19   4   0    0.90    0.40
 -19  -4   0    1.40    1.80
 -19   4   0    1.80    0.60
 -19  -4   0    1.30    0.40
 -19  -4   0    0.30    0.70
  19  -4   0   -0.60    2.30
 -19  -4   0    1.00    1.90
 -19   4   0    1.40    0.50
 -19   4   0    1.20    0.40
  19  -5   0   -5.80    2.40
 -19  -5   0    1.50    0.50
 -19   5   0    2.20    0.60
  19  -5   0    2.40    0.60
 -19  -5   0    3.50    2.10
 -19   5   0   -0.10    0.40
 -19  -5   0    2.10    0.50
  19  -5   0    1.70    2.10
  19   5   0    3.30    2.20
 -19   5   0    0.90    0.40
 -19  -5   0    1.90    0.80
 -19  -5   0    1.00    0.50
 -19   5   0    0.30    0.80
 -19   5   0    1.10    0.90
 -19  -5   0    0.90    0.60
 -19  -5   0    0.00    1.70
 -19   5   0    2.10    0.60
 -19  -6   0    5.30    1.10
 -19  -6   0    8.80    2.50
 -19  -6   0    6.90    1.10
 -19  -6   0    6.30    1.10
 -19   6   0    4.80    1.00
 -19   6   0    4.70    1.20
  19  -6   0    7.80    2.70
  19  -6   0    6.30    3.10
  19  -6   0    5.80    1.10
  19   6   0    9.00    2.80
 -19   6   0    5.90    1.00
 -19  -6   0    6.50    2.60
 -19   6   0    6.20    1.40
  19   7   0    0.80    2.50
 -19  -7   0    2.90    1.00
 -19  -7   0    1.10    0.50
 -19   7   0    0.80    0.60
 -19  -7   0    2.10    0.50
  19  -7   0   -1.40    2.80
 -19  -7   0    1.60    0.60
 -19  -7   0    1.70    0.60
 -19  -7   0    0.30    1.80
 -19   7   0    1.10    0.50
  19  -7   0   -2.10    2.20
 -19  -7   0    3.60    2.60
  19  -7   0    2.40    0.70
 -19   7   0    2.40    0.70
 -19   7   0    2.10    0.80
 -19  -7   0    3.00    0.70
 -19   7   0    2.80    1.10
 -19   7   0    2.30    0.40
 -19  -8   0    0.50    0.40
  19  -8   0   -1.70    2.90
  19   8   0    0.40    2.40
 -19   8   0    1.00    0.70
  19  -8   0    0.00    0.60
 -19  -8   0   -0.90    1.00
 -19   8   0    0.70    1.00
 -19  -8   0    0.30    0.50
 -19  -8   0    0.10    0.40
 -19   8   0    1.30    0.50
 -19   8   0    0.00    0.60
 -19  -8   0   -0.60    1.80
  19  -8   0    0.60    2.40
 -19   8   0    0.80    1.40
 -19   8   0    0.30    0.40
 -19   8   0    0.70    0.30
 -19  -8   0    1.20    2.00
 -19  -9   0    0.90    0.40
 -19   9   0    0.90    0.60
 -19   9   0   -0.60    0.60
 -19   9   0    0.60    0.60
 -19   9   0    1.60    1.10
 -19  -9   0    2.60    0.70
 -19  -9   0    3.50    2.50
  19  -9   0    0.40    0.60
 -19  -9   0   -0.10    0.50
  19   9   0   -0.20    2.70
 -19   9   0    1.80    0.60
 -19  -9   0    2.30    2.10
  19  -9   0    6.30    3.30
 -19   9   0    1.00    0.40
 -19  -9   0    1.40    1.20
  19  -9   0    1.20    2.60
 -19  -9   0    0.50    0.50
 -19 -10   0    0.60    0.50
 -19 -10   0    3.70    2.20
 -19  10   0    3.20    1.30
 -19 -10   0    2.40    0.60
  19 -10   0    2.00    0.60
  19  10   0   12.80    3.50
  19 -10   0    1.00    2.70
  19  10   0    3.40    1.00
 -19  10   0    2.30    0.80
 -19 -10   0    3.00    1.30
  19 -10   0    2.30    0.70
 -19  10   0    2.10    0.50
 -19  10   0    0.90    1.00
 -19  10   0    3.50    1.10
 -19 -10   0    0.60    0.60
  19 -10   0    8.40    3.80
 -19 -10   0    1.90    2.50
 -19  11   0    4.90    1.40
 -19  11   0    3.80    0.90
 -19 -11   0    8.00    3.10
  19 -11   0    3.70    0.80
  19 -11   0    6.30    3.00
  19  11   0    3.80    1.20
 -19 -11   0    4.50    1.50
 -19 -11   0    2.30    3.00
  19 -11   0   10.10    4.30
 -19  11   0    4.60    0.80
 -19 -11   0    4.10    0.80
  19 -11   0    5.30    0.90
 -19 -11   0    2.50    0.80
  19  11   0    8.30    3.50
 -19  11   0    2.60    1.00
 -19 -12   0    9.70    3.30
 -19 -12   0   10.00    3.10
  19  12   0    9.10    1.60
  19 -12   0   11.30    3.50
  19  12   0   12.00    4.30
 -19 -12   0    8.20    1.90
  19 -12   0    6.00    1.30
  19 -12   0   11.00    6.90
 -19  12   0    8.00    1.50
 -19 -13   0    0.70    0.50
  19  13   0    1.10    1.00
 -19 -13   0    1.40    2.40
 -19  13   0    1.30    1.20
 -19 -13   0    1.00    0.50
 -19  13   0    1.90    0.60
 -19 -13   0    1.00    0.50
 -19  13   0    2.00    0.70
  19 -13   0    1.90    0.40
 -19 -13   0    2.10    0.70
 -19 -13   0   -1.10    2.50
  19 -13   0    0.10    2.80
  19 -13   0    1.50    0.60
 -19 -13   0   -0.40    1.30
 -19  13   0    0.60    0.40
 -19  13   0   -0.20    0.80
  19  13   0    3.30    3.70
 -19 -14   0    6.30    3.10
  19 -14   0    4.70    0.90
 -19 -14   0    4.80    0.90
  19 -14   0    5.20    1.00
 -19 -14   0    5.00    0.90
 -19 -14   0    2.60    0.90
 -19  14   0    7.20    1.60
 -19 -14   0    6.80    2.70
  19 -14   0   10.40    3.30
  19  14   0    6.40    1.40
 -19  14   0    3.40    1.00
 -19 -14   0    4.20    1.60
 -19  14   0    3.20    1.20
  19  14   0    6.30    4.50
  19 -15   0    1.80    7.90
 -19 -15   0   -2.90    2.20
 -19  15   0    0.50    0.60
  19 -15   0    4.40    3.00
  19 -15   0    0.50    0.60
 -19 -15   0    1.90    2.60
 -19 -15   0   -0.40    1.20
 -19 -15   0    0.40    0.40
 -19 -15   0   -0.40    0.40
 -19  15   0    0.40    0.90
 -19 -15   0   -1.10    0.60
 -19  15   0   -0.90    1.20
 -19  15   0    0.00    0.60
  19 -15   0   -0.10    0.30
 -19 -15   0    0.10    0.50
  19  15   0    1.80    1.10
 -19 -16   0    3.00    1.30
 -19 -16   0    1.80    0.60
 -19  16   0    2.70    0.70
  19 -16   0    1.80    0.50
  19  16   0    1.60    1.30
 -19 -16   0    3.90    0.80
 -19  16   0    1.00    1.30
  19 -16   0    0.00    2.90
 -19 -16   0    0.60    0.50
 -19  16   0    1.70    0.70
 -19 -16   0    1.70    0.60
  19 -16   0    2.50    0.70
 -19  17   0    0.60    0.70
  19 -17   0   -1.10    3.10
 -19  17   0    0.30    0.70
  19 -17   0   -0.10    0.30
 -19 -17   0    0.60    0.40
 -19 -17   0   -0.10    0.50
  19 -17   0    0.30    0.50
 -19 -17   0    0.80    0.60
 -19 -17   0    0.70    1.10
  19  17   0   -1.80    1.30
 -19 -17   0   -0.10    0.40
 -19  18   0   -0.30    0.50
  19 -18   0    0.20    0.40
  19 -18   0   -0.10    0.20
 -19 -18   0    0.10    0.40
 -19 -18   0    1.00    0.60
 -19  18   0    1.00    0.60
 -19 -18   0   -0.20    0.30
  19  18   0   -1.10    1.30
  19 -18   0    0.30    0.50
 -19 -18   0   -0.20    0.90
 -19 -18   0    0.60    0.40
 -19  19   0   -0.40    0.40
 -19 -19   0   -0.10    0.30
  19 -19   0    0.00    0.40
 -19 -19   0   -0.10    0.30
  19 -19   0    0.00    0.20
 -19 -19   0    0.00    0.40
  19  19   0   -0.40    1.20
  19 -19   0    0.20    0.30
 -19 -19   0    0.90    0.80
 -19 -19   0   -0.10    0.40
  19  20   0   -0.60    0.90
 -19 -20   0   -0.20    0.30
  19 -20   0    0.00    0.30
  19 -20   0    0.10    0.40
 -19 -20   0    0.00    0.80
 -19 -20   0    0.30    0.40
 -19 -20   0   -0.30    0.20
 -19  20   0    0.50    0.40
 -19 -20   0   -0.30    0.40
 -20   0   0   -0.80    1.50
 -20   0   0    3.00    2.30
 -20   0   0    0.50    0.50
 -20   0   0    1.00    0.50
 -20   0   0    1.10    0.60
  20   0   0    0.00    1.80
 -20   0   0    0.80    0.60
 -20   0   0   -0.30    0.40
 -20   1   0  142.09   24.50
 -20   1   0  133.79   24.50
  20  -1   0  156.08   24.90
 -20  -1   0  151.08   24.50
 -20   1   0  148.69   24.50
 -20   1   0  138.39   24.50
  20   1   0  159.98   24.80
 -20  -1   0  154.68   24.50
 -20   1   0  150.48   24.50
 -20  -1   0  146.49   24.50
 -20  -1   0  141.89   24.50
 -20   1   0  146.49   24.90
 -20  -1   0  157.68   24.90
 -20   1   0  147.39   24.50
 -20  -1   0  140.99   24.50
 -20  -1   0  116.59   25.00
 -20   1   0  160.08   24.50
 -20  -1   0  145.89   24.50
 -20  -2   0  103.99   16.80
 -20   2   0  106.39   16.80
  20  -2   0  104.69   17.30
 -20  -2   0   97.39   16.80
 -20   2   0   99.19   16.80
  20   2   0   84.09   18.80
 -20  -2   0   91.59   16.80
  20   2   0  101.39   17.10
 -20   2   0   96.09   17.20
 -20  -2   0   78.89   17.50
 -20   2   0  103.89   16.80
 -20  -2   0  102.69   16.80
  20  -2   0  102.49   17.80
 -20  -2   0  108.19   16.80
 -20   2   0  101.69   16.80
 -20   2   0   96.39   16.80
  20  -3   0  319.17   50.69
 -20   3   0  306.87   50.09
 -20  -3   0  294.57   50.09
 -20  -3   0  269.77   50.09
 -20  -3   0  326.97   50.09
 -20   3   0  333.97   50.09
 -20  -3   0  308.07   50.49
 -20  -3   0  329.47   50.09
 -20  -3   0  282.97   50.09
 -20  -3   0  262.07   50.59
 -20  -3   0  299.07   50.09
 -20   3   0  276.17   50.09
 -20   3   0  294.27   50.09
 -20   3   0  295.57   50.09
 -20   3   0  296.67   50.09
 -20   4   0   32.60    5.00
 -20   4   0   28.40    5.00
 -20  -4   0   41.00    6.20
  20  -4   0   32.70    5.80
 -20  -4   0   27.10    4.90
 -20  -4   0   34.40    5.90
 -20  -4   0   29.90    5.00
 -20   4   0   30.60    5.00
  20   4   0   22.70    8.40
  20   4   0   33.10    6.00
 -20  -4   0   25.10    5.00
  20  -4   0   25.70    6.30
 -20  -4   0   31.00    4.90
 -20  -4   0   31.10    4.90
 -20   4   0   24.80    4.90
 -20   4   0   30.90    4.90
 -20   4   0   25.30    5.10
  20  -5   0    0.20    0.60
 -20  -5   0    0.20    0.50
 -20   5   0    0.10    0.50
 -20  -5   0   -0.20    1.70
 -20  -5   0   -0.40    0.80
 -20   5   0    0.90    0.30
  20  -5   0    1.70    2.40
 -20  -5   0   -0.40    2.00
 -20  -5   0    0.80    0.60
 -20  -5   0    0.30    0.50
 -20  -5   0    0.50    0.40
  20  -5   0    3.60    3.00
  20   5   0    1.40    2.30
 -20   5   0    0.20    0.90
 -20   5   0    0.00    0.30
 -20   5   0    0.70    0.50
 -20   5   0    0.40    0.70
  20  -6   0   14.70    4.10
 -20   6   0   11.60    2.20
 -20  -6   0   10.90    2.00
 -20  -6   0   11.30    2.10
 -20  -6   0   11.00    2.00
  20   6   0   17.10    3.80
 -20   6   0   13.80    2.10
 -20  -6   0    4.50    2.90
 -20  -6   0   10.00    1.90
  20  -6   0   12.40    2.00
 -20   6   0   12.00    2.10
 -20   6   0   12.60    1.90
 -20   6   0   10.00    2.00
 -20  -6   0   11.10    2.20
 -20   6   0    8.90    1.90
 -20  -6   0   12.70    2.10
 -20  -6   0   12.40    3.30
  20  -6   0   16.70    3.50
 -20  -7   0    0.40    0.90
 -20  -7   0   -1.00    0.50
 -20  -7   0    0.60    0.50
 -20  -7   0   -1.10    1.70
 -20   7   0   -0.50    0.60
 -20   7   0    0.30    0.80
 -20   7   0   -0.70    0.70
 -20  -7   0   -2.20    1.20
 -20   7   0    0.30    0.40
 -20   7   0    1.30    1.50
  20  -7   0   -0.90    3.20
  20  -7   0   -0.30    0.50
  20  -7   0    3.60    2.60
 -20  -7   0   -0.30    2.30
 -20  -7   0    0.70    0.70
 -20  -7   0   -0.70    0.40
 -20   7   0   -0.50    0.30
  20   7   0   -2.80    2.50
  20  -8   0   12.20    4.50
 -20   8   0    6.00    0.90
 -20   8   0    5.10    1.10
  20  -8   0    3.50    1.00
 -20  -8   0    4.80    1.00
 -20  -8   0    4.00    1.00
 -20  -8   0    2.20    2.30
  20  -8   0   13.30    3.10
 -20  -8   0    0.00    2.50
  20   8   0    4.80    3.10
 -20  -8   0    5.50    1.10
 -20   8   0    2.90    1.40
 -20   8   0    5.20    1.10
 -20   8   0    6.90    1.10
 -20  -9   0   34.60    6.20
 -20   9   0   36.80    6.10
 -20   9   0   36.60    6.20
  20   9   0   36.50    7.50
 -20  -9   0   45.50    7.70
 -20  -9   0   38.60    7.20
 -20  -9   0   38.60    6.10
 -20  -9   0   35.70    6.10
 -20   9   0   30.20    6.40
  20  -9   0   37.20    6.20
 -20   9   0   37.50    6.20
  20  -9   0   42.10    7.30
 -20  10   0    0.30    0.70
 -20  10   0    1.50    1.20
 -20 -10   0   -0.60    3.60
  20 -10   0    3.30    2.90
 -20 -10   0    1.60    1.10
  20 -10   0   -0.50    0.40
 -20 -10   0   -0.20    0.40
 -20 -10   0   -0.40    0.50
 -20 -10   0    2.30    2.70
  20 -10   0    0.60    0.60
 -20 -10   0    0.30    0.40
 -20  10   0    0.10    0.40
 -20 -10   0    0.20    0.60
  20  10   0   -1.50    3.20
  20  10   0    0.20    0.90
 -20  10   0   -0.10    0.70
 -20 -11   0   38.90    7.20
 -20  11   0   36.70    5.90
  20 -11   0   36.40    5.90
  20 -11   0   29.80    5.90
 -20 -11   0   34.70    5.90
  20  11   0   36.80    6.00
 -20 -11   0   34.90    5.90
 -20  11   0   35.20    5.90
 -20  11   0   36.60    6.20
 -20 -11   0   37.80    7.30
  20 -11   0   45.00    7.30
  20  11   0   35.20    7.60
 -20  11   0   35.00    6.00
 -20 -11   0   34.40    5.90
  20 -12   0    4.00    3.10
  20  12   0    0.90    3.70
 -20 -12   0    3.70    0.90
 -20 -12   0    3.90    0.70
 -20 -12   0    2.80    0.70
 -20 -12   0    1.80    2.60
  20 -12   0    1.90    0.60
 -20 -12   0    1.00    1.30
  20 -12   0    2.30    0.80
 -20 -12   0    1.50    0.60
 -20  12   0    4.30    0.80
  20  12   0    3.20    1.10
 -20  12   0    4.30    1.40
 -20  12   0    2.20    0.90
 -20  12   0    2.30    0.60
 -20 -12   0    5.70    2.60
 -20 -13   0    1.70    0.70
  20 -13   0    3.50    3.20
 -20 -13   0    2.00    2.40
 -20 -13   0    4.00    0.90
 -20 -13   0    8.90    3.60
 -20  13   0    2.80    1.00
  20  13   0    9.60    4.30
  20 -13   0    3.90    0.70
  20 -13   0    4.10    0.90
 -20 -13   0    4.20    1.40
 -20  13   0    1.90    1.10
 -20  13   0    7.80    2.20
  20  13   0    3.90    1.20
 -20 -14   0   -1.40    2.30
 -20 -14   0   -0.90    0.50
 -20  14   0    0.10    0.60
 -20 -14   0   -0.10    0.70
 -20 -14   0    0.10    0.40
 -20  14   0    0.60    0.80
 -20 -14   0    1.30    2.80
  20 -14   0   -0.30    3.10
  20 -14   0   -0.20    0.60
 -20  14   0    0.20    0.60
 -20  14   0   -0.30    1.20
  20  14   0    0.20    1.00
  20 -14   0   -0.50    0.30
 -20 -14   0   -0.70    1.20
  20 -14   0    7.00    7.30
  20  14   0   -3.00    4.40
 -20 -14   0    0.60    0.40
  20 -15   0    6.40    3.30
  20 -15   0    2.00    0.80
 -20  15   0    1.70    0.70
 -20 -15   0    1.40    0.50
  20 -15   0    2.70    0.50
 -20 -15   0    3.00    0.60
 -20 -15   0    0.00    1.20
 -20 -15   0    2.20    0.60
 -20  15   0    3.10    0.80
  20  15   0    2.20    1.20
 -20  15   0    1.40    1.00
 -20 -15   0    3.70    0.80
 -20  15   0    2.50    1.30
  20 -16   0    6.80    1.30
  20 -16   0    3.80    4.20
 -20  16   0    7.40    1.30
 -20  16   0    7.40    1.80
 -20  16   0    4.30    1.30
  20 -16   0    6.60    1.20
 -20 -16   0    6.30    1.20
 -20 -16   0    6.00    1.20
 -20 -16   0    7.80    1.30
  20  16   0    5.80    1.80
  20 -17   0    1.90    0.60
  20 -17   0    1.60    0.40
 -20  17   0    1.50    0.60
 -20 -17   0    1.90    0.60
  20  17   0    2.80    1.40
 -20  17   0    1.60    0.70
 -20 -17   0    1.50    0.50
 -20 -17   0    2.00    0.70
 -20 -17   0    1.40    0.40
 -20 -18   0    2.20    0.50
 -20 -18   0    3.60    0.90
  20 -18   0    1.40    0.40
 -20  18   0    1.50    0.60
 -20  18   0    2.50    0.70
 -20 -18   0    3.00    0.70
  20 -18   0    1.90    0.60
 -20 -18   0    3.20    0.60
  20 -18   0    2.60    0.50
  20  18   0    2.80    1.30
 -20 -19   0    3.20    0.60
  20  19   0    1.60    1.20
 -20 -19   0    4.10    0.70
 -20 -19   0    3.10    0.90
 -20  19   0    2.50    0.70
  20 -19   0    2.90    0.70
 -20 -19   0    2.80    0.70
  20 -19   0    4.10    0.70
 -20 -20   0   10.50    2.20
 -20 -20   0   13.00    2.20
 -20 -20   0   11.90    2.20
 -20 -20   0   15.90    2.30
 -21   0   0    1.50    0.60
 -21   0   0   -0.10    4.00
 -21   0   0    1.50    0.70
 -21   0   0    0.00    0.60
 -21   0   0    0.10    0.70
 -21   0   0   -0.10    0.50
 -21   0   0   -0.50    0.40
 -21  -1   0    2.30    0.60
 -21  -1   0    2.40    1.80
 -21  -1   0    3.70    0.80
 -21   1   0    4.10    0.70
  21   1   0    3.30    4.30
 -21   1   0    4.60    0.80
 -21  -1   0    2.60    0.70
 -21  -1   0    1.60    0.70
 -21  -1   0    1.80    0.80
 -21   1   0    2.50    0.60
 -21  -1   0    1.90    2.30
  21  -1   0    4.30    2.40
 -21   1   0    2.10    0.90
 -21   1   0    3.00    0.80
 -21   1   0    2.20    1.90
 -21   2   0   -0.40    0.30
  21   2   0   -2.60    4.40
 -21   2   0   -0.40    0.60
 -21  -2   0    0.10    0.60
 -21  -2   0    1.10    2.20
 -21  -2   0   -1.00    1.80
 -21  -2   0    0.60    0.50
 -21  -2   0    0.30    0.40
 -21  -2   0   -0.10    0.50
 -21   2   0    0.20    0.40
 -21   2   0   -0.20    0.50
 -21  -2   0   -0.10    0.60
 -21  -2   0    0.50    0.70
 -21   2   0   -1.00    0.70
 -21   2   0    0.20    0.60
  21  -3   0   11.20    3.00
  21   3   0    4.30    3.00
 -21  -3   0    6.40    1.50
 -21  -3   0    4.10    2.90
  21   3   0    4.80    5.30
 -21  -3   0    8.10    1.40
 -21  -3   0   10.40    1.70
 -21   3   0    7.40    1.40
 -21   3   0    7.30    1.50
 -21  -3   0   11.00    2.70
 -21  -4   0    2.50    2.40
 -21   4   0    0.00    0.30
  21  -4   0   -0.80    2.30
  21  -4   0   -0.20    0.70
 -21   4   0    0.80    0.60
 -21  -4   0   -0.30    0.50
 -21   4   0    0.80    0.90
 -21  -4   0    0.80    0.40
  21   4   0    1.40    2.70
 -21   4   0    1.00    0.60
 -21  -4   0    0.50    1.90
 -21   4   0   -0.10    0.70
 -21   4   0    0.80    0.30
 -21  -4   0   -0.20    0.70
 -21  -4   0    0.90    0.80
 -21  -4   0    0.40    0.60
 -21  -4   0    0.60    0.50
 -21   5   0    3.60    0.80
  21  -5   0    4.00    2.50
 -21   5   0    4.20    0.90
 -21  -5   0    1.80    0.90
  21   5   0    2.80    2.40
  21  -5   0    1.60    0.70
 -21   5   0    2.40    0.80
 -21  -5   0    2.20    0.90
 -21  -5   0    1.80    2.00
 -21  -5   0    3.00    2.40
 -21  -5   0    3.20    1.00
 -21   5   0    1.50    0.50
 -21   5   0    1.40    0.50
 -21   5   0    2.70    2.00
 -21  -5   0    2.40    0.90
 -21  -5   0    2.70    0.70
 -21  -5   0    2.10    0.60
  21  -6   0    4.30    0.90
 -21   6   0    1.60    0.80
 -21  -6   0    3.60    0.90
 -21  -6   0    5.60    2.40
 -21  -6   0    5.40    0.90
  21  -6   0    2.70    2.70
 -21   6   0    4.00    0.90
 -21   6   0    2.30    0.90
 -21  -6   0    3.60    1.20
 -21   6   0    3.40    0.70
 -21  -6   0    3.70    2.50
 -21  -6   0    3.40    0.80
  21   6   0    1.40    2.80
 -21  -7   0    2.10    2.60
  21  -7   0    1.10    0.60
 -21   7   0    0.70    0.60
 -21   7   0   -0.30    0.70
 -21  -7   0   -0.60    0.60
 -21  -7   0   -0.30    0.80
 -21  -7   0   -0.80    1.80
  21  -7   0   -0.20    2.50
 -21  -7   0    0.20    0.40
 -21   7   0    0.70    0.60
  21   7   0   -3.70    2.50
 -21   7   0    0.10    0.30
 -21  -7   0    0.30    0.50
 -21  -7   0   -0.50    0.60
 -21   7   0    0.00    1.10
 -21  -8   0    2.30    2.20
  21   8   0    3.90    3.10
 -21  -8   0   -4.20    2.10
  21  -8   0    2.80    2.80
 -21   8   0    0.20    0.60
  21  -8   0   -0.60    0.60
 -21   8   0    0.10    1.10
 -21  -8   0   -0.20    0.50
 -21   8   0    0.00    0.40
 -21   8   0    0.30    0.70
 -21  -8   0    0.70    0.90
 -21  -8   0    0.00    0.40
 -21  -8   0   -1.10    0.60
 -21   8   0    0.20    0.70
  21  -9   0   -1.20    2.80
  21  -9   0    1.70    0.70
 -21  -9   0    1.60    0.60
 -21  -9   0    1.40    1.10
  21   9   0    0.20    3.40
 -21  -9   0    6.90    3.70
 -21  -9   0    3.80    0.80
 -21  -9   0    3.50    4.30
 -21   9   0    2.80    0.80
 -21   9   0    1.80    0.50
 -21  -9   0    2.60    0.70
  21  -9   0    0.90    0.60
 -21   9   0    3.60    0.80
 -21   9   0    3.00    1.20
 -21  10   0    3.70    0.80
  21 -10   0    6.10    0.90
 -21  10   0    4.30    1.00
  21  10   0    0.40    3.60
 -21 -10   0    6.20    2.60
 -21 -10   0    3.90    0.80
  21  10   0    1.70    1.20
  21 -10   0    3.30    0.80
 -21 -10   0    1.90    0.70
 -21 -10   0    3.30    2.70
 -21 -10   0    6.10    0.90
  21 -10   0    2.50    3.10
  21 -11   0    1.40    0.50
  21 -11   0    2.80    3.00
 -21 -11   0    1.80    0.70
  21  11   0    2.50    1.00
 -21 -11   0    0.40    2.40
  21  11   0    6.10    4.00
 -21  11   0    2.70    1.30
 -21 -11   0    3.30    2.90
 -21 -11   0    2.70    1.20
 -21 -11   0    2.00    0.60
  21 -11   0    2.00    0.70
 -21 -11   0    1.70    0.50
 -21  11   0    2.50    0.50
 -21  11   0    1.70    0.90
  21 -12   0    4.00    3.30
  21 -12   0    3.60    0.90
 -21 -12   0    5.90    3.10
  21  12   0    2.80    4.30
 -21 -12   0    6.20    3.00
 -21 -12   0    6.60    1.00
 -21 -12   0    2.40    1.00
 -21  12   0   10.20    2.00
  21  12   0    7.90    1.40
 -21 -12   0    5.50    1.00
  21 -12   0    5.10    1.00
 -21  12   0    4.70    1.50
 -21 -12   0    5.50    1.80
 -21  13   0    5.80    1.60
 -21 -13   0    2.80    3.50
  21  13   0   -2.40    4.70
  21 -13   0    4.80    0.90
 -21  13   0    2.90    1.10
 -21 -13   0    5.20    0.80
  21 -13   0    3.00    0.70
 -21 -13   0    4.50    1.30
  21  13   0    4.60    1.30
 -21 -13   0    3.20    0.80
 -21 -13   0    5.30    3.60
 -21 -13   0    2.20    0.70
  21 -13   0    4.60    3.40
 -21  14   0    1.90    1.30
  21 -14   0    1.80    3.40
 -21 -14   0    0.40    1.10
 -21 -14   0    1.20    0.50
 -21  14   0    1.60    0.70
 -21 -14   0    0.80    0.70
 -21 -14   0    0.20    0.40
 -21  14   0    0.10    0.80
  21  14   0    2.20    1.10
 -21 -14   0    0.30    0.50
  21 -14   0    0.60    0.60
  21 -14   0    0.70    0.40
  21 -15   0    4.00    7.20
 -21  15   0    1.30    1.20
 -21 -15   0    0.90    0.40
  21  15   0    2.90    1.30
 -21 -15   0    2.40    0.70
  21 -15   0    1.30    0.60
 -21 -15   0    1.20    0.50
 -21 -15   0    1.70    0.60
  21 -15   0    2.00    0.50
 -21  15   0    1.10    1.10
 -21 -15   0    0.80    1.00
 -21 -16   0   -0.60    0.90
 -21 -16   0    0.30    0.40
 -21 -16   0    0.30    0.30
 -21  16   0    0.20    0.60
  21  16   0    0.10    1.30
  21 -16   0   -0.10    0.30
 -21  16   0    0.10    1.10
  21 -16   0    0.30    0.50
 -21 -16   0   -0.60    0.50
 -21 -16   0    0.60    0.60
  21 -17   0    0.20    0.50
 -21  17   0   -1.20    0.60
 -21 -17   0   -0.60    0.40
  21  17   0   -0.60    1.30
 -21 -17   0    0.30    0.60
 -21 -17   0    0.50    0.80
 -21 -17   0    0.50    0.50
 -21 -18   0    0.10    0.70
  21  18   0    0.10    1.10
  21 -18   0    0.00    0.50
 -21  18   0    0.00    0.60
  21 -18   0    0.10    0.30
 -21 -18   0   -0.30    0.30
 -21 -18   0    0.20    0.50
 -21 -18   0    0.60    0.40
 -21 -19   0    0.50    0.40
 -21 -19   0    0.20    0.30
  21  19   0    0.20    0.90
  21 -19   0    0.20    0.30
 -21 -19   0    0.40    0.60
  21 -19   0    0.50    0.40
 -21 -19   0    0.50    0.40
 -22   0   0   35.90    5.90
 -22   0   0   28.00    4.80
 -22   0   0   30.80    4.90
 -22   0   0   28.30    4.90
 -22   0   0   26.60    4.90
  22   0   0   42.70    9.40
 -22   0   0   27.50    4.90
 -22  -1   0    8.70    1.50
  22   1   0   -1.20    4.90
 -22  -1   0    6.30    1.40
 -22  -1   0    6.90    1.50
 -22   1   0    7.50    2.60
 -22   1   0    8.50    1.50
 -22   1   0   11.50    1.80
 -22  -1   0    4.80    3.10
 -22  -1   0    8.00    1.50
 -22   1   0   10.10    1.50
 -22  -1   0    9.10    2.80
 -22   1   0    6.10    1.40
 -22  -1   0    8.80    1.60
 -22  -2   0  135.39   21.50
 -22   2   0  111.69   21.60
 -22   2   0  128.79   21.50
 -22   2   0  124.39   21.50
 -22  -2   0  135.99   21.50
 -22  -2   0  140.49   21.60
 -22   2   0  140.99   21.50
 -22  -2   0  122.19   22.00
 -22  -2   0  121.19   21.50
  22   2   0   91.59   23.80
 -22  -2   0  126.29   21.50
 -22  -2   0  126.89   21.50
 -22  -3   0    4.60    2.30
 -22  -3   0    1.70    1.10
 -22   3   0    2.20    1.10
 -22  -3   0    3.40    1.00
 -22  -3   0    3.50    0.70
  22   3   0    4.40    2.60
  22  -3   0   -1.00    3.20
 -22  -3   0    3.80    0.80
 -22  -3   0    1.90    0.90
 -22   3   0    3.80    0.90
 -22   3   0    4.80    0.90
 -22   3   0    4.20    0.80
 -22  -3   0    4.50    1.40
 -22  -3   0    3.50    2.70
 -22   3   0    2.60    0.70
 -22  -4   0    4.40    1.00
 -22  -4   0    1.50    0.90
  22   4   0    4.60    2.70
 -22   4   0    4.30    0.90
 -22   4   0    2.30    1.10
 -22  -4   0    4.00    0.90
 -22  -4   0    1.20    2.60
  22  -4   0    6.20    2.90
  22  -4   0    2.70    0.80
 -22  -4   0    3.50    0.80
 -22   4   0    2.40    0.60
 -22  -4   0    3.30    0.80
 -22  -4   0    3.40    1.10
 -22   4   0    4.50    0.90
 -22  -4   0    2.80    2.20
 -22   4   0    3.90    0.80
 -22   4   0    2.90    0.70
 -22   5   0  181.58   29.20
 -22  -5   0  181.78   29.80
 -22  -5   0  172.68   29.20
 -22   5   0  172.78   29.20
 -22  -5   0  184.78   29.20
 -22  -5   0  179.78   29.20
  22  -5   0  167.78   29.80
 -22   5   0  168.88   29.30
  22   5   0  164.88   29.90
 -22   5   0  190.68   29.20
 -22  -5   0  183.08   29.20
 -22  -5   0  159.18   29.30
 -22  -5   0  162.48   30.00
  22  -5   0  169.78   29.20
 -22   5   0  164.28   29.30
 -22  -6   0    1.70    0.80
  22  -6   0    2.60    0.70
 -22  -6   0    1.70    0.70
 -22   6   0    1.90    0.50
  22   6   0    1.20    2.80
 -22  -6   0   -1.30    2.30
 -22   6   0   -0.30    1.20
 -22  -6   0    3.80    1.20
 -22  -6   0    1.60    0.70
 -22   6   0    1.20    0.80
 -22   6   0    3.10    0.80
 -22  -6   0    3.10    1.00
 -22  -6   0    2.20    0.60
 -22   6   0    2.00    0.80
  22  -6   0    1.70    3.00
 -22  -6   0    1.20    2.20
 -22  -7   0   72.59   12.10
 -22  -7   0   64.49   12.10
 -22   7   0   68.79   12.20
 -22   7   0   69.49   12.10
 -22   7   0   79.29   12.10
 -22  -7   0   67.49   13.20
 -22   7   0   72.89   12.00
  22  -7   0   85.79   13.20
 -22  -7   0   80.39   12.90
  22   7   0   74.89   13.30
 -22  -7   0   77.39   12.10
  22  -7   0   64.59   12.20
 -22   7   0   72.59   12.10
 -22  -7   0   71.29   12.10
 -22   8   0    3.00    1.30
 -22  -8   0    3.60    2.50
 -22   8   0    3.60    0.90
 -22  -8   0    4.60    1.10
 -22  -8   0    3.70    0.90
 -22  -8   0    1.40    3.60
 -22  -8   0    2.00    0.80
 -22  -8   0    2.20    0.70
  22  -8   0    3.00    0.80
 -22   8   0    3.80    0.90
  22  -8   0    1.00    3.00
 -22   8   0    3.70    0.70
  22   8   0   -3.30    3.40
 -22  -9   0    1.20    0.50
  22  -9   0   -4.50    3.00
 -22  -9   0   -1.80    2.60
 -22  -9   0   -1.20    1.00
  22   9   0    3.40    4.10
 -22   9   0    0.90    1.20
 -22  -9   0    0.40    2.20
 -22  -9   0    1.00    0.60
  22  -9   0    1.10    0.60
 -22   9   0    1.10    0.40
 -22   9   0    0.40    0.80
 -22  -9   0    2.00    0.70
 -22   9   0    2.10    0.70
  22  -9   0    0.50    0.40
 -22 -10   0   43.00    7.40
 -22 -10   0   47.40    7.40
  22 -10   0   54.89    8.70
 -22  10   0   46.40    7.50
  22 -10   0   38.40    7.40
 -22  10   0   47.10    7.70
 -22 -10   0   45.70    8.90
 -22 -10   0   36.90    7.60
  22  10   0   39.90    9.10
 -22  10   0   45.30    7.50
 -22 -10   0   41.30    8.60
  22 -10   0   46.60    7.50
 -22 -10   0   48.50    7.50
 -22  10   0   43.30    7.40
  22 -11   0   17.40    3.00
 -22 -11   0   18.30    3.10
 -22 -11   0   18.10    4.50
 -22  11   0   16.60    3.30
  22 -11   0   15.50    2.90
 -22  11   0   14.80    3.10
 -22 -11   0   19.20    3.00
 -22 -11   0   14.60    3.30
 -22  11   0   20.10    3.10
 -22 -11   0   16.70    4.80
 -22 -11   0   18.50    3.00
  22  11   0    8.80    5.50
  22  11   0   15.80    3.10
  22 -11   0   13.60    4.80
 -22  12   0    3.70    0.90
 -22 -12   0    3.60    0.80
 -22 -12   0    3.90    0.90
 -22  12   0    3.40    1.00
 -22 -12   0    4.70    0.80
 -22 -12   0    1.40    1.20
 -22 -12   0   -0.40    3.70
  22 -12   0    3.10    0.90
  22  12   0    2.70    1.20
  22 -12   0    5.50    3.80
  22 -12   0    3.40    0.70
 -22  12   0    3.30    1.40
 -22 -13   0   14.40    2.40
 -22 -13   0   14.10    2.50
 -22  13   0   16.60    2.50
  22 -13   0   15.40    4.70
 -22 -13   0   14.70    2.40
  22 -13   0   11.60    2.30
  22 -13   0    2.10   11.20
 -22  13   0   10.50    2.50
 -22  13   0   14.10    2.60
 -22 -13   0   19.10    4.60
  22  13   0   17.40    2.70
  22 -13   0   13.10    2.40
 -22 -13   0   11.50    2.50
  22 -14   0   -0.10    0.40
  22 -14   0    0.90    0.60
 -22 -14   0    0.00    0.40
 -22 -14   0    0.10    0.50
 -22 -14   0    0.70    0.60
 -22 -14   0    1.00    1.00
 -22  14   0    1.40    1.20
  22  14   0   -0.20    1.20
  22 -14   0    6.30    7.50
 -22  14   0   -0.40    0.60
 -22  14   0    1.10    0.90
 -22 -15   0   -0.10    0.40
 -22 -15   0    0.90    0.90
 -22 -15   0    0.10    0.50
  22  15   0    1.00    1.30
 -22  15   0   -0.10    0.60
  22 -15   0    0.00    0.50
 -22  15   0   -0.70    0.80
 -22 -15   0    0.60    0.60
 -22  15   0    0.10    1.10
  22  16   0    0.50    1.30
 -22 -16   0    2.00    0.60
 -22 -16   0    0.10    0.90
 -22 -16   0    2.00    0.70
 -22 -16   0    1.80    0.50
 -22  16   0    2.10    0.70
  22 -16   0    3.30    0.60
 -22 -17   0   22.10    4.00
 -22  17   0   23.30    4.00
 -22 -17   0   24.50    4.00
 -22 -17   0   23.70    4.00
 -22 -17   0   22.10    4.10
  22 -17   0   24.90    4.00
 -22 -18   0    4.00    0.90
 -22  18   0    5.50    1.00
 -22 -18   0    3.40    0.90
  22 -18   0    4.80    0.90
  22  18   0    1.70    1.30
  22 -18   0    5.50    0.90
 -22 -18   0    5.60    0.90
 -22 -19   0   25.90    3.90
 -22 -19   0   22.00    3.90
  22 -19   0   24.40    3.90
 -22 -19   0   20.10    3.90
 -22 -19   0   21.20    3.80
 -23   0   0    1.20    0.50
  23   0   0   -0.10    5.40
 -23   0   0    1.90    0.70
 -23   0   0    1.10    1.10
 -23   0   0    0.20    0.80
 -23   0   0    1.30    0.80
 -23   0   0   -4.50    1.90
 -23   0   0    0.80    0.60
 -23  -1   0    1.10    0.60
 -23   1   0    1.60    0.80
 -23  -1   0    2.60    0.80
 -23  -1   0    1.20    0.70
 -23  -1   0    1.20    0.70
  23   1   0   -2.80    6.00
 -23   1   0    0.00    0.70
 -23  -1   0    0.00    0.80
 -23   1   0    0.30    0.50
 -23  -1   0    5.70    3.00
 -23  -1   0    2.10    0.70
 -23   1   0    0.60    0.60
  23  -1   0   13.00    6.70
 -23   1   0    0.50    0.60
 -23   1   0    0.50    0.90
 -23  -1   0   -1.10    2.10
 -23  -2   0   30.40    5.40
  23   2   0   22.40    9.30
 -23  -2   0   28.50    6.30
 -23  -2   0   34.00    5.40
 -23  -3   0    1.80    1.00
 -23  -3   0    4.10    1.10
 -23   3   0    3.30    0.80
 -23   3   0    5.10    0.90
 -23  -3   0    3.10    0.80
 -23  -3   0    3.80    0.90
 -23  -3   0    3.30    0.90
 -23  -3   0    3.50    3.20
  23   3   0    6.40    3.10
 -23   3   0    3.30    1.20
 -23   3   0    3.50    1.00
 -23  -3   0    6.40    2.60
 -23  -4   0    1.00    0.80
  23  -4   0    0.70    0.60
 -23  -4   0    1.70    0.70
 -23   4   0    1.40    0.80
 -23  -4   0    1.20    0.50
 -23  -4   0    0.50    0.90
  23   4   0    0.90    3.00
 -23   4   0    1.90    0.80
 -23   4   0    1.70    0.70
 -23  -4   0    1.20    0.70
 -23  -4   0    0.90    0.70
 -23  -4   0    0.10    2.60
 -23   4   0    0.90    1.00
 -23  -4   0    6.30    2.50
 -23   5   0    8.20    1.70
 -23  -5   0    8.40    1.50
 -23  -5   0    7.50    1.50
 -23  -5   0    7.50    3.30
 -23  -5   0    7.70    1.40
 -23   5   0    5.50    1.50
  23  -5   0    7.60    1.50
  23   5   0    5.50    3.60
 -23  -5   0    7.60    1.70
 -23  -5   0    5.90    2.80
 -23  -6   0    2.10    1.20
 -23   6   0    3.30    0.90
 -23  -6   0    2.00    0.70
 -23  -6   0    3.10    1.00
 -23   6   0    2.10    1.20
 -23   6   0    2.50    0.90
  23  -6   0    2.50    0.80
 -23  -6   0    3.80    0.90
 -23   6   0    4.70    0.90
 -23  -6   0    5.70    4.00
  23   6   0   -3.30    3.30
 -23  -6   0    1.60    0.80
 -23  -6   0    1.20    0.80
  23  -7   0    5.40    1.10
 -23  -7   0    4.30    2.80
 -23  -7   0    7.70    1.20
 -23   7   0    2.10    1.20
 -23  -7   0    3.50    1.10
  23  -7   0    8.60    4.10
 -23  -7   0    4.80    3.20
 -23   7   0    6.70    1.60
  23   7   0   11.50    6.40
 -23  -7   0    5.80    1.30
 -23   7   0    4.30    1.20
 -23   8   0    1.50    1.20
 -23  -8   0    1.20    0.70
 -23   8   0    1.20    0.80
  23   8   0   -2.50    6.00
 -23  -8   0    0.50    0.60
 -23  -8   0    1.00    0.50
 -23  -8   0    1.40    0.90
  23  -8   0    0.50    3.30
  23  -8   0    0.60    0.60
 -23   8   0    1.80    0.80
 -23  -8   0    1.20    2.20
 -23  -8   0    3.50    2.80
  23  -9   0    9.80    1.70
 -23  -9   0   16.00    3.50
  23  -9   0   20.20    4.40
 -23  -9   0    8.20    1.60
 -23  -9   0    6.10    3.60
 -23  -9   0    8.30    1.60
 -23 -10   0    0.10    1.00
 -23 -10   0   -0.20    0.50
 -23 -10   0    3.10    3.10
  23 -10   0    0.30    3.70
 -23 -10   0    1.10    1.80
 -23 -10   0    0.40    2.30
  23 -10   0    0.70    0.60
 -23  10   0    0.60    2.30
 -23  10   0    0.70    0.90
 -23 -11   0   15.00    2.50
  23 -11   0    5.60    4.80
 -23 -11   0   14.20    2.50
  23 -11   0   16.40    2.60
 -23 -11   0   10.10    4.40
  23  11   0    9.00    2.90
 -23 -11   0   12.20    4.70
  23 -11   0   13.20   11.90
  23 -12   0    7.30    6.50
 -23 -12   0    4.60    3.00
 -23  12   0    1.90    1.30
 -23  12   0    1.50    0.90
 -23 -12   0    1.20    0.70
  23 -12   0    4.10    5.30
 -23  12   0    3.40    0.80
  23 -12   0    1.90    0.70
 -23 -12   0    2.50    1.00
  23  12   0    2.60    1.20
 -23 -12   0    2.20    0.80
 -23 -12   0    1.30    0.60
 -23  13   0    1.30    0.70
 -23 -13   0    0.10    0.40
 -23  13   0    0.20    1.10
 -23 -13   0    0.70    0.90
 -23  13   0    0.20    0.80
 -23 -13   0    1.60    0.70
  23  13   0   -0.80    1.30
 -23 -13   0    0.80    0.60
  23 -13   0   -0.50    0.60
 -23  14   0    1.20    0.70
 -23 -14   0   -0.80    0.40
 -23  14   0   -0.40    0.90
 -23 -14   0    0.30    0.70
 -23  14   0    0.30    1.10
 -23 -14   0    1.00    0.90
  23 -14   0    0.30    0.50
  23  14   0    0.30    1.30
 -23 -14   0    0.50    0.50
 -23 -15   0    0.00    1.00
  23 -15   0    0.00    0.50
 -23 -15   0    0.60    0.50
  23  15   0    0.60    1.30
 -23  15   0   -0.90    1.10
 -23 -15   0   -0.20    0.60
 -23 -15   0    0.30    0.40
 -23  15   0   -0.70    0.80
 -23  15   0   -0.20    0.80
 -23  16   0    1.60    0.70
 -23 -16   0    1.00    0.50
 -23 -16   0    0.80    0.40
 -23 -16   0   -0.20    0.70
 -23 -16   0    1.20    0.60
  23  16   0    2.80    1.20
  23 -16   0    0.30    0.50
  23 -17   0    0.80    0.50
  23  17   0    0.10    1.00
 -23 -17   0    0.50    0.40
  23 -17   0    0.80    0.40
 -23 -17   0    0.80    0.50
 -23 -17   0    2.50    0.70
 -23  17   0    1.60    0.70
 -23 -17   0    1.00    0.50
  23 -18   0    0.50    0.30
  23  18   0   -0.70    1.00
 -23 -18   0    0.60    0.40
 -23 -18   0    0.50    0.40
  23 -18   0    0.20    0.40
 -23 -18   0    0.90    0.50
 -23 -18   0    0.10    0.30
 -24   0   0    0.10    0.50
 -24   0   0    0.00    0.70
 -24   0   0    2.40    0.90
 -24   0   0    1.60    0.70
 -24   0   0    1.80    0.70
 -24   0   0   -4.00    2.10
 -24   0   0    2.30    0.90
  24   0   0    0.20    6.60
 -24   1   0   42.40    7.00
 -24  -1   0   43.30    7.00
 -24  -1   0   41.80    6.90
 -24   1   0   44.60    7.10
 -24  -1   0   37.10    7.00
  24   1   0   39.80   11.20
 -24   1   0   37.00    7.00
  24  -1   0   19.00   10.80
 -24  -1   0   42.00    7.00
 -24   1   0   43.50    7.00
 -24  -1   0   36.50    7.00
 -24   1   0   41.30    6.90
 -24  -1   0   41.10    7.90
 -24   2   0   24.20    4.90
 -24  -2   0   30.30    4.80
 -24  -2   0   24.50    5.80
  24  -2   0   17.40    9.00
 -24  -2   0   19.20    6.10
 -24  -2   0   26.20    4.80
 -24  -2   0   26.00    4.80
 -24   2   0   32.40    4.80
 -24  -2   0   23.80    4.80
 -24   2   0   24.40    4.80
 -24   2   0   29.80    4.80
 -24  -2   0   29.70    4.70
 -24  -2   0   28.80    4.80
 -24  -3   0    3.10    0.80
 -24  -3   0    2.60    0.70
 -24  -3   0    1.80    0.70
 -24  -3   0    0.20    0.80
 -24  -3   0    0.30    2.40
 -24   3   0    2.90    0.80
 -24  -3   0    3.90    3.20
 -24   3   0    3.10    0.90
  24  -3   0    4.00    6.70
 -24   3   0    1.40    1.10
 -24  -3   0    2.00    1.00
 -24  -3   0    1.50    0.60
 -24   3   0    2.70    0.80
 -24  -4   0   65.39   11.20
 -24  -4   0   69.39   11.10
 -24  -4   0   69.19   11.10
 -24  -4   0   60.49   11.10
 -24   4   0   69.79   11.10
 -24  -4   0   87.09   13.90
  24  -4   0   62.69   11.20
 -24  -4   0   67.39   11.10
 -24   4   0   57.89   11.10
 -24  -4   0   41.70   13.70
 -24   4   0   69.59   11.10
 -24   4   0   66.49   11.20
 -24  -5   0    0.20    0.70
 -24  -5   0    0.50    0.50
 -24   5   0    0.50    0.80
  24  -5   0    0.30    0.60
 -24   5   0    0.60    0.70
 -24  -5   0    0.50    1.00
 -24  -5   0    2.00    0.70
 -24  -5   0   -0.30    0.70
 -24  -5   0    1.30    2.20
 -24  -5   0    1.10    3.00
 -24   5   0    0.40    0.70
 -24  -6   0  178.48   30.20
 -24  -6   0  187.98   30.20
 -24  -6   0  150.18   31.10
 -24  -6   0  174.38   30.20
 -24   6   0  199.08   30.30
 -24  -6   0  183.48   30.20
 -24   6   0  167.78   30.20
 -24   6   0  194.48   30.30
  24  -6   0  185.98   30.20
 -24   6   0  163.88   30.30
 -24  -6   0  175.68   30.90
 -24  -7   0   11.70    1.70
 -24   7   0   10.90    2.00
 -24  -7   0    9.70    1.80
 -24  -7   0    7.10    3.20
 -24   7   0    8.60    1.80
 -24  -7   0    1.80    3.60
  24  -7   0    8.70    1.80
 -24  -7   0    8.20    1.80
 -24  -8   0    8.00    1.70
 -24   8   0   12.30    1.90
 -24  -8   0   16.10    3.60
 -24   8   0    6.20    2.00
 -24  -8   0    4.90    3.50
 -24  -8   0    8.50    1.60
 -24  -8   0   10.50    1.80
  24  -8   0    8.90    1.70
 -24   8   0   10.20    1.80
 -24  -9   0    6.30    2.90
 -24   9   0    7.50    1.60
 -24  -9   0    8.40    1.60
  24  -9   0    3.10    6.10
  24  -9   0    8.30    1.50
 -24   9   0    8.20    1.80
 -24   9   0    9.80    1.60
 -24  -9   0    7.10    1.40
 -24  -9   0    9.30    3.90
 -24  -9   0    7.40    1.60
 -24  -9   0    5.90    1.50
 -24  10   0    0.00    1.20
 -24 -10   0    0.60    0.60
 -24 -10   0    1.00    0.90
 -24 -10   0    5.20    3.20
 -24 -10   0    0.80    0.40
  24 -10   0    1.50    0.60
 -24  10   0    0.90    0.80
 -24 -10   0   -2.60    2.30
 -24  10   0    0.20    0.80
  24 -10   0    6.00    6.90
 -24 -10   0    1.20    0.80
 -24 -11   0    0.90    0.70
 -24 -11   0    0.20    0.60
 -24 -11   0    0.50    0.90
 -24  11   0   -0.20    0.80
 -24 -11   0   -0.20    0.40
 -24  11   0    0.20    0.70
 -24  11   0    0.50    1.10
  24  11   0   -1.20    1.30
  24 -11   0    0.50    0.60
 -24 -11   0    4.00    4.00
 -24  12   0    4.30    1.10
  24 -12   0    4.70    1.00
 -24 -12   0    6.20    1.10
 -24 -12   0    3.90    0.90
 -24 -12   0    4.60    1.00
 -24  12   0    4.30    1.40
 -24 -12   0    3.50    1.20
  24  12   0    6.90    1.60
 -24 -13   0    0.30    0.40
 -24 -13   0    0.30    0.60
 -24  13   0    0.40    1.10
 -24 -13   0    1.00    0.70
  24  13   0    2.00    1.40
 -24  13   0   -0.30    0.70
  24 -13   0    0.40    0.50
 -24  13   0    0.70    0.80
 -24 -14   0   -0.10    0.40
 -24  14   0    0.50    1.10
 -24  14   0    0.20    0.80
  24 -14   0   -0.10    0.50
 -24  14   0   -0.50    0.70
 -24 -14   0    0.70    0.60
  24  14   0   -1.10    1.40
 -24 -14   0    0.20    0.50
  24 -15   0    3.50    0.80
  24  15   0    2.20    1.40
 -24  15   0    3.50    0.90
 -24  15   0    3.80    1.30
 -24 -15   0    4.60    0.90
 -24 -15   0    3.70    0.90
 -24 -15   0    3.70    0.70
 -24 -15   0    2.00    0.80
 -24  15   0    0.50    1.00
 -24 -16   0   15.00    3.20
 -24 -16   0   18.10    3.20
 -24  16   0   19.30    3.30
  24 -16   0   19.90    3.20
 -24 -16   0   21.20    3.20
 -24  17   0   -0.90    0.60
 -24 -17   0   -0.80    0.40
  24 -17   0    0.30    0.40
  24 -17   0    0.20    0.30
 -24 -17   0   -0.10    0.50
  24  17   0   -2.00    1.20
 -24 -17   0    0.30    0.50
 -24 -17   0    0.30    0.30
 -25   0   0    0.00    0.70
 -25   0   0    0.00    0.70
 -25   0   0    0.10    0.70
 -25   0   0    0.50    0.90
 -25   0   0    0.20    0.90
  25   0   0    3.60    8.20
 -25   0   0    1.20    0.50
 -25  -1   0   18.60    3.00
 -25  -1   0   14.80    3.00
  25  -1   0   11.50    8.90
 -25   1   0   16.40    3.10
 -25   1   0   18.10    2.90
 -25  -1   0   14.50    2.80
 -25  -1   0   15.70    2.80
 -25  -1   0    8.30    3.80
 -25   1   0   12.60    2.80
 -25  -2   0    4.90    1.20
 -25  -2   0    7.90    2.90
 -25  -2   0    3.60    0.80
  25  -2   0    0.30    7.40
 -25  -2   0    4.20    1.00
 -25   2   0    2.30    1.00
 -25  -2   0    5.50    1.00
 -25   2   0    3.80    1.00
 -25  -2   0    2.80    1.10
 -25  -2   0    3.10    1.00
 -25   2   0    3.20    1.20
 -25  -3   0   11.40    4.70
 -25  -3   0   10.20    5.20
 -25  -3   0   22.10    3.80
 -25  -3   0   15.20    3.60
 -25  -3   0   24.70    3.70
  25  -3   0   -0.80    7.30
 -25   3   0   25.80    3.90
 -25   3   0   19.70    3.60
 -25  -3   0   18.10    3.60
 -25   4   0    1.60    0.80
 -25   4   0    0.20    1.10
 -25  -4   0    0.90    0.90
 -25  -4   0    0.70    0.70
 -25  -4   0    0.40    0.70
  25  -4   0    0.70    0.60
 -25   4   0    1.00    0.70
 -25  -4   0    1.00    0.70
  25  -4   0   -4.40    6.60
 -25  -4   0    3.30    2.60
 -25  -4   0    1.70    0.50
 -25  -4   0    0.10    1.00
 -25   4   0   -0.10    0.70
 -25  -4   0   -0.70    3.30
 -25  -5   0    6.20    1.30
 -25   5   0    3.00    1.20
  25  -5   0    4.90    1.10
 -25   5   0    7.10    1.30
 -25   5   0    7.20    1.50
 -25  -5   0    2.30    3.60
 -25  -5   0    5.80    3.00
  25  -5   0    3.60    6.60
 -25  -5   0    5.10    1.20
 -25  -5   0    4.50    1.00
 -25  -5   0    4.10    1.40
 -25  -5   0    6.40    1.20
  25  -6   0    8.90    1.40
 -25  -6   0    6.50    3.00
 -25  -6   0    8.80    4.00
  25  -6   0   11.30    7.30
 -25  -6   0    7.30    1.30
 -25  -6   0    6.80    1.50
 -25  -6   0    5.40    1.40
 -25   7   0   10.10    1.80
  25  -7   0    7.40    6.70
 -25  -7   0    7.10    1.60
 -25  -7   0    9.00    1.90
  25  -7   0    7.90    1.60
 -25  -7   0   13.60    3.60
 -25  -7   0    1.90    3.70
 -25  -7   0    7.80    1.50
 -25   7   0    8.60    2.10
 -25  -8   0    0.90    0.90
 -25   8   0    2.60    0.80
 -25   8   0    0.70    1.10
 -25  -8   0   -5.20    3.80
 -25  -8   0    0.30    0.70
  25  -8   0    7.10    9.60
  25  -8   0    1.40    0.60
 -25  -8   0    0.80    0.80
 -25  -8   0    0.20    0.50
 -25   8   0    0.90    0.80
 -25  -8   0    2.50    4.20
 -25   9   0    1.60    0.80
  25  -9   0    0.60    0.60
 -25  -9   0    5.60    2.80
 -25  -9   0    1.00    0.90
 -25  -9   0    1.00    0.70
 -25  -9   0   -1.40    3.40
 -25  -9   0    0.50    0.70
 -25   9   0    0.20    1.10
 -25   9   0    1.80    0.80
  25  -9   0   -4.10    6.50
 -25  -9   0    1.00    0.50
 -25 -10   0   25.50    3.90
 -25  10   0   19.90    4.10
 -25  10   0   21.60    3.80
 -25 -10   0   18.30    3.80
 -25 -11   0    0.40    0.80
 -25 -11   0    0.60    0.40
 -25 -11   0    0.40    0.60
  25 -11   0    0.40    0.50
 -25 -11   0    0.20    0.70
 -25  11   0    1.20    1.20
 -25  11   0   -0.10    0.70
 -25  11   0    0.20    0.80
 -25 -12   0    3.40    0.80
  25  12   0    2.90    1.50
 -25  12   0    3.80    0.90
 -25 -12   0    1.60    0.60
 -25  12   0    2.30    1.30
  25 -12   0    1.80    0.70
 -25  12   0    1.90    0.90
 -25 -12   0    1.90    0.70
 -25 -12   0    1.80    0.90
 -25  13   0    0.00    0.70
 -25 -13   0    0.30    0.40
 -25 -13   0   -0.20    0.50
 -25  13   0    0.00    1.10
  25 -13   0    0.10    0.50
  25  13   0   -1.90    1.30
 -25  13   0    0.40    0.70
 -25 -13   0    0.80    0.60
 -25  14   0    0.60    0.70
  25 -14   0    0.20    0.50
 -25 -14   0   -0.30    0.70
 -25  14   0   -0.90    1.10
 -25 -14   0    0.80    0.30
 -25  14   0    0.10    0.70
  25  14   0   -1.40    1.10
 -25 -14   0    0.20    0.60
 -25 -14   0   -0.70    0.70
 -25 -15   0    1.30    0.60
  25  15   0   -0.60    1.00
 -25  15   0   -0.70    0.80
 -25  15   0    1.10    0.70
 -25 -15   0    0.90    0.60
 -25 -15   0    0.30    0.30
 -25  15   0    1.60    1.00
  25 -15   0    1.60    0.50
 -25 -15   0   -0.30    0.50
 -25  16   0   -0.10    0.60
 -25 -16   0    0.10    0.50
  25  16   0   -1.20    0.90
 -25 -16   0    0.60    0.50
  25 -16   0    1.10    0.40
 -25 -16   0   -0.20    0.30
 -25 -16   0    0.60    0.50
  25 -16   0    0.30    0.30
 -25 -17   0    0.30    0.60
 -25 -17   0    0.10    0.20
  25 -17   0    0.20    0.30
  25 -17   0    0.70    0.30
 -25 -17   0    0.40    0.40
 -25 -17   0   -0.50    0.40
 -25  17   0   -0.40    0.70
 -26   0   0   35.30    5.80
 -26   0   0   32.70    5.90
 -26   1   0    5.40    1.20
 -26  -1   0    2.30    1.20
 -26  -1   0    5.20    1.20
 -26  -1   0    6.20    3.50
  26  -1   0   -0.10    8.70
 -26   1   0    4.50    1.10
 -26  -1   0    5.20    1.00
 -26  -1   0    4.40    1.10
 -26   1   0    5.10    1.10
 -26   1   0    2.40    1.30
 -26  -1   0    5.30    1.00
 -26  -1   0    2.20    0.90
 -26  -2   0    3.50    0.90
 -26  -2   0    3.90    1.10
 -26  -2   0    2.80    0.90
 -26   2   0    3.40    0.90
 -26  -2   0    3.60    1.10
  26  -2   0    6.00    8.90
 -26  -2   0    2.00    0.70
 -26  -2   0    2.70    0.90
 -26  -2   0    6.20    3.20
 -26   2   0    2.80    1.10
 -26   2   0    3.00    1.20
 -26   2   0    3.20    0.90
 -26  -3   0    4.80    1.40
  26  -3   0    2.70    7.80
 -26   3   0    6.60    1.30
 -26   3   0    2.30    1.10
 -26  -3   0    5.00    1.20
 -26   3   0    4.60    1.20
 -26  -3   0    3.90    1.00
 -26  -3   0    5.20    1.10
 -26   3   0    6.00    1.40
 -26  -3   0    6.50    1.10
 -26  -3   0    4.70    1.30
 -26  -3   0   11.00    3.40
 -26  -4   0    0.70    1.00
 -26   4   0    1.90    1.20
 -26   4   0    1.70    1.20
 -26  -4   0    0.60    0.90
 -26  -4   0    2.80    1.00
 -26   4   0    1.90    0.90
 -26  -4   0    1.90    1.10
  26  -4   0    1.70    0.70
 -26  -4   0    1.40    3.70
 -26   4   0    2.90    0.90
  26  -4   0   -6.80    7.60
 -26  -4   0    0.50    2.70
 -26   5   0   15.40    3.30
 -26  -5   0   12.10    5.50
 -26  -5   0   11.70    4.30
 -26  -5   0   15.00    2.90
 -26   5   0   21.40    3.30
 -26  -5   0   17.80    2.90
 -26   5   0   17.10    3.00
 -26  -5   0   17.30    2.90
 -26  -5   0   15.80    2.80
 -26  -5   0   13.40    3.00
  26  -5   0   17.10    2.90
  26  -5   0   19.10    9.00
 -26  -6   0   23.90    8.60
 -26  -6   0   43.10    7.00
 -26   6   0   46.50    7.10
 -26  -6   0   35.70    7.00
  26  -6   0   39.70    7.00
 -26  -6   0   41.00    7.00
 -26   6   0   43.40    7.10
 -26  -7   0   10.80    1.90
 -26  -7   0    8.50    1.80
 -26  -7   0    7.70    3.60
 -26  -7   0    6.20    4.40
 -26   7   0   12.10    2.00
  26  -7   0   11.20    1.80
 -26  -7   0    8.50    1.80
  26  -7   0    8.20    8.20
 -26   7   0    9.60    1.90
 -26  -8   0    7.70    1.50
 -26   8   0    7.70    1.50
 -26  -8   0    7.40    1.30
 -26   8   0    7.30    1.70
 -26   8   0    6.80    1.50
 -26  -8   0    9.30    1.50
  26  -8   0    7.50    1.60
 -26  -8   0    5.30    1.40
 -26   9   0   20.00    3.50
 -26  -9   0   20.30    3.20
 -26  -9   0   13.80    3.10
 -26   9   0   15.60    3.10
 -26   9   0   20.20    3.20
 -26  -9   0   13.90    3.00
 -26  -9   0   18.30    3.10
  26  -9   0   18.80    3.10
 -26  10   0    4.90    1.20
 -26 -10   0    6.00    1.20
 -26 -10   0    5.70    1.20
 -26  10   0    5.50    1.50
 -26  10   0    7.60    1.30
 -26 -10   0    3.70    1.10
  26 -10   0    5.80    1.10
 -26 -10   0    4.40    1.00
 -26  11   0   16.90    3.00
 -26 -11   0   15.70    2.60
 -26 -11   0   11.70    2.70
 -26  11   0   16.40    2.60
  26 -11   0   15.40    2.50
 -26 -11   0   12.30    2.50
 -26  12   0    0.00    1.10
 -26 -12   0   -0.10    0.90
  26 -12   0    0.10    0.50
 -26 -12   0    0.00    0.60
 -26  12   0    0.20    0.70
 -26 -12   0    0.00    0.50
 -26  12   0    1.70    0.90
 -26 -12   0    0.00    0.50
 -26 -13   0    0.70    0.40
  26 -13   0    0.20    0.50
  26  13   0    0.20    1.10
 -26 -13   0   -0.20    0.80
 -26  13   0    0.10    0.70
 -26  13   0    1.20    1.10
 -26 -13   0    0.30    0.60
 -26  13   0    1.00    0.70
 -26 -13   0   -0.40    0.60
 -26 -14   0    1.60    0.60
 -26  14   0    1.00    0.70
 -26 -14   0    0.80    0.60
  26 -14   0    2.70    0.60
 -26  14   0    3.10    0.80
  26  14   0   -0.70    1.80
 -26 -14   0    1.70    0.40
 -26 -15   0    7.30    1.10
 -26 -15   0    5.40    1.20
  26 -15   0    6.80    1.10
 -26 -15   0    3.60    1.10
 -26  15   0    6.90    1.20
  26 -15   0    5.30    1.10
 -26 -16   0    0.40    0.50
 -26 -16   0    1.20    0.50
 -26 -16   0    0.40    0.30
  26 -16   0    0.70    0.40
  26 -16   0    1.00    0.30
 -26  16   0    0.50    0.60
 -26 -16   0    0.20    0.40
 -27   0   0    0.70    0.80
 -27   0   0    1.70    1.00
 -27   0   0    0.10    0.80
 -27   0   0    0.70    1.00
 -27  -1   0    0.20    0.90
 -27   1   0    0.50    1.00
 -27  -1   0   -0.40    0.70
 -27  -1   0    1.50    1.00
 -27   1   0    2.10    0.80
 -27  -1   0    0.10    0.80
 -27   1   0    0.50    0.80
 -27   1   0    1.70    1.00
 -27  -1   0    0.00    0.70
 -27   2   0    6.50    1.50
 -27  -2   0    8.40    1.40
 -27   2   0    8.10    1.70
 -27  -2   0    7.70    1.60
 -27  -2   0    8.00    5.10
 -27   2   0    3.90    1.50
  27  -2   0    5.40   11.20
 -27  -2   0    7.90    1.70
 -27  -3   0   -1.10    0.70
 -27  -3   0    0.70    1.00
 -27   3   0    0.20    0.70
 -27   3   0   -0.50    0.90
 -27   3   0    1.90    1.10
 -27  -3   0   -0.40    0.70
 -27  -3   0    1.10    0.90
 -27   3   0    0.00    0.80
  27  -3   0    4.30    9.60
 -27  -3   0   -0.60    0.70
 -27  -3   0   -0.50    3.20
 -27  -3   0    1.00    0.40
 -27  -4   0   16.20    4.30
 -27  -4   0    3.60    1.20
 -27   4   0    8.20    1.60
 -27   4   0    7.20    1.30
 -27   4   0    4.40    1.20
 -27  -4   0    4.90    1.10
 -27  -4   0    5.80    1.30
 -27  -4   0    6.10    1.50
  27  -4   0    9.80   10.30
 -27  -4   0    5.80    1.30
  27  -5   0   13.80   10.50
 -27   5   0   -0.20    0.80
 -27  -5   0    0.60    0.90
 -27   5   0    1.50    1.10
 -27  -5   0    1.80    1.40
 -27  -5   0    0.40    0.40
 -27  -5   0   -0.30    2.90
 -27   5   0   -0.20    0.90
 -27  -5   0    0.90    0.70
 -27  -5   0   -0.40    0.70
  27  -5   0   -0.40    0.60
 -27  -5   0    0.70    0.70
 -27  -6   0    6.50    1.90
  27  -6   0   10.40    1.80
 -27  -6   0   11.80    1.80
 -27   7   0    4.70    1.00
 -27  -7   0    1.30    0.60
 -27   7   0    3.60    1.20
 -27   7   0    2.70    1.00
 -27  -7   0    1.80    0.80
 -27  -7   0    3.70    0.90
  27  -7   0    2.00    0.70
 -27  -7   0    2.20    0.90
 -27  -8   0    1.40    0.50
  27  -8   0    2.40    0.60
 -27  -8   0    1.00    0.70
 -27  -8   0    0.50    0.80
 -27   8   0    1.80    0.90
 -27   8   0    1.50    1.10
 -27   8   0    0.90    0.90
 -27  -8   0    2.10    0.70
 -27   9   0   -1.10    0.80
 -27  -9   0    1.00    0.70
 -27  -9   0    0.10    0.40
 -27  -9   0   -0.50    0.60
 -27   9   0    0.30    0.80
 -27   9   0    0.40    1.10
 -27  -9   0    0.50    0.80
  27  -9   0    1.00    0.50
 -27 -10   0    0.30    0.70
 -27 -10   0    0.00    0.70
 -27 -10   0    0.40    0.40
 -27  10   0    0.50    0.80
  27 -10   0    0.40    0.50
 -27  10   0    1.00    0.80
 -27  10   0    0.00    1.00
 -27 -10   0    0.20    0.60
 -27  11   0    0.20    0.90
 -27 -11   0    0.60    0.70
 -27 -11   0    2.40    0.80
 -27 -11   0    1.10    0.50
 -27  11   0    2.10    0.80
 -27 -11   0    1.00    0.70
 -27  11   0    2.70    1.10
  27 -11   0    1.90    0.60
 -27  12   0    1.10    1.00
  27 -12   0    0.10    0.50
 -27 -12   0    0.60    0.60
 -27 -12   0    0.50    0.60
 -27 -12   0    0.50    0.60
 -27 -12   0    0.90    0.30
 -27  12   0    0.90    0.70
 -27  12   0   -0.10    0.70
  27 -13   0   -0.10    0.70
 -27  13   0    0.00    0.60
 -27  13   0   -0.10    0.70
 -27 -13   0    0.10    0.60
 -27  13   0    1.00    1.00
 -27 -13   0   -0.20    0.50
 -27 -13   0   -0.10    0.30
 -27 -13   0    0.70    0.60
 -27  14   0   -0.70    0.70
 -27  14   0    0.10    0.90
  27 -14   0    1.00    0.40
 -27 -14   0    0.30    0.30
 -27 -14   0    0.20    0.50
 -27  14   0   -0.70    0.60
 -27 -14   0    0.10    0.50
 -27 -14   0    0.50    0.50
 -27 -15   0    0.10    0.50
 -27 -15   0   -0.10    0.20
 -27 -15   0   -0.80    0.50
 -27 -15   0    0.10    0.40
 -27  15   0   -0.10    0.70
  27 -15   0   -0.10    0.40
  27 -15   0    0.00    0.40
 -28   0   0    1.40    1.00
 -28   0   0    2.20    0.90
 -28   0   0    0.70    0.80
 -28  -1   0    1.20    1.10
 -28   1   0    2.40    1.10
 -28  -1   0    3.40    1.10
 -28  -1   0    0.80    0.80
 -28   1   0    3.00    1.10
 -28  -1   0    1.80    0.80
 -28   1   0    1.10    0.80
 -28   1   0    0.50    0.80
 -28   2   0   11.70    2.20
 -28  -2   0    7.90    1.90
 -28   2   0   13.00    2.20
 -28  -2   0    9.20    2.10
 -28  -2   0   11.00    2.10
 -28   2   0    9.50    1.90
 -28  -2   0    9.30    2.00
 -28   2   0   11.60    2.00
 -28  -2   0   11.60    1.90
 -28   3   0    5.50    1.30
 -28  -3   0    5.80    1.50
 -28  -3   0    5.60    1.20
 -28   3   0    4.40    1.20
 -28   3   0    8.20    1.40
 -28  -3   0    5.80    1.20
 -28  -3   0    5.90    1.30
 -28  -3   0    5.10    1.40
 -28   3   0    4.30    1.50
 -28  -4   0    0.80    0.80
 -28  -4   0    0.40    0.70
 -28   4   0    3.40    1.10
 -28   4   0    1.20    0.90
 -28  -4   0    1.90    1.00
 -28  -4   0   -1.20    1.10
 -28   4   0    1.70    0.90
 -28  -4   0    0.80    0.40
 -28  -4   0    1.00    0.70
  28  -4   0    0.00    0.60
  28  -5   0   27.60    4.80
 -28   5   0   30.60    5.00
 -28  -5   0   32.20    4.90
 -28  -5   0   22.00    4.80
 -28   5   0   27.00    4.80
 -28  -5   0   27.60    4.80
 -28   5   0   32.30    4.90
 -28  -5   0   24.50    4.70
 -28   6   0    3.40    1.00
 -28  -6   0    2.40    0.80
 -28  -6   0    1.60    0.50
 -28  -6   0    1.90    0.70
 -28   6   0    1.00    1.10
 -28   6   0    1.60    0.90
 -28  -6   0    1.10    0.90
  28  -6   0    2.70    0.70
 -28   7   0   13.30    2.60
 -28  -7   0   11.40    2.40
 -28  -7   0   14.60    2.50
  28  -7   0   14.80    2.50
 -28   7   0   18.30    2.90
 -28   7   0   17.00    2.60
 -28  -7   0   10.60    2.40
 -28   8   0   12.00    2.50
 -28  -8   0   16.20    2.50
  28  -8   0   15.80    2.50
 -28  -8   0   12.00    2.40
 -28  -8   0   12.40    2.40
 -28   8   0   16.40    2.60
 -28   8   0   15.70    2.80
 -28  -8   0   12.10    2.60
 -28   9   0    0.90    0.80
 -28   9   0   -0.30    1.00
 -28  -9   0   -0.20    1.30
 -28  -9   0    1.10    0.70
 -28  -9   0    0.60    0.60
  28  -9   0    0.10    0.50
 -28   9   0    0.60    0.90
 -28  -9   0    0.30    0.40
 -28  10   0   28.30    4.90
 -28 -10   0   30.80    4.90
 -28 -10   0   26.60    4.80
 -28 -10   0   25.30    4.90
 -28  10   0   33.00    5.30
  28 -10   0   26.80    4.80
 -28 -11   0    0.20    0.60
 -28 -11   0    0.30    0.60
 -28 -11   0    0.20    0.30
 -28  11   0    0.00    0.70
  28 -11   0    0.40    0.50
 -28 -11   0    0.00    0.70
 -28  11   0    0.50    1.00
 -28  11   0    0.70    0.80
 -28  12   0    0.00    0.60
 -28 -12   0   -0.60    0.50
 -28  12   0    0.00    1.00
 -28 -12   0    0.10    0.60
 -28  12   0   -1.20    0.70
 -28 -12   0   -0.10    0.60
 -28 -12   0   -0.10    0.30
  28 -12   0    0.10    0.40
 -28 -13   0    0.40    0.30
  28 -13   0    0.50    0.40
 -28  13   0    1.00    0.70
 -28 -13   0   -0.20    0.50
 -28  13   0    0.10    0.70
 -28  13   0    1.40    0.90
 -28 -13   0    0.20    0.50
 -28 -14   0    0.90    0.50
 -28 -14   0    0.70    0.90
  28 -14   0    0.20    0.40
 -28 -14   0    0.50    0.20
 -28 -14   0    0.60    0.50
  28 -14   0    0.60    0.30
 -28  14   0    0.10    0.90
 -28  14   0    0.60    0.80
 -29   0   0   -0.50    1.00
 -29   0   0    0.40    0.70
 -29   0   0   -0.60    1.00
 -29   0   0    0.20    0.80
 -29   1   0    0.10    0.80
 -29  -1   0   -0.10    1.00
 -29   1   0    0.40    1.00
 -29  -1   0    0.60    1.00
 -29  -1   0    1.30    0.70
 -29   1   0    2.10    1.00
 -29   1   0    0.20    0.70
 -29  -1   0    1.30    0.80
 -29   2   0    0.00    0.80
 -29  -2   0    0.00    0.70
 -29   2   0    0.80    0.70
 -29  -2   0    2.20    0.80
 -29   2   0    0.90    1.00
 -29  -2   0    0.50    1.00
 -29   2   0    1.60    1.00
 -29  -2   0    1.50    1.00
 -29  -2   0    1.00    0.70
 -29   3   0    5.90    1.30
 -29   3   0    1.20    1.00
 -29  -3   0    1.80    0.90
 -29  -3   0    3.00    1.30
 -29  -3   0    3.30    0.90
 -29  -3   0    2.10    1.00
 -29  -3   0    5.60    1.20
 -29   3   0    5.30    1.20
  29  -4   0    4.70    1.00
 -29  -4   0    7.10    1.10
 -29   4   0    4.90    1.30
 -29  -4   0    2.80    1.10
 -29  -4   0    4.70    1.20
 -29  -4   0    2.60    1.10
 -29  -4   0    3.90    1.50
 -29   4   0    4.50    1.20
  29  -5   0    6.50    1.10
 -29   5   0    8.10    1.40
 -29  -5   0    4.80    1.30
 -29  -5   0    5.00    1.20
 -29  -5   0    3.40    1.20
 -29   6   0    9.00    1.40
 -29  -6   0    5.40    1.10
 -29  -6   0    4.60    1.30
  29  -6   0    5.80    1.20
  29  -7   0    0.80    0.60
 -29  -7   0    1.60    0.70
 -29  -7   0    1.50    0.70
 -29  -7   0    1.50    1.00
 -29   7   0    2.40    1.10
 -29   7   0    0.30    0.80
 -29  -7   0    1.50    0.40
 -29   7   0    1.10    0.90
 -29  -8   0    6.20    1.50
 -29   8   0    5.50    1.50
 -29  -8   0    2.10    1.30
 -29   8   0    8.20    1.40
 -29  -8   0    6.30    1.30
 -29  -9   0    0.60    0.40
 -29   9   0    1.40    1.10
  29  -9   0    1.50    0.80
 -29   9   0    0.60    0.80
 -29   9   0    2.40    1.00
 -29  -9   0    0.40    0.60
 -29  -9   0    1.20    0.80
 -29  -9   0    1.70    0.70
  29 -10   0    0.40    0.50
 -29 -10   0   -0.40    0.60
 -29 -10   0    0.20    0.70
 -29 -10   0    0.40    0.30
 -29  10   0    0.40    0.80
 -29  10   0    0.60    0.70
 -29  10   0    0.50    1.00
 -29 -10   0    0.10    0.60
 -29  11   0    0.90    0.80
 -29 -11   0    0.30    0.30
 -29  11   0    0.00    0.70
  29 -11   0    0.00    0.40
 -29 -11   0    1.20    0.60
 -29 -11   0    1.00    0.60
 -29 -11   0    1.60    0.60
 -29  11   0    1.60    1.00
 -29  12   0    0.30    0.60
 -29  12   0    0.70    0.70
 -29 -12   0    0.80    0.50
 -29 -12   0    0.00    0.60
  29 -12   0   -0.30    0.40
 -29 -12   0    0.00    0.20
 -29  12   0    0.40    0.90
 -29 -12   0    0.40    0.50
  29 -13   0    0.10    0.40
  29 -13   0    0.40    0.30
 -29 -13   0   -0.10    0.50
 -29 -13   0    0.50    0.60
 -29  13   0    0.00    0.60
 -29 -13   0    0.50    0.20
 -29 -13   0    0.60    0.50
 -29  13   0    1.10    1.30
 -29  13   0    1.40    0.70
 -30   0   0    1.10    0.80
 -30   0   0    0.40    1.00
 -30   0   0    0.80    1.00
 -30  -1   0   -0.60    1.00
 -30   1   0    0.70    1.00
 -30  -1   0    0.80    1.00
 -30   1   0   -0.20    1.00
 -30   1   0    0.30    0.70
 -30  -1   0    0.50    0.70
 -30  -1   0   -0.80    0.70
 -30   1   0    0.40    0.80
 -30  -2   0    5.50    1.60
 -30  -2   0    6.20    1.50
 -30  -2   0    4.80    1.40
 -30   2   0    8.80    1.60
 -30   2   0    7.50    1.60
 -30   2   0    7.10    1.40
 -30  -2   0    6.40    1.40
 -30  -3   0    0.20    0.60
 -30  -3   0   -0.30    0.70
 -30  -3   0   -0.60    1.10
 -30   3   0   -0.60    0.80
 -30   3   0    0.10    1.00
 -30   3   0    0.20    1.00
 -30  -3   0    1.50    0.90
 -30  -3   0   -0.50    0.70
 -30  -4   0    3.70    1.20
 -30  -4   0    3.80    1.60
 -30   4   0    7.40    1.40
 -30   4   0    5.10    1.30
 -30   4   0    7.90    1.50
 -30  -4   0    4.80    1.30
 -30  -4   0    5.70    1.20
 -30   5   0    0.30    1.00
 -30  -5   0    0.80    0.70
 -30   5   0    1.30    0.80
  30  -5   0   -0.60    0.50
 -30   5   0    1.80    1.00
 -30  -5   0    0.70    0.60
 -30  -5   0    0.20    1.00
 -30  -5   0    0.10    0.70
 -30   6   0    2.00    1.00
 -30  -6   0    2.90    0.90
 -30   6   0    6.90    1.60
 -30   6   0    2.90    1.10
  30  -6   0    3.40    0.80
 -30  -6   0    3.60    0.90
 -30  -7   0    5.40    0.90
 -30   7   0    5.50    1.20
 -30  -7   0    3.80    1.00
 -30   7   0    4.30    1.50
 -30  -7   0    2.80    0.70
 -30  -7   0    3.30    1.10
  30  -7   0    4.80    0.90
 -30   8   0    0.80    1.00
 -30  -8   0    2.20    0.70
 -30   8   0    3.80    1.00
 -30  -8   0    3.10    0.70
 -30  -8   0    1.60    0.50
 -30   8   0    2.70    0.90
  30  -8   0    2.00    0.60
 -30  -8   0    0.60    0.80
 -30  -9   0   25.70    3.80
 -30   9   0   18.10    3.90
  30  -9   0   24.30    3.80
 -30  -9   0   21.60    3.90
 -30  -9   0   21.20    3.80
 -30  10   0   -0.10    0.60
  30 -10   0   -0.10    0.40
 -30 -10   0    0.10    0.20
 -30  10   0   -0.30    0.90
 -30  10   0   -0.40    0.80
 -30 -10   0   -0.10    0.50
 -30 -10   0    1.20    0.80
 -30 -10   0    0.00    0.50
 -30 -11   0    1.40    0.50
 -30 -11   0    2.50    0.70
 -30  11   0    1.90    0.70
 -30  11   0    3.30    1.00
  30 -11   0    2.50    0.60
 -30  11   0    3.60    0.90
 -30 -11   0    1.60    0.60
 -30 -11   0    2.80    0.60
 -30  12   0    5.40    1.10
  30 -12   0    3.70    0.70
 -30 -12   0    3.80    0.80
  30 -12   0    4.10    0.80
 -31   0   0   -0.30    0.60
 -31   0   0    0.20    1.00
 -31   0   0   -0.30    1.00
 -31   0   0    0.00    0.90
 -31   1   0   -0.70    1.00
 -31  -1   0   -0.20    0.90
 -31  -1   0    0.20    1.00
 -31   1   0    0.30    0.80
 -31  -1   0   -0.60    0.80
 -31   1   0   -0.70    0.50
 -31   1   0   -0.20    1.10
 -31  -1   0    0.40    0.70
 -31   2   0    2.00    1.00
 -31  -2   0    1.80    0.70
 -31  -2   0    1.60    1.00
 -31   2   0    1.40    0.80
 -31  -2   0    2.00    0.80
 -31   2   0    1.30    1.30
 -31  -2   0    1.90    1.20
 -31   3   0    0.10    0.90
 -31  -3   0    3.20    1.30
 -31  -3   0    1.00    0.70
 -31   3   0    2.60    1.10
 -31   3   0    2.20    1.00
 -31  -3   0    1.50    1.00
 -31  -3   0    2.30    0.70
 -31  -3   0    1.20    0.80
 -31  -4   0    6.60    1.50
 -31  -4   0    8.90    1.60
 -31   4   0    8.00    1.70
 -31  -5   0   -0.90    0.60
 -31  -5   0    0.30    0.60
 -31   5   0    1.20    1.00
  31  -5   0   -0.10    0.70
 -31   5   0   -0.40    0.80
 -31  -5   0   -0.40    0.60
 -31  -5   0   -0.80    0.80
 -31   5   0   -0.10    0.90
  31  -6   0    4.30    1.10
 -31   6   0    3.70    1.20
 -31  -6   0    6.40    1.10
 -31  -6   0    5.30    1.30
 -31   6   0    7.20    1.40
 -31   6   0    8.00    1.40
 -31  -6   0    2.90    1.10
 -31   7   0    4.00    1.20
 -31   7   0    1.90    1.00
 -31  -7   0    2.50    0.90
 -31  -7   0    4.50    0.90
 -31  -7   0    4.60    1.10
  31  -7   0    3.80    0.80
 -31   7   0    6.30    1.20
 -31   8   0    2.70    1.00
 -31  -8   0    1.20    0.70
 -31   8   0    4.30    1.00
  31  -8   0    2.00    0.60
 -31  -8   0    4.00    1.20
 -31   8   0    1.30    0.90
 -31  -8   0    2.00    0.70
 -31  -9   0    0.40    0.60
 -31   9   0    0.60    0.80
 -31   9   0    0.20    0.70
 -31  -9   0    0.10    0.50
  31  -9   0    0.70    0.60
 -31  -9   0    0.20    0.50
 -31   9   0    0.60    0.90
  31 -10   0    0.60    0.40
 -31  10   0   -0.10    0.80
 -31 -10   0   -0.50    0.80
 -31 -10   0    0.20    0.60
 -31  10   0    0.40    1.30
 -31  10   0    0.20    0.60
 -31 -10   0   -0.10    0.50
 -32   0   0    5.60    1.40
 -32   0   0    4.40    1.10
 -32   0   0    6.90    1.20
 -32  -1   0   20.60    4.00
 -32   1   0   26.50    4.10
 -32   1   0   24.30    4.00
 -32  -1   0   20.30    4.00
 -32   2   0    5.30    1.20
 -32  -2   0    3.00    1.30
 -32   2   0    4.10    1.20
 -32   2   0    5.00    1.10
 -32  -2   0    2.90    0.90
 -32  -2   0    2.20    0.90
 -32  -3   0    1.50    0.80
 -32   3   0    4.30    1.10
 -32   3   0    2.40    1.00
 -32  -3   0    0.20    1.50
 -32   3   0    1.60    0.90
 -32  -3   0    3.80    1.00
 -32  -3   0    2.90    0.70
 -32   4   0    0.30    0.90
 -32  -4   0    0.00    0.60
 -32   4   0    0.10    0.70
 -32  -4   0    0.20    0.50
 -32  -4   0    0.60    0.60
 -32  -4   0    0.70    0.80
 -32   4   0    1.70    0.90
 -32   5   0    3.30    1.00
 -32  -5   0    1.60    0.70
 -32   5   0    2.40    1.00
 -32  -5   0    2.40    0.90
 -32  -5   0    1.60    0.70
 -32   5   0    1.80    0.80
 -32   6   0    3.60    1.00
 -32  -6   0    4.10    0.80
 -32   6   0    2.40    1.00
 -32  -6   0    3.30    1.10
 -32  -6   0    1.70    0.80
 -32   6   0    1.40    0.90
 -32  -7   0   -0.70    0.70
 -32   7   0    0.20    0.60
 -32  -7   0    0.50    0.50
 -32   7   0    0.00    0.80
 -32  -7   0    0.40    0.60
 -32   7   0    0.00    0.90
 -32  -8   0    6.90    1.30
 -32  -8   0    6.30    1.30
 -32   8   0    6.80    1.30
 -33   0   0    0.10    0.60
 -33   0   0    0.70    0.80
 -33   0   0    0.10    1.10
 -33  -1   0   -0.30    0.90
 -33   1   0    0.00    0.70
 -33  -1   0    0.30    0.60
 -33   1   0   -1.60    0.90
 -33   1   0   -0.60    0.80
 -33  -1   0    0.00    1.10
 -33   2   0    0.10    0.60
 -33   2   0    0.40    0.80
 -33  -2   0    0.70    1.50
 -33   2   0   -0.80    0.90
 -33  -2   0    0.30    0.70
 -33  -2   0    0.20    0.50
 -33   3   0   -0.10    0.80
 -33  -3   0    0.20    0.50
 -33   3   0   -0.10    0.90
 -33  -3   0   -0.30    0.50
 -33   3   0    0.80    0.60
 -33  -3   0    0.10    0.80
 -33   4   0    0.00    0.60
 -33   4   0    0.60    0.90
 -33  -4   0   -0.10    0.50
 -33  -4   0   -0.30    0.80
 -33  -4   0    0.00    0.70
 -33  -5   0    6.50    1.40
 -33   5   0    6.70    1.50
 -33   5   0    8.20    1.50
 -33   6   0   -0.10    0.90
 -33   6   0   -0.20    0.60
 -33  -6   0   -0.20    0.60
 -33  -6   0    0.80    0.50
 -33   6   0    0.60    0.80
 -33  -6   0    0.40    0.80
 -34   0   0    5.80    1.60
 -34   0   0    6.50    1.20
 -34  -1   0    2.00    0.60
 -34   1   0    1.60    0.70
 -34   1   0    1.20    1.00
 -34   2   0    1.90    0.80
 -34   2   0    3.00    0.80
 -34  -2   0    1.70    1.00
 -34  -2   0    0.80    0.60
 -34   2   0    1.00    1.00
   0  -1   1    0.50    0.30
   0  -1  -1    0.70    0.40
   0  -1   1   -0.10    0.60
   0  -1   1    0.60    0.30
   0  -1   1    0.30    0.30
   0   1   1    0.90    0.40
   0  -1  -1    0.50    0.40
   0   1  -1    0.80    0.30
   0  -2  -1  136.49   22.40
   0  -2  -1  128.29   22.40
   0   2   1  128.89   22.30
   0  -2   1  129.59   22.40
   0  -2   1  141.99   22.30
   0   2  -1  133.49   22.30
   0   3  -1   -1.00    0.70
   0  -3  -1   -1.50    1.00
   0  -3  -1    1.50    1.00
   0  -3  -1   -1.30    0.80
   0   3   1    0.40    0.80
   0  -3   1    0.70    0.50
   0  -3   1    0.10    0.80
   0  -3   1    1.20    1.00
   0  -3  -1    0.10    0.90
   0  -4   1  445.06   70.29
   0  -4  -1  419.66   70.29
   0  -4  -1  436.26   70.39
   0   4   1  403.46   70.39
   0   4  -1  405.76   70.29
   0  -4   1  413.06   70.39
   0  -4   1  417.26   70.29
   0  -5   1    2.20    1.30
   0  -5   1    0.60    1.50
   0  -5   1    1.00    0.80
   0  -5  -1    0.80    1.30
   0   5   1    0.50    1.30
   0   5  -1    0.80    1.30
   0  -5  -1    0.70    1.00
   0  -5  -1    0.60    1.60
   0  -5  -1   -2.30    1.50
   0  -6  -1  104.99   16.90
   0  -6   1  107.39   16.80
   0  -6   1   99.59   16.90
   0  -6  -1   97.59   16.90
   0  -6   1   86.59   17.00
   0   6  -1  101.69   17.00
   0  -6  -1   95.99   17.10
   0   6   1   98.49   17.00
   0  -7  -1    0.80    1.30
   0  -7   1    1.90    1.70
   0   7   1    0.30    1.40
   0  -7  -1    0.70    1.80
   0  -7  -1    0.40    0.90
   0   7  -1   -3.10    1.40
   0  -7   1   -0.20    0.70
   0  -7   1    0.80    1.30
   0  -8  -1   12.40    2.70
   0  -8  -1   12.40    2.40
   0  -8   1   15.60    2.40
   0  -8   1   11.80    2.80
   0  -8   1   12.80    3.00
   0  -8  -1    8.80    3.00
   0   8   1   11.70    2.80
   0   8  -1   11.20    2.80
   0  -9  -1    1.20    0.90
   0   9   1    1.70    1.60
   0  -9  -1   -0.20    1.80
   0  -9   1   -1.70    1.30
   0  -9   1   -0.60    1.80
   0  -9  -1    0.30    1.50
   0   9  -1    0.30    1.70
   0  -9   1   -0.60    0.80
   0  10  -1   74.39   13.10
   0 -10  -1   77.19   13.10
   0  10  -1   78.29   12.60
   0 -10   1   54.79   13.10
   0  10   1   76.59   13.10
   0 -10   1   73.79   13.10
   0 -10  -1   81.19   12.70
   0 -10   1   72.39   12.90
   0 -10  -1   68.79   12.90
   0  10   1   73.49   12.60
   0 -10   1   76.89   12.70
   0 -11   1   -0.40    1.60
   0 -11   1   -0.50    0.90
   0  11   1    0.60    0.70
   0 -11   1   -1.70    2.00
   0 -11  -1    1.70    2.10
   0 -11  -1    0.70    0.90
   0  11  -1    0.30    0.60
   0 -11   1    2.40    2.00
   0  11  -1   -1.30    1.70
   0 -11  -1    0.60    1.50
   0  11   1   -0.60    1.80
   0  12   1   29.20    5.10
   0  12   1   23.20    4.10
   0 -12   1   24.70    5.10
   0 -12  -1   33.10    5.20
   0  12  -1   19.80    4.00
   0 -12  -1   26.50    4.80
   0  12  -1   22.70    5.00
   0 -12   1   20.20    4.90
   0 -12  -1   25.70    4.30
   0 -12   1   23.50    4.30
   0 -13   1   -0.20    1.70
   0 -13  -1   -0.50    0.30
   0  13   1    0.40    0.80
   0 -13  -1    3.40    2.50
   0 -13  -1    0.30    1.10
   0  13   1   -0.30    0.40
   0 -13  -1    0.10    0.20
   0 -13  -1   -0.40    2.00
   0  13  -1   -0.30    0.60
   0  13   1   -0.90    2.10
   0 -13   1    0.30    0.30
   0 -13   1    0.20    0.30
   0 -13  -1   -1.60    1.80
   0 -13  -1    0.60    0.30
   0 -13   1   -0.80    2.20
   0 -13   1    2.90    2.30
   0  13  -1    3.10    2.30
   0 -14   1   33.90    6.90
   0 -14  -1   29.80    5.40
   0 -14  -1   27.00    6.30
   0 -14   1   26.20    6.10
   0 -14  -1   28.60    5.00
   0  14  -1   27.90    5.00
   0 -14   1   28.60    5.00
   0  14   1   29.50    5.20
   0 -14  -1   32.70    5.00
   0 -14   1   28.20    4.90
   0  14   1   29.80    6.90
   0 -14  -1   29.50    5.70
   0 -14   1   33.50    5.80
   0 -14  -1   29.20    5.00
   0  14  -1   28.20    6.50
   0  14   1   29.40    5.00
   0 -14   1   29.70    5.00
   0 -14  -1   37.80    7.20
   0  14  -1   30.30    5.10
   0 -14  -1   29.80    5.00
   0 -15  -1   -0.20    0.30
   0 -15  -1    0.30    0.30
   0  15   1    0.20    1.00
   0 -15   1    0.20    0.30
   0  15  -1   -0.30    0.50
   0 -15  -1    1.20    2.00
   0 -15  -1    0.00    2.90
   0 -15   1   -1.80    2.00
   0  15  -1    0.30    2.10
   0 -15  -1    2.10    2.50
   0  15   1   -1.60    2.40
   0 -15   1   -0.20    0.30
   0 -15   1    4.50    2.90
   0 -15  -1   -0.30    0.30
   0 -15   1   -1.00    2.00
   0 -15   1   -0.30    0.30
   0 -15  -1    0.30    0.30
   0  15   1   -0.80    0.50
   0  15  -1    0.20    0.90
   0 -15   1   -0.10    0.30
   0  16   1    9.10    3.80
   0  16   1   12.10    2.10
   0 -16  -1   12.90    2.00
   0 -16   1   12.00    2.00
   0 -16   1    7.30    3.80
   0 -16  -1    3.10    3.60
   0  16  -1   11.10    2.10
   0 -16  -1   11.50    2.00
   0  16  -1   10.40    2.30
   0  16  -1   12.20    3.90
   0 -16   1   11.10    2.00
   0 -16  -1   11.40    3.20
   0  16   1   10.80    2.40
   0 -16  -1   12.10    2.00
   0 -16   1   18.70    4.00
   0 -16   1   11.60    2.00
   0 -16   1   10.60    3.30
   0 -16   1   13.10    2.00
   0 -16  -1    9.30    3.40
   0 -16  -1    9.70    2.00
   0 -17  -1    0.30    0.30
   0 -17  -1    0.90    2.60
   0 -17   1    0.30    0.30
   0 -17   1    1.80    2.20
   0 -17  -1   -1.20    2.20
   0  17  -1   -0.20    0.50
   0 -17   1   -3.20    2.90
   0  17   1   -1.00    1.20
   0  17   1    5.00    3.10
   0 -17   1   -2.50    2.20
   0 -17   1    0.50    0.30
   0  17   1    0.30    0.60
   0 -17  -1    0.60    0.30
   0 -17  -1    2.80    3.00
   0  17  -1    2.10    2.60
   0 -17  -1   -0.10    0.30
   0 -17   1   -0.30    0.30
   0 -17  -1   -0.40    0.30
   0 -17   1    0.10    0.30
   0  17  -1   -0.30    1.20
   0  18   1    3.40    1.40
   0 -18  -1    2.30    0.60
   0 -18   1    6.40    2.60
   0 -18   1    3.10    0.60
   0  18   1    4.50    3.30
   0 -18  -1    5.90    2.60
   0 -18   1    3.60    0.60
   0 -18   1    6.40    3.10
   0 -18   1    3.00    5.40
   0 -18  -1    3.20    2.90
   0 -18  -1    2.90    0.60
   0 -18  -1    2.60    0.60
   0 -18   1    3.40    0.60
   0  18   1    2.20    0.80
   0  18  -1    4.60    3.30
   0  18  -1    4.30    0.80
   0  18  -1    1.30    1.40
   0 -19  -1    2.60    2.60
   0 -19  -1   -2.20    1.90
   0 -19   1   -0.20    0.30
   0 -19   1    0.10    0.30
   0 -19   1   -1.50    2.00
   0 -19  -1   -0.10    0.30
   0 -19   1   -1.20    2.20
   0  19  -1   -1.20    1.10
   0 -19   1    1.70    3.20
   0  19   1    0.30    0.60
   0  19   1   -1.70    1.00
   0 -19  -1    0.10    0.30
   0  19   1    4.70    3.40
   0  19  -1   -0.20    3.00
   0 -19   1   -0.30    0.30
   0 -19  -1   -0.20    0.30
   0  19  -1    0.60    0.60
   0 -19  -1    4.40    3.40
   0 -20   1    1.70    0.30
   0  20   1    2.70    4.20
   0 -20   1    0.20    0.40
   0 -20  -1   -6.20    3.90
   0 -20  -1    1.30    2.30
   0  20  -1    1.20    0.60
   0 -20  -1    0.60    0.30
   0 -20   1   -7.00    3.60
   0 -20   1    0.70    0.30
   0  20   1   -0.10    1.00
   0  20  -1    0.30    1.00
   0 -20  -1   -1.00    2.40
   0 -20  -1    0.90    0.30
   0 -20   1    4.70    2.40
   0  20   1    0.10    0.60
   0 -20  -1    1.30    0.40
   0  20  -1   -1.50    4.00
   0  21   1    0.80    0.50
   0 -21  -1    0.10    0.30
   0  21  -1    0.70    0.60
   0 -21   1    0.20    0.30
   0 -21   1   -0.40    0.30
   0 -21  -1    0.40    0.30
   0 -21  -1   -1.80    1.90
   0 -21   1   -0.70    2.00
   0 -21  -1   -0.10    0.30
   0 -21   1    0.10    0.30
   0  22   1    2.50    1.70
   0  22   1    1.50    0.60
   0 -22  -1    0.80    0.40
   0 -22   1    1.30    0.40
   0 -22  -1    1.20    0.30
   0 -22   1    0.60    0.40
   0  22  -1    1.60    0.60
   0 -22   1    1.80    0.40
   0 -22  -1    1.00    0.40
   0 -22  -1    1.10    0.40
   0 -22   1   -1.80    2.50
   0 -23   1    0.00    0.30
   0 -23   1    0.20    0.30
   0 -23  -1    0.10    0.30
   0  23  -1    1.50    1.30
   0 -23   1   -0.60    0.20
   0 -23  -1    0.20    0.20
   0 -23   1   -0.30    0.30
   0  23   1    0.20    0.50
   0  23   1    0.10    1.30
   0  23  -1    0.20    0.50
   0 -23  -1    0.80    0.40
   0 -24  -1    0.60    0.30
   0  24   1   -0.10    1.10
   0 -24   1    0.80    0.30
   0 -24  -1    0.80    0.20
   0  24  -1   -1.20    1.20
   0  24  -1    0.90    0.40
   0 -24   1    0.70    0.30
   0  24   1    0.80    0.40
   0  25  -1    0.00    0.40
   0  25   1    0.00    1.10
   0  25   1    0.30    0.30
   0 -25  -1    0.00    0.20
   0 -25   1   -0.10    0.20
   1   0   1    0.40    0.50
  -1   0  -1    0.80    0.30
  -1   0   1   -0.20    0.20
  -1   0   1    0.00    0.20
  -1   0   1    0.00    0.40
  -1  -1   1   91.19   15.00
   1  -1  -1   91.99   15.00
  -1  -1   1   88.39   15.00
   1   1   1   80.09   15.00
   1  -1  -1   88.59   15.00
  -1   1  -1   97.49   15.00
  -1  -1   1  100.99   15.00
  -1  -1  -1   91.79   15.00
   1  -1   1   85.19   15.00
  -1  -1  -1   85.49   15.00
  -1   1   1   90.79   15.00
   1   1  -1   80.59   15.00
   1   1  -1   89.89   15.00
   1  -2  -1  730.33  118.99
  -1  -2   1  764.32  118.99
  -1  -2   1  682.63  118.99
   1  -2  -1  695.03  118.99
  -1   2   1  741.93  118.99
   1  -2   1  661.23  118.99
   1   2  -1  738.63  118.99
  -1  -2  -1  672.23  118.99
  -1  -2  -1  723.43  118.99
  -1  -3   1    4.60    1.30
   1   3   1    5.80    1.30
  -1   3  -1   10.40    1.90
  -1  -3   1    6.90    1.20
  -1  -3   1    8.10    1.60
   1  -3  -1    4.00    1.40
   1  -3  -1    2.90    1.20
  -1  -3   1    7.20    1.50
   1  -3  -1    6.80    1.30
   1  -3  -1    3.90    1.50
   1  -3   1    4.80    1.30
   1  -3   1    5.70    1.40
   1   3  -1    5.70    1.30
  -1  -3  -1    4.50    1.40
   1  -3   1    5.40    1.10
  -1  -3  -1    4.90    1.40
  -1  -3  -1    5.40    1.50
  -1   3   1    5.50    1.30
  -1   4  -1  699.33  116.19
   1  -4  -1  685.53  116.19
   1   4   1  691.43  116.19
   1  -4  -1  677.93  116.09
  -1  -4   1  676.83  116.19
   1  -4  -1  716.93  116.19
  -1  -4   1  701.03  116.19
  -1  -4   1  748.63  116.09
   1  -4   1  686.53  116.19
   1  -4   1  703.83  116.09
  -1  -4  -1  699.33  116.19
   1  -4   1  663.03  116.29
   1   4  -1  710.73  116.19
  -1  -4  -1  711.93  116.29
  -1  -4  -1  678.33  116.19
  -1  -4  -1  667.53  116.29
   1  -5  -1   42.60    6.60
  -1   5  -1   34.20    6.50
   1  -5  -1   40.00    6.40
   1  -5  -1   37.80    6.20
  -1  -5   1   39.10    6.40
  -1  -5   1   36.70    6.20
   1  -5  -1   38.70    6.50
  -1  -5   1   33.20    6.40
   1   5   1   36.40    6.50
   1  -5   1   31.50    6.40
   1  -5   1   32.00    6.10
  -1  -5  -1   40.40    6.40
  -1   5   1   40.80    6.50
   1  -5   1   29.50    6.50
  -1  -5  -1   30.40    6.50
  -1  -5  -1   33.70    6.30
   1   5  -1   43.90    6.50
   1   6   1  922.11  151.88
  -1  -6   1  937.11  151.78
   1  -6  -1  883.91  151.98
   1  -6  -1  973.30  151.78
  -1  -6   1  869.61  151.88
   1  -6  -1  902.71  151.88
  -1  -6   1  887.21  151.88
   1  -6   1  926.31  151.78
  -1   6   1  896.91  151.88
  -1  -6  -1  985.50  151.88
  -1  -6  -1  881.91  151.88
  -1  -6  -1  866.51  151.98
   1  -6   1  895.51  151.88
   1   6  -1  904.31  151.88
   1  -6   1  890.81  151.98
  -1  -7   1  204.58   37.00
   1   7   1  232.78   37.00
   1  -7  -1  218.88   36.90
  -1   7  -1  217.68   37.00
  -1  -7   1  217.98   36.90
   1  -7  -1  230.68   36.80
   1  -7  -1  215.98   37.10
  -1  -7   1  224.48   36.90
   1  -7   1  217.68   36.90
  -1  -7  -1  225.18   36.90
  -1  -7  -1  226.58   36.90
  -1  -7  -1  208.08   37.00
   1   7  -1  223.48   37.00
  -1   7   1  230.78   37.00
   1  -7   1  214.68   36.80
   1  -7   1  203.28   37.00
   1  -8  -1   -0.80    1.80
   1  -8  -1    1.90    1.50
  -1  -8   1    0.30    0.90
  -1  -8   1   -0.20    1.30
   1  -8  -1   -0.70    1.00
   1   8   1    2.10    1.60
  -1   8  -1    1.10    1.50
  -1  -8   1    1.10    1.70
  -1  -8   1    2.10    1.90
  -1  -8  -1   -0.20    1.40
   1  -8   1   -1.70    1.40
  -1  -8  -1    0.40    1.00
   1   8  -1    0.70    1.50
  -1   8   1   -0.30    1.50
  -1  -8  -1   -2.80    1.50
   1  -8   1   -0.60    1.70
   1  -9  -1  229.98   39.40
   1   9   1  243.28   39.50
   1  -9  -1  235.08   39.60
  -1  -9   1  234.18   39.40
  -1  -9   1  241.28   39.30
  -1  -9   1  226.88   39.50
  -1   9  -1  241.38   39.50
   1  -9  -1  240.18   39.30
  -1  -9  -1  222.08   39.40
   1  -9   1  240.98   39.40
  -1  -9  -1  252.17   39.30
   1  -9   1  228.18   39.30
   1   9  -1  231.28   39.50
  -1   9   1  227.48   39.50
  -1  -9  -1  231.88   39.60
   1  -9   1  221.08   39.60
  -1 -10   1   72.19   12.90
   1 -10  -1   87.99   13.10
  -1  10  -1   75.79   12.90
  -1 -10   1   72.59   12.50
   1 -10  -1   75.79   12.50
  -1 -10   1   69.59   12.70
   1  10   1   80.79   13.00
   1  10   1   71.99   12.40
   1 -10  -1   77.59   12.80
  -1  10  -1   75.39   12.40
  -1 -10   1   60.49   13.00
  -1 -10  -1   74.89   12.50
   1  10  -1   74.69   12.40
   1 -10   1   76.29   13.00
  -1 -10  -1   81.89   13.00
  -1  10   1   69.79   12.40
  -1  10   1   71.39   12.90
   1  10  -1   76.99   12.90
   1 -10   1   70.89   12.70
  -1 -10  -1   75.69   12.70
   1 -10   1   70.39   12.50
   1 -11  -1  380.46   62.09
  -1  11  -1  363.46   61.79
   1  11   1  366.66   61.79
  -1 -11   1  360.86   62.09
   1 -11  -1  390.26   61.89
   1 -11  -1  352.46   61.79
   1  11   1  382.26   62.19
  -1  11  -1  376.56   62.19
  -1 -11   1  381.26   61.99
  -1 -11   1  363.86   62.19
   1 -11  -1  390.06   62.29
  -1  11   1  355.26   62.19
  -1 -11  -1  368.86   62.09
   1 -11   1  386.76   62.29
   1 -11   1  329.87   61.89
   1  11  -1  374.86   61.79
   1  11  -1  376.06   62.19
   1 -11   1  349.07   61.79
  -1 -11  -1  378.96   62.29
   1 -11   1  369.46   62.09
  -1 -11  -1  389.76   61.99
  -1  11   1  383.16   61.79
  -1  12  -1  174.58   28.50
  -1 -12   1  173.78   29.00
   1 -12  -1  167.38   28.60
  -1 -12   1  158.48   28.70
   1 -12  -1  174.88   29.10
   1  12   1  172.48   28.50
   1  12   1  173.28   29.10
  -1  12  -1  166.48   29.00
   1  12  -1  161.58   29.00
   1  12  -1  171.68   28.50
   1 -12   1  167.88   29.10
   1 -12   1  175.18   29.10
  -1 -12  -1  169.98   29.10
   1 -12   1  167.78   28.50
  -1  12   1  167.08   29.00
  -1  12   1  175.58   28.60
  -1 -12  -1  180.28   28.70
  -1 -12  -1  165.38   28.80
  -1 -13   1  161.88   27.10
  -1 -13   1  154.48   27.50
   1 -13  -1  168.08   27.80
  -1 -13   1  148.49   27.80
  -1  13  -1  165.98   27.20
   1 -13  -1  150.58   27.10
   1 -13  -1  159.68   27.50
  -1  13  -1  156.98   27.70
  -1 -13   1  168.78   27.10
  -1 -13   1  160.08   27.70
  -1 -13   1  165.38   27.10
   1  13   1  172.78   27.20
   1 -13  -1  167.78   27.10
  -1 -13   1  169.18   27.30
   1 -13  -1  155.18   27.10
   1  13   1  157.68   27.10
   1 -13  -1  161.58   27.10
   1  13   1  168.88   27.70
  -1 -13  -1  173.78   27.70
  -1 -13  -1  164.38   27.10
   1 -13   1  159.98   27.10
   1  13  -1  165.18   27.70
   1 -13   1  153.18   27.10
   1  13  -1  173.48   27.20
  -1 -13  -1  148.19   27.50
  -1  13   1  159.68   27.70
   1 -13   1  154.38   27.10
  -1  13   1  157.78   27.10
  -1  13   1  174.18   27.20
   1 -13   1  159.58   27.50
  -1 -13  -1  159.38   27.10
  -1 -13  -1  168.98   27.30
   1 -13   1  174.78   27.80
  -1 -14   1  363.36   54.99
  -1  14  -1  295.57   55.09
   1 -14  -1  310.97   54.09
  -1  14  -1  314.87   54.09
  -1 -14   1  332.67   54.09
  -1 -14   1  305.17   54.09
   1 -14  -1  332.97   54.09
  -1 -14   1  320.27   54.49
   1 -14  -1  308.37   54.49
   1  14   1  304.57   54.89
   1 -14  -1  302.47   54.09
   1  14   1  310.87   54.09
  -1 -14   1  333.47   54.09
   1 -14  -1  325.67   54.09
  -1 -14   1  338.17   54.09
   1 -14  -1  325.67   54.09
  -1  14  -1  340.87   54.19
   1  14   1  348.47   54.19
   1 -14  -1  337.37   55.19
  -1 -14  -1  323.17   54.09
   1 -14   1  328.07   54.09
   1 -14   1  334.77   54.09
   1 -14   1  289.97   54.09
   1  14  -1  326.47   54.79
  -1 -14  -1  329.37   55.19
   1 -14   1  297.97   54.09
  -1 -14  -1  335.37   54.09
  -1 -14  -1  342.97   54.49
   1  14  -1  350.66   54.19
  -1  14   1  316.97   54.09
  -1 -14  -1  327.97   54.49
  -1  14   1  279.77   55.09
  -1  14   1  344.97   54.19
   1 -14   1  312.47   54.49
   1 -14   1  327.97   54.99
   1 -14   1  333.27   54.09
   1 -15  -1  208.38   35.20
  -1 -15   1  215.48   35.20
   1  15   1  226.08   35.30
  -1 -15   1  219.38   35.90
   1  15   1  208.48   35.20
   1 -15  -1  216.48   35.20
   1 -15  -1  206.38   35.90
  -1 -15   1  208.68   35.60
  -1  15  -1  204.48   35.90
  -1 -15   1  201.68   35.20
   1 -15  -1  219.58   35.20
   1 -15  -1  206.48   35.70
  -1 -15   1  183.88   35.90
  -1  15  -1  225.48   35.30
   1  15   1  208.98   36.00
  -1 -15   1  215.48   35.20
  -1  15  -1  209.68   35.20
   1 -15  -1  197.88   35.20
  -1 -15   1  218.28   35.20
  -1  15   1  209.88   35.20
   1 -15   1  221.38   35.20
   1  15  -1  203.68   35.20
  -1 -15  -1  202.98   35.90
   1 -15   1  218.68   35.70
   1 -15   1  212.48   35.20
  -1  15   1  211.48   35.30
  -1  15   1  216.18   36.00
  -1 -15  -1  204.78   35.60
  -1 -15  -1  195.88   35.20
   1 -15   1  186.08   36.00
  -1 -15  -1  218.08   35.20
   1  15  -1  229.48   35.30
  -1 -15  -1  209.88   35.20
   1 -15   1  198.98   35.20
   1  15  -1  206.38   35.90
  -1 -15  -1  168.78   36.00
  -1 -15  -1  213.18   35.20
   1 -15   1  220.68   36.00
   1 -15   1  210.38   35.20
   1 -16  -1   74.19   12.10
   1 -16  -1   69.89   12.80
   1 -16  -1   67.99   12.10
   1 -16  -1   69.79   12.10
  -1  16  -1   74.79   12.10
  -1  16  -1   75.89   13.30
   1 -16  -1   77.59   12.10
  -1 -16   1   73.49   12.10
   1 -16  -1   75.29   13.40
  -1 -16   1   67.79   12.10
  -1 -16   1   84.69   13.40
   1  16   1   77.09   12.10
  -1 -16   1   64.59   12.70
   1 -16  -1   69.99   13.50
   1  16   1   76.69   12.20
  -1 -16   1   76.29   13.50
  -1  16  -1   72.99   12.20
   1  16   1   72.09   13.20
  -1 -16   1   66.29   12.10
  -1 -16   1   74.89   12.10
   1 -16   1   67.29   13.40
   1 -16   1   73.39   12.10
  -1  16   1   61.99   12.20
   1 -16   1   68.49   12.10
   1  16  -1   72.69   12.10
  -1 -16  -1   65.89   12.10
  -1  16   1   80.79   12.10
  -1 -16  -1   76.79   12.10
  -1 -16  -1   60.09   13.40
  -1 -16  -1   69.29   12.10
   1 -16   1   83.99   13.20
   1 -16   1   69.89   12.80
   1 -16   1   73.79   12.10
   1  16  -1   55.59   13.00
  -1 -16  -1   75.19   13.40
  -1 -16  -1   67.99   12.70
   1 -16   1   75.09   12.10
  -1 -16  -1   71.19   12.10
  -1  16   1   66.39   13.20
   1  16  -1   75.89   12.20
   1 -17  -1    0.30    0.30
  -1 -17   1    2.60    3.00
  -1  17  -1   -0.40    0.50
   1 -17  -1   -0.90    2.80
  -1  17  -1    1.10    2.90
  -1 -17   1    0.20    0.30
  -1 -17   1    1.70    2.10
   1 -17  -1    0.30    0.30
   1  17   1   -0.70    2.90
  -1  17  -1   -1.10    1.20
  -1 -17   1    0.40    0.40
   1  17   1    0.00    0.60
   1  17   1    1.20    1.30
  -1 -17   1    0.50    0.30
  -1 -17   1    0.30    0.30
   1 -17  -1   -0.60    2.10
   1 -17  -1    1.60    2.60
   1 -17  -1   -0.10    0.30
  -1 -17   1    0.40    2.30
  -1 -17  -1   -0.10    0.30
   1 -17   1   -1.00    2.30
  -1 -17  -1    2.20    3.00
  -1  17   1   -0.10    1.20
   1 -17   1   -0.20    0.30
   1 -17   1    3.30    3.20
  -1 -17  -1    0.10    0.30
  -1 -17  -1    0.60    0.30
  -1  17   1    0.00    0.60
   1  17  -1    1.10    0.50
   1  17  -1    0.40    1.20
   1 -17   1    0.80    0.30
  -1  17   1    3.00    3.00
   1 -17   1    0.20    0.30
  -1 -17  -1    0.20    0.40
   1 -17   1    0.30    0.30
   1  17  -1   -0.50    2.70
  -1 -17  -1    3.10    2.30
   1 -17   1   -3.00    2.00
  -1 -17  -1    3.50    2.70
   1 -18  -1    3.90    0.70
  -1 -18   1    3.60    2.90
   1  18   1    2.40    1.50
  -1 -18   1    5.60    2.50
   1 -18  -1    4.40    2.90
   1  18   1    8.70    3.40
   1  18   1    3.90    0.90
  -1 -18   1    3.40    0.70
  -1  18  -1    1.90    1.40
  -1 -18   1    3.20    0.70
  -1  18  -1    4.90    0.90
   1 -18  -1    3.40    0.70
  -1  18  -1    6.30    3.40
   1 -18  -1    8.80    2.60
  -1 -18   1    4.70    0.70
  -1 -18   1    3.50    0.70
   1 -18  -1    4.00    0.70
  -1 -18  -1    3.80    0.70
   1 -18   1    3.60    3.80
  -1 -18  -1    3.50    0.70
  -1 -18  -1    4.10    0.70
  -1  18   1    3.20    0.90
   1  18  -1    1.90    3.00
  -1  18   1   -1.50    2.90
  -1 -18  -1    3.90    2.90
  -1 -18  -1    2.20    2.30
   1 -18   1    3.70    0.70
   1  18  -1    3.70    0.90
   1 -18   1    6.80    2.50
   1 -18   1    2.30    2.70
   1 -18   1    2.20    0.70
   1 -18   1    4.20    0.70
  -1 -18  -1    0.20    4.30
  -1  18   1   -0.60    1.20
  -1 -18  -1    4.60    0.70
   1  18  -1    4.60    1.50
   1 -19  -1   35.40    8.30
   1  19   1   33.10    7.70
   1 -19  -1   37.40    6.20
   1 -19  -1   41.60    7.70
   1 -19  -1   34.60    7.20
   1 -19  -1   41.50    6.20
  -1 -19   1   38.30    8.00
  -1 -19   1   35.80    6.20
  -1 -19   1   37.10    6.20
   1 -19  -1   36.70    6.20
   1  19   1   36.90    6.30
  -1 -19   1   39.90    6.20
  -1 -19   1   36.20    7.10
  -1  19  -1   33.20    6.30
  -1  19  -1   25.00    7.60
   1  19  -1   36.90    6.30
   1 -19   1   35.60    6.20
   1 -19   1   38.00    7.20
   1 -19   1   38.20    6.20
  -1 -19  -1   40.10    6.20
  -1 -19  -1   36.80    6.20
   1 -19   1   36.30    6.20
   1 -19   1   20.10    7.60
   1  19  -1   31.80    8.00
  -1 -19  -1   27.80    7.70
  -1 -19  -1   36.80    7.10
   1 -19   1   41.50    7.90
  -1  19   1   27.60    7.60
  -1  19   1   36.60    6.30
  -1 -19  -1   35.00    6.20
  -1 -19  -1   45.50    7.90
   1  20   1   17.40    6.00
  -1 -20   1   14.10    5.10
  -1  20  -1   13.80    2.60
   1 -20  -1   13.80    2.50
   1  20   1   14.50    2.60
  -1 -20   1   11.10    3.70
   1 -20  -1   14.70    2.50
   1 -20  -1   15.00    5.50
   1 -20  -1   24.60    6.40
  -1 -20   1   15.00    2.50
  -1 -20   1   13.80    2.50
   1 -20  -1   14.70    2.50
  -1 -20   1   15.10    2.50
  -1  20  -1    4.50    6.10
   1 -20  -1   13.50    3.90
  -1 -20  -1   15.40    3.90
  -1 -20  -1   14.60    2.50
   1  20  -1   16.40    2.60
  -1 -20  -1   15.60    2.50
   1  20  -1   10.60    5.30
  -1  20   1    9.30    5.70
   1 -20   1   16.30    3.80
   1 -20   1   15.20    2.50
   1 -20   1   13.30    2.50
  -1  20   1   15.20    2.60
  -1 -20  -1   15.90    2.50
  -1 -20  -1   24.00    6.20
   1 -20   1    5.10    4.80
   1 -20   1   15.50    2.50
   1 -21  -1   31.60    5.50
   1  21   1   34.50    5.60
  -1  21  -1   33.90    5.60
  -1 -21   1   32.60    5.50
  -1 -21   1   26.30    6.20
  -1 -21   1   30.40    5.50
   1 -21  -1   34.20    5.50
   1 -21  -1   32.80    5.50
  -1 -21   1   34.50    5.50
   1 -21  -1   28.30    6.30
  -1  21   1   36.80    5.60
  -1 -21  -1   33.60    5.50
   1 -21   1   30.30    5.50
  -1 -21  -1   37.90    6.40
   1 -21   1   35.00    5.50
  -1  21   1   30.50    5.90
   1 -21   1   31.40    5.50
  -1 -21  -1   33.10    5.50
   1 -21   1   32.20    6.30
  -1 -21  -1   30.90    5.50
   1  21  -1   32.70    5.60
   1 -22  -1   18.70    3.30
  -1 -22   1   18.50    3.30
   1 -22  -1   20.70    5.90
   1 -22  -1   17.40    3.30
   1  22   1   20.90    3.40
  -1 -22   1   19.40    3.30
  -1  22  -1   18.00    3.80
   1 -22  -1   20.90    3.30
  -1 -22   1   20.70    3.30
   1  22   1   19.40    3.90
  -1  22  -1   20.80    3.40
   1 -22  -1   19.10    3.30
  -1 -22   1   17.50    5.50
   1 -22   1   18.80    3.30
   1  22  -1   20.20    3.40
  -1 -22  -1   21.40    3.30
  -1  22   1   19.90    3.40
  -1 -22  -1   20.50    3.30
   1 -22   1   21.60    3.30
  -1 -22  -1   18.80    3.40
   1 -22   1   18.50    4.40
  -1  22   1   14.10    3.70
  -1 -22  -1    8.40    4.70
  -1 -22  -1   19.00    3.40
  -1 -23   1    7.10    1.50
  -1  23  -1    6.80    2.00
   1  23   1    8.00    2.10
  -1 -23   1    9.70    1.50
   1 -23  -1    7.90    1.50
   1  23   1   11.40    1.60
  -1  23  -1    9.80    1.60
   1 -23  -1    9.80    1.60
  -1 -23   1    9.30    1.50
  -1  23   1   11.80    1.70
  -1 -23  -1    7.60    1.50
   1 -23   1    8.30    1.50
   1 -23   1    8.70    1.50
  -1 -23  -1    9.60    1.50
   1  23  -1    9.30    1.60
  -1  23   1    8.20    2.00
   1  23  -1    7.30    2.10
   1 -23   1    8.40    1.50
  -1 -23  -1    8.30    1.50
   1  24   1    0.80    0.40
   1 -24  -1    0.80    0.20
   1  24   1   -0.50    1.10
  -1  24  -1    1.00    1.00
  -1 -24   1    0.60    0.30
  -1 -24   1    0.60    0.30
   1 -24  -1    0.70    0.30
  -1  24  -1    0.60    0.40
  -1  24   1    0.30    1.10
   1 -24   1    0.90    0.30
   1  24  -1    1.30    0.50
   1  24  -1   -2.40    1.00
  -1 -24  -1    0.90    0.30
  -1 -24  -1    0.70    0.20
  -1  24   1    1.00    0.40
  -1 -25   1   -0.10    0.20
  -1  25  -1   -0.50    0.30
   1 -25  -1    0.20    0.20
   1  25   1    0.70    0.30
   1  25   1    0.60    0.90
  -1  25   1    0.00    0.30
   1  25  -1   -0.40    0.30
  -1 -25  -1    0.30    0.20
   1 -25   1    0.00    0.20
  -2   0   1    1.60    0.40
  -2   0  -1    1.30    0.50
  -2   0   1    1.10    0.50
  -2   0  -1    0.40    0.70
  -2   0  -1    1.70    0.50
  -2  -1   1    7.30    1.50
   2  -1  -1    9.80    1.50
  -2   1  -1   11.00    1.60
   2   1   1    4.80    1.60
  -2  -1   1    9.80    1.50
   2  -1  -1    7.50    1.50
  -2  -1  -1    8.10    1.50
   2  -1   1    8.30    1.50
  -2  -1  -1    7.20    1.50
  -2   1   1   10.30    1.50
  -2  -1  -1    4.10    1.60
  -2   1   1    8.40    1.40
  -2  -1  -1    5.30    1.60
  -2  -2   1    5.60    1.10
  -2  -2   1    6.50    1.20
   2  -2  -1    4.70    1.20
  -2   2  -1    4.20    1.10
   2  -2  -1    4.20    1.20
   2   2   1    4.90    1.20
  -2  -2   1    3.90    1.30
   2   2  -1    5.30    1.10
   2  -2   1    4.40    1.20
  -2  -2  -1    5.20    1.30
  -2  -2  -1    5.80    1.20
  -2   2   1    4.50    1.10
  -2  -2  -1    5.90    1.60
  -2  -3   1  351.36   62.99
  -2   3  -1  392.36   62.99
   2  -3  -1  370.36   63.09
   2  -3  -1  382.76   62.99
   2   3   1  389.36   63.09
  -2  -3   1  407.36   62.99
  -2  -3   1  378.16   62.99
  -2  -3  -1  362.86   63.09
   2  -3   1  376.86   62.99
   2  -3   1  351.16   63.09
  -2   3   1  386.56   62.99
  -2  -3  -1  356.66   63.09
   2   3  -1  382.16   62.99
  -2  -3  -1  387.76   63.09
  -2  -4   1   12.20    2.40
   2   4   1   11.10    2.50
  -2  -4   1   11.70    2.60
   2  -4  -1   12.90    2.60
   2  -4  -1   11.80    2.30
   2  -4  -1   15.80    2.50
  -2  -4   1   10.40    2.70
   2  -4  -1   12.00    2.70
  -2  -4   1   14.80    2.40
  -2   4  -1   12.50    2.60
  -2  -4  -1   13.40    2.60
  -2  -4  -1   10.20    2.80
   2  -4   1   12.80    2.60
  -2  -4  -1   12.20    2.40
   2  -4   1   10.40    2.70
   2   4  -1   14.30    2.50
   2  -5  -1  784.92  131.19
  -2  -5   1  749.62  131.19
  -2   5  -1  765.12  131.19
  -2  -5   1  826.02  131.19
   2  -5  -1  834.82  131.09
   2  -5  -1  790.42  131.29
   2  -5  -1  810.92  131.19
   2   5   1  775.42  131.19
  -2  -5   1  763.32  131.19
   2  -5   1  766.92  131.29
   2  -5   1  775.72  131.19
  -2  -5  -1  755.62  131.19
  -2  -5  -1  839.82  131.19
   2   5  -1  757.22  131.19
  -2  -5  -1  787.22  131.19
  -2   5   1  772.22  131.19
  -2  -6   1   63.29   11.10
  -2  -6   1   54.99   11.10
  -2   6  -1   63.99   11.10
   2  -6  -1   57.99   11.20
   2  -6  -1   68.69   10.90
   2  -6  -1   67.99   11.20
   2  -6  -1   62.29   11.10
  -2  -6   1   67.29   11.00
   2   6   1   65.39   11.20
  -2  -6  -1   72.39   11.10
  -2  -6  -1   64.89   11.10
  -2   6   1   68.79   11.20
   2   6  -1   65.89   11.20
  -2  -6  -1   61.69   11.20
   2  -6   1   60.19   10.90
   2  -6   1   58.69   11.20
   2  -6   1   69.89   11.10
  -2   7  -1    2.60    1.70
   2   7   1    4.50    1.80
  -2  -7   1    5.00    1.60
   2  -7  -1    4.70    2.10
  -2  -7   1    3.70    2.10
  -2  -7   1    1.40    1.70
   2  -7  -1    5.30    1.80
   2  -7  -1    3.70    1.00
  -2  -7   1    6.10    1.40
   2  -7   1    5.00    1.80
  -2  -7  -1    3.50    1.90
   2   7  -1    6.30    1.80
  -2  -7  -1    3.10    1.40
  -2   7   1    4.30    1.70
  -2  -7  -1    6.30    1.60
   2  -7   1    4.80    1.10
   2  -7   1    2.00    1.90
  -2  -8   1   74.29   12.30
   2  -8  -1   68.39   12.40
  -2  -8   1   76.09   12.00
  -2  -8   1   63.69   12.10
   2  -8  -1   75.29   11.90
   2   8   1   84.89   12.30
  -2   8  -1   71.69   12.20
  -2  -8   1   54.79   12.30
   2  -8  -1   70.19   12.20
   2  -8   1   63.09   12.30
   2  -8   1   69.39   12.20
   2   8  -1   69.49   12.20
  -2  -8  -1   72.69   12.10
  -2  -8  -1   70.59   12.30
  -2   8   1   76.49   12.20
  -2  -8  -1   77.49   12.00
   2  -8   1   62.29   11.90
  -2  -9   1    2.30    2.10
  -2  -9   1    0.50    1.00
  -2  -9   1    0.80    1.80
  -2   9  -1    2.60    1.80
   2  -9  -1    1.00    0.70
   2   9   1    1.00    1.70
  -2  -9   1    0.90    1.40
   2  -9  -1    1.60    1.60
   2  -9  -1    0.00    2.10
   2  -9   1    0.80    1.60
  -2  -9  -1    0.90    1.40
  -2  -9  -1    1.50    1.90
   2  -9   1    1.00    1.80
  -2   9   1    1.30    1.70
  -2  -9  -1    0.60    1.10
   2   9  -1    2.50    1.80
  -2 -10   1  132.19   21.90
   2  10   1  123.89   21.60
   2 -10  -1  123.09   22.10
  -2 -10   1  126.89   22.10
  -2 -10   1  106.59   22.10
  -2 -10   1  129.69   21.80
   2 -10  -1  120.59   21.60
  -2  10  -1  132.09   22.10
   2  10   1  128.49   22.10
   2 -10  -1  135.59   22.00
  -2  10  -1  132.29   21.60
  -2  10   1  143.29   22.10
   2 -10   1  135.49   22.10
  -2 -10  -1  148.89   21.80
  -2 -10  -1  132.69   21.90
   2  10  -1  132.49   21.60
  -2  10   1  123.89   21.60
  -2 -10  -1  125.89   22.10
   2  10  -1  134.59   22.10
   2 -10   1  127.19   21.90
  -2  11  -1   23.20    3.90
  -2 -11   1   19.50    3.80
   2  11   1   21.80    3.90
  -2 -11   1   11.30    3.80
   2  11   1   16.30    2.90
   2 -11  -1   13.40    2.90
  -2 -11   1   21.90    3.30
  -2 -11   1   19.20    3.50
   2 -11  -1   14.10    3.90
   2 -11  -1   19.20    3.70
  -2  11  -1   15.30    2.90
  -2 -11  -1   23.80    3.30
   2  11  -1   15.70    2.90
   2 -11   1   16.00    2.80
  -2 -11  -1   12.40    3.90
  -2 -11  -1   16.10    3.40
   2  11  -1   17.20    3.80
   2 -11   1   21.50    4.00
  -2 -11  -1   13.50    3.70
  -2  11   1   16.00    3.70
  -2  11   1   18.20    3.00
   2 -11   1   14.70    3.50
  -2  12  -1    8.40    1.60
  -2 -12   1    7.50    3.00
  -2 -12   1    9.80    2.10
   2 -12  -1    8.00    1.40
   2 -12  -1    8.90    2.80
  -2 -12   1    6.60    3.50
  -2  12  -1   10.50    2.80
  -2 -12   1    9.40    2.90
   2 -12  -1    5.70    2.90
   2  12   1    8.50    1.60
   2  12   1    6.00    2.70
  -2  12   1   10.20    2.80
   2 -12   1    7.90    1.50
  -2 -12  -1    9.60    2.20
   2 -12   1    5.50    2.70
  -2 -12  -1    8.20    2.50
  -2 -12  -1   13.00    3.00
   2  12  -1    9.00    1.60
   2  12  -1    4.10    2.60
  -2 -12  -1    7.60    3.10
   2 -12   1    5.20    2.30
  -2  12   1    8.40    1.70
   2 -12   1    1.90    2.70
   2  13   1   18.80    2.80
  -2 -13   1   12.20    3.90
  -2 -13   1   19.10    3.20
  -2  13  -1   13.80    2.60
  -2 -13   1   14.60    2.50
  -2  13  -1   17.40    2.70
  -2 -13   1   12.40    3.20
   2 -13  -1   14.30    2.50
  -2  13  -1   18.80    3.70
  -2 -13   1   13.80    3.60
   2 -13  -1   12.80    2.50
   2 -13  -1   14.50    4.00
   2 -13  -1   14.20    2.50
  -2 -13   1   15.70    2.50
   2 -13  -1   18.40    3.70
  -2 -13   1   13.50    2.50
   2  13   1   19.20    3.90
   2 -13   1   14.60    3.50
  -2 -13  -1   13.70    3.00
  -2  13   1   16.80    3.80
  -2 -13  -1   14.50    2.50
   2  13  -1   15.40    2.80
   2 -13   1   16.10    3.90
   2 -13   1   14.80    2.50
  -2 -13  -1   16.90    3.70
  -2 -13  -1   11.70    3.90
   2  13  -1   19.00    4.00
  -2 -13  -1   19.80    3.40
  -2  13   1   16.30    2.70
   2 -13   1    9.10    3.70
   2 -13   1   14.60    2.50
  -2  13   1   14.10    2.60
  -2 -13  -1   14.80    2.50
  -2 -13  -1   15.00    2.50
  -2 -14   1    7.10    1.20
   2 -14  -1    7.20    1.20
  -2  14  -1    1.80    2.80
  -2 -14   1    7.50    3.10
   2 -14  -1    6.30    1.20
  -2 -14   1    6.20    1.20
  -2 -14   1    5.80    1.20
  -2 -14   1    9.60    2.20
   2  14   1    6.60    1.50
   2 -14  -1    7.70    2.60
   2 -14  -1    6.10    1.20
   2 -14  -1    7.10    1.20
  -2 -14   1    7.10    2.40
  -2 -14   1    7.00    1.20
   2 -14  -1   14.50    3.50
   2 -14  -1    6.40    1.20
  -2 -14   1    5.60    2.80
   2  14   1    5.90    1.30
   2 -14  -1    1.70    2.90
  -2  14  -1    8.50    1.30
  -2  14  -1    7.40    1.50
   2  14   1    9.90    3.00
   2 -14   1    6.00    3.00
   2 -14   1    6.70    1.20
  -2 -14  -1    8.20    1.30
  -2  14   1    6.60    1.60
  -2 -14  -1    7.60    1.20
   2  14  -1    9.30    3.10
  -2  14   1    6.50    1.30
  -2 -14  -1    6.80    1.20
   2 -14   1    6.00    3.00
  -2 -14  -1    6.20    3.10
   2 -14   1    7.40    1.20
   2  14  -1    6.00    1.40
  -2 -14  -1    5.50    3.50
   2 -14   1    6.90    1.20
  -2 -14  -1   10.60    2.10
  -2 -14  -1    5.20    2.30
  -2  14   1   -2.20    3.10
  -2 -14  -1    7.70    1.20
   2 -14   1    6.40    2.60
   2 -14   1    6.50    1.20
   2  15   1    8.70    1.60
  -2 -15   1    6.00    1.20
   2 -15  -1    7.40    1.30
   2  15   1    9.20    3.20
   2 -15  -1    7.40    1.20
   2 -15  -1    4.50    2.90
  -2 -15   1    6.70    1.20
  -2 -15   1    7.00    1.20
  -2 -15   1    5.10    3.30
   2 -15  -1    6.10    1.20
  -2 -15   1    8.90    1.20
  -2 -15   1    6.20    2.90
   2 -15  -1    3.60    3.10
   2  15   1    9.30    1.40
   2 -15  -1    7.00    1.30
   2 -15  -1    9.10    2.80
  -2 -15   1    7.90    2.50
   2 -15  -1    7.60    1.30
  -2  15  -1    6.50    1.30
  -2  15  -1    6.00    3.10
  -2  15  -1    6.30    1.60
   2 -15   1    7.00    1.20
  -2  15   1    8.40    1.30
   2  15  -1    5.50    1.50
   2 -15   1    6.30    1.30
  -2 -15  -1    7.00    1.20
  -2 -15  -1    9.50    3.50
  -2 -15  -1    6.40    1.20
   2  15  -1    8.50    3.10
   2 -15   1    6.30    1.20
   2 -15   1    9.20    3.80
   2 -15   1    8.20    2.70
  -2 -15  -1    5.60    2.40
  -2 -15  -1    7.70    3.20
   2 -15   1    5.90    1.20
   2 -15   1   12.10    3.30
  -2 -15  -1    9.00    2.30
   2 -15   1    7.60    1.30
  -2  15   1    4.30    1.70
  -2  15   1    7.70    3.40
  -2 -15  -1    7.70    1.20
  -2 -15  -1    7.10    1.20
  -2 -16   1    2.80    2.10
   2  16   1    4.00    2.90
  -2 -16   1    2.80    0.60
  -2  16  -1    4.50    1.30
   2 -16  -1    3.10    0.50
   2 -16  -1    7.30    3.50
  -2 -16   1    2.00    0.50
   2  16   1    3.10    0.70
  -2  16  -1    4.30    3.10
   2 -16  -1    2.60    0.60
  -2 -16   1    1.80    2.30
   2 -16  -1    2.70    2.40
   2  16   1    2.70    1.30
   2 -16  -1    0.30    2.50
   2 -16  -1    3.00    0.60
  -2 -16   1    1.60    2.80
  -2 -16   1    3.10    0.60
  -2 -16  -1    3.10    3.10
   2 -16   1    0.30    2.40
   2 -16   1    1.30    3.00
   2 -16   1    5.10    2.60
  -2 -16  -1    6.30    2.20
   2  16  -1    0.90    1.10
   2  16  -1    2.70    0.90
   2 -16   1    3.30    0.60
  -2 -16  -1    4.60    2.80
  -2  16   1    1.30    2.90
   2 -16   1    1.90    0.50
  -2 -16  -1    2.70    0.60
  -2 -16  -1    2.20    0.50
   2  16  -1    4.00    3.10
  -2  16   1    1.50    1.20
   2 -16   1    2.20    0.50
  -2 -16  -1    3.20    0.60
  -2 -17   1   21.80    4.80
   2 -17  -1   18.00    3.20
   2 -17  -1   23.50    4.60
   2 -17  -1   18.10    3.20
   2 -17  -1    8.90    4.80
  -2  17  -1   17.60    3.20
   2  17   1   19.90    3.60
   2 -17  -1   18.10    3.20
   2  17   1   16.50    4.70
  -2 -17   1   19.50    3.20
   2 -17  -1   20.20    4.70
  -2 -17   1   19.20    3.20
  -2  17  -1   18.90    4.90
  -2 -17   1   15.20    4.00
  -2 -17   1   14.80    4.90
   2  17   1   17.50    3.30
  -2 -17   1   21.60    3.20
  -2 -17   1   19.80    3.20
  -2 -17  -1   19.20    3.20
  -2 -17  -1   15.80    5.20
  -2 -17  -1   21.10    4.80
   2 -17   1   15.50    4.20
  -2 -17  -1   18.50    3.20
  -2 -17  -1   18.00    3.20
  -2 -17  -1   16.60    4.20
   2 -17   1   19.50    4.90
   2 -17   1   17.80    5.20
   2  17  -1   18.10    3.30
   2 -17   1   18.40    3.20
  -2  17   1   11.50    4.80
   2 -17   1   19.00    3.20
   2 -17   1   17.00    3.20
  -2  17   1   19.70    3.20
   2  17  -1   21.10    3.50
  -2 -17  -1   17.60    3.20
   2  17  -1   14.30    4.70
  -2 -18   1    2.30    0.50
   2  18   1    2.30    1.40
   2 -18  -1   -2.00    5.60
   2 -18  -1    2.50    0.60
   2  18   1    1.80    2.90
  -2 -18   1   -3.60    2.00
  -2  18  -1    1.20    1.20
   2  18   1    2.60    0.70
  -2 -18   1    2.50    0.60
   2 -18  -1    2.20    0.60
   2 -18  -1    3.00    2.50
   2 -18  -1   -2.10    2.40
  -2 -18   1    0.80    2.20
   2 -18  -1    2.60    0.60
  -2 -18   1    1.90    0.60
  -2  18  -1    4.60    3.30
  -2  18  -1    1.90    0.70
  -2 -18   1    2.60    3.70
  -2 -18   1    2.30    0.50
  -2 -18  -1    0.90    2.70
  -2 -18  -1    3.80    0.60
  -2  18   1    0.40    1.10
   2  18  -1    0.80    3.00
  -2 -18  -1    2.90    0.60
   2  18  -1    2.60    1.40
  -2 -18  -1    2.80    3.30
  -2  18   1    2.90    0.70
   2 -18   1    0.40    5.60
  -2  18   1    0.10    3.00
  -2 -18  -1    3.80    0.60
   2 -18   1    5.50    2.90
  -2 -18  -1    0.90    2.00
   2 -18   1    2.20    0.60
   2  18  -1    2.30    0.80
   2 -18   1    2.50    0.50
  -2 -18  -1    3.50    0.60
   2 -18   1    4.20    2.50
   2 -18   1    2.60    0.60
   2  19   1    0.30    1.30
   2  19   1    0.60    0.60
  -2 -19   1    0.20    0.30
   2 -19  -1    0.20    0.30
   2  19   1   -4.10    2.80
   2 -19  -1    0.20    0.30
  -2 -19   1    1.10    0.40
  -2 -19   1    0.20    0.30
  -2 -19   1    0.70    1.90
  -2  19  -1    0.60    0.60
   2 -19  -1    0.60    0.30
  -2 -19   1    0.50    0.30
  -2  19  -1    0.50    1.00
   2 -19  -1   -1.60    2.10
   2 -19  -1   -2.40    3.50
  -2  19  -1   -1.20    2.70
  -2 -19   1    3.50    3.50
   2 -19  -1    0.90    2.70
   2 -19   1    4.30    3.90
  -2 -19  -1    0.40    0.30
   2 -19   1   -3.00    2.30
  -2 -19  -1   -0.10    2.20
  -2 -19  -1   -2.30    3.60
   2  19  -1    0.30    3.20
   2 -19   1    0.20    0.30
   2 -19   1    0.30    0.30
   2 -19   1    0.30    0.30
  -2  19   1   -0.90    1.00
   2  19  -1    1.30    1.40
  -2  19   1    3.80    3.20
   2 -19   1    3.10    2.30
   2  19  -1   -0.50    0.60
  -2 -19  -1    0.50    0.30
  -2 -19  -1    2.30    2.10
  -2  19   1   -0.70    0.50
  -2 -19  -1   -0.10    0.30
  -2 -20   1   -0.10    0.30
   2  20   1    0.10    0.60
  -2 -20   1   -0.20    0.30
   2 -20  -1    2.40    2.50
   2 -20  -1    1.10    5.10
   2 -20  -1    0.00    0.30
   2  20   1   -1.30    1.10
   2 -20  -1   -0.50    0.30
  -2  20  -1   -0.30    0.60
   2  20   1   -3.60    4.20
  -2 -20   1   -1.10    2.40
  -2 -20   1   -0.80    3.50
   2 -20  -1   -5.60    4.00
  -2 -20   1    0.10    0.30
   2 -20  -1   -0.10    0.30
   2  20  -1   -2.00    1.20
  -2 -20  -1    0.60    0.40
  -2 -20  -1   -2.40    3.50
  -2 -20  -1   -0.20    0.30
  -2 -20  -1    0.90    3.30
   2 -20   1    1.00    4.70
  -2  20   1   -7.00    5.40
   2 -20   1    0.20    0.30
   2 -20   1   -0.10    0.30
   2 -20   1    0.20    0.30
   2 -20   1    2.00    2.40
  -2 -20  -1   -0.10    0.30
   2  20  -1   -1.30    5.40
  -2  20   1    0.10    0.50
   2  20  -1    1.20    0.60
   2  21   1    2.60    0.70
   2 -21  -1    2.30    0.40
  -2 -21   1    1.10    0.40
   2 -21  -1    1.30    0.50
  -2 -21   1    1.20    0.50
   2  21   1    0.40    1.10
  -2  21  -1    1.30    0.60
   2 -21  -1    2.00    0.40
   2 -21  -1    3.50    2.30
  -2 -21   1    1.50    0.40
  -2 -21   1    2.20    2.10
  -2 -21  -1    2.90    0.40
   2 -21   1    1.60    0.50
  -2 -21  -1    1.30    0.40
   2  21  -1    2.40    0.70
  -2  21   1    2.30    0.70
   2 -21   1    1.40    0.40
   2  21  -1    1.80    1.10
  -2 -21  -1    2.50    2.10
   2 -21   1    0.70    0.40
  -2  21   1    3.00    1.70
   2 -21   1    3.00    2.30
  -2 -21  -1    1.40    0.50
   2 -22  -1    3.40    0.70
  -2 -22   1    4.30    0.70
  -2  22  -1    1.10    1.90
   2  22   1   -0.50    1.10
  -2 -22   1    3.60    0.70
  -2 -22   1    0.20    2.40
   2 -22  -1    3.40    3.80
   2 -22  -1    3.50    0.70
   2  22   1    4.00    0.80
   2 -22  -1    3.90    0.70
  -2  22  -1    4.50    0.80
   2 -22   1    4.50    0.70
   2 -22   1    4.50    0.70
  -2 -22  -1    2.70    0.70
  -2 -22  -1    3.50    0.70
   2 -22   1    3.50    0.70
  -2 -22  -1    2.80    0.70
   2 -22   1    5.70    2.50
  -2  22   1    3.60    0.80
   2  22  -1    4.20    0.90
  -2 -22  -1    3.60    0.70
  -2  22   1    3.50    1.60
  -2 -22  -1    1.90    1.90
   2  22  -1    1.50    1.20
   2  23   1    2.00    0.60
   2 -23  -1    2.10    0.50
  -2 -23   1    1.90    0.40
  -2  23  -1    0.90    1.20
   2  23   1    2.30    1.50
  -2 -23   1    2.30    0.50
   2 -23  -1    1.60    0.40
  -2 -23   1    2.00    0.50
  -2  23  -1    2.40    0.70
  -2 -23  -1    1.50    0.40
   2 -23   1    2.30    0.40
  -2  23   1    1.90    1.30
   2 -23   1    2.30    0.40
  -2 -23  -1    1.70    0.40
  -2  23   1    1.20    0.70
  -2 -23  -1    1.40    0.40
   2  23  -1    1.20    1.60
  -2 -24   1    0.20    0.20
   2  24   1   -0.30    0.40
  -2  24  -1   -0.80    0.40
   2 -24  -1    0.00    0.20
   2  24   1    1.00    1.20
  -2 -24   1    0.30    0.20
   2 -24  -1    0.30    0.20
  -2  24  -1    1.10    0.90
  -2  24   1   -0.60    0.90
  -2  24   1    0.30    0.40
   2 -24   1   -0.10    0.20
   2  24  -1   -1.00    1.20
   2 -24   1    0.30    0.20
   2  24  -1    0.30    0.40
  -2 -24  -1   -0.20    0.20
  -2  25  -1    0.80    0.40
   2  25   1    0.60    0.40
  -2  25   1    0.70    0.40
   2  25  -1    0.10    0.40
  -3   0  -1    0.60    0.80
  -3   0   1    0.90    0.60
  -3   0   1    0.50    0.50
  -3   0  -1    1.10    0.50
   3  -1  -1  378.96   65.69
  -3  -1   1  420.46   65.69
  -3   1  -1  379.76   65.69
  -3   1  -1  380.46   65.79
  -3  -1  -1  343.17   65.69
   3  -1   1  401.66   65.69
  -3   1   1  415.76   65.69
  -3   1   1  424.86   65.69
  -3   2  -1    6.90    1.70
  -3  -2   1    8.40    1.60
  -3  -2   1    4.90    1.70
   3  -2  -1    9.50    1.60
   3   2   1    7.30    1.80
   3  -2  -1    9.70    1.70
  -3   2   1    6.80    1.60
   3   2  -1   10.20    1.60
  -3  -2  -1    7.90    1.60
   3  -2   1    7.20    1.70
  -3  -2  -1    5.20    1.80
  -3  -2  -1    8.50    1.80
   3  -3  -1  578.34   95.59
  -3  -3   1  558.24   95.59
  -3   3  -1  590.14   95.59
   3  -3  -1  587.24   95.59
   3  -3  -1  570.04   95.59
  -3  -3   1  618.34   95.59
  -3  -3   1  571.64   95.59
  -3  -3  -1  549.05   95.59
  -3  -3  -1  571.04   95.59
  -3   3   1  560.14   95.59
   3   3  -1  555.24   95.59
   3  -3   1  566.44   95.59
   3  -3   1  560.24   95.59
   3  -4  -1  512.65   87.09
   3  -4  -1  533.45   87.19
   3  -4  -1  520.95   87.09
  -3  -4   1  500.85   87.09
  -3  -4   1  553.34   87.09
   3   4   1  530.25   87.19
  -3  -4   1  509.85   87.09
  -3   4  -1  521.75   87.09
   3  -4   1  522.45   87.19
   3   4  -1  526.05   87.09
  -3   4   1  507.65   87.09
  -3  -4  -1  528.35   87.09
  -3  -4  -1  519.75   87.09
   3  -4   1  521.15   87.09
  -3  -4  -1  508.95   87.19
  -3   5  -1  857.41  144.39
   3  -5  -1  855.51  144.49
   3  -5  -1  873.21  144.49
  -3  -5   1  862.21  144.39
  -3  -5   1  829.72  144.39
   3  -5  -1  884.51  144.39
  -3  -5   1  937.91  144.39
   3   5   1  861.31  144.39
  -3  -5  -1  871.11  144.39
  -3  -5  -1  917.11  144.39
  -3   5   1  846.12  144.39
   3  -5   1  861.31  144.39
  -3  -5  -1  815.82  144.39
   3  -5   1  839.72  144.49
   3   5  -1  847.12  144.39
  -3  -6   1  103.79   17.80
  -3  -6   1  117.99   17.70
   3  -6  -1  105.89   17.80
   3  -6  -1  109.29   17.80
  -3  -6   1  102.69   17.70
   3  -6  -1  103.79   17.90
   3   6   1  106.79   17.80
  -3   6  -1   99.79   17.80
  -3  -6  -1  114.19   17.70
  -3  -6  -1   98.89   17.80
   3  -6   1   94.99   17.90
  -3   6   1   98.59   17.80
   3   6  -1  100.49   17.80
  -3  -6  -1  105.59   17.70
   3  -6   1  103.19   17.70
  -3  -7   1  208.18   36.10
  -3  -7   1  207.88   36.00
   3   7   1  209.18   36.10
  -3   7  -1  206.58   36.10
  -3  -7   1  230.68   36.00
   3  -7  -1  217.58   36.20
   3  -7  -1  215.98   36.10
  -3  -7  -1  244.48   36.10
  -3   7   1  208.48   36.10
   3  -7   1  205.58   36.20
   3   7  -1  206.88   36.10
   3  -7   1  218.38   36.20
  -3  -7  -1  213.28   36.00
  -3  -7  -1  209.28   36.20
  -3  -8   1  172.68   29.50
  -3  -8   1  174.28   29.60
  -3  -8   1  147.19   29.70
   3  -8  -1  174.88   29.50
   3   8   1  166.68   29.60
  -3  -8   1  177.98   29.40
   3  -8  -1  180.68   29.70
  -3   8  -1  163.28   29.60
   3   8  -1  182.48   29.60
   3  -8   1  174.18   29.70
  -3  -8  -1  193.18   29.50
  -3   8   1  187.08   29.60
   3  -8   1  178.78   29.50
  -3  -8  -1  177.48   29.50
  -3  -8  -1  171.38   29.60
   3  -9  -1    1.60    1.60
   3   9   1    2.50    1.80
   3  -9  -1    0.90    2.00
  -3  -9   1    0.60    1.10
  -3   9  -1    0.20    1.70
  -3  -9   1    0.70    2.40
  -3  -9   1   -0.10    1.70
  -3  -9   1    0.80    1.40
  -3  -9  -1    0.00    2.00
   3  -9   1    3.40    2.10
  -3   9   1    4.30    1.80
  -3  -9  -1    0.30    1.40
  -3  -9  -1    2.30    1.90
   3  -9   1   -1.10    1.50
  -3  -9  -1    0.00    1.20
   3   9  -1    2.00    1.80
   3 -10  -1  209.18   34.30
  -3 -10   1  199.98   34.00
  -3 -10   1  204.58   34.00
   3  10   1  184.28   33.80
   3 -10  -1  195.88   33.80
  -3  10  -1  193.78   33.80
  -3 -10   1  186.38   34.10
  -3  10  -1  208.88   34.20
   3 -10  -1  216.58   34.10
   3  10   1  208.28   34.20
   3  10  -1  203.58   33.80
   3 -10   1  197.98   33.80
   3 -10   1  205.08   34.10
  -3 -10  -1  213.78   34.00
  -3  10   1  200.78   33.80
  -3 -10  -1  203.68   34.20
  -3 -10  -1  203.78   34.00
   3 -10   1  211.38   34.30
   3  10  -1  223.48   34.20
  -3  10   1  207.98   34.20
   3  11   1   99.89   15.70
   3 -11  -1   97.09   16.20
   3 -11  -1   86.59   16.40
   3 -11  -1   94.39   15.70
  -3 -11   1   92.19   16.00
  -3  11  -1   94.99   15.70
   3  11   1   94.29   16.30
  -3 -11   1   96.59   16.10
  -3 -11   1   72.39   16.30
  -3 -11   1   92.19   16.20
  -3  11  -1   93.49   16.30
   3  11  -1   99.29   15.70
  -3 -11  -1  110.19   16.10
  -3 -11  -1   89.19   16.00
   3 -11   1   98.69   16.10
   3 -11   1   93.79   15.70
  -3 -11  -1   90.59   16.20
  -3  11   1   82.39   16.20
   3 -11   1   87.99   16.30
  -3 -11  -1   80.29   16.40
   3  11  -1   86.39   16.30
  -3  11   1   91.99   15.80
  -3  12  -1  174.38   28.80
  -3 -12   1  145.49   29.40
   3  12   1  176.88   28.80
   3  12   1  187.18   29.40
  -3 -12   1  167.58   29.30
   3 -12  -1  172.58   29.40
  -3 -12   1  174.68   29.00
  -3  12  -1  167.78   29.30
   3 -12  -1  173.28   29.20
   3 -12  -1  171.18   28.80
   3  12  -1  176.58   28.80
  -3  12   1  167.28   28.80
   3  12  -1  166.18   29.30
   3 -12   1  191.28   29.40
  -3 -12  -1  167.38   29.10
   3 -12   1  174.88   29.20
  -3  12   1  172.68   29.30
   3 -12   1  164.78   28.80
  -3 -12  -1  185.38   29.00
  -3 -12  -1  169.88   29.30
   3  13   1   59.69   11.00
  -3 -13   1   61.89   10.50
   3  13   1   62.99   10.30
   3 -13  -1   60.39   10.10
   3 -13  -1   61.29   10.80
  -3  13  -1   66.09   11.00
  -3 -13   1   60.49   10.70
  -3 -13   1   60.59   10.10
  -3  13  -1   59.09   10.20
   3 -13  -1   59.19   10.20
  -3 -13   1   59.89   10.10
  -3  13  -1   64.49   10.30
  -3 -13   1   59.69   10.90
  -3 -13   1   55.29   11.10
   3 -13  -1   58.79   10.20
  -3 -13   1   63.69   10.20
   3 -13  -1   70.99   11.40
  -3 -13  -1   59.59   10.10
   3  13  -1   64.99   10.30
  -3  13   1   57.99   10.20
  -3  13   1   59.09   10.30
   3 -13   1   60.99   10.20
  -3 -13  -1   58.59   10.10
   3 -13   1   44.30   11.00
  -3 -13  -1   54.89   11.20
   3 -13   1   55.79   10.80
   3  13  -1   64.19   11.10
  -3 -13  -1   63.69   10.70
  -3 -13  -1   68.39   10.50
  -3  13   1   57.99   11.00
  -3 -13  -1   64.69   11.00
   3 -13   1   69.09   11.30
  -3 -13  -1   61.79   10.20
   3 -13   1   61.19   10.20
  -3 -14   1   38.40    6.00
  -3  14  -1   37.20    6.00
  -3 -14   1   30.30    7.10
   3 -14  -1   35.30    6.00
   3 -14  -1   33.20    6.70
   3 -14  -1   33.40    7.20
  -3  14  -1   37.00    6.20
   3  14   1   32.00    6.00
  -3 -14   1   37.90    5.90
  -3 -14   1   32.10    5.90
   3  14   1   34.20    7.10
  -3 -14   1   34.60    5.90
  -3 -14   1   37.30    7.10
   3  14   1   37.00    6.10
  -3 -14   1   39.40    6.70
  -3 -14   1   39.40    6.60
   3 -14  -1   36.70    6.00
  -3  14  -1   37.00    7.10
  -3  14   1   36.50    6.00
   3 -14   1   34.90    6.00
   3 -14   1   37.50    6.00
  -3 -14  -1   36.40    7.10
  -3  14   1   30.40    7.30
   3 -14   1   36.50    5.90
  -3 -14  -1   31.40    5.90
   3 -14   1   25.50    7.00
  -3 -14  -1   40.20    6.40
   3 -14   1   33.40    5.90
   3 -14   1   34.00    6.70
   3  14  -1   34.80    7.10
  -3 -14  -1   37.10    5.90
  -3 -14  -1   37.80    6.00
  -3 -14  -1   38.00    9.50
  -3 -14  -1   40.80    6.70
  -3 -14  -1   32.80    6.00
   3 -14   1   39.00    7.40
  -3  14   1   29.40    6.20
   3  14  -1   39.10    6.10
   3 -15  -1   32.90    6.20
  -3 -15   1   26.10    4.60
  -3 -15   1   26.40    5.20
  -3  15  -1   28.30    4.60
   3 -15  -1   27.80    4.60
  -3  15  -1   30.70    6.10
   3 -15  -1   26.20    4.60
   3 -15  -1   23.70    5.40
   3  15   1   25.60    4.60
   3  15   1   23.40    5.90
  -3  15  -1   26.00    4.90
  -3 -15   1   28.20    4.60
  -3 -15   1   28.70    4.60
  -3 -15   1   28.80    5.40
  -3 -15   1   36.20    6.10
  -3 -15   1   30.90    4.60
  -3 -15   1   25.30    6.00
   3 -15  -1   27.50    4.60
   3 -15  -1   26.00    4.60
   3 -15  -1   17.20    5.80
   3  15   1   28.30    4.80
  -3  15   1   20.90    5.70
  -3 -15  -1   27.50    4.60
  -3  15   1   27.60    4.60
   3 -15   1   28.20    4.60
  -3 -15  -1   26.20    4.60
  -3 -15  -1   19.80    5.90
   3  15  -1   26.70    5.80
   3 -15   1   27.90    4.60
  -3 -15  -1   28.00    4.60
   3 -15   1   24.40    4.60
   3 -15   1   13.30    6.30
  -3 -15  -1   29.70    5.80
   3 -15   1   27.60    5.60
   3  15  -1   28.50    4.80
   3 -15   1   25.50    5.80
  -3  15   1   20.30    4.70
  -3 -15  -1   28.80    4.60
   3 -15   1   25.70    4.60
  -3 -15  -1   32.30    5.40
  -3 -15  -1   35.50    5.30
   3 -16  -1    9.50    3.60
   3 -16  -1    4.20    0.90
  -3 -16   1    8.90    2.50
   3  16   1    5.50    1.50
   3 -16  -1    7.30    3.20
  -3  16  -1    1.20    2.90
   3 -16  -1    5.40    1.00
  -3 -16   1    5.30    1.00
   3  16   1    3.40    3.10
   3 -16  -1    5.20    1.00
  -3 -16   1    7.30    1.00
  -3  16  -1    3.60    1.50
   3 -16  -1    5.30    2.50
  -3 -16   1    6.70    1.00
   3  16   1    3.40    1.20
  -3 -16   1    5.40    0.90
  -3 -16   1    4.00    2.70
  -3 -16   1    7.00    3.40
  -3  16  -1    5.80    1.10
   3 -16   1    4.90    1.00
  -3 -16  -1    1.80    3.10
   3 -16   1    4.90    1.00
  -3 -16  -1    5.10    0.90
  -3 -16  -1    4.60    1.00
   3 -16   1    8.50    3.50
  -3  16   1    1.80    1.40
   3  16  -1    7.00    3.10
  -3 -16  -1    8.70    3.00
  -3  16   1    2.50    3.10
  -3 -16  -1    5.80    1.00
  -3 -16  -1    5.10    2.20
   3 -16   1    6.60    1.00
  -3  16   1    4.80    1.10
   3  16  -1    5.60    1.40
   3 -16   1    6.80    2.70
   3 -16   1    7.20    3.40
  -3 -16  -1    6.10    1.00
   3  16  -1    6.10    1.30
  -3 -17   1    7.10    1.20
   3 -17  -1    7.30    1.10
   3  17   1    6.20    1.20
   3 -17  -1    9.50    3.60
  -3 -17   1    3.60    2.80
   3 -17  -1    8.30    2.80
  -3  17  -1    2.40    1.50
   3 -17  -1    2.90    3.50
   3  17   1    5.00    2.20
  -3 -17   1    7.00    1.10
  -3  17  -1    6.70    3.30
   3 -17  -1    6.20    1.10
  -3 -17   1    9.00    3.80
  -3 -17   1    5.70    1.10
  -3  17  -1    5.00    1.20
  -3 -17   1    1.80    2.30
   3  17   1    8.40    3.40
  -3 -17   1    5.80    1.10
   3 -17  -1    6.00    1.10
  -3 -17  -1    7.40    1.10
   3 -17   1    6.50    1.10
  -3 -17  -1    6.20    1.10
  -3 -17  -1    3.20    2.30
   3  17  -1    3.10    3.00
   3 -17   1    1.90    2.50
  -3  17   1    6.80    1.20
   3 -17   1   -0.50    3.40
  -3 -17  -1    5.90    2.90
  -3  17   1    1.90    3.30
   3 -17   1    6.20    1.10
   3  17  -1    5.40    1.20
  -3 -17  -1    7.30    3.50
  -3 -17  -1    6.60    1.10
   3 -17   1    9.60    3.40
   3 -17   1    6.00    1.10
  -3  17   1    1.70    1.40
   3  17  -1    5.30    1.90
  -3 -17  -1    7.30    1.10
   3 -18  -1   14.50    3.90
  -3 -18   1    9.30    1.50
   3  18   1    7.60    1.60
   3 -18  -1    8.60    3.10
   3 -18  -1    8.30    1.50
   3  18   1    6.70    3.40
   3 -18  -1   10.20    1.50
  -3 -18   1    9.20    1.50
   3 -18  -1    7.50    1.50
  -3 -18   1    9.70    2.80
  -3  18  -1   11.70    3.70
   3  18   1    6.30    2.10
  -3 -18   1    9.90    1.50
  -3 -18   1   11.00    4.10
  -3  18  -1    7.30    1.60
  -3 -18   1    7.80    1.50
   3 -18  -1    2.90    5.10
  -3  18   1    9.30    3.70
   3 -18   1    9.50    1.50
   3  18  -1    1.40    3.30
  -3 -18  -1   11.40    2.90
  -3 -18  -1    9.70    1.50
   3 -18   1    3.70    2.80
  -3 -18  -1   10.20    3.30
  -3 -18  -1    8.70    1.50
  -3 -18  -1    8.30    1.50
   3 -18   1   12.30    3.60
   3  18  -1    8.90    2.00
   3  18  -1    8.10    1.60
  -3  18   1    3.90    1.90
   3 -18   1    9.80    1.50
   3 -18   1    3.30    6.70
   3 -18   1    8.10    1.50
  -3 -18  -1   12.90    4.30
  -3  18   1    6.80    1.60
   3 -19  -1    4.20    2.60
  -3 -19   1    8.30    1.20
   3  19   1    7.10    1.30
  -3 -19   1    9.70    2.70
  -3 -19   1    5.80    1.10
   3 -19  -1    6.60    1.10
   3 -19  -1   -0.20    4.00
  -3 -19   1    5.70    1.10
   3 -19  -1    6.50    1.10
  -3 -19   1    9.00    3.50
   3 -19  -1    5.70    1.10
  -3  19  -1    8.30    3.20
  -3 -19   1    7.30    1.10
   3  19   1    2.90    1.80
   3 -19  -1    8.10    3.20
  -3  19  -1    7.00    1.20
   3  19   1   10.20    3.70
   3 -19   1    2.90    2.60
  -3  19   1    5.80    1.20
  -3 -19  -1    6.80    1.10
   3 -19   1    6.00    1.10
  -3 -19  -1    5.90    1.10
   3 -19   1    7.10    1.10
  -3  19   1    2.00    3.40
   3  19  -1    6.10    1.30
  -3 -19  -1    5.60    1.10
   3 -19   1    6.40    1.10
   3  19  -1    7.20    3.60
  -3 -19  -1    3.10    2.40
  -3 -19  -1    5.70    1.10
   3 -19   1   11.70    4.70
   3 -19   1    5.90    3.10
   3  19  -1    5.60    1.80
  -3 -19  -1    4.70    3.40
   3 -20  -1   32.00    5.40
  -3 -20   1   32.40    5.40
  -3  20  -1   24.40    7.50
   3  20   1   34.10    5.50
   3 -20  -1   43.80    8.90
  -3 -20   1   29.90    5.40
   3 -20  -1   33.70    7.90
  -3 -20   1   29.00    7.20
  -3 -20   1   37.50    7.30
   3 -20  -1   19.50    7.50
   3  20   1   33.00    8.70
   3 -20  -1   32.70    5.40
  -3 -20   1   34.20    5.40
   3 -20  -1   32.90    5.40
  -3  20  -1   31.70    5.50
  -3 -20  -1   30.60    5.40
  -3 -20  -1   36.30    5.40
  -3  20   1   27.40    5.80
   3  20  -1   24.60    7.80
   3  20  -1   35.50    5.50
  -3  20   1   36.70    8.10
  -3  20   1   31.70    5.50
   3 -20   1   37.10    6.80
  -3 -20  -1   33.70    5.40
   3 -20   1   38.50    8.40
   3 -20   1   30.10    5.40
   3 -20   1   32.40    5.40
  -3 -20  -1   34.90    7.20
   3  20  -1   23.30    5.60
   3 -20   1   32.40    5.40
  -3 -20  -1   27.70    7.20
  -3 -21   1   30.80    4.80
  -3 -21   1   29.40    4.80
   3 -21  -1   24.80    4.80
   3  21   1   29.70    4.80
   3 -21  -1   27.10    4.80
   3 -21  -1   25.10    5.80
   3 -21  -1   28.70    4.80
  -3  21  -1   23.20    5.10
  -3 -21   1   26.10    5.50
  -3  21  -1   30.80    4.80
  -3 -21  -1   32.20    4.80
   3 -21   1   22.80    5.70
  -3 -21  -1   30.50    5.50
  -3 -21  -1   28.80    4.80
   3 -21   1   27.10    4.80
  -3 -21  -1   28.70    4.80
   3 -21   1   28.60    4.80
   3 -21   1   29.60    4.80
  -3  21   1   30.00    4.80
  -3 -21  -1   25.20    4.80
   3  21  -1   30.20    4.90
  -3  21   1   21.50    5.10
  -3 -22   1    6.00    2.30
  -3 -22   1    8.10    1.30
  -3 -22   1    8.10    1.30
   3  22   1    9.20    1.40
   3 -22  -1    8.00    1.30
   3 -22  -1    6.40    4.40
   3 -22  -1    8.50    1.40
   3 -22  -1    6.70    1.30
  -3  22  -1    4.60    1.90
  -3 -22   1    7.80    1.40
  -3  22  -1    7.70    1.40
  -3 -22  -1    6.60    1.30
   3 -22   1    8.70    1.30
  -3  22   1    6.70    1.40
  -3 -22  -1    8.20    1.30
   3 -22   1    8.10    1.30
  -3 -22  -1    7.00    1.30
  -3  22   1    6.90    2.20
   3 -22   1    9.60    3.90
   3  22  -1    7.60    1.40
  -3 -22  -1    7.00    1.40
  -3 -22  -1    4.60    2.40
   3 -22   1    6.60    1.30
   3  23   1    0.40    0.50
  -3  23  -1    2.00    1.10
  -3 -23   1    1.40    0.40
   3 -23  -1    1.70    0.40
  -3 -23   1    1.30    0.40
   3 -23  -1    1.20    0.40
   3  23   1    3.60    1.50
  -3 -23   1    1.40    0.40
   3 -23   1    1.10    0.40
  -3 -23  -1    1.60    0.40
  -3 -23  -1    1.20    0.40
   3  23  -1   -0.10    1.20
   3 -23   1    1.90    0.40
  -3  23   1    0.30    1.10
   3 -23   1    1.40    0.40
   3  23  -1    2.00    0.60
  -3  24  -1    1.10    0.40
  -3 -24   1    0.80    0.30
  -3 -24   1    0.40    0.30
   3 -24  -1    1.30    0.30
   3 -24  -1    1.00    0.30
   3  24   1    1.70    1.20
   3  24   1    1.10    0.50
  -3  24   1    1.30    0.50
  -3  24   1   -0.40    0.90
  -3 -24  -1    0.80    0.30
   3  24  -1    0.70    0.40
   3  24  -1   -0.10    1.20
   3 -24   1    1.10    0.30
   3 -24   1    0.90    0.30
  -4   0  -1    1.20    0.70
  -4   0   1    0.90    0.60
  -4   0   1    1.10    0.80
  -4   0  -1    0.50    1.00
  -4  -1   1   27.90    4.30
  -4   1  -1   19.90    4.40
  -4   1  -1   24.00    4.30
   4  -1  -1   21.10    4.20
  -4  -1   1   30.00    4.30
  -4   1  -1   22.50    4.30
  -4   1   1   26.60    4.20
   4  -1   1   24.90    4.20
  -4   1   1   23.80    4.40
  -4  -1  -1   27.10    4.40
  -4  -1  -1   24.20    4.40
  -4   1   1   22.20    4.30
  -4   2  -1  230.28   43.20
   4  -2  -1  253.57   43.20
  -4  -2   1  256.07   43.20
  -4  -2   1  256.17   43.30
  -4   2  -1  280.47   43.30
  -4  -2   1  274.07   43.20
   4  -2  -1  263.17   43.20
  -4   2   1  257.27   43.20
   4  -2   1  254.07   43.20
  -4   2   1  270.67   43.20
  -4  -2  -1  244.28   43.20
   4  -2   1  265.87   43.20
  -4  -2  -1  259.17   43.30
   4  -3  -1    2.30    1.10
  -4  -3   1   -0.40    1.30
  -4  -3   1    2.80    0.90
   4  -3  -1   -0.10    2.10
   4  -3  -1    1.40    1.20
  -4  -3   1    1.40    1.00
   4  -3   1    1.10    1.20
  -4  -3  -1    0.50    1.10
  -4   3   1    1.00    1.20
  -4  -3  -1    2.90    1.60
   4   3  -1    2.80    1.10
  -4  -3  -1    1.30    1.30
   4  -3   1    0.20    1.30
   4  -4  -1  446.16   75.09
   4  -4  -1  448.56   75.09
  -4  -4   1  478.45   75.09
  -4   4  -1  478.85   75.09
   4  -4  -1  449.36   75.09
  -4  -4   1  421.16   75.09
  -4  -4   1  441.46   74.99
  -4  -4  -1  442.86   74.99
  -4   4   1  451.35   75.09
  -4  -4  -1  466.75   75.09
   4  -4   1  439.46   75.09
  -4  -4  -1  438.86   75.09
   4  -4   1  444.86   75.09
   4   4  -1  437.26   75.09
   4  -5  -1  249.08   40.60
   4  -5  -1  249.88   40.60
   4  -5  -1  234.48   40.70
  -4  -5   1  252.97   40.60
  -4  -5   1  224.18   40.60
  -4   5  -1  248.08   40.70
   4   5   1  251.27   40.70
  -4  -5   1  241.38   40.60
   4   5  -1  242.08   40.70
  -4  -5  -1  245.98   40.60
   4  -5   1  222.78   40.70
   4  -5   1  243.68   40.60
  -4  -5  -1  252.97   40.70
  -4   5   1  245.88   40.60
  -4  -5  -1  226.78   40.70
   4  -6  -1   -0.50    1.50
   4  -6  -1    6.70    2.00
  -4  -6   1    1.80    1.30
   4  -6  -1    5.70    1.70
  -4  -6   1    2.40    1.20
  -4   6  -1    1.80    1.50
   4   6   1    2.50    1.50
  -4  -6   1    1.50    1.60
  -4  -6   1   -0.20    1.90
  -4  -6  -1   -1.20    1.30
  -4   6   1    5.90    1.60
  -4  -6  -1    1.00    1.40
   4  -6   1    5.10    1.90
  -4  -6  -1    2.60    2.00
   4  -6   1    3.80    1.70
   4   6  -1    2.70    1.50
  -4  -6  -1    4.60    1.60
  -4  -7   1    7.50    2.10
  -4  -7   1    4.60    2.30
  -4  -7   1    4.80    1.60
   4   7   1    9.10    2.10
  -4   7  -1    7.50    2.10
   4  -7  -1    6.70    2.30
   4  -7  -1    9.50    2.20
  -4  -7   1    6.80    1.80
   4  -7   1    7.40    2.00
  -4  -7  -1    6.50    1.80
  -4   7   1    7.80    2.00
  -4  -7  -1    2.70    2.40
   4  -7   1    7.20    2.30
  -4  -7  -1    4.80    2.10
  -4  -7  -1    8.00    1.90
   4   7  -1    6.90    2.10
   4  -8  -1    8.30    2.80
   4  -8  -1    8.80    2.40
  -4  -8   1    9.50    2.10
   4   8   1   10.40    2.50
  -4   8  -1    6.30    2.40
  -4  -8   1   10.60    2.10
  -4  -8   1   11.70    2.50
  -4  -8   1    7.30    2.70
  -4  -8  -1    2.50    2.70
  -4  -8  -1   11.80    2.30
   4   8  -1    8.40    2.50
  -4   8   1   10.60    2.50
  -4  -8  -1   11.40    2.20
   4  -8   1    7.60    2.40
  -4  -8  -1    8.10    2.50
   4  -8   1    8.80    2.60
   4   9   1   19.20    4.10
  -4  -9   1   20.20    3.80
  -4   9  -1   16.20    4.00
  -4  -9   1   19.40    4.40
   4  -9  -1   19.20    4.30
  -4  -9   1   17.10    3.80
   4  -9  -1   22.00    4.10
  -4  -9   1   17.50    4.00
   4   9  -1   22.90    4.10
   4  -9   1   19.20    4.00
  -4  -9  -1   19.50    4.10
  -4  -9  -1   23.60    3.80
  -4   9   1   22.20    4.20
  -4  -9  -1   23.40    3.90
  -4  -9  -1   14.00    4.20
   4  -9   1   16.90    4.20
  -4 -10   1    7.30    3.10
  -4 -10   1   11.10    2.60
   4 -10  -1   10.60    2.90
  -4  10  -1   14.30    3.00
   4 -10  -1   10.50    2.00
   4  10   1   12.70    3.00
   4 -10  -1   12.90    3.20
  -4 -10   1    9.80    2.90
  -4 -10   1   15.30    2.50
   4  10   1   11.20    2.20
  -4  10   1   10.20    3.00
   4 -10   1   14.30    2.90
  -4 -10  -1   13.00    2.60
  -4 -10  -1   12.10    3.00
  -4 -10  -1   12.20    2.70
   4 -10   1   18.70    3.40
   4 -10   1   10.20    2.00
   4  10  -1   10.10    2.10
  -4 -10  -1   13.90    3.40
   4  10  -1   12.80    3.00
  -4 -11   1    2.40    1.30
  -4 -11   1    1.30    2.30
   4 -11  -1    3.00    2.00
  -4 -11   1   -0.10    1.80
  -4  11  -1    2.30    0.90
   4  11   1    4.70    2.20
   4  11   1    1.70    0.70
   4 -11  -1    2.20    0.50
   4 -11  -1    3.10    2.40
  -4 -11   1    1.50    1.60
  -4  11  -1    4.50    2.10
  -4 -11  -1    0.00    1.60
   4 -11   1    1.80    0.50
  -4 -11  -1    0.90    1.90
   4  11  -1    0.50    0.60
  -4 -11  -1    5.00    2.60
   4 -11   1   -0.80    2.10
  -4 -11  -1    1.10    1.20
   4  11  -1   -1.40    1.70
  -4  11   1    0.70    2.00
   4 -11   1    0.40    1.80
  -4  12  -1    2.70    1.00
   4  12   1    3.30    2.20
  -4  12  -1    4.10    2.30
  -4 -12   1    2.30    1.30
   4 -12  -1    3.90    2.50
   4 -12  -1    1.60    1.90
   4 -12  -1    3.40    0.60
   4  12   1    2.20    0.80
  -4 -12   1    4.50    2.00
  -4 -12   1    2.90    2.40
   4 -12   1    2.10    0.60
  -4  12   1    3.70    2.20
   4  12  -1    2.90    0.80
  -4 -12  -1    4.90    1.80
  -4 -12  -1    2.50    1.40
   4 -12   1   -0.90    2.10
   4  12  -1    4.20    2.10
   4 -12   1    3.00    2.00
  -4 -12  -1    4.60    2.50
  -4 -12  -1    1.10    2.00
  -4  12   1    0.80    1.00
   4 -13  -1    1.20    0.40
  -4 -13   1    0.80    0.40
  -4 -13   1    1.00    1.30
  -4  13  -1    1.80    2.10
  -4  13  -1    2.20    0.60
   4 -13  -1    5.20    2.60
   4  13   1    0.50    2.20
   4 -13  -1    1.80    0.40
   4  13   1    0.20    0.70
   4 -13  -1    3.30    2.10
  -4 -13   1   -0.50    1.50
  -4 -13   1    2.20    2.40
  -4 -13   1    1.50    0.40
  -4 -13   1    0.90    0.30
  -4  13  -1    0.70    0.90
  -4 -13   1    3.60    2.00
   4  13  -1    1.10    0.70
  -4 -13  -1    2.50    1.40
  -4  13   1    0.80    2.10
   4 -13   1    1.20    0.50
   4 -13   1    2.60    2.40
   4 -13   1    4.50    2.30
   4 -13   1    1.80    2.40
  -4  13   1    1.80    0.60
   4  13  -1   -0.70    2.00
  -4 -13  -1    2.20    2.50
  -4 -13  -1    2.10    0.40
  -4  13   1    0.60    0.90
  -4 -13  -1    1.80    1.80
  -4 -13  -1    1.10    0.40
   4 -13   1    1.60    0.40
   4 -13   1    1.30    0.40
  -4 -13  -1    0.00    2.00
  -4 -13  -1    1.20    0.40
  -4 -14   1    6.20    1.00
  -4 -14   1    6.20    4.90
  -4 -14   1    4.00    2.50
  -4 -14   1    5.10    1.00
  -4 -14   1    3.60    2.10
   4 -14  -1    5.90    2.50
  -4  14  -1    6.30    1.10
  -4 -14   1    5.80    1.00
   4 -14  -1    5.30    1.00
  -4 -14   1    5.90    1.00
   4 -14  -1    4.90    1.00
   4 -14  -1    6.00    1.00
   4 -14  -1    4.20    2.90
   4  14   1    5.80    1.30
   4  14   1   10.60    3.00
  -4 -14   1    4.60    1.90
  -4  14  -1    4.90    2.70
  -4  14  -1    5.30    1.60
  -4  14   1    2.50    2.60
   4 -14   1    5.60    1.00
  -4 -14  -1    4.40    2.90
   4 -14   1    2.90    2.20
  -4  14   1    4.30    1.10
  -4 -14  -1    5.70    1.00
  -4  14   1    2.40    1.40
   4 -14   1    6.30    1.00
   4 -14   1   16.10    3.30
  -4 -14  -1    5.80    1.00
  -4 -14  -1    6.70    1.90
   4  14  -1    5.80    1.20
   4 -14   1    7.10    1.00
  -4 -14  -1    5.00    2.60
   4  14  -1    9.90    3.00
  -4 -14  -1    6.50    2.30
   4 -14   1    2.50    2.70
  -4 -14  -1    5.60    1.00
  -4 -14  -1    5.50    1.00
   4 -15  -1    6.20    2.80
   4 -15  -1    4.40    0.80
  -4 -15   1    4.30    2.40
  -4 -15   1    6.50    1.90
   4 -15  -1    4.00    0.80
   4  15   1    4.40    1.00
   4 -15  -1    4.90    0.80
  -4  15  -1    6.30    3.10
  -4  15  -1    3.50    1.30
   4  15   1    5.30    1.20
  -4 -15   1    3.80    2.00
   4 -15  -1    6.60    2.50
   4 -15  -1    4.30    0.80
  -4 -15   1    4.50    0.90
  -4  15  -1    4.20    0.90
  -4 -15   1    4.60    0.80
  -4 -15   1    3.80    0.80
  -4 -15   1    0.00    2.80
   4  15   1    0.70    2.70
   4 -15  -1   -1.60    2.70
   4 -15   1    1.60    2.30
  -4 -15  -1    4.80    0.80
  -4  15   1    6.80    3.00
   4  15  -1    5.00    2.90
  -4 -15  -1    1.80    2.90
  -4 -15  -1    6.20    2.00
   4 -15   1    9.30    3.10
  -4  15   1    4.40    0.90
  -4 -15  -1    4.70    0.90
  -4  15   1    1.70    1.20
  -4 -15  -1    4.90    0.80
   4 -15   1    5.40    0.80
  -4 -15  -1    4.00    2.70
   4 -15   1    4.70    4.40
  -4 -15  -1    2.70    2.10
   4 -15   1    4.20    0.90
   4  15  -1    3.30    1.10
   4 -15   1    3.60    0.80
  -4 -15  -1    5.10    0.80
  -4  16  -1    3.50    0.90
  -4 -16   1    8.30    2.70
   4  16   1    4.40    1.30
  -4 -16   1    1.00    3.00
   4 -16  -1    4.60    0.80
  -4 -16   1    7.00    1.00
  -4  16  -1    2.10    1.30
   4  16   1    4.20    3.00
   4 -16  -1    2.80    3.00
  -4 -16   1    3.60    0.90
   4 -16  -1    3.70    0.90
  -4 -16   1    5.80    0.90
   4 -16  -1    3.90    0.80
  -4 -16   1    4.30    0.80
   4 -16  -1    9.00    3.10
   4 -16  -1    4.40    0.90
  -4 -16   1    2.60    2.10
   4 -16  -1    6.90    2.60
  -4  16  -1    0.10    2.80
   4  16   1    4.80    1.20
   4 -16   1    5.00    0.90
  -4 -16  -1    4.60    0.90
   4 -16   1    3.10    3.30
   4 -16   1    3.90    0.90
  -4 -16  -1    5.40    2.10
  -4 -16  -1    3.80    2.50
   4 -16   1   -1.20    2.50
  -4  16   1    6.80    3.20
   4 -16   1    5.90    0.80
   4 -16   1    6.00    0.90
   4  16  -1    4.20    1.20
  -4 -16  -1    8.50    3.60
  -4 -16  -1    4.30    0.80
  -4  16   1    2.90    1.20
   4  16  -1    7.20    3.20
   4  16  -1    4.70    1.10
   4 -16   1   -0.90    2.50
  -4  16   1    5.10    1.00
  -4 -16  -1    4.60    0.90
  -4 -16  -1    4.20    0.80
  -4 -16  -1   10.70    2.50
   4  17   1    0.80    0.60
   4  17   1    1.50    1.30
  -4  17  -1    0.50    1.00
  -4 -17   1    2.50    2.80
   4 -17  -1    0.60    0.30
   4  17   1    1.10    3.00
   4 -17  -1    3.20    2.50
   4 -17  -1    1.00    0.40
  -4 -17   1    0.50    0.40
   4 -17  -1    0.60    3.10
   4 -17  -1   -0.10    2.70
  -4 -17   1    0.40    0.30
   4 -17  -1    0.30    0.30
  -4  17  -1    0.50    0.50
  -4 -17   1    0.80    0.30
  -4 -17   1    1.90    2.00
  -4  17  -1    8.30    3.40
  -4 -17   1    0.80    0.30
   4 -17   1    0.60    0.30
   4 -17   1   -1.00    2.30
  -4 -17  -1   -3.50    2.60
   4 -17   1   -1.20    2.30
  -4 -17  -1    2.40    2.20
  -4 -17  -1    0.50    0.40
   4  17  -1   -0.30    0.60
  -4  17   1    0.60    0.50
  -4 -17  -1    0.70    0.40
   4  17  -1   -0.10    2.90
  -4  17   1    2.80    3.20
   4 -17   1    0.30    0.30
  -4 -17  -1    0.60    2.00
  -4 -17  -1    1.20    0.30
   4  17  -1    0.50    1.00
   4 -17   1    3.00    3.00
  -4 -17  -1    0.70    0.30
   4 -17   1    1.00    0.40
  -4 -18   1   13.00    2.20
   4 -18  -1   16.60    3.60
   4  18   1   12.10    2.20
   4 -18  -1   12.90    4.10
  -4 -18   1   14.80    2.20
  -4 -18   1   11.80    2.20
   4 -18  -1   12.30    4.60
   4 -18  -1   12.10    2.20
  -4  18  -1    6.00    4.20
   4  18   1   12.30    2.70
   4 -18  -1   11.00    2.20
  -4  18  -1   13.70    2.30
   4  18   1    9.30    4.10
   4 -18  -1   10.30    2.20
  -4 -18   1   10.10    4.20
  -4 -18   1   13.50    2.20
  -4 -18   1   13.80    3.30
   4 -18   1   14.30    3.70
   4 -18   1   11.30    7.00
  -4 -18  -1   11.70    2.20
   4  18  -1    8.60    4.20
   4 -18   1   14.10    2.20
   4 -18   1   12.80    2.20
  -4 -18  -1   17.10    4.70
  -4  18   1   11.40    2.20
  -4 -18  -1   14.10    3.30
   4  18  -1   13.30    2.60
  -4  18   1    7.60    4.30
   4 -18   1   13.40    2.20
  -4 -18  -1   12.70    2.20
   4  18  -1   14.40    2.30
  -4 -18  -1   14.80    2.20
   4 -18   1   10.40    4.00
  -4 -18  -1   12.50    2.20
  -4 -19   1    1.20    0.40
   4 -19  -1    1.30    0.40
   4  19   1   -0.40    2.90
   4 -19  -1    3.80    2.50
  -4  19  -1    4.30    3.60
  -4 -19   1    0.80    0.50
  -4 -19   1   -0.50    2.80
   4 -19  -1    1.30    0.40
  -4  19  -1    1.30    0.60
   4 -19  -1    3.60    4.40
  -4 -19   1    1.80    0.40
   4  19   1    0.70    1.40
   4 -19  -1    0.50    0.40
   4  19   1    1.60    0.60
  -4 -19   1    1.40    0.40
   4 -19  -1    6.40    3.10
  -4 -19   1    2.60    1.90
   4 -19   1    1.30    0.40
   4 -19   1    1.60    0.40
   4 -19   1    2.00    2.40
  -4 -19  -1    1.30    0.40
   4  19  -1    2.00    1.40
  -4 -19  -1    1.70    2.10
   4 -19   1    6.90    3.20
   4 -19   1    1.80    0.40
  -4 -19  -1   -3.20    3.10
  -4  19   1    0.90    0.60
   4  19  -1    1.10    0.70
   4  19  -1    1.60    3.00
  -4 -19  -1    1.60    0.40
  -4  19   1   -0.50    1.80
  -4 -19  -1    1.40    0.40
  -4  19   1   -3.40    2.80
   4 -19   1   -0.40    4.20
  -4 -19  -1    1.30    0.40
   4  20   1    0.80    3.40
   4 -20  -1    0.30    0.40
  -4 -20   1    0.20    0.40
   4 -20  -1    1.90    0.40
   4 -20  -1    0.20    3.80
  -4 -20   1    0.10    3.40
  -4 -20   1    1.30    0.40
  -4  20  -1   -0.30    1.70
  -4  20  -1    0.00    3.80
  -4  20  -1    0.60    0.60
  -4 -20   1   -1.40    1.90
   4 -20  -1   -1.40    2.50
   4 -20  -1    1.40    0.40
  -4 -20   1    1.10    0.40
   4  20   1   -0.60    1.20
   4  20   1   -0.30    0.60
   4 -20  -1   -9.30    5.50
   4 -20   1    0.80    0.40
   4 -20   1    2.80    2.60
   4  20  -1    1.20    0.60
   4 -20   1   -1.60    3.90
  -4  20   1    1.60    4.00
  -4 -20  -1    1.20    0.40
   4 -20   1    1.20    0.40
  -4 -20  -1    0.80    2.00
   4  20  -1   -0.10    1.40
  -4  20   1    1.60    1.60
   4  20  -1   -0.60    3.10
  -4 -20  -1    1.10    0.40
  -4 -20  -1   -2.20    3.20
  -4 -20  -1    1.60    0.40
   4 -20   1    1.30    0.40
  -4  20   1    0.80    0.60
  -4  21  -1    3.00    1.50
  -4 -21   1    3.70    0.60
   4  21   1    0.90    1.20
   4 -21  -1    3.80    2.30
   4 -21  -1    2.40    0.50
   4  21   1    1.60    0.70
  -4 -21   1    2.60    0.50
  -4 -21   1    4.80    2.10
  -4  21  -1    3.60    0.70
   4 -21  -1    2.10    0.50
   4 -21   1    1.70    2.30
  -4 -21  -1    2.10    0.50
  -4  21   1    1.90    0.70
  -4 -21  -1    3.00    0.60
   4 -21   1    2.80    0.50
  -4  21   1    1.30    1.50
   4  21  -1    1.20    1.30
  -4 -21  -1    2.00    0.50
   4 -21   1    2.50    0.60
   4 -21   1    3.50    0.50
  -4 -21  -1    1.40    0.50
  -4 -21  -1   -1.80    1.80
   4  21  -1    2.80    0.80
  -4 -22   1    1.50    0.40
  -4 -22   1    1.40    0.30
  -4 -22   1    0.30    1.80
   4  22   1    0.10    0.50
   4 -22  -1    0.60    0.30
   4 -22  -1    0.70    0.30
  -4  22  -1    0.60    0.50
  -4 -22   1    0.80    0.30
   4  22   1   -1.00    1.00
   4 -22  -1    2.90    3.10
  -4 -22  -1    2.30    2.10
   4  22  -1   -0.10    0.50
   4 -22   1    0.50    0.30
  -4  22   1    1.30    0.50
  -4 -22  -1    0.10    0.30
  -4  22   1    1.20    1.30
   4 -22   1    0.40    0.30
   4  22  -1   -0.90    1.00
  -4 -22  -1    0.50    0.30
  -4 -22  -1    1.00    0.40
   4 -22   1    1.20    3.80
   4  23   1    0.00    1.60
   4  23   1    0.90    0.50
   4  23   1    0.50    0.90
  -4 -23   1    0.20    0.30
  -4 -23   1    0.30    0.30
   4 -23  -1   -0.10    0.30
   4 -23  -1    0.00    0.30
  -4  23  -1    0.50    0.40
  -4 -23   1    0.40    0.30
   4  23  -1    0.00    0.90
   4 -23   1    0.50    0.30
  -4  23   1    1.10    0.50
   4  23  -1    0.70    0.50
  -4 -23  -1    0.20    0.30
  -4  23   1    1.20    1.00
   4 -23   1    0.50    0.30
  -4 -23  -1    0.70    0.30
   4  24   1    0.00    1.20
   4 -24  -1    0.30    0.20
  -4  24  -1   -0.50    0.40
   4  24   1   -0.40    0.40
  -4 -24   1    0.20    0.20
  -4 -24   1    0.20    0.20
  -4 -24  -1    0.00    0.30
  -4  24   1    0.40    0.40
  -4 -24  -1   -0.50    0.40
   4  24  -1    0.80    0.40
   4  24  -1    0.50    1.20
   4 -24   1    0.20    0.20
   4 -24   1    0.10    0.20
  -5   0  -1   -0.80    1.10
  -5   0  -1    2.00    0.90
  -5   0   1    2.40    1.00
  -5   0   1    1.00    0.80
   5  -1  -1  872.51  155.78
  -5  -1   1  948.41  155.88
  -5   1  -1  897.71  155.88
  -5   1  -1 1004.70  155.88
  -5  -1   1 1043.10  155.88
  -5   1   1  923.61  155.88
   5  -1   1  865.11  155.88
  -5  -1  -1  890.11  155.88
  -5   1   1  955.50  155.88
  -5  -1  -1  935.91  155.88
  -5  -2   1  131.69   20.90
  -5  -2   1  131.49   21.00
   5  -2  -1  118.19   20.90
   5  -2  -1  123.59   20.90
  -5   2  -1  122.79   20.90
  -5   2  -1  118.59   21.10
  -5   2   1  125.19   20.80
   5  -2   1  118.69   20.90
  -5  -2  -1  115.49   21.00
   5  -2   1  132.89   20.90
  -5   2   1  129.09   21.00
  -5   3  -1   11.50    2.60
   5  -3  -1   11.20    2.50
  -5  -3   1   13.00    2.30
   5  -3  -1   12.30    2.30
   5  -3  -1   15.00    2.30
  -5  -3   1   12.60    2.50
   5  -3   1   10.10    2.30
  -5   3   1   12.50    2.40
   5  -3   1    9.60    2.40
  -5  -3  -1    8.90    2.20
  -5  -3  -1   10.00    2.10
  -5  -3  -1    9.60    2.60
  -5  -3  -1    9.50    2.40
  -5  -4   1 1594.24  293.37
  -5  -4   1 1787.82  293.27
   5  -4  -1 1747.13  293.37
   5  -4  -1 1779.82  293.27
  -5  -4   1 1857.31  293.27
  -5   4  -1 1835.42  293.37
   5  -4  -1 1820.12  293.27
   5  -4   1 1655.23  293.37
  -5   4   1 1855.01  293.27
  -5  -4  -1 1778.92  293.37
   5  -4   1 1738.23  293.27
  -5  -4  -1 1622.54  293.27
   5   4  -1 1756.72  293.27
   5   5   1  295.57   49.80
   5  -5  -1  283.17   49.80
  -5  -5   1  319.67   49.70
   5  -5  -1  300.07   49.70
   5  -5  -1  298.57   49.70
  -5  -5   1  291.37   49.70
  -5   5  -1  310.27   49.80
  -5  -5   1  301.77   49.70
   5  -5   1  278.37   49.80
  -5  -5  -1  267.77   49.70
  -5   5   1  310.07   49.80
   5  -5   1  299.37   49.70
  -5  -5  -1  302.27   49.80
  -5  -5  -1  297.87   49.70
   5   5  -1  292.97   49.80
  -5  -6   1  638.54  114.39
  -5  -6   1  732.03  114.29
   5  -6  -1  702.13  114.29
   5   6   1  670.33  114.39
  -5   6  -1  672.83  114.39
   5  -6  -1  677.13  114.39
   5  -6  -1  701.93  114.29
  -5  -6   1  691.13  114.29
   5   6  -1  650.53  114.39
  -5   6   1  703.83  114.39
   5  -6   1  678.13  114.29
   5  -6   1  674.53  114.39
  -5  -6  -1  712.83  114.39
  -5  -6  -1  687.43  114.29
  -5  -6  -1  660.43  114.39
  -5   7  -1  259.37   40.90
  -5  -7   1  206.68   41.00
  -5  -7   1  244.98   40.80
  -5  -7   1  254.87   40.80
   5  -7  -1  250.57   40.90
   5   7   1  247.78   40.90
   5  -7  -1  228.28   41.00
  -5  -7   1  229.48   40.90
   5  -7   1  252.17   41.00
  -5  -7  -1  236.08   40.90
  -5  -7  -1  248.38   40.90
   5   7  -1  239.78   40.90
   5  -7   1  248.78   40.90
  -5   7   1  246.38   40.90
  -5  -7  -1  249.08   40.80
  -5  -8   1  225.68   37.30
  -5  -8   1  205.28   37.40
  -5  -8   1  236.78   37.30
   5  -8  -1  208.68   37.50
   5  -8  -1  223.68   37.40
  -5   8  -1  225.08   37.40
  -5  -8  -1  223.18   37.30
   5   8  -1  219.08   37.50
  -5  -8  -1  238.38   37.40
   5  -8   1  209.98   37.50
  -5   8   1  222.38   37.40
   5  -8   1  227.38   37.40
  -5  -8  -1  214.38   37.40
   5  -9  -1   20.60    4.50
   5  -9  -1   21.20    4.20
  -5   9  -1   16.90    4.10
  -5  -9   1   20.70    3.90
  -5  -9   1   19.40    4.20
   5   9   1   24.40    4.30
  -5  -9   1   17.30    4.40
  -5  -9   1   22.00    3.90
  -5  -9  -1   17.00    4.20
  -5   9   1   24.00    4.20
   5   9  -1   22.00    4.30
   5  -9   1   16.40    4.30
   5  -9   1   18.40    3.50
  -5  -9  -1   31.10    4.10
   5  -9   1   19.30    4.10
  -5  -9  -1   28.70    4.10
  -5  -9  -1   15.60    4.40
   5  10   1    3.20    2.00
   5  10   1    2.40    0.90
  -5  10  -1    0.60    2.00
   5 -10  -1    3.40    0.60
  -5 -10   1    3.20    1.90
  -5 -10   1    2.60    1.60
   5 -10  -1    1.00    1.80
  -5 -10   1    5.60    2.40
   5 -10  -1    4.20    2.50
  -5 -10   1    5.20    1.50
   5 -10   1    5.40    1.90
  -5 -10  -1    1.60    1.90
   5 -10   1    2.50    2.40
  -5 -10  -1    1.80    2.30
  -5 -10  -1    2.80    1.60
   5  10  -1    0.50    1.80
   5 -10   1    2.90    0.70
  -5  10   1    5.80    2.20
  -5 -10  -1    5.20    1.60
  -5  11  -1   43.20    7.30
  -5 -11   1   45.60    7.40
   5  11   1   37.60    6.50
  -5 -11   1   34.10    7.40
  -5 -11   1   44.60    6.90
  -5  11  -1   34.70    6.60
  -5 -11   1   38.90    7.00
   5  11   1   39.70    7.30
   5 -11  -1   37.30    7.00
   5 -11  -1   38.00    6.50
   5 -11  -1   54.39    7.90
   5 -11   1   38.80    6.50
  -5 -11  -1   35.00    7.40
  -5 -11  -1   36.90    6.80
   5  11  -1   35.80    6.50
  -5 -11  -1   42.00    7.00
   5 -11   1   42.50    7.10
   5  11  -1   43.60    7.30
  -5 -11  -1   40.20    7.30
  -5  11   1   37.90    7.20
   5 -11   1   46.40    7.60
  -5 -12   1  170.28   25.40
   5 -12  -1  160.08   25.50
  -5 -12   1  129.29   25.10
   5  12   1  150.08   25.70
  -5  12  -1  147.89   25.10
   5 -12  -1  158.28   25.10
  -5 -12   1  128.29   25.70
  -5  12  -1  152.38   25.60
   5  12   1  160.28   25.10
  -5 -12   1  153.18   25.50
  -5 -12   1  154.68   25.60
   5 -12  -1  166.18   25.80
   5 -12   1  153.98   25.10
  -5 -12  -1  157.38   25.10
  -5  12   1  130.69   25.10
  -5  12   1  142.09   25.60
  -5  12   1  140.19   25.10
  -5 -12  -1  154.78   25.40
   5 -12   1  157.88   25.50
  -5 -12  -1  116.99   25.70
  -5 -12  -1  171.68   25.40
   5 -12   1  161.58   25.80
   5  12  -1  157.18   25.70
  -5 -12  -1  148.49   25.00
  -5 -12  -1  158.38   25.60
  -5  13  -1   45.90    7.90
  -5  13  -1   34.90    7.00
  -5 -13   1   39.90    6.80
  -5 -13   1   40.20    6.80
   5  13   1   48.90    7.90
  -5 -13   1   39.70    6.80
  -5  13  -1   40.70    6.90
   5 -13  -1   45.10    7.70
  -5 -13   1   45.40    8.10
   5 -13  -1   40.60    6.80
   5 -13  -1   40.60    6.80
  -5  13  -1   34.40    7.00
  -5 -13   1   46.80    7.30
   5 -13  -1   52.29    8.30
  -5 -13   1   43.60    7.40
   5  13   1   44.10    6.90
  -5 -13   1   36.70    7.60
  -5 -13  -1   37.70    8.00
   5  13  -1   50.49    8.00
  -5 -13  -1   47.90    7.80
   5 -13   1   41.90    6.80
   5 -13   1   57.59    8.30
  -5 -13  -1   47.80    7.30
  -5 -13  -1   36.00    6.80
   5 -13   1   37.20    6.80
  -5 -13  -1   40.40    6.80
  -5 -13  -1   40.90    6.80
   5 -13   1   47.40    7.70
   5  13  -1   44.70    6.90
  -5  13   1   42.60    6.80
  -5  13   1   43.50    7.80
  -5 -13  -1   46.10    7.40
   5  14   1    0.60    0.80
   5 -14  -1    0.70    0.30
  -5  14  -1    0.20    0.50
  -5 -14   1    0.10    0.20
  -5 -14   1    0.10    0.20
  -5  14  -1    0.50    0.40
  -5 -14   1    0.20    0.30
   5 -14  -1   -0.10    2.50
   5 -14  -1    0.50    0.40
   5 -14  -1   -1.10    2.00
  -5 -14   1    3.30    1.80
  -5 -14   1   -2.00    1.80
  -5 -14   1    1.20    2.50
  -5 -14   1    1.80    1.50
  -5 -14   1   -0.20    0.40
  -5 -14   1    0.50    0.40
   5  14   1    0.80    2.40
  -5  14  -1    0.70    0.90
  -5  14  -1    2.80    2.60
  -5  14   1   -0.60    0.80
  -5 -14  -1    0.90    0.30
  -5 -14  -1    0.30    2.50
  -5 -14  -1    2.30    1.60
   5 -14   1    0.00    0.30
   5  14  -1   -0.20    2.30
   5 -14   1    2.60    2.40
  -5 -14  -1    0.10    0.20
   5  14  -1    0.70    0.70
  -5  14   1    0.90    0.50
   5 -14   1    1.70    2.40
   5 -14   1   -0.40    0.30
  -5 -14  -1   -0.30    1.30
  -5  14   1   -1.20    2.30
   5 -14   1    0.20    0.40
  -5 -14  -1    1.40    2.30
   5 -14   1   -0.60    2.00
  -5 -14  -1    0.60    0.30
   5 -15  -1   30.20    5.10
  -5  15  -1   32.70    5.10
  -5 -15   1   31.20    5.10
  -5 -15   1   30.80    5.10
  -5 -15   1   31.30    6.30
  -5  15  -1   25.40    6.30
  -5 -15   1   28.00    6.60
   5 -15  -1   24.10    6.50
  -5  15  -1   31.30    5.10
   5 -15  -1   27.20    6.50
   5 -15  -1   27.90    5.90
  -5 -15   1   34.40    5.80
  -5 -15   1   28.60    5.10
   5  15   1   31.40    6.40
  -5 -15   1   27.00    5.10
   5 -15  -1   30.70    5.10
  -5 -15   1   30.50    5.10
   5  15   1   35.20    5.30
   5  15   1   27.50    5.10
  -5 -15   1   37.40    5.90
  -5 -15  -1   29.70    5.10
  -5 -15  -1   31.80    5.10
  -5  15   1   29.10    5.10
   5  15  -1   32.50    5.20
   5 -15   1   39.20    7.80
  -5 -15  -1   32.30    6.70
  -5  15   1   27.30    6.30
   5 -15   1   30.70    5.10
   5 -15   1   31.90    6.00
  -5 -15  -1   29.40    5.10
   5 -15   1   30.80    5.10
  -5 -15  -1   28.90    5.10
  -5 -15  -1   32.00    6.40
   5  15  -1   32.80    6.60
  -5 -15  -1   31.50    5.80
  -5 -15  -1   40.30    5.90
   5 -15   1   26.80    5.10
   5 -15   1   40.50    6.90
   5 -16  -1   20.40    4.40
   5  16   1   23.50    5.00
  -5  16  -1   15.90    3.00
  -5  16  -1   20.30    5.00
   5  16   1   15.80    3.10
   5 -16  -1   16.30    3.00
   5 -16  -1   17.00    3.00
   5  16   1   18.30    3.20
  -5 -16   1   20.10    3.00
  -5  16  -1   17.90    3.00
  -5 -16   1   22.70    4.00
   5 -16  -1   19.90    4.70
   5 -16  -1   14.80    4.90
   5 -16  -1   16.80    3.00
  -5 -16   1   17.80    4.70
   5 -16  -1   17.20    3.00
  -5 -16   1   23.60    4.10
  -5 -16   1   16.90    3.00
  -5 -16   1   18.00    3.00
  -5 -16   1   18.60    3.00
   5 -16   1   16.40    3.00
  -5 -16  -1   16.30    3.00
  -5 -16  -1   16.40    3.00
   5  16  -1   17.80    3.20
   5 -16   1   18.20    3.00
  -5 -16  -1   18.30    3.90
  -5  16   1   16.70    3.00
  -5 -16  -1   18.50    3.90
   5 -16   1   17.60    3.00
   5 -16   1   18.00    4.10
   5 -16   1   19.10    4.90
  -5 -16  -1   18.40    3.00
  -5 -16  -1   12.50    4.60
   5  16  -1   19.00    4.80
  -5 -16  -1   17.40    3.00
  -5  16   1   17.10    4.70
  -5 -16  -1   21.20    4.40
   5 -16   1   15.30    4.80
   5  17   1    2.90    1.30
  -5  17  -1    2.30    3.30
   5  17   1    3.30    0.80
  -5 -17   1    3.10    0.60
   5 -17  -1    3.50    0.60
   5  17   1   -0.70    2.80
   5 -17  -1    2.90    2.40
  -5 -17   1    2.00    0.50
   5 -17  -1    2.50    0.60
  -5  17  -1    2.80    0.70
  -5 -17   1    3.80    0.60
  -5 -17   1    2.20    0.60
   5 -17  -1    2.80    0.60
  -5 -17   1    3.10    2.00
   5 -17  -1    8.20    3.50
   5 -17  -1    3.90    3.40
   5 -17  -1    1.80    0.70
  -5 -17   1    6.00    3.30
   5 -17   1    4.40    2.60
  -5  17   1    3.10    3.30
   5  17  -1    4.30    3.50
   5 -17   1    2.70    0.60
   5  17  -1    3.40    1.20
  -5 -17  -1    3.00    2.00
   5 -17   1    1.10    2.80
  -5 -17  -1   -2.20    2.70
  -5 -17  -1    2.20    0.60
   5 -17   1    2.30    0.60
   5  17  -1    2.90    0.80
  -5 -17  -1    2.70    0.60
   5 -17   1    3.10    0.60
   5 -17   1   -3.80    3.20
  -5 -17  -1    3.10    0.60
  -5  17   1    2.50    0.70
  -5 -17  -1    3.10    0.60
   5 -18  -1    4.10    3.80
  -5  18  -1    3.10    0.70
   5  18   1    5.70    3.10
  -5 -18   1    3.70    0.60
  -5 -18   1    2.40    0.60
   5 -18  -1    3.70    0.60
   5  18   1    3.90    0.80
  -5 -18   1    6.60    3.10
   5  18   1    1.80    1.40
  -5 -18   1    2.80    0.60
   5 -18  -1    2.10    0.60
  -5 -18   1    2.60    0.50
   5 -18  -1    0.40    2.60
   5 -18  -1    2.20    0.60
  -5  18  -1    5.30    3.40
   5 -18  -1    4.20    2.70
  -5 -18   1    2.00    1.90
   5  18  -1    2.50    0.80
  -5  18   1    3.60    2.00
   5 -18   1    2.70    0.60
   5  18  -1    1.00    2.70
  -5  18   1    1.90    0.70
  -5 -18  -1    1.30    2.00
  -5 -18  -1    1.70    3.00
  -5  18   1    3.60    3.40
   5  18  -1    2.50    1.30
  -5 -18  -1    2.40    0.50
   5 -18   1    2.40    0.50
   5 -18   1    7.40    4.10
   5 -18   1    2.10    0.60
   5 -18   1    1.70    2.40
   5 -18   1    3.80    2.90
  -5 -18  -1    2.90    0.60
  -5 -18  -1    2.90    0.60
  -5 -18  -1    2.80    0.60
  -5 -19   1    0.60    0.30
  -5  19  -1    0.80    0.60
   5 -19  -1    0.90    4.20
   5 -19  -1   -0.90    2.60
  -5 -19   1    0.90    0.40
   5 -19  -1    0.50    0.30
  -5 -19   1    0.80    0.40
   5  19   1   -1.30    3.00
   5 -19  -1    0.70    0.40
   5 -19  -1    1.30    2.50
   5  19   1    0.70    1.50
  -5  19  -1   -3.80    3.30
  -5 -19   1    0.40    1.80
  -5 -19   1   -2.00    2.70
  -5  19  -1   -2.10    1.80
   5  19   1    1.00    0.60
  -5  19   1    0.80    0.60
   5 -19   1    0.90    0.40
  -5  19   1   -0.40    3.50
  -5 -19  -1    0.90    0.40
  -5 -19  -1    2.20    1.90
  -5 -19  -1    1.40    0.40
  -5 -19  -1    6.00    3.60
   5  19  -1    0.20    1.40
  -5 -19  -1    0.50    0.30
   5  19  -1    0.50    0.60
  -5  19   1    2.70    1.60
   5  19  -1   -0.50    2.90
   5 -19   1    2.40    2.70
   5 -19   1    1.30    2.50
   5 -19   1    1.20    0.40
  -5 -19  -1    1.40    0.40
   5 -19   1    1.50    0.40
  -5 -20   1   22.50    6.10
  -5 -20   1   27.00    4.50
  -5 -20   1   27.90    4.50
  -5 -20   1   26.40    5.20
  -5  20  -1   20.90    6.80
   5 -20  -1   27.00    4.50
   5 -20  -1   25.90    5.70
   5  20   1   29.00    4.50
   5 -20  -1   33.50    6.40
   5 -20  -1   27.70    4.50
  -5 -20   1   30.40    4.50
   5  20   1   16.60    6.00
  -5  20  -1   26.40    4.50
   5  20  -1   23.60    6.20
  -5 -20  -1   26.10    4.50
   5 -20   1   27.20    6.00
  -5 -20  -1   27.50    4.50
  -5  20   1   19.90    4.80
   5 -20   1   25.50    4.50
  -5 -20  -1   15.60    6.10
   5 -20   1   29.70    5.70
  -5  20   1   25.80    4.50
   5 -20   1   26.60    4.50
  -5 -20  -1   24.30    4.50
  -5 -20  -1   28.00    4.50
  -5 -20  -1   23.20    5.10
   5 -20   1   25.10    4.50
   5  20  -1   19.00    4.80
  -5  20   1   13.10    6.50
   5  20  -1   26.40    4.50
  -5 -21   1   -0.40    0.30
   5  21   1    0.60    0.50
   5 -21  -1   -0.10    2.00
   5 -21  -1    0.30    0.30
  -5  21  -1    0.30    0.50
  -5 -21   1   -0.10    0.30
   5 -21  -1    0.50    0.30
  -5 -21   1    2.10    1.80
   5  21   1    1.20    1.10
  -5 -21  -1    0.10    0.30
   5  21  -1    0.70    0.60
  -5  21   1   -0.80    1.30
   5 -21   1    4.20    2.40
  -5 -21  -1   -0.80    1.70
   5 -21   1    0.00    0.30
  -5 -21  -1    0.50    0.30
  -5 -21  -1    0.50    0.40
   5 -21   1    0.20    0.30
   5  21  -1    0.70    1.30
  -5  21   1   -0.60    0.50
  -5 -22   1    0.90    0.30
  -5 -22   1   -0.10    0.40
   5 -22  -1    0.20    0.30
  -5  22  -1    0.10    0.50
   5  22   1    0.70    0.50
   5 -22  -1   -1.30    1.90
   5 -22  -1   -0.20    0.30
   5  22   1    0.20    1.00
  -5 -22   1    0.10    0.30
   5  22  -1    0.50    0.60
  -5 -22  -1    0.20    0.30
   5  22  -1   -1.10    1.00
   5 -22   1    1.70    2.00
   5 -22   1    0.10    0.30
  -5 -22  -1    0.40    0.30
   5 -22   1    0.40    0.30
  -5  22   1    0.10    0.40
  -5 -22  -1   -0.10    0.40
  -5 -23   1   10.80    2.10
  -5 -23   1   13.00    2.00
   5 -23  -1   12.80    2.00
   5 -23  -1   12.70    2.00
  -5  23  -1   11.70    2.10
   5  23   1   13.50    2.10
  -5 -23   1   10.30    2.00
  -5  23   1   12.40    2.10
  -5 -23  -1   13.00    2.00
  -5 -23  -1   10.50    2.00
   5  23  -1   11.10    2.10
   5 -23   1   11.00    2.00
   5 -23   1   12.60    2.00
  -5  24  -1    0.40    0.40
   5  24   1    0.20    0.40
   5  24   1    0.40    1.20
  -5 -24   1    0.00    0.20
  -5 -24   1    0.20    0.20
   5 -24  -1    0.20    0.30
   5 -24  -1    0.30    0.20
   5  24  -1    0.30    0.40
   5  24  -1    0.00    1.30
  -5 -24  -1    0.60    0.30
  -5 -24  -1    0.30    0.30
   5 -24   1    0.40    0.20
   5 -24   1    0.00    0.20
  -5  24   1    0.20    0.40
  -6   0  -1    3.80    1.10
  -6   0   1    3.40    1.40
  -6   0  -1    2.40    1.30
  -6   0   1    2.40    1.00
   6  -1  -1  500.55   89.19
  -6   1  -1  515.35   89.29
  -6  -1   1  588.64   89.29
  -6   1  -1  585.14   89.29
  -6  -1   1  525.85   89.29
  -6  -1  -1  546.25   89.29
  -6  -1  -1  507.45   89.29
  -6   1   1  519.25   89.19
   6  -1   1  524.15   89.19
  -6  -2   1   89.99   14.10
  -6   2  -1   69.09   14.30
   6  -2  -1   84.69   14.00
  -6   2  -1   86.59   14.00
  -6   2  -1   71.59   14.10
  -6  -2   1   88.69   14.00
  -6   2   1   84.89   14.00
  -6  -2  -1   84.69   14.10
  -6  -2  -1   85.69   14.10
   6  -2   1   90.09   14.10
  -6   2   1   68.89   14.20
  -6   2   1   64.29   14.20
   6  -2   1   92.29   14.00
  -6  -3   1  123.29   20.80
   6  -3  -1  122.19   20.80
  -6   3  -1  134.29   21.00
   6  -3  -1  131.19   20.70
  -6  -3   1  126.69   20.80
  -6  -3   1  125.09   20.70
  -6  -3  -1  122.39   20.80
  -6   3   1  106.69   20.70
   6  -3   1  131.49   20.80
  -6  -3  -1  118.09   20.90
  -6  -3  -1  127.59   20.70
   6  -3   1  116.59   20.80
  -6  -4   1   13.20    2.60
   6  -4  -1   15.20    2.60
  -6   4  -1   12.00    2.90
  -6  -4   1   12.90    2.90
   6  -4  -1   14.20    2.70
   6  -4  -1   14.40    2.80
  -6  -4   1   11.00    2.40
   6  -4   1   15.70    2.80
  -6  -4  -1    9.50    2.90
  -6  -4  -1   13.90    2.80
  -6   4   1   13.00    2.70
  -6  -4  -1   13.40    2.60
   6   4  -1   13.40    2.60
   6  -4   1   11.10    2.60
  -6  -4  -1   12.20    2.50
   6   5   1   40.70    6.70
  -6  -5   1   31.80    6.70
   6  -5  -1   38.60    6.80
  -6  -5   1   34.10    6.50
   6  -5  -1   38.60    6.50
  -6   5  -1   44.00    6.80
   6  -5  -1   34.80    6.60
  -6  -5   1   36.20    6.40
  -6  -5  -1   35.70    6.60
  -6  -5  -1   35.20    6.40
   6  -5   1   34.80    6.60
  -6  -5  -1   36.30    6.60
  -6  -5  -1   36.90    6.80
  -6   5   1   43.20    6.60
   6   5  -1   40.00    6.60
   6  -5   1   35.80    6.70
   6  -6  -1   70.29   13.10
  -6  -6   1   73.39   12.80
  -6  -6   1   63.19   13.10
  -6  -6   1   72.99   12.80
  -6   6  -1   78.09   13.00
  -6  -6   1   72.99   12.90
   6   6   1   76.99   13.00
   6  -6  -1   82.39   13.60
   6  -6   1   70.99   13.00
  -6  -6  -1   63.99   13.10
  -6   6   1   83.29   12.90
   6  -6   1   77.69   12.90
  -6  -6  -1   80.19   12.80
  -6  -6  -1   82.39   12.90
   6   6  -1   85.49   13.00
  -6  -6  -1   68.29   12.90
   6  -7  -1    2.60    1.70
  -6  -7   1    0.30    1.20
  -6  -7   1    1.90    1.80
  -6   7  -1    1.50    1.60
   6   7   1   -0.40    1.70
   6  -7  -1   -2.30    1.80
  -6  -7   1    2.50    1.50
  -6  -7  -1    2.80    1.40
  -6   7   1    2.00    1.60
  -6  -7  -1    2.10    2.10
   6   7  -1    2.30    1.60
  -6  -7  -1    3.10    1.60
   6  -7   1    1.00    1.80
   6  -7   1    1.10    1.60
  -6  -7  -1    0.70    1.20
   6   8   1    0.80    1.60
  -6  -8   1    2.30    1.30
  -6  -8   1   -2.30    1.10
   6  -8  -1    0.10    1.70
  -6  -8   1    1.10    2.00
  -6  -8  -1    1.20    1.40
  -6  -8  -1    3.80    1.80
   6  -8   1    3.70    2.20
  -6  -8  -1    1.10    1.30
  -6  -8  -1    5.10    2.30
  -6   8   1    1.60    1.70
   6  -8   1    2.10    1.70
   6  -9  -1   88.69   15.00
  -6   9  -1   90.89   14.90
  -6  -9   1   80.69   14.60
  -6  -9   1   87.69   14.80
  -6  -9   1   69.99   15.00
   6  -9  -1   79.19   14.80
   6   9   1   89.59   14.90
  -6  -9   1   98.69   14.70
  -6   9   1   79.29   14.90
  -6  -9  -1   87.39   14.80
   6  -9   1   95.39   15.00
  -6  -9  -1   63.89   15.00
  -6  -9  -1   97.19   14.70
   6  -9   1   91.49   14.80
   6  -9   1   88.79   14.40
   6   9  -1   73.19   14.90
  -6  -9  -1   86.39   14.60
   6 -10  -1    5.90    1.00
  -6 -10   1    3.80    2.40
  -6 -10   1    7.90    2.20
   6  10   1    5.20    1.10
  -6  10  -1    7.00    2.30
   6 -10  -1    4.40    2.50
  -6 -10   1    5.00    1.80
   6  10   1    6.70    2.30
  -6 -10   1    3.20    1.80
   6 -10  -1    6.30    2.10
  -6 -10  -1    3.50    2.10
   6 -10   1    5.60    2.20
  -6 -10  -1    7.20    1.80
  -6 -10  -1    8.50    1.90
  -6 -10  -1    3.90    2.50
  -6  10   1    5.00    2.30
   6  10  -1    6.80    2.30
   6 -10   1    8.40    2.60
   6 -10   1    4.90    1.00
   6  10  -1    5.00    1.20
  -6  11  -1    6.80    2.70
   6 -11  -1    9.20    3.60
  -6 -11   1    7.80    2.40
   6 -11  -1    4.60    2.60
   6  11   1    6.00    1.40
  -6 -11   1    6.10    2.00
  -6 -11   1   12.20    2.30
   6 -11  -1    8.60    1.30
  -6 -11   1    7.20    2.90
   6  11   1    8.70    2.70
   6  11  -1   11.80    2.80
   6 -11   1    7.60    2.80
  -6 -11  -1    9.00    2.20
  -6 -11  -1    3.10    2.70
  -6  11   1    6.20    2.50
   6  11  -1    8.40    1.40
   6 -11   1    5.90    1.30
  -6 -11  -1    6.30    2.00
  -6 -11  -1    4.90    2.30
   6 -11   1    6.10    2.50
  -6  12  -1    5.20    0.90
  -6 -12   1    5.40    1.80
  -6 -12   1    4.50    1.70
   6 -12  -1    6.80    2.20
   6  12   1    5.20    2.40
  -6  12  -1    8.10    2.60
  -6 -12   1    3.30    0.80
  -6 -12   1    3.70    0.80
   6 -12  -1    4.10    2.60
  -6 -12   1    3.40    0.80
  -6  12  -1    6.10    1.20
  -6 -12   1    3.90    2.20
  -6 -12   1    2.70    2.50
  -6  12  -1    4.00    1.30
   6 -12  -1    4.20    0.80
   6  12   1    5.10    1.00
  -6  12   1    2.30    2.30
   6 -12   1    3.70    0.80
  -6 -12  -1    5.20    0.80
  -6  12   1    4.70    1.10
  -6 -12  -1    4.40    2.50
  -6 -12  -1    5.80    1.70
   6 -12   1    5.30    2.20
   6  12  -1   12.10    2.50
   6 -12   1    2.70    2.50
  -6 -12  -1    5.50    2.30
   6 -12   1    5.00    0.80
  -6  12   1    3.00    1.10
  -6 -12  -1    3.50    0.80
  -6 -12  -1    5.60    0.80
   6  12  -1    2.70    1.00
  -6  12   1    2.90    0.80
  -6 -12  -1    0.40    2.40
  -6 -13   1    0.20    1.50
   6 -13  -1    0.30    0.40
  -6  13  -1    0.20    0.40
  -6  13  -1    1.50    0.90
  -6 -13   1   -2.70    1.20
   6  13   1    0.20    2.20
  -6  13  -1   -0.10    0.90
  -6 -13   1    0.00    0.20
  -6 -13   1    0.40    1.90
   6 -13  -1    1.60    2.10
   6 -13  -1    2.40    2.50
  -6 -13   1    0.60    0.30
  -6  13  -1   -2.30    2.00
   6  13   1   -1.20    0.70
  -6 -13   1    0.30    0.40
   6 -13  -1    1.10    0.40
  -6 -13   1   -2.60    2.10
  -6 -13  -1    0.50    0.30
   6  13  -1    0.20    0.70
   6 -13   1    0.50    0.40
  -6 -13  -1    0.30    1.90
  -6 -13  -1    0.40    0.30
   6  13  -1    3.20    2.50
   6 -13   1    1.50    2.00
   6 -13   1    1.00    0.30
  -6  13   1   -0.70    2.10
  -6  13   1    0.30    0.80
  -6  13   1    0.90    0.50
  -6 -13  -1   -1.00    2.50
   6 -13   1    1.10    2.40
  -6  13   1    0.30    0.80
  -6 -13  -1    0.70    1.30
  -6 -13  -1    0.50    0.20
  -6 -13  -1    0.70    1.60
  -6 -14   1    4.50    1.70
  -6  14  -1    2.00    2.70
  -6  14  -1    2.10    0.90
   6 -14  -1    3.10    0.60
  -6 -14   1    2.00    0.50
   6 -14  -1    3.20    2.30
  -6  14  -1    1.90    0.70
  -6 -14   1    3.40    0.60
   6  14   1    4.90    2.90
  -6 -14   1    5.80    2.00
  -6 -14   1    2.10    0.50
  -6 -14   1    3.90    2.70
  -6 -14   1    1.80    0.50
  -6 -14   1    2.20    0.50
   6 -14  -1    0.60    2.50
   6  14   1    1.50    0.90
  -6  14  -1    1.80    0.50
   6 -14  -1    2.00    0.50
  -6 -14  -1    5.00    1.70
   6  14  -1    1.70    0.90
  -6 -14  -1    2.90    0.50
  -6  14   1    1.80    0.50
  -6 -14  -1    3.50    2.20
  -6 -14  -1    2.20    0.50
   6 -14   1    0.50    2.50
   6  14  -1    5.40    2.70
  -6 -14  -1    1.70    0.50
   6 -14   1    2.10    0.60
   6 -14   1    1.50    0.50
  -6 -14  -1    5.50    1.90
   6 -14   1    1.70    0.50
   6 -14   1    6.40    2.80
  -6 -14  -1    3.00    0.60
   6 -14   1    5.50    2.30
  -6  14   1    1.10    2.70
  -6 -14  -1    1.80    0.50
  -6 -14  -1    4.80    2.90
  -6  14   1    1.70    0.60
  -6  14   1    1.80    0.90
  -6 -15   1    2.00    2.70
  -6 -15   1    4.20    0.60
  -6 -15   1    3.80    0.70
  -6  15  -1    2.70    0.80
   6  15   1    1.00    0.80
  -6 -15   1    4.70    0.70
  -6  15  -1    3.10    0.70
  -6  15  -1    6.90    3.20
  -6 -15   1    4.50    0.80
  -6 -15   1    1.10    1.80
   6 -15  -1    6.60    3.10
   6 -15  -1    3.20    0.70
   6 -15  -1    4.00    0.70
   6  15   1    3.20    2.70
   6  15   1    2.20    1.10
   6 -15  -1    0.10    2.30
  -6 -15   1    3.70    0.60
   6 -15   1    2.70    0.70
  -6 -15  -1    3.20    0.70
  -6 -15  -1    4.30    0.70
   6  15  -1    6.20    2.90
  -6 -15  -1    3.30    0.60
  -6  15   1    2.00    0.80
  -6 -15  -1    3.00    0.60
  -6 -15  -1    1.80    1.80
  -6 -15  -1    1.70    2.30
   6  15  -1    3.40    1.10
   6 -15   1    3.90    0.70
   6 -15   1    4.30    2.70
   6 -15   1    6.90    2.50
   6 -15   1    2.40    2.90
  -6 -15  -1    2.70    0.70
  -6 -15  -1    3.40    2.90
  -6  15   1    1.60    0.70
  -6  15   1    7.50    3.10
   6 -16  -1    6.70    1.40
  -6 -16   1    8.30    1.40
  -6 -16   1    7.60    1.40
  -6 -16   1    6.60    1.40
  -6 -16   1    9.30    3.70
  -6  16  -1    7.10    1.40
  -6 -16   1   10.10    1.50
   6 -16  -1   11.20    3.20
   6 -16  -1   12.60    3.70
  -6  16  -1    6.00    1.40
  -6  16  -1    3.90    3.20
   6 -16  -1    9.10    1.50
  -6 -16   1    9.10    2.60
   6  16   1   10.40    1.50
  -6 -16   1    5.20    2.50
   6  16   1    9.60    1.70
  -6 -16   1    7.20    1.40
   6 -16  -1    8.90    1.40
   6 -16  -1    9.70    1.40
   6 -16  -1    7.60    3.70
   6  16   1    9.30    3.60
  -6  16   1    8.60    3.60
  -6  16   1    6.50    1.40
   6 -16   1    6.80    1.40
  -6 -16  -1    7.60    2.60
   6 -16   1    6.60    1.40
  -6 -16  -1    8.70    1.40
  -6 -16  -1    7.70    1.40
   6 -16   1   15.50    3.60
  -6 -16  -1    2.30    3.30
   6  16  -1    7.40    3.40
   6 -16   1   12.70    3.80
   6 -16   1    8.30    3.00
   6  16  -1    9.00    1.70
  -6 -16  -1    9.30    1.40
  -6 -16  -1    6.70    1.40
   6 -16   1    8.00    1.40
  -6 -16  -1    8.00    1.40
  -6 -16  -1    7.60    2.60
   6  17   1   15.90    2.90
   6  17   1   17.00    3.10
  -6  17  -1   17.70    2.90
  -6 -17   1   18.50    2.90
   6 -17  -1   13.60    2.80
   6 -17  -1   16.50    2.80
  -6 -17   1   19.00    2.80
  -6 -17   1   15.70    3.70
  -6 -17   1   19.30    5.00
   6  17   1   26.10    5.00
   6 -17  -1   19.20    4.80
  -6 -17   1   19.80    2.80
  -6 -17   1   15.40    2.90
   6 -17  -1   10.90    4.00
   6 -17  -1   17.10    2.80
  -6 -17   1   16.10    2.80
   6 -17  -1   18.90    5.00
  -6  17  -1   15.10    5.10
   6 -17   1   17.70    2.80
   6 -17   1    9.80    3.90
   6  17  -1   18.80    3.10
   6 -17   1   16.80    2.80
  -6 -17  -1   16.00    2.80
   6 -17   1   20.90    4.70
  -6 -17  -1   12.70    4.50
  -6 -17  -1   15.30    2.80
  -6  17   1   10.90    4.30
  -6 -17  -1   22.80    5.10
  -6  17   1   17.30    2.90
  -6 -17  -1   16.90    2.90
   6 -17   1    9.70    4.80
   6  17  -1   16.20    4.80
  -6 -17  -1   15.60    2.80
   6 -17   1   14.30    2.80
   6  17  -1   15.70    3.00
  -6 -17  -1   15.60    3.70
  -6  17   1   14.30    3.50
   6 -17   1   16.90    2.80
   6 -18  -1   -0.80    3.60
   6 -18  -1    0.30    2.40
  -6 -18   1    0.70    0.40
  -6 -18   1    0.30    0.40
  -6  18  -1    0.50    0.50
  -6 -18   1    0.80    0.30
   6  18   1    1.40    0.60
   6 -18  -1    1.10    0.40
  -6  18  -1   -2.70    3.30
   6  18   1   -1.00    2.90
   6 -18  -1    0.10    2.70
  -6 -18   1    1.10    1.90
  -6  18  -1    1.40    1.80
   6 -18  -1    0.40    0.40
   6  18   1    1.80    1.40
  -6 -18   1    2.50    2.80
  -6 -18  -1    1.20    0.40
   6 -18   1    3.10    2.60
  -6 -18  -1    0.50    0.30
   6 -18   1    1.00    0.30
  -6 -18  -1    0.80    0.40
  -6  18   1    3.60    3.60
   6 -18   1    1.60    2.70
   6  18  -1    2.00    1.20
  -6 -18  -1    0.60    1.80
  -6  18   1    2.30    1.60
   6 -18   1    7.50    4.10
   6  18  -1   -2.20    2.50
   6 -18   1    0.80    0.40
   6  18  -1    0.10    0.60
  -6 -18  -1    2.60    3.40
  -6  18   1    0.80    0.60
   6 -18   1    0.60    0.40
  -6 -18  -1    0.90    0.30
   6  19   1    0.00    1.40
   6 -19  -1   -2.10    4.20
   6  19   1   -0.20    0.60
   6 -19  -1    0.20    0.40
  -6 -19   1    0.60    2.90
  -6 -19   1    0.10    0.30
   6 -19  -1    3.90    3.10
  -6 -19   1    0.20    0.40
   6 -19  -1   -2.40    2.30
  -6  19  -1   -1.10    0.50
  -6 -19   1    0.00    0.40
  -6  19  -1   -5.10    3.10
   6  19   1    1.70    3.20
   6 -19  -1    0.30    0.30
  -6 -19   1    1.60    2.00
  -6 -19  -1    4.80    2.00
   6  19  -1    0.20    0.60
  -6  19   1    2.90    3.80
   6 -19   1    0.40    2.50
  -6 -19  -1    0.00    0.40
   6 -19   1   -0.10    0.30
   6 -19   1    0.50    0.30
  -6  19   1   -0.70    1.70
   6 -19   1    0.30    0.50
  -6 -19  -1    0.10    0.30
  -6 -19  -1   -2.30    2.60
  -6  19   1    0.60    0.50
   6  19  -1   -2.70    2.80
  -6 -19  -1    0.00    0.30
  -6 -19  -1    0.40    0.40
   6  19  -1   -0.90    1.40
   6 -19   1   -3.10    2.10
  -6  20  -1    3.90    0.90
   6  20   1    2.50    0.90
  -6 -20   1    4.70    0.70
  -6 -20   1    0.00    3.70
   6  20   1    1.20    1.50
  -6 -20   1    3.70    0.80
   6 -20  -1    2.80    0.70
   6  20   1    2.80    3.30
  -6 -20   1    0.90    1.90
   6 -20  -1    7.00    2.70
  -6 -20   1    4.50    0.80
   6 -20  -1    7.20    3.20
  -6  20  -1    3.20    4.40
   6 -20  -1    3.90    0.80
  -6 -20  -1    4.90    2.00
   6  20  -1    0.30    3.50
  -6  20   1    5.50    2.10
  -6 -20  -1    7.50    3.80
   6 -20   1    5.20    2.70
   6  20  -1    2.20    1.60
   6 -20   1    2.10    3.10
   6 -20   1    4.40    0.70
  -6 -20  -1    3.10    0.70
  -6 -20  -1    4.30    0.80
  -6 -20  -1    3.30    0.70
   6 -20   1    4.60    0.70
   6  20  -1    4.60    0.90
  -6  20   1   -2.10    4.60
  -6  20   1    4.20    0.90
  -6 -20  -1    3.60    0.80
  -6 -21   1    0.40    0.30
   6  21   1    0.30    0.50
   6 -21  -1    0.10    0.30
  -6 -21   1    0.30    1.70
  -6 -21   1    0.50    0.40
  -6  21  -1    0.50    0.50
  -6 -21   1    0.20    0.30
   6 -21  -1    4.50    2.30
   6  21   1    0.70    1.10
   6 -21  -1    0.00    0.30
  -6 -21   1    0.60    0.40
   6 -21   1   -0.10    0.30
   6  21  -1   -0.20    0.60
   6 -21   1   -0.60    2.00
  -6  21   1    0.00    0.50
   6  21  -1   -0.20    1.30
  -6 -21  -1    0.00    0.40
  -6 -21  -1    0.40    0.30
  -6 -21  -1    1.70    1.80
  -6 -21  -1    0.30    0.30
   6 -21   1    0.30    0.30
  -6 -22   1    1.10    0.40
   6  22   1    1.10    0.60
  -6 -22   1    0.40    0.40
   6 -22  -1   -2.00    2.00
   6  22   1    0.00    1.00
   6 -22  -1    0.90    0.30
   6 -22  -1    0.30    0.30
  -6  22  -1    0.90    0.50
  -6 -22   1    1.00    0.30
  -6 -22  -1    0.60    0.30
   6 -22   1    1.40    0.30
  -6 -22  -1    1.10    0.40
  -6  22   1    1.10    0.50
   6 -22   1    0.80    0.40
   6  22  -1    1.50    0.60
  -6 -22  -1    0.80    0.30
   6 -22   1    1.90    2.10
   6  22  -1    0.60    1.10
   6 -23  -1    0.50    0.30
   6 -23  -1    0.50    0.30
  -6 -23   1    1.40    0.40
   6  23   1    1.40    0.90
   6  23   1    1.60    0.50
  -6 -23   1    0.50    0.30
  -6  23  -1    0.60    0.40
  -6 -23   1    0.20    0.30
   6  23  -1    0.30    0.50
  -6 -23  -1    0.70    0.30
   6 -23   1    0.40    0.30
  -6 -23  -1    0.40    0.30
   6  23  -1   -0.80    0.90
   6 -23   1    0.40    0.30
  -6  23   1    0.60    0.40
   6 -24  -1    0.90    0.20
   6  24   1   -0.90    1.30
   6 -24  -1    0.60    0.30
  -6  24  -1    0.90    0.40
  -6 -24   1    0.60    0.30
   6  24   1    0.80    0.40
  -6 -24   1    0.40    0.30
  -6 -24  -1    0.60    0.30
  -6  24   1    1.00    0.40
   6  24  -1    0.20    0.40
   6  24  -1    0.60    1.30
   6 -24   1    0.70    0.30
   6 -24   1    0.70    0.20
  -6 -24  -1    0.30    0.30
  -7   0   1    0.90    1.10
  -7   0  -1   -0.50    1.20
  -7   0   1    0.70    0.90
  -7   1  -1  343.27   60.39
  -7  -1   1  356.56   60.39
   7  -1  -1  345.97   60.29
  -7  -1   1  395.46   60.39
  -7   1  -1  376.36   60.39
  -7  -1  -1  390.06   60.39
  -7   1   1  361.96   60.39
  -7   1   1  363.36   60.49
   7  -1   1  336.97   60.39
  -7  -1  -1  347.37   60.39
   7  -2  -1  130.09   20.10
  -7  -2   1  132.39   20.20
  -7   2  -1  114.89   20.10
   7  -2  -1  122.39   20.00
  -7  -2   1  130.89   20.10
   7  -2   1  115.39   20.10
  -7  -2  -1  112.39   20.20
   7  -2   1  113.09   20.10
  -7   2   1  129.29   20.00
  -7  -2  -1  113.09   20.20
  -7   2   1   95.89   20.20
  -7  -3   1  676.93  107.99
  -7   3  -1  652.53  107.79
  -7  -3   1  683.83  107.89
   7  -3  -1  638.24  107.89
  -7   3  -1  597.74  107.99
   7  -3  -1  657.83  107.89
   7  -3   1  641.84  107.89
  -7  -3  -1  601.74  107.99
   7  -3   1  660.63  107.89
  -7   3   1  649.54  107.99
  -7   3   1  621.34  107.79
  -7  -3  -1  661.13  107.99
   7  -4  -1   17.30    3.00
  -7  -4   1   13.00    3.10
  -7  -4   1   17.40    3.40
  -7   4  -1   19.10    3.60
   7  -4  -1   15.80    3.20
   7  -4  -1   16.00    3.40
  -7  -4   1   15.40    2.90
  -7  -4  -1   19.30    3.70
   7  -4   1   17.60    3.40
  -7   4   1   14.90    3.40
   7  -4   1   15.90    3.20
   7   4  -1   18.30    3.30
  -7  -4  -1   18.40    2.90
  -7  -4  -1   11.30    3.30
   7  -5  -1  987.10  161.88
  -7  -5   1  970.60  161.78
   7  -5  -1  986.00  161.88
  -7   5  -1  982.40  161.98
  -7  -5   1  911.31  161.88
   7  -5  -1  967.00  161.78
  -7  -5   1  992.40  161.88
   7   5  -1  959.20  161.88
   7  -5   1  960.80  161.88
   7  -5   1  935.01  161.88
  -7   5   1 1034.00  161.88
  -7  -5  -1  938.21  161.78
  -7  -5  -1  969.70  161.88
   7  -6  -1  101.29   16.60
   7  -6  -1   89.99   16.70
  -7  -6   1   96.79   16.40
   7  -6  -1   96.09   16.50
  -7  -6   1   96.89   16.50
   7   6   1  101.19   16.60
  -7   6  -1  105.39   16.70
  -7  -6   1   89.69   16.70
   7  -6   1   99.19   16.60
   7  -6   1   91.29   16.70
  -7  -6  -1  100.19   16.50
   7   6  -1   94.69   16.60
  -7  -6  -1   95.99   16.50
  -7  -6  -1   83.49   16.70
  -7  -6  -1  104.09   16.40
  -7   6   1  101.29   16.60
   7   7   1  952.20  163.58
   7  -7  -1  974.00  163.68
  -7   7  -1 1024.20  163.58
  -7  -7   1 1026.30  163.58
  -7  -7   1  976.60  163.48
   7  -7  -1  956.40  163.48
  -7  -7  -1 1015.40  163.58
   7   7  -1  918.51  163.58
  -7  -7  -1  951.00  163.58
  -7  -7  -1  976.90  163.48
   7  -7   1  992.30  163.58
   7  -7   1  958.80  163.58
  -7   7   1  995.80  163.58
   7  -8  -1  279.97   47.60
  -7   8  -1  286.97   47.90
   7  -8  -1  283.67   48.00
   7   8   1  276.97   47.90
  -7  -8   1  297.07   47.70
  -7  -8   1  257.07   47.90
  -7  -8   1  297.57   47.80
   7  -8  -1  284.57   47.80
   7  -8   1  287.07   47.80
   7  -8   1  269.77   48.10
  -7  -8  -1  268.87   47.80
   7   8  -1  280.47   47.90
  -7   8   1  319.57   48.00
   7  -8   1  282.17   47.60
  -7  -8  -1  294.17   47.70
  -7  -8  -1  287.67   47.80
   7  -9  -1   37.40    6.70
   7  -9  -1   43.80    7.70
  -7  -9   1   41.00    7.00
   7   9   1   41.00    7.40
  -7  -9   1   45.00    7.10
  -7   9  -1   42.80    7.40
   7  -9  -1   37.20    7.30
  -7  -9   1   34.80    7.50
  -7  -9  -1   41.30    7.00
   7   9  -1   39.70    7.40
  -7  -9  -1   34.90    7.50
   7  -9   1   44.60    7.60
  -7  -9  -1   42.60    7.10
   7  -9   1   39.40    6.70
  -7   9   1   45.80    7.40
  -7  -9  -1   38.70    7.30
   7  -9   1   44.30    7.30
   7  10   1  115.09   19.20
   7 -10  -1  114.09   19.20
  -7 -10   1  100.29   19.80
  -7 -10   1  116.99   19.50
   7 -10  -1  105.69   19.80
  -7  10  -1  120.69   19.80
   7 -10  -1  115.19   19.60
   7  10   1  119.09   19.80
  -7 -10   1  116.49   19.50
  -7 -10  -1   96.09   19.90
   7 -10   1  120.29   19.20
  -7  10   1  114.19   19.70
   7 -10   1  125.89   19.90
  -7 -10  -1  114.89   19.50
   7  10  -1  114.79   19.70
   7 -10   1  124.79   19.70
  -7 -10  -1  120.19   19.50
  -7 -10  -1  105.29   19.60
   7  10  -1  111.59   19.20
  -7 -11   1   27.20    6.20
   7  11   1   29.20    5.30
  -7 -11   1   40.90    5.90
   7 -11  -1   38.70    6.50
  -7 -11   1   32.50    5.70
   7 -11  -1   29.40    5.20
   7 -11  -1   23.50    5.90
   7  11   1   33.60    6.10
  -7  11  -1   24.50    6.00
   7  11  -1   28.80    6.00
   7 -11   1   30.00    5.20
  -7 -11  -1   42.70    6.20
   7 -11   1   35.90    6.20
   7  11  -1   32.00    5.30
  -7  11   1   26.10    6.00
   7 -11   1   43.30    6.60
  -7 -11  -1   32.70    5.70
  -7 -11  -1   43.00    6.00
  -7 -11  -1   25.20    6.20
  -7  12  -1  102.89   19.10
  -7  12  -1  113.09   19.00
  -7  12  -1  125.49   19.80
  -7 -12   1  114.69   19.30
  -7 -12   1  110.99   19.00
   7 -12  -1  124.29   19.60
  -7 -12   1  112.79   19.80
   7 -12  -1  114.69   19.90
   7  12   1  110.39   19.70
  -7 -12   1  117.69   19.00
  -7 -12   1  109.89   19.00
   7 -12  -1  115.39   19.00
   7  12   1  122.99   19.10
  -7 -12   1  129.29   19.40
   7 -12  -1  105.49   19.00
  -7 -12  -1  125.49   19.40
  -7 -12  -1   98.99   19.80
  -7 -12  -1  113.79   19.00
  -7  12   1  103.69   19.10
  -7 -12  -1  108.99   19.60
   7 -12   1  108.19   19.00
   7 -12   1  114.99   19.00
  -7 -12  -1  118.89   19.00
   7 -12   1  118.19   19.80
   7  12  -1  123.79   19.10
   7  12  -1  123.79   19.80
  -7  12   1  117.09   19.00
  -7  12   1  122.39   19.70
   7 -12   1  116.29   19.60
  -7 -12  -1  112.09   19.00
  -7  13  -1   56.99   10.30
   7 -13  -1   54.89    9.10
  -7 -13   1   60.49    9.10
  -7 -13   1   54.49    9.60
   7  13   1   57.29    9.20
  -7  13  -1   60.09    9.10
   7 -13  -1   53.59    9.10
   7 -13  -1   59.29   10.10
  -7 -13   1   57.39    9.60
  -7 -13   1   47.90    9.10
  -7  13  -1   46.90    9.20
   7 -13  -1   65.19   10.60
  -7 -13   1   60.69   10.50
  -7 -13   1   56.49    9.10
  -7  13  -1   53.09    9.10
  -7 -13   1   55.49    9.10
   7 -13   1   58.79   10.30
   7  13  -1   56.39   10.40
  -7  13   1   58.19    9.10
  -7 -13  -1   40.20   10.90
  -7 -13  -1   64.79    9.60
   7 -13   1   53.59    9.10
   7 -13   1   53.89    9.10
   7  13  -1   60.99    9.20
  -7 -13  -1   56.59    9.10
  -7  13   1   54.39    9.10
  -7 -13  -1   48.80    9.10
  -7 -13  -1   62.79   10.00
  -7 -13  -1   49.90    9.10
  -7  13   1   70.19   10.20
   7 -13   1   54.99    9.80
  -7 -13  -1   51.99    9.60
  -7 -13  -1   54.59    9.10
  -7 -13  -1   53.29    9.10
  -7  13   1   46.50    9.20
  -7 -14   1   22.00    4.30
  -7 -14   1   26.80    4.30
   7 -14  -1   24.50    4.30
   7 -14  -1   28.80    6.00
  -7 -14   1   30.00    5.00
  -7  14  -1   26.00    4.30
   7  14   1   25.70    5.50
  -7 -14   1   27.50    4.30
  -7 -14   1   24.60    4.30
  -7 -14   1   30.00    5.20
  -7  14  -1   25.80    5.90
  -7  14  -1   26.80    4.60
  -7  14  -1   25.50    4.30
  -7 -14   1   26.30    4.30
  -7 -14   1   22.20    5.60
   7 -14  -1   24.90    4.30
   7 -14  -1   26.40    5.30
   7  14   1   27.30    4.50
   7 -14   1   23.90    4.30
  -7 -14  -1   31.80    5.10
  -7 -14  -1   24.50    4.30
  -7 -14  -1   31.70    5.50
  -7  14   1   24.20    4.30
  -7 -14  -1   21.00    5.70
  -7 -14  -1   28.30    5.00
  -7 -14  -1   25.90    4.30
   7 -14   1   30.90    5.90
   7 -14   1   11.50    5.30
  -7  14   1   24.10    5.60
   7 -14   1   24.20    4.30
  -7 -14  -1   28.50    4.30
  -7  14   1   27.40    4.30
   7  14  -1   26.70    4.50
   7 -14   1   24.90    4.30
   7  14  -1   29.30    5.80
  -7 -14  -1   24.80    4.30
   7 -14   1   21.90    5.20
  -7 -15   1   10.40    1.70
  -7 -15   1    9.10    1.80
  -7 -15   1   12.60    2.90
  -7  15  -1    9.00    3.70
  -7 -15   1    9.50    1.70
  -7 -15   1   12.60    3.60
   7 -15  -1   13.20    3.80
   7 -15  -1   10.40    1.80
   7  15   1    2.70    3.10
  -7 -15   1    9.80    2.60
   7 -15  -1    8.90    3.00
   7  15   1   12.40    2.00
  -7  15  -1   10.00    1.80
  -7 -15   1   10.70    1.80
  -7 -15   1   10.00    1.70
   7 -15  -1    9.50    1.80
  -7  15  -1    9.20    1.70
  -7 -15  -1    9.00    2.80
  -7  15   1    9.50    3.70
  -7 -15  -1    8.50    1.70
   7 -15   1    9.80    1.80
  -7 -15  -1   10.60    1.70
   7  15  -1   10.50    3.70
  -7 -15  -1   11.10    3.80
   7 -15   1    9.10    3.60
   7 -15   1    9.20    3.10
  -7  15   1   10.30    1.80
   7  15  -1   11.10    2.00
  -7 -15  -1   10.30    1.80
  -7 -15  -1    7.60    2.60
  -7 -15  -1   11.60    1.70
  -7 -15  -1    9.20    1.80
   7 -15   1    9.20    1.80
   7 -15   1   16.40    4.00
  -7  15   1   10.50    1.70
  -7 -16   1   25.80    6.10
   7  16   1   28.80    4.90
  -7 -16   1   26.40    4.70
  -7 -16   1   30.00    4.70
   7 -16  -1   31.50    6.80
  -7  16  -1   25.50    6.50
   7 -16  -1   22.90    6.10
   7  16   1   33.80    6.40
   7 -16  -1   40.10    6.60
  -7  16  -1   31.50    4.70
  -7 -16   1   28.80    4.70
  -7 -16   1   28.30    4.70
  -7 -16   1   31.90    5.70
   7 -16  -1   28.00    4.70
  -7 -16   1   23.60    4.70
  -7  16  -1   29.10    4.70
   7  16   1   27.20    4.80
  -7 -16   1   25.30    5.30
   7 -16  -1   27.00    4.70
  -7 -16  -1   27.50    5.40
  -7 -16  -1   38.50    6.70
   7 -16   1   24.90    4.70
  -7  16   1   27.70    6.30
   7 -16   1   34.50    6.60
   7 -16   1   25.80    4.70
  -7 -16  -1   28.40    4.70
  -7 -16  -1   38.60    5.80
  -7 -16  -1   24.10    4.70
   7 -16   1   22.40    7.00
   7 -16   1   24.80    9.50
   7 -16   1   25.40    4.70
   7  16  -1   25.40    6.10
  -7  16   1   30.50    4.70
  -7  16   1   27.30    5.10
   7 -16   1   19.90    6.10
  -7 -16  -1   29.90    4.70
   7  16  -1   29.40    4.90
  -7 -16  -1   29.50    4.70
  -7 -16  -1   27.70    4.70
  -7  17  -1    1.00    6.60
  -7  17  -1    0.30    0.50
  -7 -17   1    0.40    0.50
   7 -17  -1    0.30    0.30
   7  17   1   -0.10    4.00
   7  17   1   -0.20    0.60
   7  17   1    0.80    1.20
  -7 -17   1    0.50    0.30
  -7 -17   1    0.60    1.80
  -7 -17   1    0.80    0.40
   7 -17  -1    1.20    3.10
  -7 -17   1    2.00    2.20
   7 -17  -1    4.00    2.60
   7 -17  -1   -2.20    3.00
   7 -17  -1   -0.20    0.40
   7 -17  -1    0.50    0.40
  -7 -17   1   -4.30    2.70
  -7 -17   1   -0.30    0.30
  -7 -17  -1    0.10    0.30
   7 -17   1   -6.80    3.80
  -7 -17  -1   -0.20    0.30
  -7 -17  -1   -1.30    0.50
  -7 -17  -1   -1.20    1.70
   7  17  -1   -0.30    0.90
   7  17  -1    0.50    0.70
   7 -17   1    0.20    0.40
   7  17  -1    7.80    5.70
  -7 -17  -1    0.50    0.40
  -7  17   1   -1.60    1.50
  -7 -17  -1   -4.20    2.80
   7 -17   1    3.90    2.70
   7 -17   1   -5.60    3.30
  -7 -17  -1   -0.10    0.30
  -7 -17  -1    0.40    2.00
  -7  17   1    0.80    0.50
  -7  17   1    3.70    4.00
   7 -17   1   -0.10    0.30
   7 -17   1    0.00    0.30
   7 -18  -1    3.50    0.80
  -7  18  -1    3.80    4.20
  -7 -18   1    2.80    0.70
  -7 -18   1    4.60    3.00
  -7 -18   1    3.30    0.70
  -7 -18   1    4.40    2.00
   7 -18  -1    7.10    3.60
  -7  18  -1    3.70    0.90
   7  18   1    9.00    3.40
   7  18   1    3.20    1.50
   7 -18  -1    6.70    2.70
   7 -18  -1    3.80    0.70
  -7 -18   1    2.80    0.70
   7  18   1    3.80    0.90
   7 -18  -1    2.90    4.20
  -7 -18   1    2.70    0.80
   7 -18  -1    4.00    0.70
   7 -18   1    3.20    3.10
  -7 -18  -1    3.90    0.70
  -7 -18  -1    4.20    0.70
  -7  18   1    3.90    0.80
   7 -18   1    5.50    2.80
   7 -18   1    3.20    0.70
  -7 -18  -1    3.60    0.70
   7 -18   1    2.40    0.80
  -7 -18  -1   -1.20    2.80
  -7  18   1    4.10    4.10
   7  18  -1    5.00    1.40
   7  18  -1    3.90    3.20
  -7 -18  -1    3.70    0.70
  -7 -18  -1    3.40    1.90
   7  18  -1    2.50    0.90
   7 -18   1    4.30    0.70
  -7  18   1    3.90    1.70
   7  19   1    0.10    2.80
  -7 -19   1    3.40    0.70
  -7  19  -1    0.30    3.70
  -7 -19   1    3.50    3.30
   7  19   1    3.80    0.90
   7 -19  -1    4.10    0.80
  -7 -19   1    3.70    0.80
   7  19   1    3.10    1.70
  -7 -19   1    2.40    2.00
   7 -19  -1    3.70    0.70
   7 -19  -1    4.00    2.50
  -7  19  -1    5.30    0.90
  -7 -19   1    3.50    0.80
   7 -19  -1    2.70    3.30
  -7 -19  -1    3.90    3.20
  -7  19   1    2.30    1.00
  -7 -19  -1    4.60    2.00
  -7  19   1    9.10    4.80
   7  19  -1    3.70    1.60
   7 -19   1    1.40    2.30
  -7 -19  -1    3.60    0.70
   7 -19   1    4.20    3.00
  -7 -19  -1    4.10    0.80
  -7 -19  -1    4.40    0.80
   7  19  -1    3.80    3.20
   7  19  -1    2.50    0.90
   7 -19   1    3.00    0.70
   7 -19   1    4.30    0.70
  -7 -19  -1    3.70    0.80
   7 -20  -1    1.50    2.40
   7 -20  -1    3.10    3.30
   7  20   1    1.40    1.50
  -7 -20   1    3.10    0.60
   7  20   1    2.30    3.40
  -7 -20   1    2.50    0.60
   7  20   1    3.50    0.80
  -7  20  -1    1.70    0.70
   7 -20  -1    3.10    0.60
  -7 -20   1    1.70    1.90
  -7 -20   1    2.30    0.60
   7 -20  -1    2.50    0.50
  -7 -20  -1   12.40    6.10
  -7 -20  -1    2.80    0.60
[truncated: 10,384,497 more chars]
