# Supplementary material for: A Crystalline Mono‐Coordinate Indium(I)‐Phosphaalkenyl
Source: Angew Chem Int Ed Engl. 2026 Jan 15;65(8):e23125. doi: 10.1002/anie.202523125 (PMC12910146; doi:10.1002/anie.202523125)
Supplement: Supplementary file 2 — Supporting Information [file ANIE-65-e23125-s002.zip › 3.cif]

 
data_25092
 
_audit_creation_method            'SHELXL-2019/3'
_shelx_SHELXL_version_number      '2019/3'
_chemical_name_systematic         
;
(DippTer)P=C(Ad)In(Me)I*C6H12
;
_publ_contact_author
;
 Prof. J. M. Goicoechea           
 Department of Chemistry
 Indiana University 
 800 East Kirkwood Ave.
 Bloomington, IN
 47401
 USA
;   
_publ_contact_author_phone      '+1 (812) 322-3727'
_contact_author_fax             '+1 (812) 855-8300'
_publ_contact_author_email      'jgoicoec@iu.edu'
_chemical_name_common             .
_chemical_melting_point           .
_chemical_formula_moiety
 'C42 H55 I In P, C6 H12'
_chemical_formula_sum
 'C48 H67 I In P' 
_chemical_formula_weight          916.70

loop_
 _atom_type_symbol
 _atom_type_description
 _atom_type_scat_dispersion_real
 _atom_type_scat_dispersion_imag
 _atom_type_scat_source
 'C'  'C'   0.0033   0.0016
 'International Tables Vol C Tables 4.2.6.8 and 6.1.1.4'
 'H'  'H'   0.0000   0.0000
 'International Tables Vol C Tables 4.2.6.8 and 6.1.1.4'
 'I'  'I'  -0.4742   1.8119
 'International Tables Vol C Tables 4.2.6.8 and 6.1.1.4'
 'In'  'In'  -0.7276   1.3100
 'International Tables Vol C Tables 4.2.6.8 and 6.1.1.4'
 'P'  'P'   0.1023   0.0942
 'International Tables Vol C Tables 4.2.6.8 and 6.1.1.4'
 
_space_group_crystal_system       triclinic
_space_group_IT_number            2
_space_group_name_H-M_alt         'P -1'
_space_group_name_Hall            '-P 1'
 
_shelx_space_group_comment
;
The symmetry employed for this shelxl refinement is uniquely defined
by the following loop, which should always be used as a source of
symmetry information in preference to the above space-group names.
They are only intended as comments.
;
 
loop_
 _space_group_symop_operation_xyz
 'x, y, z'
 '-x, -y, -z'
 
_cell_length_a                    12.0934(3)
_cell_length_b                    12.2873(4)
_cell_length_c                    15.9004(5)
_cell_angle_alpha                 100.1850(10)
_cell_angle_beta                  103.2800(10)
_cell_angle_gamma                 95.3140(10)
_cell_volume                      2241.31(12)
_cell_formula_units_Z             2
_cell_measurement_temperature     173(2)
_cell_measurement_reflns_used     9215
_cell_measurement_theta_min       2.46
_cell_measurement_theta_max       30.36
 
_exptl_crystal_description        'block'
_exptl_crystal_colour             'colourless'
_exptl_crystal_density_meas       .
_exptl_crystal_density_method     .
_exptl_crystal_density_diffrn     1.358          
_exptl_crystal_F_000              944
_exptl_transmission_factor_min    .
_exptl_transmission_factor_max    .
_exptl_crystal_size_max           0.284
_exptl_crystal_size_mid           0.180
_exptl_crystal_size_min           0.172
_exptl_absorpt_coefficient_mu     1.282
_shelx_estimated_absorpt_T_min    0.712
_shelx_estimated_absorpt_T_max    0.810
_exptl_absorpt_correction_type    multi-scan
_exptl_absorpt_correction_T_min   0.7095
_exptl_absorpt_correction_T_max   0.7461
_exptl_absorpt_process_details  
;
L. Krause, R. Herbst-Irmer, G.M. Sheldrick, D. Stalke:
Comparison of silver and molybdenum microfocus X-ray sources for 
single-crystal structure determination.
J. Appl. Cryst. (2015), 48, 3-10. doi:10.1107/S1600576714022985
;
_exptl_absorpt_special_details    .

_diffrn_ambient_temperature       173(2)
_diffrn_radiation_wavelength      0.71073
_diffrn_radiation_type            MoK\a
_diffrn_source                    'microfocus sealed tube'
_diffrn_source_type               'Incoatec I\mS 3.0'
_diffrn_measurement_device        'four-circle diffractometer'
_diffrn_measurement_device_type   'Bruker D8 VENTURE'
_diffrn_measurement_method        '\w and \f scans'
_diffrn_detector                  'Photon III'
_diffrn_detector_area_resol_mean  7.3910
_diffrn_reflns_number             62545
_diffrn_reflns_av_unetI/netI      0.0337
_diffrn_reflns_av_R_equivalents   0.0448
_diffrn_reflns_limit_h_min        -17
_diffrn_reflns_limit_h_max        16
_diffrn_reflns_limit_k_min        -17
_diffrn_reflns_limit_k_max        17
_diffrn_reflns_limit_l_min        -22
_diffrn_reflns_limit_l_max        22
_diffrn_reflns_theta_min          1.918
_diffrn_reflns_theta_max          30.545
_diffrn_reflns_theta_full         25.242
_diffrn_measured_fraction_theta_max   0.998
_diffrn_measured_fraction_theta_full  0.998
_diffrn_reflns_Laue_measured_fraction_max    0.998
_diffrn_reflns_Laue_measured_fraction_full   0.998
_diffrn_reflns_point_group_measured_fraction_max   0.998
_diffrn_reflns_point_group_measured_fraction_full  0.998
_reflns_number_total              13738
_reflns_number_gt                 11731
_reflns_threshold_expression      'I > 2\s(I)'
_reflns_Friedel_coverage          0.000
_reflns_Friedel_fraction_max      .
_reflns_Friedel_fraction_full     .
 
_reflns_special_details
;
 Reflections were merged by SHELXL according to the crystal
 class for the calculation of statistics and refinement.
 
 _reflns_Friedel_fraction is defined as the number of unique
 Friedel pairs measured divided by the number that would be
 possible theoretically, ignoring centric projections and
 systematic absences.
;
 
_computing_data_collection        'BIS v6.2.14 (Bruker_AXS, 2020)'
_computing_cell_refinement        'SAINT V8.40B (Bruker AXS, 2019)'
_computing_data_reduction         'SAINT V8.40B (Bruker AXS, 2019)'
_computing_structure_solution     'SHELXT 2018/2 (Sheldrick, 2018)'
_computing_structure_refinement   'SHELXL-2019/2 (Sheldrick, 2019)'
_computing_molecular_graphics     
;
C. B. H\"ubschle, G. M. Sheldrick, B. Dittrich:
ShelXle: a Qt graphical user interface for SHELXL.
J. Appl. Cryst., 44, (2011) 1281-1284.
;
_computing_publication_material   'APEX6 v2024.9-0 (Bruker AXS, 2024)'
_refine_special_details           .

_refine_ls_structure_factor_coef  Fsqd
_refine_ls_matrix_type            full
_refine_ls_weighting_scheme       calc
_refine_ls_weighting_details
'w=1/[\s^2^(Fo^2^)+(0.0328P)^2^+2.1714P] where P=(Fo^2^+2Fc^2^)/3'
_atom_sites_solution_primary      .
_atom_sites_solution_secondary    .
_atom_sites_solution_hydrogens    geom
_refine_ls_hydrogen_treatment     constr
_refine_ls_extinction_method      none
_refine_ls_extinction_coef        .
_refine_ls_number_reflns          13738
_refine_ls_number_parameters      460
_refine_ls_number_restraints      0
_refine_ls_R_factor_all           0.0424
_refine_ls_R_factor_gt            0.0341
_refine_ls_wR_factor_ref          0.0885
_refine_ls_wR_factor_gt           0.0824
_refine_ls_goodness_of_fit_ref    1.023
_refine_ls_restrained_S_all       1.023
_refine_ls_shift/su_max           0.002
_refine_ls_shift/su_mean          0.000
 
loop_
 _atom_site_label
 _atom_site_type_symbol
 _atom_site_fract_x
 _atom_site_fract_y
 _atom_site_fract_z
 _atom_site_U_iso_or_equiv
 _atom_site_adp_type
 _atom_site_occupancy
 _atom_site_site_symmetry_order  
 _atom_site_calc_flag
 _atom_site_refinement_flags_posn
 _atom_site_refinement_flags_adp
 _atom_site_refinement_flags_occupancy
 _atom_site_disorder_assembly
 _atom_site_disorder_group
In1 In 0.31141(2) 0.51183(2) 0.67826(2) 0.02674(4) Uani 1 1 d . . . . .
P1 P 0.36997(5) 0.77782(4) 0.78744(4) 0.02674(10) Uani 1 1 d . . . . .
C1 C 0.28456(16) 0.65548(16) 0.76697(12) 0.0227(3) Uani 1 1 d . . . . .
I1 I 0.16599(2) 0.31390(2) 0.65258(2) 0.04968(6) Uani 1 1 d . . . . .
C2 C 0.4211(2) 0.4583(2) 0.59560(16) 0.0395(5) Uani 1 1 d . . . . .
H2A H 0.395776 0.379620 0.566933 0.059 Uiso 1 1 calc R U . . .
H2B H 0.417513 0.503725 0.550496 0.059 Uiso 1 1 calc R U . . .
H2C H 0.500117 0.466884 0.631512 0.059 Uiso 1 1 calc R U . . .
C3 C 0.47645(16) 0.75524(15) 0.72238(12) 0.0225(3) Uani 1 1 d . . . . .
C4 C 0.58384(17) 0.72592(16) 0.76139(12) 0.0238(3) Uani 1 1 d . . . . .
C5 C 0.66564(18) 0.71386(18) 0.71247(14) 0.0294(4) Uani 1 1 d . . . . .
H5 H 0.736660 0.690789 0.737259 0.035 Uiso 1 1 calc R U . . .
C6 C 0.64405(19) 0.7353(2) 0.62807(14) 0.0322(4) Uani 1 1 d . . . . .
H6 H 0.699511 0.724860 0.594722 0.039 Uiso 1 1 calc R U . . .
C7 C 0.5424(2) 0.77166(19) 0.59195(13) 0.0308(4) Uani 1 1 d . . . . .
H7 H 0.529966 0.788813 0.534839 0.037 Uiso 1 1 calc R U . . .
C8 C 0.45783(17) 0.78353(16) 0.63831(12) 0.0252(4) Uani 1 1 d . . . . .
C9 C 0.61644(18) 0.71774(18) 0.85762(13) 0.0285(4) Uani 1 1 d . . . . .
C10 C 0.6585(2) 0.8166(2) 0.92122(15) 0.0398(5) Uani 1 1 d . . . . .
C11 C 0.6879(3) 0.8106(3) 1.01056(16) 0.0536(7) Uani 1 1 d . . . . .
H11 H 0.715058 0.877215 1.054064 0.064 Uiso 1 1 calc R U . . .
C12 C 0.6782(3) 0.7101(3) 1.03638(17) 0.0576(8) Uani 1 1 d . . . . .
H12 H 0.697383 0.707410 1.097303 0.069 Uiso 1 1 calc R U . . .
C13 C 0.6407(2) 0.6134(2) 0.97375(16) 0.0464(6) Uani 1 1 d . . . . .
H13 H 0.635479 0.543876 0.991952 0.056 Uiso 1 1 calc R U . . .
C14 C 0.61020(18) 0.61497(19) 0.88400(14) 0.0318(4) Uani 1 1 d . . . . .
C15 C 0.6814(3) 0.9292(2) 0.89729(17) 0.0530(8) Uani 1 1 d . . . . .
H15 H 0.651693 0.919974 0.831978 0.064 Uiso 1 1 calc R U . . .
C16 C 0.6221(4) 1.0175(3) 0.9417(2) 0.0714(10) Uani 1 1 d . . . . .
H16A H 0.639723 1.088322 0.924030 0.107 Uiso 1 1 calc R U . . .
H16B H 0.539031 0.993977 0.923761 0.107 Uiso 1 1 calc R U . . .
H16C H 0.649302 1.027327 1.005890 0.107 Uiso 1 1 calc R U . . .
C17 C 0.8115(4) 0.9665(3) 0.9207(3) 0.0710(10) Uani 1 1 d . . . . .
H17A H 0.848405 0.908463 0.891467 0.106 Uiso 1 1 calc R U . . .
H17B H 0.826852 1.036105 0.900739 0.106 Uiso 1 1 calc R U . . .
H17C H 0.842198 0.978676 0.984763 0.106 Uiso 1 1 calc R U . . .
C18 C 0.57677(18) 0.50507(18) 0.81804(15) 0.0315(4) Uani 1 1 d . . . . .
H18 H 0.544550 0.522017 0.758731 0.038 Uiso 1 1 calc R U . . .
C19 C 0.4851(2) 0.4271(2) 0.83767(19) 0.0409(5) Uani 1 1 d . . . . .
H19A H 0.466864 0.357529 0.793078 0.061 Uiso 1 1 calc R U . . .
H19B H 0.513518 0.410415 0.896237 0.061 Uiso 1 1 calc R U . . .
H19C H 0.415835 0.462975 0.836361 0.061 Uiso 1 1 calc R U . . .
C20 C 0.6810(2) 0.4453(3) 0.8122(2) 0.0493(6) Uani 1 1 d . . . . .
H20A H 0.656639 0.374640 0.769048 0.074 Uiso 1 1 calc R U . . .
H20B H 0.736801 0.492672 0.793589 0.074 Uiso 1 1 calc R U . . .
H20C H 0.716508 0.430329 0.870147 0.074 Uiso 1 1 calc R U . . .
C21 C 0.35447(19) 0.83550(18) 0.60030(14) 0.0306(4) Uani 1 1 d . . . . .
C22 C 0.3564(3) 0.9513(2) 0.62743(18) 0.0450(6) Uani 1 1 d . . . . .
C23 C 0.2631(3) 1.0009(3) 0.5890(2) 0.0621(9) Uani 1 1 d . . . . .
H23 H 0.263329 1.078852 0.607178 0.074 Uiso 1 1 calc R U . . .
C24 C 0.1719(3) 0.9394(3) 0.5260(2) 0.0644(9) Uani 1 1 d . . . . .
H24 H 0.109804 0.974850 0.500453 0.077 Uiso 1 1 calc R U . . .
C25 C 0.1696(2) 0.8254(3) 0.49900(19) 0.0498(7) Uani 1 1 d . . . . .
H25 H 0.105445 0.782993 0.455496 0.060 Uiso 1 1 calc R U . . .
C26 C 0.2608(2) 0.7724(2) 0.53536(14) 0.0340(4) Uani 1 1 d . . . . .
C27 C 0.4560(3) 1.0262(2) 0.6940(2) 0.0602(9) Uani 1 1 d . . . . .
H27 H 0.508768 0.977329 0.721910 0.072 Uiso 1 1 calc R U . . .
C28 C 0.4175(4) 1.0991(3) 0.7674(3) 0.0828(13) Uani 1 1 d . . . . .
H28A H 0.484458 1.146222 0.808932 0.124 Uiso 1 1 calc R U . . .
H28B H 0.363756 1.146419 0.741577 0.124 Uiso 1 1 calc R U . . .
H28C H 0.379495 1.051286 0.798588 0.124 Uiso 1 1 calc R U . . .
C29 C 0.5237(4) 1.0983(4) 0.6473(3) 0.0971(15) Uani 1 1 d . . . . .
H29A H 0.587976 1.146403 0.691189 0.146 Uiso 1 1 calc R U . . .
H29B H 0.553147 1.049577 0.604273 0.146 Uiso 1 1 calc R U . . .
H29C H 0.472914 1.144581 0.616926 0.146 Uiso 1 1 calc R U . . .
C30 C 0.2574(2) 0.6487(2) 0.50112(15) 0.0360(5) Uani 1 1 d . . . . .
H30 H 0.322789 0.623124 0.540291 0.043 Uiso 1 1 calc R U . . .
C31 C 0.1463(2) 0.5795(3) 0.5039(2) 0.0508(7) Uani 1 1 d . . . . .
H31A H 0.148210 0.500374 0.481202 0.076 Uiso 1 1 calc R U . . .
H31B H 0.139463 0.589797 0.564965 0.076 Uiso 1 1 calc R U . . .
H31C H 0.080367 0.604258 0.467389 0.076 Uiso 1 1 calc R U . . .
C32 C 0.2744(3) 0.6262(3) 0.40779(18) 0.0521(7) Uani 1 1 d . . . . .
H32A H 0.271871 0.545722 0.387283 0.078 Uiso 1 1 calc R U . . .
H32B H 0.213318 0.653424 0.368247 0.078 Uiso 1 1 calc R U . . .
H32C H 0.349033 0.664955 0.407878 0.078 Uiso 1 1 calc R U . . .
C33 C 0.18851(16) 0.64544(16) 0.81390(13) 0.0239(3) Uani 1 1 d . . . . .
C34 C 0.21187(18) 0.55959(19) 0.87397(15) 0.0314(4) Uani 1 1 d . . . . .
H34A H 0.218429 0.487110 0.838018 0.038 Uiso 1 1 calc R U . . .
H34B H 0.285530 0.585742 0.918872 0.038 Uiso 1 1 calc R U . . .
C35 C 0.07146(17) 0.60597(17) 0.74593(13) 0.0272(4) Uani 1 1 d . . . . .
H35A H 0.054522 0.662211 0.708941 0.033 Uiso 1 1 calc R U . . .
H35B H 0.074998 0.534839 0.706769 0.033 Uiso 1 1 calc R U . . .
C36 C 0.17824(19) 0.75589(18) 0.87344(14) 0.0314(4) Uani 1 1 d . . . . .
H36A H 0.251675 0.782798 0.918456 0.038 Uiso 1 1 calc R U . . .
H36B H 0.162973 0.813184 0.837218 0.038 Uiso 1 1 calc R U . . .
C37 C 0.1150(2) 0.5438(2) 0.92017(17) 0.0390(5) Uani 1 1 d . . . . .
H37 H 0.131618 0.487368 0.958009 0.047 Uiso 1 1 calc R U . . .
C38 C -0.02458(18) 0.58915(19) 0.79285(15) 0.0322(4) Uani 1 1 d . . . . .
H38 H -0.099135 0.562319 0.747759 0.039 Uiso 1 1 calc R U . . .
C39 C 0.0813(2) 0.7400(2) 0.91946(15) 0.0361(5) Uani 1 1 d . . . . .
H39 H 0.076437 0.812867 0.957075 0.043 Uiso 1 1 calc R U . . .
C40 C 0.1067(2) 0.6546(3) 0.97772(16) 0.0443(6) Uani 1 1 d . . . . .
H40A H 0.044839 0.644518 1.008137 0.053 Uiso 1 1 calc R U . . .
H40B H 0.179901 0.681329 1.023089 0.053 Uiso 1 1 calc R U . . .
C41 C 0.0018(2) 0.5019(2) 0.85014(18) 0.0400(5) Uani 1 1 d . . . . .
H41A H -0.061083 0.489072 0.879156 0.048 Uiso 1 1 calc R U . . .
H41B H 0.007621 0.430259 0.812691 0.048 Uiso 1 1 calc R U . . .
C42 C -0.03321(19) 0.6995(2) 0.85105(16) 0.0368(5) Uani 1 1 d . . . . .
H42A H -0.095371 0.688897 0.881133 0.044 Uiso 1 1 calc R U . . .
H42B H -0.051371 0.755856 0.814327 0.044 Uiso 1 1 calc R U . . .
C1S C -0.0350(6) 0.8895(4) 0.6564(4) 0.1138(19) Uani 1 1 d . . . . .
H1S1 H -0.090673 0.873112 0.598688 0.171 Uiso 1 1 calc R U . . .
H1S2 H 0.040775 0.875405 0.648542 0.171 Uiso 1 1 calc R U . . .
H1S3 H -0.058902 0.841502 0.693948 0.171 Uiso 1 1 calc R U . . .
C2S C -0.0293(5) 1.0123(5) 0.7001(3) 0.0971(15) Uani 1 1 d . . . . .
H2S H -0.001254 1.056322 0.660040 0.116 Uiso 1 1 calc R U . . .
C3S C 0.0484(5) 1.0541(5) 0.7865(3) 0.1018(16) Uani 1 1 d . . . . .
H3S1 H 0.128033 1.069217 0.781111 0.122 Uiso 1 1 calc R U . . .
H3S2 H 0.045782 0.998356 0.824275 0.122 Uiso 1 1 calc R U . . .
C4S C 0.0093(4) 1.1622(4) 0.8271(4) 0.0934(14) Uani 1 1 d . . . . .
H4S1 H 0.005648 1.161093 0.888506 0.112 Uiso 1 1 calc R U . . .
H4S2 H 0.064440 1.227527 0.828063 0.112 Uiso 1 1 calc R U . . .
C5S C -0.1088(5) 1.1705(4) 0.7711(3) 0.1020(16) Uani 1 1 d . . . . .
H5S1 H -0.105535 1.230324 0.737083 0.122 Uiso 1 1 calc R U . . .
H5S2 H -0.164218 1.183733 0.807674 0.122 Uiso 1 1 calc R U . . .
C6S C -0.1401(5) 1.0510(6) 0.7084(4) 0.1107(19) Uani 1 1 d . . . . .
H6S1 H -0.183269 0.998792 0.734177 0.133 Uiso 1 1 calc R U . . .
H6S2 H -0.187849 1.055292 0.649813 0.133 Uiso 1 1 calc R U . . .
 
loop_
 _atom_site_aniso_label
 _atom_site_aniso_U_11
 _atom_site_aniso_U_22
 _atom_site_aniso_U_33
 _atom_site_aniso_U_23
 _atom_site_aniso_U_13
 _atom_site_aniso_U_12
In1 0.02526(7) 0.02186(7) 0.02973(7) 0.00133(5) 0.00284(5) 0.00406(5)
P1 0.0289(2) 0.0210(2) 0.0299(2) 0.00099(18) 0.0118(2) -0.00107(18)
C1 0.0215(8) 0.0224(8) 0.0227(8) 0.0045(6) 0.0030(7) 0.0017(6)
I1 0.03515(9) 0.02224(7) 0.08262(14) 0.00258(7) 0.00469(8) -0.00048(6)
C2 0.0391(12) 0.0376(12) 0.0383(12) -0.0034(9) 0.0087(10) 0.0115(10)
C3 0.0254(8) 0.0185(8) 0.0230(8) 0.0040(6) 0.0064(7) -0.0006(6)
C4 0.0261(9) 0.0211(8) 0.0217(8) 0.0038(6) 0.0037(7) -0.0015(7)
C5 0.0243(9) 0.0334(10) 0.0290(9) 0.0057(8) 0.0043(8) 0.0034(8)
C6 0.0306(10) 0.0400(12) 0.0271(9) 0.0043(8) 0.0118(8) 0.0034(9)
C7 0.0366(11) 0.0354(11) 0.0213(8) 0.0078(8) 0.0077(8) 0.0036(9)
C8 0.0288(9) 0.0221(8) 0.0228(8) 0.0034(7) 0.0036(7) 0.0029(7)
C9 0.0277(9) 0.0325(10) 0.0231(9) 0.0072(7) 0.0032(7) -0.0024(8)
C10 0.0512(14) 0.0381(12) 0.0250(10) 0.0052(9) 0.0050(9) -0.0054(10)
C11 0.072(2) 0.0528(16) 0.0248(11) 0.0029(10) 0.0032(12) -0.0135(14)
C12 0.072(2) 0.0686(19) 0.0241(11) 0.0161(12) 0.0000(12) -0.0149(16)
C13 0.0500(15) 0.0518(15) 0.0330(11) 0.0198(11) -0.0005(10) -0.0082(12)
C14 0.0267(10) 0.0369(11) 0.0294(10) 0.0127(8) 0.0004(8) -0.0027(8)
C15 0.086(2) 0.0322(12) 0.0286(11) -0.0003(9) 0.0023(12) -0.0097(13)
C16 0.086(3) 0.0450(17) 0.065(2) -0.0078(15) 0.0004(19) 0.0051(17)
C17 0.095(3) 0.0469(17) 0.070(2) 0.0055(15) 0.034(2) -0.0165(18)
C18 0.0278(10) 0.0314(10) 0.0339(10) 0.0137(8) 0.0011(8) 0.0006(8)
C19 0.0292(11) 0.0341(12) 0.0591(15) 0.0163(11) 0.0071(10) -0.0004(9)
C20 0.0353(13) 0.0634(18) 0.0528(15) 0.0148(13) 0.0149(12) 0.0100(12)
C21 0.0351(11) 0.0303(10) 0.0278(9) 0.0091(8) 0.0068(8) 0.0093(8)
C22 0.0555(16) 0.0334(12) 0.0435(13) 0.0088(10) 0.0030(11) 0.0153(11)
C23 0.072(2) 0.0411(15) 0.0660(19) 0.0080(13) -0.0024(16) 0.0292(15)
C24 0.065(2) 0.063(2) 0.0652(19) 0.0183(16) -0.0001(16) 0.0377(17)
C25 0.0421(14) 0.0564(17) 0.0472(14) 0.0137(12) -0.0026(11) 0.0175(12)
C26 0.0342(11) 0.0383(12) 0.0292(10) 0.0100(9) 0.0032(8) 0.0106(9)
C27 0.073(2) 0.0253(12) 0.0672(19) 0.0045(12) -0.0092(16) 0.0078(12)
C28 0.120(4) 0.0407(17) 0.069(2) -0.0051(15) -0.007(2) 0.024(2)
C29 0.099(3) 0.065(3) 0.112(4) 0.021(2) 0.004(3) -0.015(2)
C30 0.0334(11) 0.0382(12) 0.0306(10) 0.0075(9) -0.0034(9) 0.0044(9)
C31 0.0427(14) 0.0545(16) 0.0486(15) 0.0162(13) -0.0021(12) -0.0032(12)
C32 0.0549(17) 0.0567(17) 0.0401(13) -0.0005(12) 0.0101(12) 0.0098(13)
C33 0.0210(8) 0.0250(9) 0.0252(8) 0.0064(7) 0.0042(7) 0.0015(7)
C34 0.0252(9) 0.0371(11) 0.0351(10) 0.0181(9) 0.0061(8) 0.0035(8)
C35 0.0219(8) 0.0286(10) 0.0282(9) 0.0037(7) 0.0023(7) 0.0035(7)
C36 0.0300(10) 0.0310(10) 0.0298(10) -0.0028(8) 0.0104(8) -0.0025(8)
C37 0.0327(11) 0.0497(14) 0.0428(12) 0.0256(11) 0.0135(10) 0.0050(10)
C38 0.0205(9) 0.0363(11) 0.0382(11) 0.0067(9) 0.0054(8) 0.0023(8)
C39 0.0365(11) 0.0384(12) 0.0334(11) 0.0011(9) 0.0149(9) 0.0021(9)
C40 0.0378(12) 0.0662(17) 0.0326(11) 0.0153(11) 0.0143(10) 0.0027(12)
C41 0.0302(11) 0.0371(12) 0.0572(15) 0.0167(11) 0.0165(10) -0.0003(9)
C42 0.0275(10) 0.0412(12) 0.0428(12) 0.0069(10) 0.0112(9) 0.0075(9)
C1S 0.169(6) 0.098(4) 0.106(4) 0.064(3) 0.059(4) 0.034(4)
C2S 0.093(3) 0.121(4) 0.086(3) 0.029(3) 0.029(3) 0.031(3)
C3S 0.092(3) 0.122(4) 0.085(3) 0.025(3) 0.011(3) 0.006(3)
C4S 0.097(3) 0.082(3) 0.103(3) 0.027(3) 0.023(3) 0.004(3)
C5S 0.118(4) 0.094(4) 0.087(3) 0.027(3) 0.013(3) -0.005(3)
C6S 0.092(4) 0.162(6) 0.087(3) 0.053(4) 0.023(3) 0.003(4)
 
_geom_special_details
;
 All esds (except the esd in the dihedral angle between two l.s. planes)
 are estimated using the full covariance matrix.  The cell esds are taken
 into account individually in the estimation of esds in distances, angles
 and torsion angles; correlations between esds in cell parameters are only
 used when they are defined by crystal symmetry.  An approximate (isotropic)
 treatment of cell esds is used for estimating esds involving l.s. planes.
;
 
loop_
 _geom_bond_atom_site_label_1
 _geom_bond_atom_site_label_2
 _geom_bond_distance
 _geom_bond_site_symmetry_2
 _geom_bond_publ_flag
In1 C2 2.139(2) . ?
In1 C1 2.1555(19) . ?
In1 I1 2.7750(2) . ?
P1 C1 1.679(2) . ?
P1 C3 1.839(2) . ?
C1 C33 1.525(3) . ?
C2 H2A 0.9800 . ?
C2 H2B 0.9800 . ?
C2 H2C 0.9800 . ?
C3 C4 1.413(3) . ?
C3 C8 1.414(3) . ?
C4 C5 1.395(3) . ?
C4 C9 1.514(3) . ?
C5 C6 1.384(3) . ?
C5 H5 0.9500 . ?
C6 C7 1.382(3) . ?
C6 H6 0.9500 . ?
C7 C8 1.395(3) . ?
C7 H7 0.9500 . ?
C8 C21 1.508(3) . ?
C9 C14 1.400(3) . ?
C9 C10 1.404(3) . ?
C10 C11 1.400(3) . ?
C10 C15 1.516(4) . ?
C11 C12 1.372(4) . ?
C11 H11 0.9500 . ?
C12 C13 1.372(4) . ?
C12 H12 0.9500 . ?
C13 C14 1.394(3) . ?
C13 H13 0.9500 . ?
C14 C18 1.513(3) . ?
C15 C16 1.515(5) . ?
C15 C17 1.536(5) . ?
C15 H15 1.0000 . ?
C16 H16A 0.9800 . ?
C16 H16B 0.9800 . ?
C16 H16C 0.9800 . ?
C17 H17A 0.9800 . ?
C17 H17B 0.9800 . ?
C17 H17C 0.9800 . ?
C18 C19 1.521(3) . ?
C18 C20 1.530(4) . ?
C18 H18 1.0000 . ?
C19 H19A 0.9800 . ?
C19 H19B 0.9800 . ?
C19 H19C 0.9800 . ?
C20 H20A 0.9800 . ?
C20 H20B 0.9800 . ?
C20 H20C 0.9800 . ?
C21 C26 1.402(3) . ?
C21 C22 1.408(3) . ?
C22 C23 1.400(4) . ?
C22 C27 1.511(4) . ?
C23 C24 1.364(5) . ?
C23 H23 0.9500 . ?
C24 C25 1.386(4) . ?
C24 H24 0.9500 . ?
C25 C26 1.396(3) . ?
C25 H25 0.9500 . ?
C26 C30 1.515(3) . ?
C27 C28 1.529(5) . ?
C27 C29 1.543(6) . ?
C27 H27 1.0000 . ?
C28 H28A 0.9800 . ?
C28 H28B 0.9800 . ?
C28 H28C 0.9800 . ?
C29 H29A 0.9800 . ?
C29 H29B 0.9800 . ?
C29 H29C 0.9800 . ?
C30 C32 1.525(4) . ?
C30 C31 1.536(4) . ?
C30 H30 1.0000 . ?
C31 H31A 0.9800 . ?
C31 H31B 0.9800 . ?
C31 H31C 0.9800 . ?
C32 H32A 0.9800 . ?
C32 H32B 0.9800 . ?
C32 H32C 0.9800 . ?
C33 C36 1.544(3) . ?
C33 C35 1.546(3) . ?
C33 C34 1.547(3) . ?
C34 C37 1.534(3) . ?
C34 H34A 0.9900 . ?
C34 H34B 0.9900 . ?
C35 C38 1.535(3) . ?
C35 H35A 0.9900 . ?
C35 H35B 0.9900 . ?
C36 C39 1.533(3) . ?
C36 H36A 0.9900 . ?
C36 H36B 0.9900 . ?
C37 C40 1.526(4) . ?
C37 C41 1.532(4) . ?
C37 H37 1.0000 . ?
C38 C42 1.528(3) . ?
C38 C41 1.535(3) . ?
C38 H38 1.0000 . ?
C39 C40 1.525(4) . ?
C39 C42 1.529(3) . ?
C39 H39 1.0000 . ?
C40 H40A 0.9900 . ?
C40 H40B 0.9900 . ?
C41 H41A 0.9900 . ?
C41 H41B 0.9900 . ?
C42 H42A 0.9900 . ?
C42 H42B 0.9900 . ?
C1S C2S 1.533(7) . ?
C1S H1S1 0.9800 . ?
C1S H1S2 0.9800 . ?
C1S H1S3 0.9800 . ?
C2S C3S 1.451(7) . ?
C2S C6S 1.489(7) . ?
C2S H2S 1.0000 . ?
C3S C4S 1.536(7) . ?
C3S H3S1 0.9900 . ?
C3S H3S2 0.9900 . ?
C4S C5S 1.522(7) . ?
C4S H4S1 0.9900 . ?
C4S H4S2 0.9900 . ?
C5S C6S 1.581(8) . ?
C5S H5S1 0.9900 . ?
C5S H5S2 0.9900 . ?
C6S H6S1 0.9900 . ?
C6S H6S2 0.9900 . ?
 
loop_
 _geom_angle_atom_site_label_1
 _geom_angle_atom_site_label_2
 _geom_angle_atom_site_label_3
 _geom_angle
 _geom_angle_site_symmetry_1
 _geom_angle_site_symmetry_3
 _geom_angle_publ_flag
C2 In1 C1 142.05(9) . . ?
C2 In1 I1 99.91(7) . . ?
C1 In1 I1 118.02(5) . . ?
C1 P1 C3 106.25(9) . . ?
C33 C1 P1 119.24(14) . . ?
C33 C1 In1 119.69(13) . . ?
P1 C1 In1 121.05(10) . . ?
In1 C2 H2A 109.5 . . ?
In1 C2 H2B 109.5 . . ?
H2A C2 H2B 109.5 . . ?
In1 C2 H2C 109.5 . . ?
H2A C2 H2C 109.5 . . ?
H2B C2 H2C 109.5 . . ?
C4 C3 C8 119.66(18) . . ?
C4 C3 P1 119.93(14) . . ?
C8 C3 P1 119.72(15) . . ?
C5 C4 C3 119.29(17) . . ?
C5 C4 C9 118.94(18) . . ?
C3 C4 C9 121.53(18) . . ?
C6 C5 C4 120.46(19) . . ?
C6 C5 H5 119.8 . . ?
C4 C5 H5 119.8 . . ?
C7 C6 C5 120.5(2) . . ?
C7 C6 H6 119.8 . . ?
C5 C6 H6 119.8 . . ?
C6 C7 C8 120.83(19) . . ?
C6 C7 H7 119.6 . . ?
C8 C7 H7 119.6 . . ?
C7 C8 C3 118.96(18) . . ?
C7 C8 C21 118.56(18) . . ?
C3 C8 C21 122.26(18) . . ?
C14 C9 C10 119.76(19) . . ?
C14 C9 C4 121.97(18) . . ?
C10 C9 C4 118.22(19) . . ?
C11 C10 C9 118.9(2) . . ?
C11 C10 C15 118.1(2) . . ?
C9 C10 C15 122.8(2) . . ?
C12 C11 C10 121.1(3) . . ?
C12 C11 H11 119.4 . . ?
C10 C11 H11 119.4 . . ?
C11 C12 C13 119.7(2) . . ?
C11 C12 H12 120.2 . . ?
C13 C12 H12 120.2 . . ?
C12 C13 C14 121.4(2) . . ?
C12 C13 H13 119.3 . . ?
C14 C13 H13 119.3 . . ?
C13 C14 C9 119.1(2) . . ?
C13 C14 C18 118.8(2) . . ?
C9 C14 C18 122.09(19) . . ?
C16 C15 C10 112.8(3) . . ?
C16 C15 C17 110.6(3) . . ?
C10 C15 C17 109.3(3) . . ?
C16 C15 H15 108.0 . . ?
C10 C15 H15 108.0 . . ?
C17 C15 H15 108.0 . . ?
C15 C16 H16A 109.5 . . ?
C15 C16 H16B 109.5 . . ?
H16A C16 H16B 109.5 . . ?
C15 C16 H16C 109.5 . . ?
H16A C16 H16C 109.5 . . ?
H16B C16 H16C 109.5 . . ?
C15 C17 H17A 109.5 . . ?
C15 C17 H17B 109.5 . . ?
H17A C17 H17B 109.5 . . ?
C15 C17 H17C 109.5 . . ?
H17A C17 H17C 109.5 . . ?
H17B C17 H17C 109.5 . . ?
C14 C18 C19 113.0(2) . . ?
C14 C18 C20 111.4(2) . . ?
C19 C18 C20 109.5(2) . . ?
C14 C18 H18 107.6 . . ?
C19 C18 H18 107.6 . . ?
C20 C18 H18 107.6 . . ?
C18 C19 H19A 109.5 . . ?
C18 C19 H19B 109.5 . . ?
H19A C19 H19B 109.5 . . ?
C18 C19 H19C 109.5 . . ?
H19A C19 H19C 109.5 . . ?
H19B C19 H19C 109.5 . . ?
C18 C20 H20A 109.5 . . ?
C18 C20 H20B 109.5 . . ?
H20A C20 H20B 109.5 . . ?
C18 C20 H20C 109.5 . . ?
H20A C20 H20C 109.5 . . ?
H20B C20 H20C 109.5 . . ?
C26 C21 C22 120.0(2) . . ?
C26 C21 C8 121.40(19) . . ?
C22 C21 C8 118.5(2) . . ?
C23 C22 C21 118.7(3) . . ?
C23 C22 C27 117.8(2) . . ?
C21 C22 C27 123.4(2) . . ?
C24 C23 C22 121.2(3) . . ?
C24 C23 H23 119.4 . . ?
C22 C23 H23 119.4 . . ?
C23 C24 C25 120.3(3) . . ?
C23 C24 H24 119.9 . . ?
C25 C24 H24 119.9 . . ?
C24 C25 C26 120.4(3) . . ?
C24 C25 H25 119.8 . . ?
C26 C25 H25 119.8 . . ?
C25 C26 C21 119.3(2) . . ?
C25 C26 C30 118.8(2) . . ?
C21 C26 C30 121.86(19) . . ?
C22 C27 C28 112.1(3) . . ?
C22 C27 C29 110.3(3) . . ?
C28 C27 C29 111.1(3) . . ?
C22 C27 H27 107.7 . . ?
C28 C27 H27 107.7 . . ?
C29 C27 H27 107.7 . . ?
C27 C28 H28A 109.5 . . ?
C27 C28 H28B 109.5 . . ?
H28A C28 H28B 109.5 . . ?
C27 C28 H28C 109.5 . . ?
H28A C28 H28C 109.5 . . ?
H28B C28 H28C 109.5 . . ?
C27 C29 H29A 109.5 . . ?
C27 C29 H29B 109.5 . . ?
H29A C29 H29B 109.5 . . ?
C27 C29 H29C 109.5 . . ?
H29A C29 H29C 109.5 . . ?
H29B C29 H29C 109.5 . . ?
C26 C30 C32 111.2(2) . . ?
C26 C30 C31 112.6(2) . . ?
C32 C30 C31 110.1(2) . . ?
C26 C30 H30 107.6 . . ?
C32 C30 H30 107.6 . . ?
C31 C30 H30 107.6 . . ?
C30 C31 H31A 109.5 . . ?
C30 C31 H31B 109.5 . . ?
H31A C31 H31B 109.5 . . ?
C30 C31 H31C 109.5 . . ?
H31A C31 H31C 109.5 . . ?
H31B C31 H31C 109.5 . . ?
C30 C32 H32A 109.5 . . ?
C30 C32 H32B 109.5 . . ?
H32A C32 H32B 109.5 . . ?
C30 C32 H32C 109.5 . . ?
H32A C32 H32C 109.5 . . ?
H32B C32 H32C 109.5 . . ?
C1 C33 C36 113.62(16) . . ?
C1 C33 C35 110.45(16) . . ?
C36 C33 C35 107.44(16) . . ?
C1 C33 C34 109.08(16) . . ?
C36 C33 C34 106.96(17) . . ?
C35 C33 C34 109.16(16) . . ?
C37 C34 C33 110.88(17) . . ?
C37 C34 H34A 109.5 . . ?
C33 C34 H34A 109.5 . . ?
C37 C34 H34B 109.5 . . ?
C33 C34 H34B 109.5 . . ?
H34A C34 H34B 108.1 . . ?
C38 C35 C33 110.66(17) . . ?
C38 C35 H35A 109.5 . . ?
C33 C35 H35A 109.5 . . ?
C38 C35 H35B 109.5 . . ?
C33 C35 H35B 109.5 . . ?
H35A C35 H35B 108.1 . . ?
C39 C36 C33 111.06(18) . . ?
C39 C36 H36A 109.4 . . ?
C33 C36 H36A 109.4 . . ?
C39 C36 H36B 109.4 . . ?
C33 C36 H36B 109.4 . . ?
H36A C36 H36B 108.0 . . ?
C40 C37 C41 110.0(2) . . ?
C40 C37 C34 109.7(2) . . ?
C41 C37 C34 109.0(2) . . ?
C40 C37 H37 109.4 . . ?
C41 C37 H37 109.4 . . ?
C34 C37 H37 109.4 . . ?
C42 C38 C41 109.5(2) . . ?
C42 C38 C35 109.82(18) . . ?
C41 C38 C35 109.46(18) . . ?
C42 C38 H38 109.3 . . ?
C41 C38 H38 109.3 . . ?
C35 C38 H38 109.3 . . ?
C40 C39 C42 109.6(2) . . ?
C40 C39 C36 109.5(2) . . ?
C42 C39 C36 110.28(19) . . ?
C40 C39 H39 109.2 . . ?
C42 C39 H39 109.2 . . ?
C36 C39 H39 109.2 . . ?
C39 C40 C37 108.98(19) . . ?
C39 C40 H40A 109.9 . . ?
C37 C40 H40A 109.9 . . ?
C39 C40 H40B 109.9 . . ?
C37 C40 H40B 109.9 . . ?
H40A C40 H40B 108.3 . . ?
C37 C41 C38 109.39(19) . . ?
C37 C41 H41A 109.8 . . ?
C38 C41 H41A 109.8 . . ?
C37 C41 H41B 109.8 . . ?
C38 C41 H41B 109.8 . . ?
H41A C41 H41B 108.2 . . ?
C38 C42 C39 108.89(18) . . ?
C38 C42 H42A 109.9 . . ?
C39 C42 H42A 109.9 . . ?
C38 C42 H42B 109.9 . . ?
C39 C42 H42B 109.9 . . ?
H42A C42 H42B 108.3 . . ?
C2S C1S H1S1 109.5 . . ?
C2S C1S H1S2 109.5 . . ?
H1S1 C1S H1S2 109.5 . . ?
C2S C1S H1S3 109.5 . . ?
H1S1 C1S H1S3 109.5 . . ?
H1S2 C1S H1S3 109.5 . . ?
C3S C2S C6S 104.6(5) . . ?
C3S C2S C1S 118.4(5) . . ?
C6S C2S C1S 116.5(5) . . ?
C3S C2S H2S 105.4 . . ?
C6S C2S H2S 105.4 . . ?
C1S C2S H2S 105.4 . . ?
C2S C3S C4S 107.3(5) . . ?
C2S C3S H3S1 110.3 . . ?
C4S C3S H3S1 110.3 . . ?
C2S C3S H3S2 110.3 . . ?
C4S C3S H3S2 110.3 . . ?
H3S1 C3S H3S2 108.5 . . ?
C5S C4S C3S 108.1(4) . . ?
C5S C4S H4S1 110.1 . . ?
C3S C4S H4S1 110.1 . . ?
C5S C4S H4S2 110.1 . . ?
C3S C4S H4S2 110.1 . . ?
H4S1 C4S H4S2 108.4 . . ?
C4S C5S C6S 101.3(5) . . ?
C4S C5S H5S1 111.5 . . ?
C6S C5S H5S1 111.5 . . ?
C4S C5S H5S2 111.5 . . ?
C6S C5S H5S2 111.5 . . ?
H5S1 C5S H5S2 109.3 . . ?
C2S C6S C5S 106.4(5) . . ?
C2S C6S H6S1 110.4 . . ?
C5S C6S H6S1 110.4 . . ?
C2S C6S H6S2 110.4 . . ?
C5S C6S H6S2 110.4 . . ?
H6S1 C6S H6S2 108.6 . . ?
 
loop_
 _geom_torsion_atom_site_label_1
 _geom_torsion_atom_site_label_2
 _geom_torsion_atom_site_label_3
 _geom_torsion_atom_site_label_4
 _geom_torsion
 _geom_torsion_site_symmetry_1
 _geom_torsion_site_symmetry_2
 _geom_torsion_site_symmetry_3
 _geom_torsion_site_symmetry_4
 _geom_torsion_publ_flag
C3 P1 C1 C33 178.07(14) . . . . ?
C3 P1 C1 In1 -0.33(13) . . . . ?
C1 P1 C3 C4 -93.95(16) . . . . ?
C1 P1 C3 C8 95.60(16) . . . . ?
C8 C3 C4 C5 -6.7(3) . . . . ?
P1 C3 C4 C5 -177.20(15) . . . . ?
C8 C3 C4 C9 167.50(18) . . . . ?
P1 C3 C4 C9 -3.0(2) . . . . ?
C3 C4 C5 C6 2.9(3) . . . . ?
C9 C4 C5 C6 -171.5(2) . . . . ?
C4 C5 C6 C7 1.7(3) . . . . ?
C5 C6 C7 C8 -2.4(3) . . . . ?
C6 C7 C8 C3 -1.4(3) . . . . ?
C6 C7 C8 C21 173.3(2) . . . . ?
C4 C3 C8 C7 6.0(3) . . . . ?
P1 C3 C8 C7 176.48(15) . . . . ?
C4 C3 C8 C21 -168.55(18) . . . . ?
P1 C3 C8 C21 1.9(3) . . . . ?
C5 C4 C9 C14 -84.9(3) . . . . ?
C3 C4 C9 C14 100.9(2) . . . . ?
C5 C4 C9 C10 92.5(3) . . . . ?
C3 C4 C9 C10 -81.8(3) . . . . ?
C14 C9 C10 C11 -3.3(4) . . . . ?
C4 C9 C10 C11 179.3(3) . . . . ?
C14 C9 C10 C15 172.4(3) . . . . ?
C4 C9 C10 C15 -5.0(4) . . . . ?
C9 C10 C11 C12 1.2(5) . . . . ?
C15 C10 C11 C12 -174.6(3) . . . . ?
C10 C11 C12 C13 1.0(5) . . . . ?
C11 C12 C13 C14 -1.1(5) . . . . ?
C12 C13 C14 C9 -1.0(4) . . . . ?
C12 C13 C14 C18 176.2(3) . . . . ?
C10 C9 C14 C13 3.2(4) . . . . ?
C4 C9 C14 C13 -179.6(2) . . . . ?
C10 C9 C14 C18 -173.9(2) . . . . ?
C4 C9 C14 C18 3.4(3) . . . . ?
C11 C10 C15 C16 -57.5(4) . . . . ?
C9 C10 C15 C16 126.8(3) . . . . ?
C11 C10 C15 C17 65.9(4) . . . . ?
C9 C10 C15 C17 -109.7(3) . . . . ?
C13 C14 C18 C19 51.5(3) . . . . ?
C9 C14 C18 C19 -131.5(2) . . . . ?
C13 C14 C18 C20 -72.3(3) . . . . ?
C9 C14 C18 C20 104.7(3) . . . . ?
C7 C8 C21 C26 82.8(3) . . . . ?
C3 C8 C21 C26 -102.7(2) . . . . ?
C7 C8 C21 C22 -93.4(3) . . . . ?
C3 C8 C21 C22 81.2(3) . . . . ?
C26 C21 C22 C23 0.6(4) . . . . ?
C8 C21 C22 C23 176.8(3) . . . . ?
C26 C21 C22 C27 -177.2(3) . . . . ?
C8 C21 C22 C27 -1.0(4) . . . . ?
C21 C22 C23 C24 -0.5(5) . . . . ?
C27 C22 C23 C24 177.5(4) . . . . ?
C22 C23 C24 C25 0.5(6) . . . . ?
C23 C24 C25 C26 -0.6(5) . . . . ?
C24 C25 C26 C21 0.8(4) . . . . ?
C24 C25 C26 C30 -177.2(3) . . . . ?
C22 C21 C26 C25 -0.8(4) . . . . ?
C8 C21 C26 C25 -176.8(2) . . . . ?
C22 C21 C26 C30 177.2(2) . . . . ?
C8 C21 C26 C30 1.1(3) . . . . ?
C23 C22 C27 C28 52.7(4) . . . . ?
C21 C22 C27 C28 -129.4(3) . . . . ?
C23 C22 C27 C29 -71.6(4) . . . . ?
C21 C22 C27 C29 106.2(4) . . . . ?
C25 C26 C30 C32 70.7(3) . . . . ?
C21 C26 C30 C32 -107.2(3) . . . . ?
C25 C26 C30 C31 -53.4(3) . . . . ?
C21 C26 C30 C31 128.7(2) . . . . ?
P1 C1 C33 C36 2.9(2) . . . . ?
In1 C1 C33 C36 -178.64(13) . . . . ?
P1 C1 C33 C35 123.75(16) . . . . ?
In1 C1 C33 C35 -57.83(19) . . . . ?
P1 C1 C33 C34 -116.28(17) . . . . ?
In1 C1 C33 C34 62.14(19) . . . . ?
C1 C33 C34 C37 -178.04(18) . . . . ?
C36 C33 C34 C37 58.7(2) . . . . ?
C35 C33 C34 C37 -57.3(2) . . . . ?
C1 C33 C35 C38 176.70(16) . . . . ?
C36 C33 C35 C38 -58.9(2) . . . . ?
C34 C33 C35 C38 56.8(2) . . . . ?
C1 C33 C36 C39 -179.34(17) . . . . ?
C35 C33 C36 C39 58.2(2) . . . . ?
C34 C33 C36 C39 -58.9(2) . . . . ?
C33 C34 C37 C40 -60.7(2) . . . . ?
C33 C34 C37 C41 59.8(3) . . . . ?
C33 C35 C38 C42 61.1(2) . . . . ?
C33 C35 C38 C41 -59.2(2) . . . . ?
C33 C36 C39 C40 61.0(2) . . . . ?
C33 C36 C39 C42 -59.7(3) . . . . ?
C42 C39 C40 C37 60.9(2) . . . . ?
C36 C39 C40 C37 -60.1(3) . . . . ?
C41 C37 C40 C39 -59.8(2) . . . . ?
C34 C37 C40 C39 60.1(3) . . . . ?
C40 C37 C41 C38 59.1(2) . . . . ?
C34 C37 C41 C38 -61.2(3) . . . . ?
C42 C38 C41 C37 -59.3(2) . . . . ?
C35 C38 C41 C37 61.1(3) . . . . ?
C41 C38 C42 C39 60.4(2) . . . . ?
C35 C38 C42 C39 -59.8(2) . . . . ?
C40 C39 C42 C38 -61.4(2) . . . . ?
C36 C39 C42 C38 59.2(3) . . . . ?
C6S C2S C3S C4S -29.8(6) . . . . ?
C1S C2S C3S C4S -161.4(5) . . . . ?
C2S C3S C4S C5S 12.1(6) . . . . ?
C3S C4S C5S C6S 9.5(5) . . . . ?
C3S C2S C6S C5S 36.3(6) . . . . ?
C1S C2S C6S C5S 169.1(4) . . . . ?
C4S C5S C6S C2S -27.8(5) . . . . ?
 
_refine_diff_density_max    1.782
_refine_diff_density_min   -1.584
_refine_diff_density_rms    0.078

_shelx_res_file
;
TITL mo_25092_0m_a.res in P-1
    shelx.res
    created by SHELXL-2019/3 at 09:04:54 on 20-Jun-2025
CELL  0.71073  12.0934  12.2873  15.9004  100.185  103.280   95.314
ZERR     2.00   0.0003   0.0004   0.0005    0.001    0.001    0.001
LATT   1
SFAC  C    H    I    IN   P
UNIT  96 134 2 2 2
MERG   2
MORE -1
FMAP   2
PLAN   18
SIZE     0.172   0.180   0.284
ACTA
BOND   $H
CONF
L.S.  24
TEMP  -100.15
WGHT    0.032800    2.171400
FVAR       0.43342
IN1   4    0.311406    0.511833    0.678265    11.00000    0.02526    0.02186 =
         0.02973    0.00133    0.00284    0.00406
P1    5    0.369974    0.777817    0.787439    11.00000    0.02893    0.02104 =
         0.02994    0.00099    0.01178   -0.00107
C1    1    0.284561    0.655479    0.766971    11.00000    0.02152    0.02240 =
         0.02265    0.00451    0.00300    0.00173
I1    3    0.165993    0.313900    0.652579    11.00000    0.03515    0.02224 =
         0.08262    0.00258    0.00469   -0.00048
C2    1    0.421057    0.458258    0.595604    11.00000    0.03908    0.03758 =
         0.03826   -0.00341    0.00873    0.01148
AFIX  33
H2A   2    0.395776    0.379620    0.566933    11.00000   -1.50000
H2B   2    0.417513    0.503725    0.550496    11.00000   -1.50000
H2C   2    0.500117    0.466884    0.631512    11.00000   -1.50000
AFIX   0
C3    1    0.476447    0.755236    0.722377    11.00000    0.02536    0.01851 =
         0.02301    0.00404    0.00636   -0.00058
C4    1    0.583841    0.725918    0.761390    11.00000    0.02613    0.02111 =
         0.02168    0.00379    0.00366   -0.00149
C5    1    0.665639    0.713858    0.712466    11.00000    0.02430    0.03337 =
         0.02902    0.00572    0.00425    0.00338
AFIX  43
H5    2    0.736660    0.690789    0.737259    11.00000   -1.20000
AFIX   0
C6    1    0.644053    0.735263    0.628066    11.00000    0.03064    0.03995 =
         0.02713    0.00433    0.01181    0.00336
AFIX  43
H6    2    0.699511    0.724860    0.594722    11.00000   -1.20000
AFIX   0
C7    1    0.542419    0.771655    0.591950    11.00000    0.03660    0.03538 =
         0.02129    0.00782    0.00775    0.00358
AFIX  43
H7    2    0.529966    0.788813    0.534839    11.00000   -1.20000
AFIX   0
C8    1    0.457830    0.783526    0.638312    11.00000    0.02879    0.02212 =
         0.02276    0.00343    0.00358    0.00286
C9    1    0.616441    0.717736    0.857615    11.00000    0.02771    0.03248 =
         0.02309    0.00724    0.00324   -0.00243
C10   1    0.658513    0.816609    0.921222    11.00000    0.05119    0.03811 =
         0.02499    0.00521    0.00495   -0.00545
C11   1    0.687921    0.810559    1.010563    11.00000    0.07247    0.05279 =
         0.02476    0.00288    0.00324   -0.01348
AFIX  43
H11   2    0.715058    0.877215    1.054064    11.00000   -1.20000
AFIX   0
C12   1    0.678233    0.710058    1.036381    11.00000    0.07176    0.06861 =
         0.02409    0.01611    0.00001   -0.01491
AFIX  43
H12   2    0.697383    0.707410    1.097303    11.00000   -1.20000
AFIX   0
C13   1    0.640735    0.613361    0.973752    11.00000    0.05002    0.05178 =
         0.03302    0.01976   -0.00049   -0.00818
AFIX  43
H13   2    0.635479    0.543876    0.991952    11.00000   -1.20000
AFIX   0
C14   1    0.610203    0.614971    0.884000    11.00000    0.02674    0.03692 =
         0.02937    0.01271    0.00043   -0.00268
C15   1    0.681448    0.929198    0.897292    11.00000    0.08602    0.03216 =
         0.02861   -0.00029    0.00226   -0.00970
AFIX  13
H15   2    0.651693    0.919974    0.831978    11.00000   -1.20000
AFIX   0
C16   1    0.622140    1.017502    0.941660    11.00000    0.08627    0.04504 =
         0.06539   -0.00775    0.00043    0.00506
AFIX  33
H16A  2    0.639723    1.088322    0.924030    11.00000   -1.50000
H16B  2    0.539031    0.993977    0.923761    11.00000   -1.50000
H16C  2    0.649302    1.027327    1.005890    11.00000   -1.50000
AFIX   0
C17   1    0.811494    0.966485    0.920682    11.00000    0.09479    0.04688 =
         0.07023    0.00548    0.03395   -0.01653
AFIX  33
H17A  2    0.848405    0.908463    0.891467    11.00000   -1.50000
H17B  2    0.826852    1.036105    0.900739    11.00000   -1.50000
H17C  2    0.842198    0.978676    0.984763    11.00000   -1.50000
AFIX   0
C18   1    0.576767    0.505073    0.818036    11.00000    0.02782    0.03141 =
         0.03393    0.01367    0.00110    0.00060
AFIX  13
H18   2    0.544550    0.522017    0.758731    11.00000   -1.20000
AFIX   0
C19   1    0.485094    0.427061    0.837674    11.00000    0.02919    0.03412 =
         0.05913    0.01629    0.00713   -0.00036
AFIX  33
H19A  2    0.466864    0.357529    0.793078    11.00000   -1.50000
H19B  2    0.513518    0.410415    0.896237    11.00000   -1.50000
H19C  2    0.415835    0.462975    0.836361    11.00000   -1.50000
AFIX   0
C20   1    0.681046    0.445310    0.812179    11.00000    0.03534    0.06340 =
         0.05277    0.01476    0.01491    0.01005
AFIX  33
H20A  2    0.656639    0.374640    0.769048    11.00000   -1.50000
H20B  2    0.736801    0.492672    0.793589    11.00000   -1.50000
H20C  2    0.716508    0.430329    0.870147    11.00000   -1.50000
AFIX   0
C21   1    0.354466    0.835503    0.600304    11.00000    0.03510    0.03033 =
         0.02783    0.00914    0.00683    0.00925
C22   1    0.356383    0.951265    0.627433    11.00000    0.05546    0.03342 =
         0.04348    0.00879    0.00304    0.01533
C23   1    0.263130    1.000889    0.589018    11.00000    0.07230    0.04107 =
         0.06600    0.00797   -0.00244    0.02921
AFIX  43
H23   2    0.263329    1.078852    0.607178    11.00000   -1.20000
AFIX   0
C24   1    0.171947    0.939383    0.525977    11.00000    0.06459    0.06283 =
         0.06521    0.01834   -0.00013    0.03769
AFIX  43
H24   2    0.109804    0.974850    0.500453    11.00000   -1.20000
AFIX   0
C25   1    0.169583    0.825357    0.499003    11.00000    0.04214    0.05644 =
         0.04716    0.01367   -0.00263    0.01749
AFIX  43
H25   2    0.105445    0.782993    0.455496    11.00000   -1.20000
AFIX   0
C26   1    0.260837    0.772403    0.535362    11.00000    0.03423    0.03833 =
         0.02922    0.01004    0.00324    0.01061
C27   1    0.456041    1.026220    0.693973    11.00000    0.07292    0.02529 =
         0.06722    0.00447   -0.00917    0.00782
AFIX  13
H27   2    0.508768    0.977329    0.721910    11.00000   -1.20000
AFIX   0
C28   1    0.417475    1.099078    0.767356    11.00000    0.11986    0.04069 =
         0.06899   -0.00509   -0.00695    0.02423
AFIX  33
H28A  2    0.484458    1.146222    0.808932    11.00000   -1.50000
H28B  2    0.363756    1.146419    0.741577    11.00000   -1.50000
H28C  2    0.379495    1.051286    0.798588    11.00000   -1.50000
AFIX   0
C29   1    0.523687    1.098264    0.647339    11.00000    0.09863    0.06538 =
         0.11190    0.02112    0.00376   -0.01502
AFIX  33
H29A  2    0.587976    1.146403    0.691189    11.00000   -1.50000
H29B  2    0.553147    1.049577    0.604273    11.00000   -1.50000
H29C  2    0.472914    1.144581    0.616926    11.00000   -1.50000
AFIX   0
C30   1    0.257442    0.648675    0.501119    11.00000    0.03344    0.03821 =
         0.03057    0.00746   -0.00338    0.00440
AFIX  13
H30   2    0.322789    0.623124    0.540291    11.00000   -1.20000
AFIX   0
C31   1    0.146313    0.579517    0.503923    11.00000    0.04274    0.05446 =
         0.04863    0.01616   -0.00211   -0.00315
AFIX  33
H31A  2    0.148210    0.500374    0.481202    11.00000   -1.50000
H31B  2    0.139463    0.589797    0.564965    11.00000   -1.50000
H31C  2    0.080367    0.604258    0.467389    11.00000   -1.50000
AFIX   0
C32   1    0.274435    0.626184    0.407791    11.00000    0.05494    0.05668 =
         0.04011   -0.00046    0.01015    0.00978
AFIX  33
H32A  2    0.271871    0.545722    0.387283    11.00000   -1.50000
H32B  2    0.213318    0.653424    0.368247    11.00000   -1.50000
H32C  2    0.349033    0.664955    0.407878    11.00000   -1.50000
AFIX   0
C33   1    0.188508    0.645440    0.813901    11.00000    0.02101    0.02500 =
         0.02515    0.00639    0.00419    0.00148
C34   1    0.211870    0.559587    0.873975    11.00000    0.02523    0.03710 =
         0.03508    0.01812    0.00612    0.00353
AFIX  23
H34A  2    0.218429    0.487110    0.838018    11.00000   -1.20000
H34B  2    0.285530    0.585742    0.918872    11.00000   -1.20000
AFIX   0
C35   1    0.071464    0.605968    0.745931    11.00000    0.02193    0.02864 =
         0.02820    0.00369    0.00225    0.00353
AFIX  23
H35A  2    0.054522    0.662211    0.708941    11.00000   -1.20000
H35B  2    0.074998    0.534839    0.706769    11.00000   -1.20000
AFIX   0
C36   1    0.178243    0.755892    0.873445    11.00000    0.03002    0.03100 =
         0.02978   -0.00278    0.01042   -0.00254
AFIX  23
H36A  2    0.251675    0.782798    0.918456    11.00000   -1.20000
H36B  2    0.162973    0.813184    0.837218    11.00000   -1.20000
AFIX   0
C37   1    0.115020    0.543756    0.920171    11.00000    0.03267    0.04969 =
         0.04280    0.02558    0.01353    0.00497
AFIX  13
H37   2    0.131618    0.487368    0.958009    11.00000   -1.20000
AFIX   0
C38   1   -0.024577    0.589149    0.792846    11.00000    0.02048    0.03627 =
         0.03825    0.00671    0.00537    0.00230
AFIX  13
H38   2   -0.099135    0.562319    0.747759    11.00000   -1.20000
AFIX   0
C39   1    0.081293    0.739963    0.919460    11.00000    0.03649    0.03839 =
         0.03344    0.00107    0.01487    0.00211
AFIX  13
H39   2    0.076437    0.812867    0.957075    11.00000   -1.20000
AFIX   0
C40   1    0.106745    0.654608    0.977721    11.00000    0.03777    0.06620 =
         0.03264    0.01535    0.01426    0.00266
AFIX  23
H40A  2    0.044839    0.644518    1.008137    11.00000   -1.20000
H40B  2    0.179901    0.681329    1.023089    11.00000   -1.20000
AFIX   0
C41   1    0.001763    0.501908    0.850135    11.00000    0.03017    0.03707 =
         0.05723    0.01673    0.01654   -0.00028
AFIX  23
H41A  2   -0.061083    0.489072    0.879156    11.00000   -1.20000
H41B  2    0.007621    0.430259    0.812691    11.00000   -1.20000
AFIX   0
C42   1   -0.033215    0.699537    0.851047    11.00000    0.02748    0.04118 =
         0.04285    0.00694    0.01124    0.00753
AFIX  23
H42A  2   -0.095371    0.688897    0.881133    11.00000   -1.20000
H42B  2   -0.051371    0.755856    0.814327    11.00000   -1.20000
AFIX   0
C1S   1   -0.035044    0.889496    0.656368    11.00000    0.16894    0.09773 =
         0.10607    0.06354    0.05891    0.03351
AFIX  33
H1S1  2   -0.090673    0.873112    0.598688    11.00000   -1.50000
H1S2  2    0.040775    0.875405    0.648542    11.00000   -1.50000
H1S3  2   -0.058902    0.841502    0.693948    11.00000   -1.50000
AFIX   0
C2S   1   -0.029305    1.012260    0.700055    11.00000    0.09284    0.12143 =
         0.08636    0.02925    0.02888    0.03084
AFIX  13
H2S   2   -0.001254    1.056322    0.660040    11.00000   -1.20000
AFIX   0
C3S   1    0.048394    1.054067    0.786516    11.00000    0.09220    0.12195 =
         0.08510    0.02485    0.01068    0.00619
AFIX  23
H3S1  2    0.128033    1.069217    0.781111    11.00000   -1.20000
H3S2  2    0.045782    0.998356    0.824275    11.00000   -1.20000
AFIX   0
C4S   1    0.009322    1.162235    0.827101    11.00000    0.09654    0.08153 =
         0.10268    0.02746    0.02268    0.00399
AFIX  23
H4S1  2    0.005648    1.161093    0.888506    11.00000   -1.20000
H4S2  2    0.064440    1.227527    0.828063    11.00000   -1.20000
AFIX   0
C5S   1   -0.108796    1.170456    0.771086    11.00000    0.11830    0.09372 =
         0.08672    0.02745    0.01256   -0.00544
AFIX  23
H5S1  2   -0.105535    1.230324    0.737083    11.00000   -1.20000
H5S2  2   -0.164218    1.183733    0.807674    11.00000   -1.20000
AFIX   0
C6S   1   -0.140128    1.050957    0.708406    11.00000    0.09164    0.16173 =
         0.08680    0.05297    0.02323    0.00312
AFIX  23
H6S1  2   -0.183269    0.998792    0.734177    11.00000   -1.20000
H6S2  2   -0.187849    1.055292    0.649813    11.00000   -1.20000
AFIX   0
HKLF    4


REM  mo_25092_0m_a.res in P-1
REM wR2 = 0.0885, GooF = S = 1.023, Restrained GooF = 1.023 for all data
REM R1 = 0.0341 for 11731 Fo > 4sig(Fo) and 0.0424 for all 13738 data
REM 460 parameters refined using 0 restraints

END

WGHT      0.0328      2.1714

REM Highest difference peak  1.782,  deepest hole -1.584,  1-sigma level  0.078
Q1    1   0.1742  0.3161  0.6062  11.00000  0.05    1.78
Q2    1  -0.0652  0.8059  0.6040  11.00000  0.05    0.91
Q3    1   0.2074  0.3197  0.6788  11.00000  0.05    0.71
Q4    1   0.4549  0.3925  0.6196  11.00000  0.05    0.59
Q5    1   0.4913  0.5240  0.5980  11.00000  0.05    0.55
Q6    1   0.1173  1.0226  0.7585  11.00000  0.05    0.55
Q7    1   0.3708  0.4376  0.5424  11.00000  0.05    0.54
Q8    1  -0.0446  0.9581  0.7330  11.00000  0.05    0.52
Q9    1   0.0636  0.9296  0.7001  11.00000  0.05    0.50
Q10   1   0.1991  0.7165  0.9054  11.00000  0.05    0.48
Q11   1  -0.0342  0.6977  0.9079  11.00000  0.05    0.44
Q12   1  -0.0792  0.9445  0.7051  11.00000  0.05    0.41
Q13   1  -0.1075  0.9522  0.6975  11.00000  0.05    0.41
Q14   1   0.3264  0.7034  0.7714  11.00000  0.05    0.40
Q15   1   0.6178  0.9574  0.8936  11.00000  0.05    0.37
Q16   1   0.0178  1.0845  0.7395  11.00000  0.05    0.37
Q17   1   0.1250  0.6288  0.7778  11.00000  0.05    0.36
Q18   1   0.2977  0.8046  0.5736  11.00000  0.05    0.35
;
_shelx_res_checksum   11799

_shelx_hkl_file
;
  -2   0   0 1272.17   59.19
  -2   0   0 1307.57   59.29
  -2   0   0 1133.79   60.99
   2   0   0 1241.48   61.39
   2   0   0 1194.78   58.69
   2   0   0 1193.38   58.69
  -3   0   0  450.05   24.20
  -3   0   0  436.56   27.30
  -3   0   0  448.06   24.70
  -3   0   0  476.05   24.50
   3   0   0  428.46   27.20
   3   0   0  433.76   23.10
   3   0   0  424.86   23.10
  -4   0   0 1053.69   56.09
  -4   0   0 1058.49   55.29
  -4   0   0 1137.79   59.89
  -4   0   0 1159.58   55.69
   4   0   0 1085.09   53.59
   4   0   0 1079.29   53.59
   4   0   0 1062.29   59.39
  -5   0   0   90.49    5.40
  -5   0   0   91.69    5.50
  -5   0   0   90.19    6.40
  -5   0   0   95.19    5.40
   5   0   0   78.59    4.70
   5   0   0   87.59    4.80
   5   0   0   86.29    6.20
  -6   0   0 3786.82  172.98
  -6   0   0 3637.04  173.08
  -6   0   0 3465.75  172.18
  -6   0   0 3657.93  178.58
   6   0   0 3705.73  178.88
   6   0   0 3197.58  167.58
   6   0   0 3446.16  167.68
  -7   0   0  329.87   17.30
  -7   0   0  356.66   17.40
  -7   0   0  321.77   17.20
  -7   0   0  351.96   19.00
   7   0   0  316.37   15.70
   7   0   0  319.37   15.70
   7   0   0  321.57   18.60
  -8   0   0  711.13   36.60
  -8   0   0  736.93   36.70
   8   0   0  769.82   38.40
  -9   0   0  223.48   15.00
  -9   0   0  213.98   13.20
  -9   0   0  222.08   13.00
  -9   0   0  252.47   13.40
   9   0   0  226.08   14.70
 -10   0   0   -0.10    2.10
 -10   0   0    1.30    1.50
 -10   0   0    0.00    1.70
 -10   0   0    0.80    1.60
  10   0   0   -0.40    1.80
 -11   0   0    5.00    2.30
 -11   0   0    5.40    3.00
 -11   0   0    2.80    1.90
 -11   0   0    4.20    2.00
  11   0   0    6.10    3.00
 -12   0   0   77.39    6.90
 -12   0   0   65.59    6.10
 -12   0   0   86.59    7.30
 -12   0   0   79.19   10.10
 -13   0   0  186.98   15.10
 -13   0   0  183.58   11.80
 -13   0   0  191.08   13.00
  13   0   0  183.08   15.70
 -14   0   0  104.39    7.90
 -14   0   0   97.19   10.00
 -14   0   0   93.39    9.60
 -14   0   0   95.99   13.70
 -15   0   0  124.39   14.30
 -15   0   0  119.69    8.60
 -15   0   0   97.59   10.80
 -16   0   0   12.90    5.50
 -16   0   0   17.00    4.90
 -16   1   0   83.49   11.90
 -16   1   0   80.09    9.50
 -15   1   0   55.79    6.00
 -15   1   0   46.50    6.80
 -15   1   0   37.00    7.60
 -14   1   0   89.39    7.50
 -14   1   0  116.49    9.00
 -14   1   0  102.69   12.00
 -14   1   0   99.79    8.40
  13  -1   0    2.40    2.90
 -13   1   0    6.90    2.70
 -13   1   0    2.20    3.20
 -13   1   0    2.10    2.20
 -13   1   0    2.30    1.90
 -12   1   0   63.39    6.60
 -12   1   0   50.69    7.80
 -12   1   0   70.59    6.10
 -12   1   0   53.79    6.20
  11  -1   0    2.90    2.40
 -11   1   0    1.90    1.50
 -11   1   0    3.20    1.80
 -11   1   0    2.70    1.70
 -11   1   0    0.20    2.40
  10  -1   0  243.98   15.80
 -10   1   0  239.28   16.10
 -10   1   0  247.68   14.10
 -10   1   0  237.08   13.90
 -10   1   0  252.07   14.10
   9  -1   0    3.90    2.50
  -9   1   0    2.10    2.10
  -9   1   0    3.40    1.60
  -9   1   0    3.80    1.80
   7  -1   0   25.00    3.70
  -7   1   0   22.80    2.70
  -7   1   0   24.20    3.10
  -7   1   0   27.90    4.20
  -7   1   0   25.10    2.80
   6  -1   0  188.08   11.50
  -6   1   0  185.78   10.10
  -6   1   0  196.48   10.20
  -6   1   0  203.98   11.80
   5  -1   0   13.90    2.40
  -5   1   0   14.10    1.60
  -5   1   0   10.00    2.20
  -5   1   0   15.70    1.70
   4  -1   0  290.37   15.20
  -4   1   0  292.37   13.90
  -4   1   0  273.17   13.90
  -4   1   0  298.67   15.20
   3  -1   0   45.30    3.30
  -3   1   0   41.10    3.20
  -2   1   0 1111.09   55.59
  -1   1   0  156.18    7.90
  -1   1   0  157.58    7.80
  -1  -1   0   29.90    1.90
  -1  -1   0   28.10    2.10
  -1  -1   0   25.30    1.80
  -1  -1   0   22.70    1.80
   1   1   0   25.30    1.80
   1   1   0   27.20    1.80
   1   1   0   27.30    2.10
  -2  -1   0 1671.63   87.39
  -2  -1   0 1602.64   85.49
  -2  -1   0 1797.22   85.59
   2   1   0 1845.92   85.69
   2   1   0 1793.02   85.59
   2   1   0 1732.73   85.59
   2   1   0 1853.71   87.69
  -3  -1   0 1125.39   56.39
  -3  -1   0 1086.99   56.69
  -3  -1   0 1179.28   56.99
  -3  -1   0 1170.88   59.89
   3   1   0 1127.69   56.19
   3   1   0 1016.10   55.89
   3   1   0 1095.39   59.19
   3   1   0 1038.60   55.99
  -4  -1   0  483.05   22.60
  -4  -1   0  446.26   23.50
  -4  -1   0  493.45   22.80
  -4  -1   0  469.85   22.70
   4   1   0  439.86   22.40
   4   1   0  437.96   22.50
   4   1   0  454.45   23.40
   4   1   0  423.96   22.30
  -5  -1   0 2206.28  105.59
  -5  -1   0 2148.69  105.19
  -5  -1   0 2101.09  109.69
  -5  -1   0 2093.59  104.59
   5   1   0 1926.41  108.69
   5   1   0 2182.28  103.39
   5   1   0 1929.01  102.79
  -6  -1   0  681.63   33.70
  -6  -1   0  666.83   33.40
  -6  -1   0  704.33   35.10
   6   1   0  704.53   33.00
   6   1   0  639.74   32.90
   6   1   0  671.93   34.70
  -7  -1   0 1829.92  102.09
  -7  -1   0 2047.60  110.09
  -7  -1   0 1867.91  102.69
  -7  -1   0 1959.80  101.79
   7   1   0 2006.00   98.39
   7   1   0 2116.09  110.39
   7   1   0 1932.21   98.29
  -8  -1   0    5.60    2.60
  -8  -1   0    8.60    2.40
  -8  -1   0   10.70    2.50
  -8  -1   0   10.90    2.20
   8   1   0   10.60    1.70
   8   1   0   15.80    3.70
   8   1   0   11.90    1.80
  -9  -1   0    1.30    1.60
  -9  -1   0    4.50    2.00
  -9  -1   0   -0.40    1.90
  -9  -1   0    0.20    1.30
   9   1   0    3.70    2.40
   9   1   0    0.30    0.90
   9   1   0    0.00    0.70
 -10  -1   0  217.68   14.00
 -10  -1   0  224.88   14.30
 -10  -1   0  244.18   13.80
 -10  -1   0  233.88   16.20
  10   1   0  248.78   16.10
 -11  -1   0  596.24   31.20
 -11  -1   0  550.44   33.20
 -11  -1   0  578.74   31.30
 -11  -1   0  608.44   30.80
 -12  -1   0    6.20    2.40
 -12  -1   0    8.80    4.20
 -12  -1   0   -0.20    2.30
 -12  -1   0    5.60    2.90
  12   1   0    5.20    3.50
 -13  -1   0  402.66   23.30
 -13  -1   0  399.86   23.00
 -13  -1   0  389.86   25.60
 -13  -1   0  378.46   21.60
 -14  -1   0   -0.10    2.30
 -14  -1   0   -0.10    1.70
 -14  -1   0    2.30    3.20
 -15  -1   0   13.00    3.10
 -15  -1   0   13.00    5.10
 -16  -1   0    5.10    3.40
 -16  -1   0    8.60    4.80
 -16   2   0  214.68   17.30
 -16   2   0  191.68   14.00
 -15   2   0    0.40    3.00
 -15   2   0   -0.50    1.70
 -15   2   0    0.00    2.20
 -15   2   0    3.00    2.40
 -14   2   0   56.09    6.10
 -14   2   0   61.39    6.50
 -14   2   0   44.00    8.10
 -14   2   0   47.60    6.30
 -13   2   0    0.00    1.60
 -13   2   0   -0.70    1.40
 -13   2   0    1.50    2.80
 -13   2   0    1.50    1.70
 -12   2   0   75.79    6.40
 -12   2   0   75.99    9.40
 -12   2   0   78.59    6.30
 -12   2   0   79.39    6.50
 -11   2   0  222.38   16.60
 -11   2   0  269.27   14.80
 -11   2   0  257.77   14.60
 -11   2   0  279.27   15.10
 -10   2   0 1247.08   61.39
 -10   2   0 1218.98   60.89
 -10   2   0 1325.67   63.89
   9  -2   0  117.09    8.80
  -9   2   0  102.19    6.70
  -9   2   0  108.69    6.80
  -9   2   0  107.99    8.80
   8  -2   0  909.71   44.40
  -8   2   0  830.02   42.80
  -8   2   0  784.32   40.50
  -8   2   0  856.21   40.60
   7  -2   0    3.90    2.00
  -7   2   0    4.30    1.00
  -7   2   0    4.90    1.90
  -7   2   0    6.50    1.20
  -6   2   0  275.17   14.20
  -6   2   0  309.57   14.30
  -6   2   0  294.77   16.30
  -5   2   0    6.60    8.40
  -4   2   0 4363.46  210.98
  -2   2   0  104.09    6.00
  -2   2   0  106.29    5.90
   1  -2   0  277.07   17.70
   1  -2   0  319.77   16.10
   1  -2   0  305.97   19.50
   1  -2   0  315.57   15.90
  -1   2   0  321.47   17.90
  -1   2   0  318.37   16.80
  -1   2   0  326.77   16.60
  -1   2   0  310.87   19.30
   0  -2   0   73.09    4.70
   0  -2   0   75.69    4.60
   0  -2   0   83.69    4.50
   0  -2   0   81.89    4.50
   0  -2   0   75.59    4.90
   0   2   0   83.19    5.00
   0   2   0   93.79    4.70
   0   2   0   84.69    4.60
   0   2   0   79.89    4.80
  -1  -2   0   15.40    1.90
  -1  -2   0   30.40    2.70
  -1  -2   0   26.90    2.20
  -1  -2   0   19.30    2.40
  -1  -2   0   17.60    2.10
   1   2   0   21.90    2.20
   1   2   0   21.80    2.20
   1   2   0   27.30    2.90
  -2  -2   0   13.30    2.10
  -2  -2   0   13.60    1.90
  -2  -2   0   15.00    2.00
  -2  -2   0   11.30    1.70
   2   2   0   10.90    1.90
   2   2   0   11.50    1.70
   2   2   0   17.80    2.20
   2   2   0    9.10    1.50
  -3  -2   0 4065.69  189.38
  -3  -2   0 3970.70  186.28
  -3  -2   0 3622.34  185.28
  -3  -2   0 4022.20  185.78
   3   2   0 3809.72  185.28
   3   2   0 3641.24  185.28
   3   2   0 3782.42  188.18
   3   2   0 3825.52  185.28
  -4  -2   0  282.77   14.50
  -4  -2   0  286.77   14.30
  -4  -2   0  251.37   14.20
  -4  -2   0  278.67   15.30
   4   2   0  266.07   15.00
   4   2   0  245.68   14.00
   4   2   0  264.97   14.10
   4   2   0  270.07   14.10
  -5  -2   0 3558.04  175.08
  -5  -2   0 3560.84  169.58
  -5  -2   0 3294.77  169.38
  -5  -2   0 3643.04  170.78
   5   2   0 3318.67  168.38
   5   2   0 3293.37  168.68
   5   2   0 3623.54  168.88
   5   2   0 3255.17  173.38
  -6  -2   0  105.79    8.30
  -6  -2   0  106.59    7.10
  -6  -2   0  107.69    7.30
  -6  -2   0  104.89    6.90
   6   2   0  115.89    6.90
   6   2   0   91.89    6.70
   6   2   0  103.79    6.70
  -7  -2   0  498.75   27.30
  -7  -2   0  510.25   25.70
  -7  -2   0  496.75   25.30
  -7  -2   0  442.96   25.60
   7   2   0  510.45   27.00
   7   2   0  523.35   25.00
   7   2   0  464.85   24.90
  -8  -2   0    5.80    2.80
  -8  -2   0    3.20    1.70
  -8  -2   0    5.50    2.00
   8   2   0    4.50    1.70
   8   2   0    2.30    2.00
   8   2   0    3.10    1.50
  -9  -2   0 1010.30   54.39
  -9  -2   0 1064.99   54.39
  -9  -2   0 1086.19   53.89
  -9  -2   0 1150.38   56.79
   9   2   0 1078.49   52.89
   9   2   0 1125.49   56.09
   9   2   0 1136.79   52.99
 -10  -2   0   76.19    8.20
 -10  -2   0   92.69    7.60
 -10  -2   0   94.69    7.20
 -10  -2   0   81.29    9.90
  10   2   0   73.99    5.50
  10   2   0   74.19    5.50
  10   2   0   73.69    8.80
 -11  -2   0  936.01   51.99
 -11  -2   0 1011.10   49.90
 -11  -2   0  910.71   49.70
 -11  -2   0  964.00   48.70
  11   2   0  973.90   46.70
  11   2   0 1018.10   46.80
 -12  -2   0   16.00    4.20
 -12  -2   0   14.70    4.20
 -12  -2   0   17.50    3.70
 -12  -2   0   26.70    6.60
  12   2   0   11.00    4.20
 -13  -2   0  133.69    9.60
 -13  -2   0  151.28   13.70
 -13  -2   0  115.39   10.50
 -14  -2   0   30.70    4.80
 -14  -2   0   33.20    7.90
 -14  -2   0   25.70    5.50
 -15  -2   0   17.60    6.30
 -15  -2   0   10.30    4.00
 -15  -2   0   20.70    4.00
 -16  -2   0   16.10    5.10
 -16  -2   0   24.80    7.20
 -16   3   0   90.19   10.20
 -16   3   0  107.19   12.90
 -16   3   0  113.69    9.20
 -15   3   0    0.80    1.70
 -15   3   0   -1.80    1.10
 -15   3   0   -0.60    1.70
 -15   3   0    2.80    2.10
 -14   3   0   -1.30    1.40
 -14   3   0    4.40    2.20
 -14   3   0    3.10    2.90
 -14   3   0    1.00    1.60
 -14   3   0   -0.40    1.80
 -13   3   0  103.69    7.50
 -13   3   0   95.49    7.70
 -13   3   0  118.89   10.50
 -13   3   0   93.99    7.50
 -12   3   0  186.28   11.50
 -12   3   0  186.88   14.10
 -12   3   0  193.18   11.40
 -12   3   0  195.28   12.00
 -11   3   0  580.14   29.10
 -11   3   0  563.74   29.10
 -11   3   0  594.64   32.30
 -10   3   0  563.54   28.70
 -10   3   0  604.84   31.90
 -10   3   0  578.54   28.80
  -9   3   0  429.76   21.00
  -9   3   0  438.36   24.00
  -9   3   0  403.86   21.00
  -8   3   0   22.70    2.00
  -8   3   0   21.20    1.90
  -8   3   0   21.00    3.60
  -7   3   0  213.98   10.40
  -7   3   0  206.38   12.90
  -7   3   0  219.58   10.50
  -6   3   0  146.09    9.30
  -5   3   0 3408.46  168.88
  -4   3   0  377.06   19.30
  -4   3   0  364.26   19.00
  -3   3   0 2031.30  105.19
  -3   3   0 2174.88  104.69
   2  -3   0  572.24   34.80
   2  -3   0  599.34   32.80
  -2   3   0  625.34   35.00
  -2   3   0  607.24   29.80
  -2   3   0  554.34   29.50
  -2   3   0  595.74   32.80
   1  -3   0   35.50    2.50
   1  -3   0   37.40    2.80
   1  -3   0   39.30    2.50
   1  -3   0   35.20    3.20
  -1   3   0   44.90    3.00
  -1   3   0   41.90    2.70
  -1   3   0   40.80    3.30
  -1   3   0   35.10    2.60
   0  -3   0   70.39    4.80
   0  -3   0   72.39    4.40
   0  -3   0   64.79    4.40
   0   3   0   75.69    5.10
   0   3   0   69.39    4.80
   0   3   0   71.39    4.50
   0   3   0   68.49    4.40
   0   3   0   74.19    4.60
  -1  -3   0 4115.79  207.68
  -1  -3   0 4388.76  210.98
  -1  -3   0 4467.45  209.38
  -1  -3   0 4415.96  208.48
  -1  -3   0 4151.58  208.58
   1   3   0 4384.66  210.58
   1   3   0 4352.46  207.98
   1   3   0 4262.17  208.98
   1   3   0 4515.15  208.68
   1   3   0 4323.77  208.68
  -2  -3   0    3.90    1.30
  -2  -3   0    3.80    1.60
  -2  -3   0    2.90    1.30
  -2  -3   0    3.00    1.20
  -2  -3   0    6.00    1.60
   2   3   0    5.90    1.50
   2   3   0    5.10    1.90
  -3  -3   0 4586.14  227.48
  -3  -3   0 4689.73  227.68
  -3  -3   0 4731.03  228.28
  -3  -3   0 4851.01  231.58
   3   3   0 4480.25  230.48
   3   3   0 4851.81  227.78
   3   3   0 4842.02  227.88
   3   3   0 4618.64  227.58
  -4  -3   0   48.90    4.10
  -4  -3   0   53.39    4.40
  -4  -3   0   46.90    5.40
  -4  -3   0   51.29    4.30
   4   3   0   50.49    4.90
   4   3   0   44.00    4.00
   4   3   0   41.50    4.00
   4   3   0   50.39    4.20
  -5  -3   0  318.87   17.90
  -5  -3   0  285.67   16.30
  -5  -3   0  307.27   16.80
   5   3   0  281.77   17.30
   5   3   0  294.97   16.30
   5   3   0  325.97   16.50
   5   3   0  316.77   16.50
  -6  -3   0   49.00    5.20
  -6  -3   0   54.99    4.90
  -6  -3   0   47.40    4.40
  -6  -3   0   49.90    7.20
   6   3   0   56.39    6.60
   6   3   0   48.50    4.40
   6   3   0   52.69    4.40
   6   3   0   47.80    4.30
  -7  -3   0  199.68   13.60
  -7  -3   0  179.88   11.90
  -7  -3   0  203.38   11.80
  -7  -3   0  213.78   12.50
   7   3   0  222.38   11.80
   7   3   0  164.18   11.30
   7   3   0  186.38   11.50
   7   3   0  207.48   13.30
  -8  -3   0  182.68   11.70
  -8  -3   0  197.88   14.00
  -8  -3   0  173.78   12.00
  -8  -3   0  209.88   12.70
   8   3   0  197.28   13.50
   8   3   0  187.48   11.40
   8   3   0  197.78   11.60
  -9  -3   0 1279.17   65.29
  -9  -3   0 1240.78   62.29
  -9  -3   0 1309.17   63.19
  -9  -3   0 1300.97   63.39
   9   3   0 1237.18   61.79
   9   3   0 1267.97   64.59
   9   3   0 1245.68   61.79
 -10  -3   0  210.78   13.10
 -10  -3   0  171.38   12.70
 -10  -3   0  165.98   14.20
 -10  -3   0  191.88   12.10
  10   3   0  179.28   11.10
  10   3   0  188.48   11.80
 -11  -3   0  105.89    9.50
 -11  -3   0  122.99    9.50
 -11  -3   0  104.19    8.30
 -11  -3   0  104.89   12.60
  11   3   0  102.79   10.30
  11   3   0  117.89    7.50
  11   3   0  102.29    7.30
 -12  -3   0   23.10    5.00
 -12  -3   0   31.50    4.80
 -12  -3   0   24.20    6.30
  12   3   0   35.00    3.80
  12   3   0   33.00    3.60
 -13  -3   0   15.30    3.60
 -13  -3   0   21.20    5.00
 -13  -3   0   21.50    6.30
 -14  -3   0   -1.00    1.90
 -14  -3   0    6.90    3.40
 -14  -3   0   -0.90    2.90
 -15  -3   0    6.30    4.00
 -15  -3   0    6.90    3.10
 -15  -3   0    1.30    4.10
 -16  -3   0  103.49   12.00
 -16  -3   0  101.19   14.20
 -16   4   0    9.40    2.80
 -16   4   0   16.20    5.80
 -16   4   0   12.90    3.40
 -16   4   0   12.50    5.10
 -15   4   0   68.89    7.00
 -15   4   0   54.49    6.10
 -15   4   0   67.39    6.20
 -15   4   0   62.69   10.40
 -15   4   0   62.89    6.00
 -14   4   0   16.20    3.70
 -14   4   0   20.60    3.70
 -14   4   0   28.70    4.50
 -14   4   0   15.00    3.20
 -14   4   0   19.30    5.20
 -13   4   0  295.27   16.70
 -13   4   0  289.17   15.90
 -13   4   0  262.07   15.60
 -13   4   0  283.17   16.70
 -13   4   0  289.27   19.10
 -12   4   0   39.90    4.30
 -12   4   0   56.09    7.70
 -12   4   0   42.90    4.40
 -11   4   0  365.96   17.90
 -11   4   0  306.27   19.00
 -11   4   0  359.56   21.20
 -10   4   0    1.80    1.00
 -10   4   0   -1.10    1.70
 -10   4   0    0.00    1.30
 -10   4   0    2.00    1.00
  -9   4   0   45.40    5.30
  -9   4   0   43.60    5.80
  -9   4   0   46.20    3.00
  -9   4   0   44.30    3.00
  -8   4   0    0.70    1.60
  -8   4   0   -0.60    1.20
  -7   4   0  954.30   47.30
  -7   4   0  963.30   47.90
  -6   4   0  178.78   11.00
  -6   4   0  177.88   10.80
  -6   4   0  169.08   10.40
  -5   4   0 2777.42  138.79
  -5   4   0 2709.23  138.49
  -4   4   0  309.67   16.70
  -4   4   0  311.27   16.50
   3  -4   0  784.02   47.60
  -3   4   0  819.62   47.70
  -3   4   0  848.72   42.90
  -3   4   0  948.71   50.99
  -3   4   0  940.81   43.20
   2  -4   0   90.09    4.50
   2  -4   0   85.59    5.90
   2  -4   0   76.09    5.30
   2  -4   0   95.49    4.40
  -2   4   0   87.49    6.00
  -2   4   0   87.99    5.50
  -2   4   0   84.19    5.00
  -2   4   0   91.79    5.00
   1  -4   0  756.22   41.50
   1  -4   0  759.82   43.20
   1  -4   0  790.32   42.00
   1  -4   0  811.02   46.20
  -1   4   0  747.93   45.80
  -1   4   0  799.72   42.60
  -1   4   0  826.62   43.40
  -1   4   0  817.22   42.80
   0  -4   0 2961.40  146.79
   0  -4   0 2885.11  149.49
   0  -4   0 2954.90  147.49
   0  -4   0 3078.69  147.29
   0   4   0 2900.71  150.48
   0   4   0 2992.70  147.69
   0   4   0 3163.08  147.99
   0   4   0 3022.90  147.29
   0   4   0 3197.98  150.38
  -1  -4   0 6973.50  343.27
  -1  -4   0 7195.38  341.67
  -1  -4   0 7098.49  345.47
  -1  -4   0 7097.19  341.87
  -1  -4   0 7032.60  342.47
   1   4   0 7587.44  342.97
   1   4   0 7411.86  343.87
   1   4   0 7460.35  341.97
   1   4   0 6963.70  344.87
   1   4   0 6893.11  341.97
  -2  -4   0 1378.56   72.69
  -2  -4   0 1343.87   71.29
  -2  -4   0 1347.47   72.29
  -2  -4   0 1287.77   71.09
  -2  -4   0 1366.16   75.19
   2   4   0 1290.27   71.89
   2   4   0 1227.08   70.59
   2   4   0 1319.97   74.79
  -3  -4   0  650.73   31.60
  -3  -4   0  666.43   31.80
  -3  -4   0  658.83   31.80
  -3  -4   0  635.64   32.20
  -3  -4   0  665.13   32.80
   3   4   0  584.64   31.50
   3   4   0  593.84   31.40
   3   4   0  598.04   32.20
   3   4   0  601.84   31.40
  -4  -4   0  100.09    6.90
  -4  -4   0  101.69    7.90
  -4  -4   0   97.69    6.80
  -4  -4   0   91.29    7.20
  -4  -4   0   88.19    6.60
   4   4   0   87.29    6.50
   4   4   0   97.29    6.80
   4   4   0  100.19    7.60
   4   4   0   88.39    6.60
  -5  -4   0  236.48   13.80
  -5  -4   0  210.98   13.60
  -5  -4   0  258.87   14.30
  -5  -4   0  263.97   15.50
   5   4   0  259.47   14.10
   5   4   0  211.28   14.40
   5   4   0  234.78   13.70
   5   4   0  243.68   13.80
  -6  -4   0  289.17   16.90
  -6  -4   0  247.78   15.10
  -6  -4   0  255.07   15.10
  -6  -4   0  263.97   14.80
   6   4   0  263.87   14.80
   6   4   0  235.58   15.40
   6   4   0  267.37   16.10
   6   4   0  235.38   14.60
  -7  -4   0  311.57   18.30
  -7  -4   0  265.27   16.30
  -7  -4   0  251.97   16.00
   7   4   0  286.57   15.80
   7   4   0  256.67   17.10
   7   4   0  275.57   15.80
   7   4   0  277.47   15.80
  -8  -4   0 1009.00   48.50
  -8  -4   0  952.90   48.50
  -8  -4   0 1004.70   50.49
  -8  -4   0  942.41   47.60
   8   4   0  897.61   47.30
   8   4   0  955.40   47.40
   8   4   0  954.90   49.60
   8   4   0  892.61   47.40
  -9  -4   0   97.09    8.80
  -9  -4   0  119.19    9.20
  -9  -4   0  110.79    8.50
  -9  -4   0  119.49   10.90
   9   4   0  111.29    8.30
   9   4   0  112.09    8.10
   9   4   0  102.29    9.80
 -10  -4   0  303.97   18.60
 -10  -4   0  292.07   18.70
 -10  -4   0  298.07   17.80
 -10  -4   0  291.17   20.60
  10   4   0  316.77   17.40
  10   4   0  272.97   21.70
  10   4   0  317.97   17.30
 -11  -4   0   -2.90    1.70
 -11  -4   0   -0.80    2.80
 -11  -4   0    3.00    3.20
 -11  -4   0    1.90    2.00
  11   4   0    1.40    1.60
  11   4   0   -0.70    1.60
 -12  -4   0   12.00    4.00
 -12  -4   0    6.90    2.80
  12   4   0   12.50    2.70
  12   4   0   12.00    2.60
 -13  -4   0    8.20    5.00
 -13  -4   0    9.70    3.30
 -13  -4   0   11.40    4.20
  13   4   0   10.30    2.30
 -14  -4   0  187.68   15.00
 -14  -4   0  200.28   17.60
 -14  -4   0  180.28   12.90
  14   4   0  180.18    9.60
 -15  -4   0   -2.80    3.40
 -15  -4   0    3.20    3.90
 -16   5   0    3.60    3.70
 -16   5   0   10.70    3.00
 -16   5   0    4.90    2.50
 -16   5   0    5.60    3.90
 -15   5   0  167.58   13.80
 -15   5   0  144.89    9.70
 -15   5   0  130.99   15.30
 -15   5   0  162.48   10.80
 -15   5   0  152.78   10.70
 -15   5   0  139.59   10.70
 -14   5   0   -0.50    2.40
 -14   5   0    2.30    3.10
 -14   5   0   -0.80    1.50
 -14   5   0    2.50    1.80
 -14   5   0   -1.60    1.50
 -14   5   0    0.80    1.60
 -13   5   0  198.68   11.60
 -13   5   0  211.28   15.30
 -13   5   0  209.78   11.80
 -13   5   0  206.08   16.00
 -13   5   0  206.78   13.30
 -12   5   0   27.80    5.50
 -12   5   0   24.60    2.90
 -12   5   0   27.70    4.40
 -12   5   0   25.60    5.50
 -12   5   0   27.00    3.00
 -11   5   0  177.68    9.40
 -11   5   0  179.28   12.80
 -11   5   0  172.48    9.30
 -11   5   0  157.78   12.90
 -11   5   0  174.38   11.60
 -10   5   0   22.10    1.90
 -10   5   0   24.00    4.60
 -10   5   0   27.50    4.50
 -10   5   0   17.50    4.40
 -10   5   0   24.50    2.00
  -9   5   0   42.40    6.20
  -9   5   0   45.80    6.20
  -9   5   0   63.49    6.50
  -8   5   0  876.81   44.30
  -8   5   0  874.61   44.10
  -8   5   0  844.72   43.50
  -6   5   0  929.51   46.40
  -6   5   0  933.91   46.40
  -5   5   0  972.10   48.10
  -4   5   0  122.69    6.10
  -4   5   0  111.39    7.40
  -4   5   0  113.09    6.10
  -4   5   0  124.49    8.10
   3  -5   0    5.70    1.60
   3  -5   0    8.20    1.90
  -3   5   0    5.60    1.20
  -3   5   0    5.60    1.90
  -3   5   0    5.60    1.10
  -3   5   0    4.90    1.50
   2  -5   0  375.96   19.80
   2  -5   0  363.36   18.90
   2  -5   0  399.06   20.70
   2  -5   0  362.56   18.90
  -2   5   0  391.36   19.60
  -2   5   0  409.66   20.00
  -2   5   0  432.66   19.60
  -2   5   0  400.36   20.80
   1  -5   0  769.02   38.20
   1  -5   0  704.53   37.30
  -1   5   0  829.52   38.70
   0  -5   0 1468.35   78.69
   0  -5   0 1532.15   78.09
   0  -5   0 1467.75   81.39
   0  -5   0 1515.75   77.89
   0   5   0 1357.66   80.49
   0   5   0 1544.85   79.09
   0   5   0 1416.06   82.69
   0   5   0 1504.55   78.09
   0   5   0 1601.14   79.49
  -1  -5   0  145.09    9.50
  -1  -5   0  144.59    8.90
  -1  -5   0  129.49    8.20
  -1  -5   0  122.69    8.40
  -1  -5   0  135.19    8.40
   1   5   0  143.39    8.70
   1   5   0  129.19    9.00
   1   5   0  141.39    8.50
   1   5   0  121.09    8.60
   1   5   0  143.39    8.50
  -2  -5   0 1349.96   71.59
  -2  -5   0 1213.48   72.29
  -2  -5   0 1187.38   69.99
  -2  -5   0 1336.57   76.29
  -2  -5   0 1217.48   72.29
   2   5   0 1362.96   72.69
   2   5   0 1268.97   72.39
   2   5   0 1275.17   75.49
  -3  -5   0    2.70    1.60
  -3  -5   0    5.60    2.00
  -3  -5   0    3.70    1.80
  -3  -5   0    1.90    2.10
  -3  -5   0    5.80    2.20
   3   5   0    4.50    1.70
   3   5   0    5.30    1.80
   3   5   0    2.00    1.70
  -4  -5   0   85.99    6.50
  -4  -5   0   84.89    7.00
  -4  -5   0   86.99    8.50
  -4  -5   0   82.09    6.40
  -4  -5   0   79.89    7.00
   4   5   0   77.69    7.00
   4   5   0   80.49    6.40
   4   5   0   81.39    6.50
   4   5   0   76.49    6.20
  -5  -5   0  129.39   10.40
  -5  -5   0  121.69    8.90
  -5  -5   0  150.68   12.40
  -5  -5   0  132.39    9.30
  -5  -5   0  145.29   10.20
   5   5   0  141.39   10.20
   5   5   0  136.49    9.20
   5   5   0  130.89    9.00
   5   5   0  120.59    8.90
  -6  -5   0 1030.30   53.79
  -6  -5   0 1088.49   55.99
  -6  -5   0 1145.29   55.69
  -6  -5   0 1091.09   54.19
  -6  -5   0 1082.69   54.39
   6   5   0 1089.99   53.99
   6   5   0 1136.29   53.89
   6   5   0 1078.89   55.29
   6   5   0 1015.70   53.59
  -7  -5   0  136.59   10.20
  -7  -5   0  140.09   11.60
  -7  -5   0  138.09    9.80
  -7  -5   0  123.09   10.80
  -7  -5   0  140.79   10.00
   7   5   0  134.89    9.50
   7   5   0  137.49    9.80
   7   5   0  142.99   11.20
   7   5   0  128.69    9.50
  -8  -5   0 1024.70   52.69
  -8  -5   0 1103.69   55.59
  -8  -5   0 1100.29   53.69
  -8  -5   0 1073.79   53.39
   8   5   0 1017.20   52.39
   8   5   0  993.20   52.39
   8   5   0 1080.69   54.89
   8   5   0 1004.50   52.29
  -9  -5   0   18.60    4.40
  -9  -5   0   20.30    4.80
  -9  -5   0   24.30    5.70
  -9  -5   0   24.90    4.50
   9   5   0   26.50    4.60
   9   5   0   30.30    4.80
   9   5   0   26.50    4.50
 -10  -5   0   81.59    9.90
 -10  -5   0   85.49   11.30
 -10  -5   0  103.99    9.20
 -10  -5   0  112.09    8.70
  10   5   0  104.99    8.10
  10   5   0  121.49   13.10
  10   5   0  101.19    8.20
 -11  -5   0   83.49    7.60
 -11  -5   0   72.19    9.10
 -11  -5   0   74.59   10.90
  11   5   0   81.39    7.00
  11   5   0   73.59    6.70
 -12  -5   0  337.87   24.50
 -12  -5   0  382.56   23.00
 -12  -5   0  366.66   21.00
  12   5   0  319.97   19.40
  12   5   0  337.67   19.70
 -13  -5   0   53.29    8.50
 -13  -5   0   52.89    9.80
 -13  -5   0   41.80    6.40
  13   5   0   48.40    5.60
  13   5   0   46.10    5.60
 -14  -5   0  172.58   13.10
 -14  -5   0  167.78   14.90
 -14  -5   0  199.68   18.00
  14   5   0  190.48   11.30
 -15  -5   0   29.50    7.10
 -15  -5   0   29.00    8.40
 -16   6   0   49.30    9.10
 -16   6   0   64.69    9.70
 -16   6   0   60.89    6.10
 -16   6   0   70.89    6.60
 -15   6   0  147.19   10.40
 -15   6   0  134.29    8.80
 -15   6   0  130.49   10.00
 -15   6   0  135.69   12.40
 -15   6   0  122.19   14.00
 -15   6   0  128.39    8.60
 -14   6   0   58.39    8.90
 -14   6   0   73.59    9.40
 -14   6   0   59.89    5.00
 -14   6   0   58.49    7.10
 -14   6   0   73.79    5.20
 -13   6   0   33.70    3.10
 -13   6   0   33.80    3.50
 -13   6   0   50.19    7.60
 -13   6   0   35.00    6.80
 -13   6   0   35.50    5.20
 -12   6   0    0.90    0.90
 -12   6   0    1.20    0.80
 -12   6   0    7.30    3.20
 -12   6   0    1.40    1.80
 -12   6   0    2.40    2.40
 -11   6   0   26.60    5.50
 -11   6   0   48.30    6.90
 -11   6   0   35.10    5.30
 -10   6   0  563.14   29.80
 -10   6   0  547.55   30.80
 -10   6   0  549.74   30.50
  -9   6   0  228.28   14.80
  -9   6   0  222.48   14.20
  -9   6   0  223.38   14.50
  -8   6   0 1488.95   72.79
  -8   6   0 1483.55   73.09
  -8   6   0 1467.15   72.99
  -7   6   0  536.55   29.30
  -7   6   0  596.44   29.70
  -7   6   0  540.35   29.40
  -6   6   0  180.08   11.50
  -6   6   0  195.28   12.00
  -5   6   0    2.00    0.80
  -5   6   0    2.30    1.80
  -5   6   0    3.00    0.80
  -5   6   0    1.50    1.30
   4  -6   0  503.75   25.00
  -4   6   0  495.65   23.90
  -4   6   0  503.25   25.00
  -4   6   0  451.15   25.60
  -4   6   0  474.75   23.80
   3  -6   0   42.80    4.80
   3  -6   0   45.20    4.00
  -3   6   0   50.29    4.10
  -3   6   0   40.60    3.50
  -3   6   0   44.20    3.60
  -3   6   0   52.79    4.90
   2  -6   0 2558.24  135.89
   2  -6   0 2310.47  126.59
   2  -6   0 2712.73  131.49
   2  -6   0 2669.63  126.99
  -2   6   0 2557.84  130.39
  -2   6   0 2748.12  130.39
  -2   6   0 2733.93  136.79
  -2   6   0 2673.63  131.29
   1  -6   0  167.68    9.10
   1  -6   0  156.08    9.10
   1  -6   0  145.39   10.00
   1  -6   0  146.29    9.40
  -1   6   0  161.28   10.60
  -1   6   0  164.78    9.50
  -1   6   0  150.88    9.40
  -1   6   0  172.98    9.70
  -1   6   0  157.38   10.40
   0  -6   0 1575.04   89.09
   0  -6   0 1668.23   83.79
   0  -6   0 1568.04   83.79
   0  -6   0 1544.25   84.79
   0   6   0 1533.25   89.99
   0   6   0 1549.54   84.69
   0   6   0 1470.05   84.19
   0   6   0 1601.14   84.39
   0   6   0 1688.53   89.49
  -1  -6   0 1164.28   54.29
   1   6   0 1048.90   55.19
   1   6   0 1110.69   54.39
  -2  -6   0  424.86   22.20
  -2  -6   0  428.36   23.60
  -2  -6   0  386.46   23.30
  -2  -6   0  442.96   22.60
   2   6   0  430.16   22.70
   2   6   0  387.46   21.90
   2   6   0  392.56   22.90
  -3  -6   0  229.48   13.90
  -3  -6   0  238.08   14.30
  -3  -6   0  237.48   13.70
  -3  -6   0  243.38   15.30
  -3  -6   0  221.08   14.70
   3   6   0  224.48   13.70
   3   6   0  216.18   13.50
   3   6   0  214.28   14.40
   3   6   0  244.68   14.10
  -4  -6   0  821.22   41.80
  -4  -6   0  783.42   41.00
  -4  -6   0  789.72   41.10
  -4  -6   0  797.72   42.60
  -4  -6   0  846.42   41.10
   4   6   0  745.63   42.00
   4   6   0  800.62   40.90
   4   6   0  837.52   41.00
   4   6   0  825.52   42.20
  -5  -6   0  383.46   21.60
  -5  -6   0  392.36   21.90
  -5  -6   0  395.56   22.60
  -5  -6   0  393.06   23.30
  -5  -6   0  356.06   21.40
   5   6   0  377.56   21.60
   5   6   0  384.36   21.50
   5   6   0  384.26   21.50
   5   6   0  410.46   23.00
  -6  -6   0 1336.47   67.09
  -6  -6   0 1288.67   65.89
  -6  -6   0 1307.57   65.59
  -6  -6   0 1346.37   67.79
  -6  -6   0 1328.77   65.79
   6   6   0 1310.77   67.09
   6   6   0 1268.27   65.39
   6   6   0 1350.26   65.49
   6   6   0 1369.06   65.59
  -7  -6   0  462.55   28.30
  -7  -6   0  463.15   26.10
  -7  -6   0  496.45   28.00
  -7  -6   0  477.75   26.50
  -7  -6   0  501.55   27.00
   7   6   0  488.45   27.80
   7   6   0  456.25   25.90
   7   6   0  447.46   25.90
   7   6   0  470.75   25.90
  -8  -6   0   76.19   10.20
  -8  -6   0   72.69    8.00
  -8  -6   0   69.19    7.80
  -8  -6   0   83.59    9.10
   8   6   0   52.79    6.80
   8   6   0   67.69    7.40
   8   6   0   58.89    6.90
  -9  -6   0   28.20    4.80
  -9  -6   0   34.40    6.90
  -9  -6   0   37.70    6.20
  -9  -6   0   34.20    5.80
   9   6   0   35.70    5.40
   9   6   0   33.00    5.30
   9   6   0   37.90    5.30
   9   6   0   31.80    6.20
 -10  -6   0  113.59    9.10
 -10  -6   0   79.99    9.70
 -10  -6   0   66.59   10.20
  10   6   0   98.29    8.50
  10   6   0  105.19    8.40
  10   6   0  101.09    8.50
 -11  -6   0  178.38   14.70
 -11  -6   0  211.58   17.20
 -11  -6   0  192.88   13.70
  11   6   0  169.38   12.60
  11   6   0  213.38   13.50
 -12  -6   0  176.28   16.60
 -12  -6   0  188.98   14.60
 -12  -6   0  184.28   14.60
  12   6   0  200.18   12.70
  12   6   0  139.69   11.40
 -13  -6   0  110.09   14.50
 -13  -6   0   92.79   11.70
 -13  -6   0  100.09    9.30
  13   6   0   89.59    8.10
  13   6   0   87.19    7.80
 -14  -6   0   10.60    5.40
 -14  -6   0   23.80    6.40
 -14  -6   0   14.60    5.30
  14   6   0   16.60    3.70
 -16   7   0  125.59    9.80
 -16   7   0  132.39   12.60
 -16   7   0  116.19   14.10
 -16   7   0  148.49   10.50
 -15   7   0   32.70    6.60
 -15   7   0   34.60    7.20
 -15   7   0   32.00    3.60
 -15   7   0   25.20    4.80
 -15   7   0   29.40    3.30
 -14   7   0   31.40    6.40
 -14   7   0   32.20    2.90
 -14   7   0   30.80    3.10
 -14   7   0   24.40    6.20
 -14   7   0   24.50    4.70
 -13   7   0   12.70    3.90
 -13   7   0   10.30    3.40
 -13   7   0   14.00    1.80
 -13   7   0    8.00    3.80
 -13   7   0   15.60    1.90
 -12   7   0   99.09    8.30
 -12   7   0   77.09    9.30
 -12   7   0   85.99    8.50
 -11   7   0  100.79    9.20
 -11   7   0   81.39    9.90
 -11   7   0  110.79    8.80
 -10   7   0  760.82   40.80
 -10   7   0  781.22   40.40
 -10   7   0  775.72   41.10
  -9   7   0    0.50    1.80
  -9   7   0   -0.70    1.60
  -9   7   0    0.60    1.80
  -8   7   0  595.34   31.10
  -8   7   0  583.24   31.10
  -8   7   0  560.54   31.00
  -7   7   0   10.40    2.90
  -7   7   0    7.40    2.80
  -7   7   0   12.10    1.40
  -7   7   0   13.70    1.40
  -6   7   0    0.50    0.70
  -6   7   0    0.00    1.40
  -6   7   0    2.60    0.90
  -6   7   0    0.50    1.40
  -5   7   0  185.28   10.00
  -5   7   0  176.08   11.20
  -5   7   0  199.28   13.60
  -5   7   0  189.78   10.10
   4  -7   0 1346.87   64.59
  -4   7   0 1364.36   63.89
  -4   7   0 1286.77   64.59
   3  -7   0  461.95   25.70
   3  -7   0  496.55   24.80
  -3   7   0  489.55   24.30
  -3   7   0  468.85   24.20
  -3   7   0  455.25   26.90
  -3   7   0  485.75   24.80
   2  -7   0 2326.47  118.19
   2  -7   0 2405.06  117.99
   2  -7   0 2463.75  122.99
   2  -7   0 2594.84  129.99
  -2   7   0 2481.45  123.19
  -2   7   0 2468.25  130.59
  -2   7   0 2171.68  120.79
  -2   7   0 2199.48  121.99
  -2   7   0 2472.05  129.39
   1  -7   0  666.83   31.90
   1  -7   0  628.14   32.00
   1  -7   0  637.04   32.60
   1  -7   0  618.84   33.40
  -1   7   0  661.53   35.10
  -1   7   0  650.63   32.50
  -1   7   0  656.83   32.60
  -1   7   0  622.54   32.60
   0  -7   0  469.35   23.30
   0  -7   0  421.66   23.60
   0  -7   0  422.66   22.60
   0  -7   0  465.15   22.70
   0   7   0  393.86   22.90
   0   7   0  417.96   24.10
   0   7   0  453.05   23.10
   0   7   0  421.46   22.90
  -1  -7   0   70.29    6.30
  -1  -7   0   73.09    6.00
  -1  -7   0   88.69    6.60
  -1  -7   0   77.89    6.50
   1   7   0   72.69    6.90
   1   7   0   77.09    6.10
   1   7   0   67.19    6.00
   1   7   0   75.59    6.70
   1   7   0   72.79    6.00
  -2  -7   0  311.87   17.30
  -2  -7   0  315.07   17.90
  -2  -7   0  300.37   17.80
  -2  -7   0  321.27   17.50
  -2  -7   0  302.37   18.80
   2   7   0  298.27   18.40
   2   7   0  272.77   17.10
   2   7   0  313.47   18.00
  -3  -7   0  845.02   40.90
  -3  -7   0  780.12   42.50
  -3  -7   0  771.12   40.80
  -3  -7   0  721.83   40.80
  -3  -7   0  808.32   41.40
   3   7   0  838.32   41.00
   3   7   0  818.72   41.30
   3   7   0  807.32   40.90
   3   7   0  804.62   42.10
  -4  -7   0  702.03   36.00
  -4  -7   0  646.14   35.10
  -4  -7   0  634.24   36.50
  -4  -7   0  666.23   35.20
  -4  -7   0  667.23   34.90
   4   7   0  689.93   35.40
   4   7   0  602.64   34.70
   4   7   0  687.03   35.10
   4   7   0  727.43   36.70
  -5  -7   0  689.73   36.90
  -5  -7   0  786.52   38.40
  -5  -7   0  761.72   37.20
  -5  -7   0  716.83   37.20
  -5  -7   0  715.43   39.00
   5   7   0  629.94   36.40
   5   7   0  715.23   36.80
   5   7   0  648.74   37.90
   5   7   0  670.33   36.80
  -6  -7   0   36.80    7.00
  -6  -7   0   36.50    5.60
  -6  -7   0   25.00    4.80
  -6  -7   0   37.80    6.00
   6   7   0   40.20    5.90
   6   7   0   36.90    5.70
   6   7   0   36.00    5.50
  -7  -7   0  234.68   15.10
  -7  -7   0  211.08   16.40
  -7  -7   0  218.18   14.40
   7   7   0  222.98   14.40
   7   7   0  214.08   14.40
   7   7   0  200.58   13.90
  -8  -7   0    9.40    3.40
  -8  -7   0    5.10    2.70
  -8  -7   0    4.50    3.30
  -8  -7   0    7.70    3.90
  -8  -7   0   13.00    3.70
   8   7   0    7.40    3.60
   8   7   0    5.30    2.80
   8   7   0    7.20    3.00
  -9  -7   0  126.09   11.00
  -9  -7   0  119.69   14.00
  -9  -7   0  111.29    9.90
   9   7   0  126.69   10.20
   9   7   0  134.99   10.40
 -10  -7   0   65.19    9.10
 -10  -7   0   50.79    9.30
  10   7   0   51.49    7.10
  10   7   0   67.59    8.40
  10   7   0   66.39    8.10
 -11  -7   0  197.98   15.10
 -11  -7   0  229.98   18.80
 -11  -7   0  215.68   16.40
  11   7   0  234.38   15.00
  11   7   0  195.58   14.30
 -12  -7   0   13.20    4.30
 -12  -7   0   12.10    5.90
 -12  -7   0    5.20    3.90
  12   7   0   10.60    3.80
  12   7   0   12.60    3.80
 -13  -7   0  108.29   14.70
 -13  -7   0  143.79   15.00
  13   7   0  134.99   10.50
  13   7   0  113.59    9.80
 -14  -7   0    7.50    8.00
 -14  -7   0   -4.10    2.40
  14   7   0   -1.00    2.00
 -15   8   0    3.60    2.60
 -15   8   0    0.80    3.10
 -14   8   0    4.80    3.50
 -14   8   0    1.20    2.40
 -14   8   0    0.30    2.70
 -13   8   0   30.00    6.40
 -13   8   0   37.20    5.80
 -13   8   0   33.70    6.10
 -12   8   0  130.29   10.80
 -12   8   0  124.69   10.90
 -12   8   0  116.59    9.90
 -11   8   0    0.10    2.10
 -11   8   0    1.50    2.20
 -11   8   0    1.40    2.20
 -10   8   0  283.97   17.80
 -10   8   0  275.07   17.60
 -10   8   0  285.77   17.90
  -9   8   0  156.88   11.10
  -9   8   0  140.39   10.90
  -9   8   0  147.79   11.10
  -8   8   0   21.20    2.10
  -8   8   0   18.00    1.90
  -8   8   0   16.50    4.00
  -8   8   0   20.70    4.10
  -7   8   0   27.60    2.70
  -7   8   0   26.80    2.50
  -7   8   0   30.10    4.50
  -7   8   0   21.60    4.30
  -6   8   0  462.95   22.50
  -6   8   0  463.55   24.30
  -6   8   0  416.26   22.50
  -6   8   0  465.95   25.40
  -5   8   0  678.63   33.10
  -5   8   0  694.83   34.40
  -5   8   0  651.23   33.10
  -5   8   0  658.63   35.50
   4  -8   0  951.30   49.30
   4  -8   0  976.30   48.10
  -4   8   0  949.21   49.50
  -4   8   0  981.50   48.20
  -4   8   0 1009.70   47.60
  -4   8   0  953.80   47.40
   3  -8   0 1239.28   59.39
   3  -8   0 1195.28   57.09
   3  -8   0 1220.08   57.09
   3  -8   0 1265.37   60.89
  -3   8   0 1252.67   61.19
  -3   8   0 1200.28   59.39
  -3   8   0 1228.48   59.09
  -3   8   0 1085.39   58.69
  -3   8   0 1258.37   61.09
   2  -8   0  261.57   15.00
   2  -8   0  247.08   13.70
   2  -8   0  243.58   12.50
   2  -8   0  216.98   12.50
  -2   8   0  254.67   15.20
  -2   8   0  214.48   13.20
  -2   8   0  213.98   14.70
  -2   8   0  235.18   14.40
  -2   8   0  218.58   13.50
   1  -8   0    0.90    1.40
   1  -8   0   -0.60    1.00
   1  -8   0    0.40    1.20
   1  -8   0    1.50    1.70
  -1   8   0   -0.10    1.00
  -1   8   0    0.70    1.30
  -1   8   0    3.50    2.00
  -1   8   0    0.90    1.30
  -1   8   0    0.70    1.70
   0  -8   0    8.50    2.20
   0  -8   0   10.20    2.90
   0  -8   0    7.90    2.40
   0  -8   0    6.40    2.00
   0   8   0    8.90    3.10
   0   8   0    7.60    2.40
   0   8   0   10.90    2.70
   0   8   0    7.50    2.60
   0   8   0    9.80    2.60
   1   8   0 1828.02   92.69
   1   8   0 1939.31   91.49
  -2  -8   0  511.05   27.60
  -2  -8   0  532.15   29.20
  -2  -8   0  493.75   27.00
  -2  -8   0  501.25   27.70
  -2  -8   0  518.65   27.00
   2   8   0  461.55   26.90
   2   8   0  503.15   27.20
   2   8   0  484.95   28.30
   2   8   0  511.55   27.90
  -3  -8   0 1676.73   81.09
  -3  -8   0 1621.64   80.19
  -3  -8   0 1523.45   80.29
  -3  -8   0 1619.24   80.89
  -3  -8   0 1543.35   82.19
   3   8   0 1709.23   80.69
   3   8   0 1632.14   80.49
   3   8   0 1795.32   82.49
  -4  -8   0    1.50    2.00
  -4  -8   0    0.60    2.20
  -4  -8   0    3.30    2.70
  -4  -8   0    6.80    2.80
  -4  -8   0    0.70    3.00
   4   8   0    0.10    2.30
   4   8   0   -0.10    2.00
   4   8   0    6.90    3.10
   4   8   0   -1.50    1.70
  -5  -8   0  238.28   15.30
  -5  -8   0  237.28   15.30
  -5  -8   0  232.98   15.80
  -5  -8   0  223.38   14.70
  -5  -8   0  236.58   17.00
   5   8   0  225.78   15.10
   5   8   0  223.08   14.80
   5   8   0  205.48   14.50
  -6  -8   0  137.99   12.40
  -6  -8   0  154.88   11.10
  -6  -8   0  129.79   10.60
   6   8   0  129.99   10.50
   6   8   0  121.49   10.10
  -7  -8   0   62.69    9.60
  -7  -8   0   81.39    9.00
  -7  -8   0   77.79    9.20
  -7  -8   0   72.49    9.30
   7   8   0   71.49    8.30
   7   8   0   77.49    8.80
   7   8   0   83.29   10.10
  -8  -8   0    1.50    2.80
  -8  -8   0    2.00    3.20
   8   8   0    0.90    2.60
   8   8   0    4.00    3.10
   8   8   0   -2.10    1.50
  -9  -8   0  198.88   16.90
  -9  -8   0  180.38   13.70
  -9  -8   0  172.38   14.50
   9   8   0  187.58   13.60
   9   8   0  187.38   13.80
 -10  -8   0  104.69   13.70
 -10  -8   0  118.89   10.70
 -10  -8   0   99.39   12.00
  10   8   0  143.99   11.10
  10   8   0  126.49   10.90
 -11  -8   0  183.38   15.50
 -11  -8   0  215.48   18.50
  11   8   0  179.18   14.10
  11   8   0  192.98   14.30
 -12  -8   0   42.50    8.10
 -12  -8   0   27.50    7.70
  12   8   0   47.90    7.00
 -13  -8   0    4.30    4.90
 -13  -8   0    5.30    4.00
  13   8   0    1.70    2.70
 -15   9   0   18.60    5.40
 -15   9   0   13.60    4.00
 -15   9   0    9.70    4.20
 -14   9   0   39.10    7.20
 -14   9   0   33.60    5.90
 -14   9   0   32.50    6.40
 -13   9   0  189.08   14.70
 -13   9   0  194.28   14.20
 -13   9   0  216.58   15.50
 -12   9   0    8.30    3.40
 -12   9   0   16.90    4.60
 -12   9   0   10.50    3.70
 -11   9   0  178.08   12.80
 -11   9   0  155.78   12.30
 -11   9   0  154.68   12.30
 -10   9   0   29.50    5.50
 -10   9   0   37.70    2.70
 -10   9   0   37.60    2.80
 -10   9   0   40.60    6.20
 -10   9   0   43.80    6.70
  -9   9   0   19.00    4.20
  -9   9   0    6.20    2.90
  -9   9   0   13.60    1.80
  -9   9   0   12.90    1.90
  -9   9   0   10.70    3.40
  -8   9   0   -1.20    1.60
  -8   9   0    1.30    1.10
  -8   9   0    0.00    1.00
  -8   9   0    4.30    2.60
  -7   9   0  540.45   29.90
  -7   9   0  584.04   31.50
  -7   9   0  578.14   28.10
  -7   9   0  558.54   28.20
  -6   9   0   -0.60    1.50
  -6   9   0    0.10    2.20
  -6   9   0    1.90    1.60
  -6   9   0   -0.70    1.40
   5  -9   0 1054.29   52.79
  -5   9   0 1098.79   54.79
  -5   9   0 1066.29   51.99
  -5   9   0 1076.59   52.09
  -5   9   0 1033.50   52.89
   4  -9   0   14.40    3.10
   4  -9   0   14.90    3.50
  -4   9   0   13.50    3.70
  -4   9   0    9.20    2.90
  -4   9   0   10.50    2.60
  -4   9   0   17.20    4.40
  -4   9   0   14.00    3.10
   3  -9   0  575.64   29.40
   3  -9   0  578.44   27.10
   3  -9   0  542.15   30.60
   3  -9   0  535.55   27.10
  -3   9   0  585.54   31.20
  -3   9   0  558.34   31.20
  -3   9   0  584.04   29.50
  -3   9   0  590.64   29.20
  -3   9   0  512.95   28.90
   2  -9   0    8.00    2.80
   2  -9   0    3.00    1.50
   2  -9   0    4.50    1.90
   2  -9   0    4.70    1.50
  -2   9   0    5.10    2.70
  -2   9   0    2.70    1.80
  -2   9   0    1.60    1.60
  -2   9   0    3.60    2.50
   1  -9   0  917.31   44.20
   1  -9   0  832.02   44.10
   1  -9   0  926.91   46.50
   1  -9   0  965.50   45.50
  -1   9   0  816.42   44.80
  -1   9   0  930.31   45.30
  -1   9   0  900.51   46.60
  -1   9   0  930.91   45.20
  -1   9   0  813.42   46.40
   0  -9   0   33.50    4.70
   0  -9   0   37.90    5.40
   0  -9   0   36.90    4.60
   0  -9   0   28.30    5.00
   0   9   0   32.90    6.10
   0   9   0   37.30    5.00
   0   9   0   28.30    5.10
   0   9   0   31.20    4.80
   0   9   0   42.50    5.70
  -1  -9   0 1781.92   84.69
  -1  -9   0 1708.73   83.79
  -1  -9   0 1560.64   82.89
  -1  -9   0 1726.03   82.99
   1   9   0 1826.62   83.79
   1   9   0 1755.12   85.29
   1   9   0 1590.74   84.29
  -2  -9   0  140.29   10.80
  -2  -9   0  120.19   10.00
  -2  -9   0  133.69   10.00
  -2  -9   0  122.29    9.60
   2   9   0  122.49   10.40
   2   9   0  153.78   10.50
   2   9   0  141.39   10.30
   2   9   0  158.58   11.90
  -3  -9   0 1134.59   64.69
  -3  -9   0 1212.68   62.79
  -3  -9   0 1319.77   63.89
  -3  -9   0 1293.57   63.69
  -3  -9   0 1226.88   62.59
   3   9   0 1341.57   63.39
   3   9   0 1224.08   63.59
   3   9   0 1279.97   64.79
  -4  -9   0   19.70    4.00
  -4  -9   0    8.90    3.20
  -4  -9   0   19.00    5.40
  -4  -9   0    6.50    3.10
  -4  -9   0   13.00    4.00
   4   9   0    6.20    3.40
   4   9   0   11.80    3.50
  -5  -9   0   22.50    5.80
  -5  -9   0   10.00    3.40
  -5  -9   0    5.50    2.90
  -5  -9   0   11.80    3.60
   5   9   0   11.40    3.60
   5   9   0   13.20    4.00
  -6  -9   0   72.29    8.90
  -6  -9   0   71.49    8.80
  -6  -9   0   79.29    9.90
  -6  -9   0   60.99    9.30
  -6  -9   0   81.99    9.40
   6   9   0   70.99    8.60
   6   9   0   89.49    9.60
   6   9   0   69.79    8.20
  -7  -9   0  308.27   23.20
  -7  -9   0  323.17   21.50
  -7  -9   0  337.47   21.40
   7   9   0  351.06   21.40
   7   9   0  383.86   22.00
  -8  -9   0  394.06   27.20
  -8  -9   0  389.86   24.40
  -8  -9   0  400.66   25.10
   8   9   0  402.96   24.40
   8   9   0  418.26   24.80
  -9  -9   0  190.18   15.50
  -9  -9   0  215.78   18.40
   9   9   0  209.28   15.30
   9   9   0  196.58   14.90
 -10  -9   0  185.38   15.50
 -10  -9   0  160.58   18.70
  10   9   0  211.88   14.80
  10   9   0  188.58   14.50
 -11  -9   0   59.89    9.30
 -11  -9   0   59.39   11.40
  11   9   0   60.29    8.10
 -12  -9   0   29.20    7.10
  12   9   0   18.40    5.00
 -13  -9   0   25.50    7.80
 -13  -9   0   12.30    5.40
 -14  10   0    3.10    3.00
 -14  10   0    5.10    3.70
 -14  10   0    3.00    2.80
 -13  10   0  284.37   19.50
 -13  10   0  332.67   20.50
 -13  10   0  289.57   19.90
 -12  10   0    5.60    3.30
 -12  10   0    3.20    2.90
 -12  10   0    3.90    3.00
 -11  10   0   76.89    9.60
 -11  10   0   85.39    9.60
 -11  10   0   94.39    5.50
 -11  10   0   96.39    9.10
 -10  10   0   -1.90    1.50
 -10  10   0    0.80    2.60
 -10  10   0    0.30    0.80
 -10  10   0    0.70    0.90
 -10  10   0   -1.40    1.60
  -9  10   0  224.38   14.80
  -9  10   0  185.68   10.60
  -9  10   0  178.48   10.50
  -9  10   0  193.58   13.10
  -8  10   0   13.90    2.60
  -8  10   0   15.50    4.50
  -8  10   0   21.70    4.40
  -8  10   0   15.60    2.60
  -7  10   0 1218.68   59.79
  -7  10   0 1101.09   57.39
  -7  10   0 1139.79   55.99
  -7  10   0 1161.28   56.09
  -6  10   0    5.60    2.50
  -6  10   0    9.60    2.50
  -6  10   0   11.50    3.80
  -6  10   0    4.50    2.30
   5 -10   0  177.98   11.10
  -5  10   0  165.28   11.10
  -5  10   0  161.68   10.50
  -5  10   0  179.58   13.10
  -5  10   0  148.89   10.30
  -5  10   0  179.18   13.00
   4 -10   0   44.90    5.50
   4 -10   0   30.60    5.50
  -4  10   0   32.00    4.70
  -4  10   0   31.10    4.30
  -4  10   0   39.00    6.20
  -4  10   0   46.50    7.00
  -4  10   0   43.90    5.60
   3 -10   0    5.20    1.20
   3 -10   0    5.30    1.20
   3 -10   0    4.30    2.30
   3 -10   0    1.30    2.20
  -3  10   0    2.30    1.70
  -3  10   0    1.90    1.90
  -3  10   0    0.00    1.60
  -3  10   0    2.40    2.40
  -3  10   0    2.40    2.80
   2 -10   0   86.39    7.10
   2 -10   0   83.79    5.90
   2 -10   0   89.89    8.30
   2 -10   0   68.59    5.80
  -2  10   0   75.29    6.90
  -2  10   0   69.89    8.90
  -2  10   0   86.69    7.10
  -2  10   0   85.19    7.10
  -2  10   0   84.89    9.80
   1 -10   0  240.68   17.80
   1 -10   0  256.27   16.00
   1 -10   0  291.87   16.30
  -1  10   0  263.37   17.70
  -1  10   0  280.07   16.30
  -1  10   0  236.98   15.80
  -1  10   0  273.27   17.50
   0 -10   0  587.74   31.40
   0 -10   0  574.44   32.00
   0 -10   0  579.54   31.10
   0  10   0  600.54   33.80
   0  10   0  606.54   33.40
   0  10   0  649.14   32.50
  -1 -10   0  257.57   14.90
  -1 -10   0  227.68   14.80
  -1 -10   0  219.98   16.40
  -1 -10   0  222.38   15.20
   1  10   0  272.37   17.40
   1  10   0  226.18   15.20
   1  10   0  222.78   16.00
   1  10   0  256.07   15.60
  -2 -10   0  689.73   39.50
  -2 -10   0  743.93   40.30
  -2 -10   0  792.82   39.80
  -2 -10   0  910.91   49.00
   2  10   0  753.32   42.00
   2  10   0  717.03   40.80
   2  10   0  786.42   40.40
  -3 -10   0  207.68   13.70
  -3 -10   0  209.78   14.70
  -3 -10   0  202.98   14.00
  -3 -10   0  194.88   14.30
   3  10   0  198.98   14.60
   3  10   0  209.98   14.20
   3  10   0  194.58   15.20
  -4 -10   0    4.90    2.80
  -4 -10   0    3.30    2.70
  -4 -10   0    8.10    3.10
  -4 -10   0   -0.10    2.70
   4  10   0   -0.30    2.00
   4  10   0    5.80    3.00
   4  10   0    3.90    2.90
  -5 -10   0   26.40    5.10
  -5 -10   0   18.70    4.90
  -5 -10   0   22.50    5.90
  -5 -10   0   26.30    5.40
   5  10   0   11.00    4.10
   5  10   0   17.30    4.40
  -6 -10   0  723.63   39.90
  -6 -10   0  664.63   42.00
  -6 -10   0  744.73   40.00
   6  10   0  700.53   39.40
   6  10   0  774.42   40.20
  -7 -10   0   81.39   10.30
  -7 -10   0   97.59   13.20
   7  10   0   93.09   12.00
   7  10   0  110.19   10.30
  -8 -10   0  360.46   22.90
  -8 -10   0  334.77   25.10
   8  10   0  336.67   21.90
   8  10   0  332.47   22.00
  -9 -10   0   14.10    4.90
  -9 -10   0    2.80    4.80
   9  10   0   22.70    5.30
 -10 -10   0    4.80    3.40
 -10 -10   0   -1.80    2.70
  10  10   0    3.40    3.20
  10  10   0    4.20    2.90
 -11 -10   0    2.00    4.30
 -11 -10   0    5.30    4.00
  11  10   0    0.30    3.20
  11  10   0    2.50    3.10
 -12 -10   0   66.89   12.80
 -12 -10   0   66.89   10.90
  12  10   0   92.79   10.60
  12  10   0   87.69   11.00
 -14  11   0    3.90    3.40
 -14  11   0    3.10    3.10
 -14  11   0    3.60    3.00
 -13  11   0   72.69    9.50
 -13  11   0   83.89   10.00
 -12  11   0   14.90    4.30
 -12  11   0   20.00    5.00
 -12  11   0   21.70    2.40
 -12  11   0   22.60    2.50
 -12  11   0   28.30    5.80
 -11  11   0   34.80    3.50
 -11  11   0   29.60    5.50
 -11  11   0   39.00    3.70
 -11  11   0   34.90    6.40
 -11  11   0   25.50    5.70
 -10  11   0   19.40    4.80
 -10  11   0   25.90    3.20
 -10  11   0   21.50    5.20
 -10  11   0   23.60    4.70
  -9  11   0  179.08   12.90
  -9  11   0  199.98   11.40
  -9  11   0  208.68   15.00
  -8  11   0  238.38   15.60
  -8  11   0  175.48   11.40
  -8  11   0  199.98   13.00
  -8  11   0  185.48   11.40
  -7  11   0  123.99   11.20
  -7  11   0  133.29    8.80
  -7  11   0  131.79    8.90
  -6  11   0  267.37   17.20
  -6  11   0  210.98   13.60
  -6  11   0  235.58   16.60
  -6  11   0  237.68   14.50
  -6  11   0  218.98   14.40
   5 -11   0    0.90    1.70
  -5  11   0   -1.50    1.30
  -5  11   0    2.40    2.80
  -5  11   0    1.50    1.70
  -5  11   0   -0.80    1.60
  -5  11   0   -1.90    2.00
   4 -11   0  129.69    9.50
  -4  11   0  118.89   11.00
  -4  11   0  125.19    9.30
  -4  11   0  140.39   11.80
  -4  11   0  138.19    9.60
  -4  11   0  128.89    9.50
   3 -11   0  130.29    7.10
   3 -11   0  115.79    9.00
   3 -11   0  116.59    6.90
  -3  11   0  131.59    9.60
  -3  11   0  121.09   10.90
  -3  11   0  115.09    9.10
  -3  11   0  134.29   11.40
   2 -11   0  575.34   30.80
   2 -11   0  573.54   29.20
   2 -11   0  529.35   29.10
  -2  11   0  605.64   33.40
  -2  11   0  549.65   30.80
  -2  11   0  606.94   31.20
  -2  11   0  592.24   33.00
  -2  11   0  589.34   31.20
   1 -11   0   14.80    3.20
   1 -11   0   21.70    4.30
   1 -11   0   15.10    3.50
  -1  11   0   11.70    4.20
  -1  11   0   18.50    4.10
  -1  11   0   20.20    5.20
  -1  11   0   21.30    4.40
   0 -11   0  815.72   40.40
   0 -11   0  769.72   39.30
   0 -11   0  774.12   39.10
   0  11   0  692.43   39.80
   0  11   0  759.12   46.20
   0  11   0  734.13   41.40
  -1 -11   0   17.70    4.20
  -1 -11   0   17.50    3.90
  -1 -11   0   13.00    3.70
  -1 -11   0   27.50    6.00
   1  11   0   19.10    4.40
   1  11   0   10.60    4.10
   1  11   0   27.70    5.10
   1  11   0   28.00    5.90
  -2 -11   0    0.10    2.20
  -2 -11   0    8.10    3.40
  -2 -11   0    5.20    2.50
  -2 -11   0    6.20    2.90
   2  11   0   10.90    4.30
   2  11   0    3.20    2.90
   2  11   0    6.50    3.10
   2  11   0    7.50    3.10
  -3 -11   0    3.10    2.60
  -3 -11   0    9.80    3.50
  -3 -11   0    6.30    3.30
   3  11   0    6.70    5.20
   3  11   0    1.00    2.40
   3  11   0    9.60    3.70
  -4 -11   0  474.85   26.90
  -4 -11   0  445.76   27.00
   4  11   0  458.25   27.20
   4  11   0  462.75   27.80
  -5 -11   0   -1.40    3.00
  -5 -11   0    4.20    4.30
   5  11   0    0.10    3.00
  -6 -11   0  626.64   35.80
  -6 -11   0  559.14   37.70
   6  11   0  681.23   36.40
   6  11   0  624.14   35.40
  -7 -11   0   28.90    6.60
  -7 -11   0   28.50    7.80
   7  11   0   27.90    8.20
   7  11   0   31.40    6.40
  -8 -11   0   25.60    6.30
  -8 -11   0   25.80    7.20
   8  11   0   20.50    5.40
   8  11   0   22.80    5.60
  -9 -11   0   16.70    6.50
  -9 -11   0    6.10    4.20
   9  11   0   19.50    5.50
   9  11   0   18.50    5.20
 -10 -11   0   52.59    9.30
 -10 -11   0   60.19   11.20
  10  11   0   74.99    9.90
  10  11   0   83.29   10.80
 -11 -11   0    0.60    3.70
 -11 -11   0    1.30    4.40
  11  11   0    3.40    3.20
  11  11   0    5.60    3.90
 -13  12   0   -2.60    2.00
 -13  12   0   -2.00    1.80
 -12  12   0   18.10    4.50
 -12  12   0   17.40    2.60
 -12  12   0   19.20    5.20
 -12  12   0   13.00    4.50
 -11  12   0   11.50    2.30
 -11  12   0   11.60    4.60
 -11  12   0   10.10    3.80
 -11  12   0   13.10    2.30
 -11  12   0    8.30    3.10
 -10  12   0  181.18   12.90
 -10  12   0  163.28   13.70
 -10  12   0  190.98   11.10
 -10  12   0  190.68   11.20
  -9  12   0   24.50    3.90
  -9  12   0   27.30    4.90
  -9  12   0   40.00    7.10
  -8  12   0  281.47   16.50
  -8  12   0  295.27   17.60
  -8  12   0  286.67   19.90
  -7  12   0   10.50    3.10
  -7  12   0   14.20    3.20
  -7  12   0   13.50    3.10
  -7  12   0   18.70    5.40
  -7  12   0   12.60    4.60
  -6  12   0   10.50    3.00
  -6  12   0    6.60    2.60
  -6  12   0    7.30    3.80
  -6  12   0    7.20    3.80
  -6  12   0   12.00    3.00
   5 -12   0   25.10    4.50
  -5  12   0   20.40    4.00
  -5  12   0   10.40    5.10
  -5  12   0   10.50    4.10
  -5  12   0   14.00    3.40
  -5  12   0   14.00    3.40
   4 -12   0  691.63   36.50
  -4  12   0  697.03   39.60
  -4  12   0  710.73   36.80
  -4  12   0  655.23   38.80
  -4  12   0  687.73   36.50
  -4  12   0  712.83   36.70
   3 -12   0   17.50    2.30
   3 -12   0   20.00    2.40
   3 -12   0   21.90    4.10
  -3  12   0   20.00    5.70
  -3  12   0   25.00    4.90
  -3  12   0   19.40    4.30
  -3  12   0   17.70    4.90
   2 -12   0 1103.79   55.09
   2 -12   0 1098.69   53.29
   2 -12   0 1049.89   52.99
  -2  12   0 1111.49   55.29
  -2  12   0 1096.89   57.79
  -2  12   0 1104.99   55.49
  -2  12   0 1021.80   57.09
   1 -12   0    3.10    2.20
   1 -12   0   -1.30    1.50
   1 -12   0    0.40    2.10
  -1  12   0   -0.20    2.80
  -1  12   0    3.40    3.10
  -1  12   0   -0.30    1.90
  -1  12   0    2.60    2.50
   0 -12   0  101.79    9.10
   0 -12   0  102.49    8.40
   0 -12   0  113.49    8.40
   0  12   0  113.29    9.50
   0  12   0  116.79   12.60
   0  12   0   73.99    9.20
   0  12   0   89.39   11.00
  -1 -12   0    6.00    2.80
  -1 -12   0    7.50    2.90
  -1 -12   0   10.50    3.40
   1  12   0    5.20    3.20
   1  12   0    1.00    2.90
  -2 -12   0  421.06   24.00
   2  12   0  401.16   24.30
   2  12   0  378.46   25.00
  -3 -12   0   13.40    4.50
  -3 -12   0   10.10    3.70
  -3 -12   0   10.00    4.20
   3  12   0   13.50    6.90
   3  12   0    9.90    4.10
  -4 -12   0  265.77   18.10
   4  12   0  259.37   18.20
  -5 -12   0  165.18   13.60
   5  12   0  163.58   14.10
   5  12   0  153.18   13.20
  -6 -12   0  124.89   13.00
   6  12   0  121.59   13.80
   6  12   0  106.59   12.30
  -7 -12   0   75.09   10.10
   7  12   0   65.59    9.60
   7  12   0   64.79    9.40
  -8 -12   0   25.60    7.50
  -8 -12   0    5.10    3.90
   8  12   0   22.20    5.70
   8  12   0   11.00    4.50
  -9 -12   0   14.70    5.70
  -9 -12   0   28.80    8.30
   9  12   0   20.00    6.00
   9  12   0   23.40    6.00
 -10 -12   0   17.80    6.10
 -10 -12   0   18.30    7.50
  10  12   0   22.70    6.50
  10  12   0   10.90    4.80
 -12  13   0  116.89    7.70
 -12  13   0  112.69    9.90
 -12  13   0  126.29   11.40
 -12  13   0   99.59   12.20
 -11  13   0   12.10    3.60
 -11  13   0    8.10    3.50
 -11  13   0   12.60    2.90
 -11  13   0   12.40    2.90
 -11  13   0   17.70    5.50
 -10  13   0  244.28   18.80
 -10  13   0  266.57   15.20
 -10  13   0  249.78   16.30
 -10  13   0  263.47   15.20
  -9  13   0    1.70    1.90
  -9  13   0    0.10    1.60
  -9  13   0    1.70    2.10
  -9  13   0    2.80    3.20
  -8  13   0   42.70    6.00
  -8  13   0   41.00    8.00
  -8  13   0   54.09    6.00
  -8  13   0   52.89    6.10
  -7  13   0   18.50    3.90
  -7  13   0   29.10    6.70
  -7  13   0   30.50    4.70
  -7  13   0   17.20    5.40
  -6  13   0  122.49   10.30
  -6  13   0  128.19    9.80
  -6  13   0  123.39   13.80
  -6  13   0  136.69   12.60
   5 -13   0   92.09    8.10
  -5  13   0   94.29    9.50
  -5  13   0  105.29   12.10
  -5  13   0   89.09    8.00
  -5  13   0  110.79   13.90
   4 -13   0  617.04   33.20
  -4  13   0  547.25   41.90
  -4  13   0  628.64   33.30
  -4  13   0  632.14   33.60
  -4  13   0  614.54   36.20
   3 -13   0  153.78    8.30
   3 -13   0  156.38   11.50
   3 -13   0  159.88    8.30
  -3  13   0  156.58   12.00
  -3  13   0  161.18   11.70
  -3  13   0  159.18   18.00
  -3  13   0  147.59   11.80
   2 -13   0  100.59    7.20
   2 -13   0  100.39    8.90
  -2  13   0  104.79    9.30
  -2  13   0  110.09   18.00
   1 -13   0   20.30    3.60
   1 -13   0   21.90    4.80
   1 -13   0   23.80    4.00
  -1  13   0   17.20    5.40
  -1  13   0   27.50    5.40
   0 -13   0   29.40    4.70
   0 -13   0   35.80    5.20
   0 -13   0   32.60    5.90
   0  13   0   28.20    6.10
   0  13   0   33.10    5.90
  -1 -13   0   58.89    7.40
   1  13   0   90.09   14.40
   1  13   0   54.79    8.70
  -2 -13   0  113.19   10.60
  -2 -13   0  132.79   10.70
  -2 -13   0   97.39   10.50
   2  13   0  125.59   12.80
   2  13   0   97.99   12.20
  -3 -13   0  307.07   19.50
   3  13   0  289.37   19.50
   3  13   0  250.97   19.70
  -4 -13   0   51.19    8.00
   4  13   0   42.60    7.50
   4  13   0   54.39    8.80
  -5 -13   0  176.08   14.00
   5  13   0  156.78   14.40
   5  13   0  142.99   13.10
  -6 -13   0   -0.40    2.80
   6  13   0   -1.50    3.10
   6  13   0    2.80    3.20
  -7 -13   0   10.00    4.40
   7  13   0   10.40    4.70
   7  13   0    9.10    4.30
  -8 -13   0   -0.90    3.30
   8  13   0   -2.20    2.50
   8  13   0   -1.10    3.00
   9  13   0  239.78   18.90
   9  13   0  236.58   19.60
 -11  14   0   35.70    7.40
 -11  14   0   21.20    3.80
 -11  14   0   31.30    5.40
 -11  14   0   25.60    6.10
 -10  14   0   41.10    8.20
 -10  14   0   39.30    6.00
 -10  14   0   37.90    5.60
 -10  14   0   48.10    5.60
  -9  14   0    0.90    2.40
  -9  14   0    3.90    3.40
  -9  14   0    2.70    2.10
  -9  14   0    5.30    2.50
  -8  14   0   30.60    7.00
  -8  14   0   42.10    5.90
  -8  14   0   42.90    5.80
  -8  14   0   45.80    5.90
  -7  14   0  144.69   10.80
  -7  14   0  132.39   10.40
  -7  14   0  141.09   10.80
  -7  14   0  153.08   13.80
  -6  14   0  202.38   16.00
  -6  14   0  174.78   12.70
  -6  14   0  180.58   12.90
  -6  14   0  166.88   12.20
   5 -14   0  165.18   12.20
  -5  14   0  175.08   12.60
  -5  14   0  188.98   15.60
  -5  14   0  192.18   13.20
   4 -14   0   78.19    8.60
  -4  14   0   76.39    8.70
  -4  14   0   68.19    8.30
  -4  14   0   65.69   10.20
   3 -14   0  137.09   10.90
  -3  14   0  169.18   14.00
  -3  14   0  125.99   11.00
   2 -14   0    1.80    2.20
   2 -14   0   -1.10    1.10
  -2  14   0    3.60    3.80
  -2  14   0    3.00    2.50
   1 -14   0   12.30    3.30
   1 -14   0   12.50    3.20
   1 -14   0   19.00    4.80
  -1  14   0   17.50    7.30
  -1  14   0   11.20    4.60
   0 -14   0   -0.70    2.30
   0 -14   0   -0.30    2.00
   0  14   0   -1.20    2.80
   0  14   0    0.00    3.00
  -1 -14   0  479.65   26.50
  -1 -14   0  423.56   25.80
  -1 -14   0  422.56   27.00
   1  14   0  451.15   27.50
   1  14   0  475.55   29.30
  -2 -14   0   17.80    4.90
   2  14   0   12.90    5.50
   2  14   0   13.90    5.20
  -3 -14   0  432.76   25.70
   3  14   0  391.06   25.90
   3  14   0  404.66   27.20
  -4 -14   0    5.90    3.50
   4  14   0    3.80    4.40
   4  14   0   -2.20    2.90
  -5 -14   0   -0.80    2.80
   5  14   0    0.80    2.90
   5  14   0    0.90    3.60
  -6 -14   0    7.60    4.60
   6  14   0    6.40    4.40
   6  14   0    9.50    4.60
  -7 -14   0  119.29   14.20
   7  14   0  144.79   15.90
 -10  15   0   -1.50    2.90
 -10  15   0   -0.50    1.90
 -10  15   0    2.30    2.30
  -9  15   0   27.60    4.80
  -9  15   0   24.10    6.70
  -9  15   0   32.60    5.40
  -8  15   0   20.60    4.50
  -8  15   0   14.50    3.90
  -8  15   0   20.90    6.40
  -7  15   0  126.39   14.70
  -7  15   0  153.28   11.20
  -7  15   0  158.48   11.80
  -6  15   0    4.10    3.60
  -6  15   0   10.90    3.40
  -6  15   0   12.50    4.00
   5 -15   0  152.98   11.00
  -5  15   0  137.29   11.40
  -5  15   0  125.99   10.60
  -5  15   0  159.38   16.90
   4 -15   0   -0.50    1.90
  -4  15   0   -4.40    2.70
   3 -15   0   12.60    4.00
  -3  15   0   19.40    4.70
  -3  15   0    5.60    4.10
   2 -15   0   11.00    2.40
  -2  15   0    6.20    3.90
  -2  15   0    9.00    3.90
   1 -15   0  233.48   14.90
   1 -15   0  258.27   15.00
  -1  15   0  231.28   19.10
  -1  15   0  231.58   17.20
   0 -15   0  108.39   10.40
   0 -15   0  103.89    9.30
   0  15   0   97.29   11.80
   0  15   0  120.59   14.80
  -1 -15   0  435.46   25.10
  -1 -15   0  413.66   30.50
   1  15   0  418.66   28.20
   1  15   0  398.56   26.30
  -2 -15   0   14.60    4.70
   2  15   0   14.50    5.90
   2  15   0   18.80    5.40
  -3 -15   0   10.00    4.50
   3  15   0   11.90    5.40
   3  15   0   11.10    4.50
  -4 -15   0    2.70    3.20
   4  15   0   -0.90    2.70
   4  15   0    0.00    3.60
  -5 -15   0  130.09   14.10
   5  15   0  132.99   15.60
  -6 -15   0   88.69   16.80
   6  15   0   83.49   11.80
   6  15   0   70.99   16.90
  -8  16   0   35.20    5.50
  -8  16   0   47.40   10.80
  -8  16   0   31.00    7.70
  -7  16   0  147.09   10.90
  -7  16   0  136.19   11.60
  -7  16   0  132.39   15.40
  -6  16   0   29.10    7.40
  -6  16   0   42.80    6.80
   5 -16   0   48.60    6.80
  -5  16   0   39.60    6.80
  -5  16   0   45.00    9.00
   4 -16   0   12.70    3.80
  -4  16   0    8.80    3.80
  -4  16   0    6.20    4.80
  -3  16   0  119.89   12.80
  -3  16   0  145.49   16.30
   2 -16   0  178.28   14.10
   2 -16   0  186.78   11.70
   2 -16   0  182.28   10.80
  -2  16   0  199.68   15.30
  -2  16   0  213.88   17.90
   1 -16   0  289.37   17.00
   1 -16   0  268.57   16.60
  -1  16   0  288.17   22.10
  -1  16   0  288.97   20.20
   0 -16   0   82.09    9.10
   0  16   0  100.29   13.70
   0  16   0   96.59   12.00
  -1 -16   0   17.80    4.60
   1  16   0   24.70    7.00
   1  16   0   13.10    5.10
  -2 -16   0    1.20    3.00
   2  16   0    4.50    4.60
   2  16   0    3.70    3.70
  -3 -16   0   15.80    4.90
   3  16   0    6.40    7.40
   3  16   0   17.40    7.50
  -4 -16   0   32.00    7.20
   4  16   0   22.20    7.00
   4  16   0   42.10    8.10
  -5  17   0   16.40    5.10
  -5  17   0   20.00    6.60
  -4  17   0   48.60    8.00
  -4  17   0   41.40    9.10
  -3  17   0   26.50    7.30
  -3  17   0   24.30    6.20
  -2  17   0   96.39   11.90
  -2  17   0   98.89   13.50
   1 -17   0    2.90    2.30
  -1  17   0    3.20    3.90
  -1  17   0   -3.00    3.00
   0 -17   0   22.80    4.70
   0  17   0   15.40    6.20
   1  17  -1   -0.70    2.90
   1  17  -1    7.10    5.00
  -1 -17   1    5.50    3.30
   0  17  -1    2.30    4.60
   0  17  -1   -4.20    2.60
   0 -17   1    1.20    2.30
  -1  17  -1   41.00    7.60
  -1  17  -1   27.80    7.70
   1 -17   1   44.10    5.30
  -2  17  -1  101.69   12.10
  -2  17  -1  113.29   15.20
  -3  17  -1   40.00    9.80
  -3  17  -1   58.69    9.00
  -4  17  -1   97.69   14.40
  -4  17  -1   93.89   11.10
  -5  17  -1   14.00    5.90
  -5  17  -1   21.70    5.90
   4  16  -1  112.39   14.20
   4  16  -1  109.69   13.80
  -4 -16   1   99.69   11.90
   3  16  -1   -3.40    5.40
   3  16  -1   -2.30    3.80
  -3 -16   1    0.00    2.60
   2  16  -1   -4.40    2.00
   2  16  -1    5.60    5.10
  -2 -16   1   -1.10    2.40
   1  16  -1    3.40    4.30
   1  16  -1    4.00    3.50
   0  16  -1  234.88   19.20
   0  16  -1  207.68   16.80
   0 -16   1  231.08   15.00
   0 -16   1  207.88   17.50
  -1  16  -1   -2.20    3.30
  -1  16  -1    1.40    4.80
   1 -16   1    8.60    3.00
   1 -16   1    3.80    2.60
  -2  16  -1  415.36   26.70
  -2  16  -1  345.87   23.20
   2 -16   1  358.46   18.60
   2 -16   1  354.76   18.60
  -3  16  -1   17.00    5.90
  -3  16  -1   23.20    5.70
   3 -16   1   19.20    4.50
  -4  16  -1    7.40    3.60
  -4  16  -1   -0.50    3.40
   4 -16   1   11.30    3.40
  -5  16  -1    7.10    4.70
  -5  16  -1   -1.50    2.40
  -6  16  -1  181.88   16.10
  -6  16  -1  145.09   12.20
  -7  16  -1    0.90    3.60
  -8  16  -1  149.19   11.50
  -8  16  -1  136.89   15.70
   6  15  -1  214.98   17.30
   6  15  -1  196.98   18.70
  -6 -15   1  193.18   16.50
   5  15  -1    5.80    4.60
   5  15  -1   16.10    5.80
  -5 -15   1    8.80    4.10
   4  15  -1   29.10    6.50
   4  15  -1   21.10    6.70
  -4 -15   1   15.90    5.10
   3  15  -1    5.70    3.80
   3  15  -1    1.10    3.40
  -3 -15   1   12.70    4.30
   2  15  -1  367.16   25.80
   2  15  -1  482.55   29.10
  -2 -15   1  408.56   25.20
   1  15  -1    9.30    4.80
   1  15  -1    2.30    4.10
  -1 -15   1    8.40    3.60
  -1 -15   1    4.10    3.50
  -1 -15   1    6.60    3.50
   0  15  -1  484.35   29.80
   0  15  -1  524.35   32.30
   0 -15   1  462.25   27.30
   0 -15   1  529.25   28.10
  -1  15  -1   -1.50    2.80
  -1  15  -1   -2.40    2.60
   1 -15   1    0.80    2.20
   1 -15   1   -0.10    1.70
   1 -15   1    0.20    2.00
  -2  15  -1   37.00    6.70
  -2  15  -1   41.40    8.50
   2 -15   1   29.60    3.80
   2 -15   1   31.60    5.50
   2 -15   1   28.00    3.60
  -3  15  -1   11.50    3.80
  -3  15  -1   -2.60    2.50
   3 -15   1    1.60    2.30
  -4  15  -1   57.99    8.10
  -4  15  -1   60.59   10.20
   4 -15   1   71.29    6.90
  -5  15  -1    7.20    4.10
  -5  15  -1    8.30    3.90
  -6  15  -1  103.19    8.30
  -6  15  -1  103.19   13.00
  -6  15  -1  106.29   10.80
  -7  15  -1   98.09    9.80
  -7  15  -1   99.59   12.50
  -7  15  -1   79.89    7.60
  -8  15  -1   54.09    9.10
  -8  15  -1   43.30    6.30
  -9  15  -1   24.00    6.60
  -9  15  -1   22.20    4.50
 -10  15  -1    1.50    3.40
 -10  15  -1    6.00    2.60
   8  14  -1  232.68   19.40
  -8 -14   1  253.27   19.90
   7  14  -1    1.90    3.30
   7  14  -1    4.50    3.80
  -7 -14   1   -1.10    3.70
   6  14  -1   31.10    7.00
   6  14  -1   38.20    8.00
  -6 -14   1   25.20    6.50
   5  14  -1    2.80    3.70
   5  14  -1   13.20    5.00
  -5 -14   1   -1.80    2.40
   4  14  -1  156.38   14.60
   4  14  -1  147.29   13.40
  -4 -14   1  157.28   13.20
   3  14  -1   46.30    8.70
   3  14  -1   34.80    7.40
  -3 -14   1   38.10    6.90
   2  14  -1  428.16   25.40
   2  14  -1  320.77   22.30
  -2 -14   1  353.86   21.90
  -2 -14   1  310.47   21.90
   1  14  -1  123.79   14.30
   1  14  -1  142.09   12.40
  -1 -14   1  152.18   11.60
   0  14  -1  139.69   12.10
   0  14  -1  165.08   14.10
   0 -14   1  148.79   11.00
   0 -14   1  140.49   11.60
   0 -14   1  147.49   10.70
  -1  14  -1   48.40    8.20
  -1  14  -1   47.50    8.30
   1 -14   1   53.39    6.10
   1 -14   1   45.50    5.60
   1 -14   1   41.30    6.50
  -2  14  -1    3.80    3.50
  -2  14  -1    5.60    2.80
   2 -14   1    1.40    2.00
   2 -14   1    1.60    2.20
   2 -14   1    0.70    1.30
  -3  14  -1  155.88   14.10
  -3  14  -1  162.78   12.40
   3 -14   1  158.78   11.50
  -4  14  -1  121.89    9.90
  -4  14  -1  100.19   12.20
   4 -14   1   95.29    8.30
  -5  14  -1  358.86   26.60
  -5  14  -1  381.06   24.90
  -5  14  -1  368.26   21.00
  -5  14  -1  380.06   22.00
   5 -14   1  351.86   20.80
  -6  14  -1   13.30    4.30
  -6  14  -1   16.60    4.10
  -6  14  -1   12.90    4.90
  -6  14  -1   10.00    3.60
  -7  14  -1  253.47   19.40
  -7  14  -1  274.67   17.00
  -7  14  -1  273.67   16.80
  -8  14  -1   17.20    5.50
  -8  14  -1   20.60    4.10
  -8  14  -1   12.80    3.50
  -9  14  -1   -1.70    2.60
  -9  14  -1   -0.20    1.60
  -9  14  -1    1.10    2.20
 -10  14  -1    1.40    3.40
 -10  14  -1    1.60    2.00
 -10  14  -1    1.90    2.30
 -10  14  -1    3.20    2.10
 -11  14  -1  159.38   14.40
 -11  14  -1  168.88   11.50
 -11  14  -1  170.38   10.90
 -11  14  -1  161.68   14.20
   9  13  -1   23.40    6.40
  -9 -13   1   34.20    7.90
   8  13  -1   24.30    6.30
   8  13  -1   41.40    7.70
  -8 -13   1   21.20    6.10
   7  13  -1    3.90    3.60
   7  13  -1    0.60    2.80
  -7 -13   1    1.00    3.20
   6  13  -1   38.20    7.10
   6  13  -1   45.30    8.30
  -6 -13   1   36.30    7.00
   5  13  -1   90.89   11.00
   5  13  -1  100.09   12.70
  -5 -13   1   85.89   11.00
   4  13  -1  178.48   14.50
   4  13  -1  169.68   14.90
  -4 -13   1  187.68   14.50
   3  13  -1  271.67   19.10
   3  13  -1  271.57   20.00
  -3 -13   1  289.07   18.90
  -3 -13   1  289.47   19.40
   2  13  -1   31.60    6.50
   2  13  -1   26.70    6.40
  -2 -13   1   33.40    5.90
  -2 -13   1   29.00    5.40
   1  13  -1  135.09   11.30
   1  13  -1  103.59   12.40
  -1 -13   1  151.48   11.40
  -1 -13   1  134.19   10.50
  -1 -13   1  125.89   10.00
   0  13  -1   20.80    4.90
   0  13  -1   22.20    6.70
   0 -13   1   31.00    5.00
   0 -13   1   31.40    5.60
   0 -13   1   24.50    4.30
  -1  13  -1    2.60    2.60
   1 -13   1    6.30    2.40
   1 -13   1    6.40    2.90
   1 -13   1    9.20    2.70
  -2  13  -1   -1.10    2.10
  -2  13  -1    0.10    2.30
  -2  13  -1    3.10    3.80
   2 -13   1   -1.30    1.50
   2 -13   1   -3.30    1.30
   2 -13   1    1.10    1.40
  -3  13  -1  823.62   41.70
  -3  13  -1  814.12   45.20
  -3  13  -1  768.22   41.50
   3 -13   1  738.93   40.40
  -4  13  -1   -3.20    2.10
  -4  13  -1    4.10    2.80
  -4  13  -1    2.70    3.70
  -4  13  -1    1.40    2.60
   4 -13   1    3.40    2.20
  -5  13  -1  658.03   34.10
  -5  13  -1  627.34   38.50
  -5  13  -1  590.44   32.90
   5 -13   1  596.34   32.30
  -6  13  -1   18.90    3.90
  -6  13  -1   21.40    3.90
  -6  13  -1   25.50    4.50
  -7  13  -1   -0.50    1.50
  -7  13  -1   -0.10    1.60
  -7  13  -1   -3.70    2.10
  -7  13  -1    0.40    1.50
  -8  13  -1   10.30    2.80
  -8  13  -1   15.00    3.30
  -8  13  -1    2.20    3.50
  -9  13  -1  137.49    9.20
  -9  13  -1  127.39   12.00
  -9  13  -1  125.69    9.70
  -9  13  -1  122.99    9.10
 -10  13  -1   67.59    6.50
 -10  13  -1   60.89   10.20
 -10  13  -1   63.39    6.40
 -10  13  -1   49.99    8.30
 -11  13  -1  243.88   14.30
 -11  13  -1  245.38   14.20
 -11  13  -1  256.07   15.90
 -11  13  -1  255.47   18.30
 -11  13  -1  261.27   18.70
 -12  13  -1   15.20    5.00
 -12  13  -1   10.40    2.30
 -12  13  -1   12.10    3.70
 -12  13  -1   19.40    5.80
  10  12  -1   -1.20    3.20
  10  12  -1   -0.70    2.90
 -10 -12   1   -0.10    3.70
 -10 -12   1    4.90    6.20
   9  12  -1   32.40    7.10
   9  12  -1   25.90    6.30
  -9 -12   1   23.50    6.30
   8  12  -1   33.20    7.20
   8  12  -1   40.70    7.60
  -8 -12   1   38.10    7.60
   7  12  -1   24.40    5.80
   7  12  -1   42.50    8.00
  -7 -12   1   41.00    7.60
   6  12  -1   17.40    5.20
   6  12  -1   16.20    5.60
  -6 -12   1   11.80    4.60
   5  12  -1  549.45   31.70
   5  12  -1  515.65   30.50
  -5 -12   1  487.75   30.20
   4  12  -1   12.30    4.30
  -4 -12   1   23.20    5.60
  -4 -12   1    6.70    4.00
   3  12  -1  367.36   23.10
   3  12  -1  375.76   24.00
  -3 -12   1  381.86   22.50
  -3 -12   1  359.06   22.60
   2  12  -1   31.30    6.00
   2  12  -1   35.20    6.60
  -2 -12   1   34.10    5.90
  -2 -12   1   35.00    6.10
   1  12  -1   14.30    4.30
   1  12  -1   10.70    4.00
  -1 -12   1   18.60    4.40
  -1 -12   1   20.10    4.20
  -1 -12   1   18.60    3.80
   0  12  -1   58.49    8.60
   0  12  -1   72.49   10.30
   0  12  -1   47.00    6.90
   0  12  -1   58.59    7.60
   0 -12   1   64.39    6.90
   0 -12   1   64.09    7.60
   0 -12   1   55.89    6.60
  -1  12  -1  657.93   38.10
  -1  12  -1  689.83   36.70
  -1  12  -1  649.43   36.20
  -1  12  -1  677.93   38.70
   1 -12   1  678.43   34.90
   1 -12   1  688.63   35.90
   1 -12   1  681.83   34.70
  -2  12  -1   84.79   10.30
  -2  12  -1   92.89    8.40
  -2  12  -1   75.99   10.10
   2 -12   1   95.79    6.70
   2 -12   1   97.89    6.90
   2 -12   1   86.29    7.60
  -3  12  -1  958.40   48.00
  -3  12  -1  941.61   48.30
  -3  12  -1  976.30   50.89
  -3  12  -1  942.41   48.40
  -3  12  -1  960.30   51.29
   3 -12   1  887.91   51.89
   3 -12   1  918.41   47.60
   3 -12   1  938.51   44.70
   3 -12   1  951.80   44.70
  -4  12  -1   64.09    7.20
  -4  12  -1   69.19    9.00
  -4  12  -1   52.79    6.20
  -4  12  -1   49.80    6.40
  -4  12  -1   61.29    9.00
   4 -12   1   60.39    9.10
  -5  12  -1   75.99    6.80
  -5  12  -1   77.69    9.70
  -5  12  -1   72.89    6.70
  -5  12  -1   74.99    6.60
  -5  12  -1   79.19   10.10
   5 -12   1   77.59    7.20
  -6  12  -1   30.80    6.60
  -6  12  -1   38.10    5.00
  -6  12  -1   23.10    5.50
  -6  12  -1   28.50    4.40
  -6  12  -1   31.50    4.80
  -7  12  -1  143.89   10.20
  -7  12  -1  140.39    9.90
  -7  12  -1  151.48   12.70
  -7  12  -1  158.98   10.10
  -8  12  -1  122.49    8.70
  -8  12  -1  102.49    7.80
  -8  12  -1   93.49   10.80
  -8  12  -1  110.29    8.50
  -9  12  -1  101.39    8.70
  -9  12  -1  110.79    7.50
  -9  12  -1   85.59   10.40
  -9  12  -1   90.49    7.10
 -10  12  -1  128.39   11.50
 -10  12  -1  118.59    8.10
 -10  12  -1  133.69    8.40
 -10  12  -1  122.29    9.50
 -10  12  -1  125.79   11.50
 -11  12  -1   30.70    3.60
 -11  12  -1   24.30    4.60
 -11  12  -1   35.20    6.50
 -11  12  -1   38.40    4.00
 -12  12  -1    4.00    3.20
 -12  12  -1    4.10    2.60
 -12  12  -1   11.60    2.10
 -12  12  -1    6.00    4.20
 -12  12  -1   10.20    1.90
 -13  12  -1   -0.40    2.40
 -13  12  -1    2.30    2.80
 -13  12  -1    0.30    2.20
  11  11  -1  144.89   12.80
  11  11  -1  152.38   13.50
 -11 -11   1  119.09   16.10
  10  11  -1   20.60    5.70
  10  11  -1   22.30    5.60
 -10 -11   1   20.80    7.70
 -10 -11   1   21.60    6.20
   9  11  -1   11.30    4.30
   9  11  -1    9.40    4.40
  -9 -11   1    7.90    5.20
  -9 -11   1   15.00    5.60
   8  11  -1   13.30    4.60
   8  11  -1   10.50    4.00
  -8 -11   1   -1.20    3.40
  -8 -11   1    1.70    3.60
   7  11  -1  190.08   15.50
  -7 -11   1  224.68   16.70
  -7 -11   1  248.38   19.70
   6  11  -1  115.49   12.30
   6  11  -1   82.29   10.30
  -6 -11   1  108.39   11.90
   5  11  -1  750.12   40.70
   5  11  -1  718.53   39.70
  -5 -11   1  725.53   40.50
  -5 -11   1  702.73   39.70
   4  11  -1  151.88   12.80
   4  11  -1  166.48   12.60
  -4 -11   1  156.38   12.00
  -4 -11   1  153.98   12.30
   3  11  -1  103.29   12.20
   3  11  -1   98.29   11.20
   3  11  -1  121.89   10.10
   3  11  -1  135.69   11.70
  -3 -11   1  119.49    9.90
  -3 -11   1  116.39   10.10
  -3 -11   1  117.79   10.60
   2  11  -1   54.79    8.30
   2  11  -1   49.00    7.70
   2  11  -1   50.69    7.00
   2  11  -1   59.29    7.90
  -2 -11   1   66.59    8.30
  -2 -11   1   51.59    7.70
  -2 -11   1   66.09    7.60
  -2 -11   1   70.19    7.80
   1  11  -1  350.46   20.80
   1  11  -1  319.07   22.10
   1  11  -1  341.47   21.90
   1  11  -1  338.37   20.70
  -1 -11   1  337.87   20.10
  -1 -11   1  369.76   20.20
  -1 -11   1  341.67   20.50
   0  11  -1  445.36   28.30
   0  11  -1  513.65   29.10
   0  11  -1  457.45   27.10
   0 -11   1  535.65   27.30
   0 -11   1  473.35   26.20
   0 -11   1  501.55   26.60
  -1  11  -1  530.65   30.20
  -1  11  -1  597.54   32.30
  -1  11  -1  601.64   30.80
  -1  11  -1  583.24   32.90
   1 -11   1  550.54   29.90
   1 -11   1  546.55   29.00
   1 -11   1  525.05   29.00
  -2  11  -1  187.18   14.30
  -2  11  -1  187.18   13.90
  -2  11  -1  190.28   12.40
  -2  11  -1  170.68   11.60
  -2  11  -1  151.38   11.70
   2 -11   1  188.58   12.40
   2 -11   1  185.38   10.70
   2 -11   1  176.88   10.50
  -3  11  -1   88.69    9.80
  -3  11  -1  101.79   11.60
  -3  11  -1   87.29    7.30
  -3  11  -1   80.19    7.10
  -3  11  -1   86.79    7.00
   3 -11   1   85.79    4.80
   3 -11   1   79.99    4.80
   3 -11   1   72.79    6.60
  -4  11  -1   -1.40    1.30
  -4  11  -1   -0.90    2.10
  -4  11  -1    1.20    1.80
  -4  11  -1    3.50    3.00
   4 -11   1    2.70    1.60
  -5  11  -1   51.39    5.10
  -5  11  -1   58.99    8.10
  -5  11  -1   51.99    5.90
  -5  11  -1   64.09    9.00
   5 -11   1   54.89    5.30
  -6  11  -1  197.08   12.30
  -6  11  -1  202.68   12.60
  -6  11  -1  204.18   14.80
  -7  11  -1   68.29    5.90
  -7  11  -1   67.49    8.50
  -7  11  -1   70.19    6.20
  -8  11  -1  363.26   20.20
  -8  11  -1  386.36   21.40
  -8  11  -1  397.76   23.80
  -8  11  -1  382.16   20.20
  -9  11  -1    4.20    3.00
  -9  11  -1    0.10    1.30
  -9  11  -1   -0.60    1.50
  -9  11  -1   -0.50    1.60
 -10  11  -1  211.68   11.70
 -10  11  -1  210.08   13.80
 -10  11  -1  207.38   11.70
 -10  11  -1  219.08   15.60
 -10  11  -1  194.88   15.10
 -11  11  -1    3.80    1.30
 -11  11  -1    6.20    1.70
 -11  11  -1    3.20    2.90
 -11  11  -1    4.30    2.90
 -11  11  -1   -0.30    1.80
 -12  11  -1   26.30    5.90
 -12  11  -1   19.60    2.30
 -12  11  -1   21.60    2.30
 -12  11  -1   22.50    4.70
 -12  11  -1   14.00    4.50
 -13  11  -1   34.70    6.30
 -13  11  -1   24.20    5.50
 -13  11  -1   33.30    7.00
 -14  11  -1  142.69   13.20
 -14  11  -1  171.98   13.20
 -14  11  -1  158.58   12.90
  12  10  -1   21.60    5.50
 -12 -10   1   38.50    9.20
  11  10  -1   59.49    8.50
  11  10  -1   59.39    9.00
 -11 -10   1   48.70   10.20
 -11 -10   1   70.79   10.70
  10  10  -1   37.90    7.10
  10  10  -1   38.40    7.00
 -10 -10   1   33.50    7.00
 -10 -10   1   35.60    8.90
   9  10  -1  132.29   11.30
  -9 -10   1  112.49   15.30
  -9 -10   1   90.39   11.80
   8  10  -1  411.86   24.50
   8  10  -1  357.56   23.40
  -8 -10   1  366.36   24.30
  -8 -10   1  384.36   27.10
   7  10  -1  210.68   15.30
   7  10  -1  177.58   15.60
  -7 -10   1  189.98   18.50
  -7 -10   1  191.28   16.40
   6  10  -1  198.78   14.90
   6  10  -1  191.98   14.40
  -6 -10   1  222.08   15.40
  -6 -10   1  196.58   15.30
  -6 -10   1  184.18   16.60
  -6 -10   1  215.48   15.30
   5  10  -1   84.69    9.60
   5  10  -1   91.69   10.50
   5  10  -1   61.09    8.40
  -5 -10   1   80.59    9.50
  -5 -10   1  101.29    9.20
  -5 -10   1   86.99    9.20
  -5 -10   1   80.49   10.70
   4  10  -1    6.00    2.80
   4  10  -1    6.90    3.00
  -4 -10   1    7.90    3.20
  -4 -10   1    8.00    3.20
  -4 -10   1    9.70    3.40
   3  10  -1  269.27   16.60
   3  10  -1  238.18   17.60
   3  10  -1  244.48   17.00
  -3 -10   1  277.37   19.00
  -3 -10   1  243.08   16.10
  -3 -10   1  248.68   15.90
  -3 -10   1  250.47   16.60
   2  10  -1  270.07   17.70
   2  10  -1  257.17   18.20
   2  10  -1  276.47   17.00
   2  10  -1  264.57   16.80
  -2 -10   1  274.07   16.40
  -2 -10   1  256.97   16.80
  -2 -10   1  263.67   16.50
  -2 -10   1  277.17   17.90
   1  10  -1   33.20    5.70
   1  10  -1   31.50    6.30
   1  10  -1   43.90    6.10
   1  10  -1   50.09    6.60
  -1 -10   1   46.90    5.80
  -1 -10   1   44.80    6.20
  -1 -10   1   38.70    5.50
   0  10  -1 1174.18   55.39
   0  10  -1 1155.18   57.29
   0  10  -1 1078.09   56.29
   0  10  -1 1117.49   55.09
   0 -10   1 1053.79   53.99
   0 -10   1 1099.39   54.79
   0 -10   1  980.30   53.99
  -1  10  -1   44.60    6.00
  -1  10  -1   59.29    5.80
  -1  10  -1   51.99    6.40
  -1  10  -1   55.79    7.70
  -1  10  -1   70.89    8.60
   1 -10   1   64.89    5.60
   1 -10   1   61.59    5.30
   1 -10   1   74.59    6.90
   1 -10   1   69.79    8.50
  -2  10  -1  579.14   29.80
  -2  10  -1  510.05   29.10
  -2  10  -1  573.44   31.40
  -2  10  -1  583.94   32.10
   2 -10   1  545.85   28.10
   2 -10   1  590.24   31.40
   2 -10   1  552.64   29.20
   2 -10   1  556.04   28.00
  -3  10  -1   26.20    4.00
  -3  10  -1   22.90    3.80
  -3  10  -1   23.10    5.00
  -3  10  -1   19.30    4.70
   3 -10   1   30.40    4.30
   3 -10   1   24.90    2.00
   3 -10   1   18.80    4.30
   3 -10   1   22.30    1.90
  -4  10  -1  208.08   12.20
  -4  10  -1  203.98   14.20
  -4  10  -1  223.88   12.40
  -4  10  -1  186.38   12.00
   4 -10   1  181.58   13.50
   4 -10   1  185.18   11.90
  -5  10  -1  126.19    8.40
  -5  10  -1  100.89    9.80
  -5  10  -1  128.19    8.70
  -5  10  -1  132.79    8.60
  -6  10  -1 1043.70   56.19
  -6  10  -1 1101.39   53.39
  -6  10  -1 1122.09   54.19
  -7  10  -1  139.49   11.00
  -7  10  -1  123.99    9.10
  -7  10  -1  139.49    8.60
  -7  10  -1  128.09    8.40
  -8  10  -1  492.15   26.70
  -8  10  -1  548.65   28.50
  -8  10  -1  571.94   30.50
  -9  10  -1    0.00    1.10
  -9  10  -1    1.00    2.00
  -9  10  -1    1.50    1.20
  -9  10  -1   -0.70    1.80
 -10  10  -1    3.10    1.20
 -10  10  -1    6.00    3.00
 -10  10  -1    7.30    1.50
 -10  10  -1    3.20    2.60
 -10  10  -1    8.80    3.10
 -11  10  -1   31.90    2.80
 -11  10  -1   43.40    6.30
 -11  10  -1   38.40    6.50
 -11  10  -1   36.90    2.80
 -11  10  -1   34.20    6.30
 -12  10  -1  212.28   14.80
 -12  10  -1  207.38   15.70
 -12  10  -1  208.58   14.90
 -13  10  -1   73.79    9.20
 -13  10  -1   86.89   10.50
 -13  10  -1   81.89    9.80
 -14  10  -1   93.29   10.80
 -14  10  -1   93.49   10.10
 -14  10  -1   97.39   11.50
  13   9  -1   12.10    4.50
 -13  -9   1   12.80    5.90
 -13  -9   1   16.80    8.70
  12   9  -1    7.60    3.40
 -12  -9   1    0.70    4.60
 -12  -9   1    6.70    4.10
  11   9  -1    9.70    5.20
  11   9  -1   11.80    4.30
 -11  -9   1   14.50    4.90
 -11  -9   1    2.60    5.10
  10   9  -1  371.66   23.90
  10   9  -1  366.06   23.50
 -10  -9   1  411.56   25.50
 -10  -9   1  390.16   27.60
   9   9  -1  118.89   11.00
  -9  -9   1  128.39   13.60
  -9  -9   1  117.19   14.60
   8   9  -1  621.54   34.90
   8   9  -1  616.54   34.50
  -8  -9   1  620.14   35.00
   7   9  -1   21.60    4.90
   7   9  -1   27.30    5.60
   7   9  -1   27.00    5.40
  -7  -9   1   23.40    5.90
  -7  -9   1   18.70    5.00
  -7  -9   1   24.10    5.00
  -7  -9   1   15.50    5.20
   6   9  -1  114.99    9.60
   6   9  -1   96.79   10.50
   6   9  -1  122.89   10.30
  -6  -9   1  132.39   10.20
  -6  -9   1  126.09   10.60
  -6  -9   1  106.89    9.70
  -6  -9   1   91.39   11.90
   5   9  -1    2.40    2.40
   5   9  -1   -1.50    2.20
  -5  -9   1    0.80    2.10
  -5  -9   1    2.00    2.90
  -5  -9   1   -0.40    1.80
  -5  -9   1   -0.50    1.80
   4   9  -1  351.46   21.10
   4   9  -1  368.46   21.80
  -4  -9   1  364.66   23.40
  -4  -9   1  335.37   21.30
  -4  -9   1  379.76   22.00
  -4  -9   1  377.06   21.10
  -4  -9   1  322.37   20.80
   3   9  -1   31.80    5.20
   3   9  -1   38.20    6.00
   3   9  -1   37.60    6.40
  -3  -9   1   43.80    6.30
  -3  -9   1   31.10    5.30
  -3  -9   1   43.60    6.00
  -3  -9   1   24.10    4.90
   2   9  -1 1217.28   58.99
   2   9  -1 1245.78   60.79
   2   9  -1 1044.10   59.09
   2   9  -1 1201.88   58.89
  -2  -9   1 1094.89   58.29
  -2  -9   1 1181.78   58.29
  -2  -9   1 1230.08   59.79
  -2  -9   1 1161.18   58.89
   1   9  -1  312.77   17.80
   1   9  -1  286.97   18.90
   1   9  -1  311.27   17.70
   1   9  -1  274.37   18.10
  -1  -9   1  313.27   17.50
  -1  -9   1  292.17   18.20
  -1  -9   1  279.27   16.70
  -1  -9   1  273.87   17.00
   0   9  -1  694.83   37.50
   0   9  -1  726.13   37.60
   0   9  -1  692.53   39.20
   0   9  -1  761.32   39.00
   0  -9   1  745.53   37.50
   0  -9   1  741.53   37.00
   0  -9   1  746.23   38.80
  -1   9  -1  157.58   11.00
  -1   9  -1  169.38   11.00
  -1   9  -1  174.88   12.90
  -1   9  -1  197.58   12.90
   1  -9   1  188.28   11.20
   1  -9   1  177.78   10.50
   1  -9   1  174.48   12.30
   1  -9   1  165.88   10.50
  -2   9  -1  133.39    9.00
  -2   9  -1  152.38    9.20
  -2   9  -1  127.59    9.00
  -2   9  -1  138.99   10.50
  -2   9  -1  111.19   10.20
   2  -9   1  133.09    8.80
   2  -9   1  136.09    8.00
   2  -9   1  132.09   10.20
   2  -9   1  126.39    8.00
  -3   9  -1   -1.20    1.20
  -3   9  -1   -0.50    1.30
  -3   9  -1    2.20    2.30
  -3   9  -1    1.00    2.10
  -3   9  -1   -0.80    1.30
   3  -9   1    1.70    1.80
   3  -9   1    1.40    1.50
   3  -9   1   -2.10    0.50
   3  -9   1   -1.10    0.60
  -4   9  -1 1619.44   80.39
  -4   9  -1 1646.84   78.09
  -4   9  -1 1518.05   81.09
  -4   9  -1 1664.03   78.39
   4  -9   1 1611.74   80.09
   4  -9   1 1644.84   78.19
  -5   9  -1  528.65   26.30
  -5   9  -1  512.95   26.30
  -5   9  -1  514.65   28.70
  -5   9  -1  498.75   26.70
  -6   9  -1 1026.10   52.99
  -6   9  -1 1020.20   50.29
  -6   9  -1 1040.10   50.19
  -6   9  -1 1052.19   51.29
  -7   9  -1    5.30    1.60
  -7   9  -1    8.20    2.50
  -7   9  -1    2.30    2.10
  -7   9  -1    4.80    1.60
  -8   9  -1   17.20    2.40
  -8   9  -1   17.70    4.10
  -8   9  -1   20.80    4.00
  -8   9  -1   23.20    2.60
  -9   9  -1   25.40    2.60
  -9   9  -1   23.20    4.60
  -9   9  -1   25.00    5.30
 -10   9  -1   29.30    5.40
 -10   9  -1   22.60    2.30
 -10   9  -1   25.60    4.80
 -10   9  -1   23.70    2.10
 -10   9  -1   23.80    5.10
 -11   9  -1  123.49   10.50
 -11   9  -1  138.19   11.50
 -11   9  -1  144.39   11.00
 -12   9  -1   65.59    8.00
 -12   9  -1   66.89    9.10
 -12   9  -1   74.19    8.90
 -13   9  -1   99.59    8.80
 -13   9  -1  102.69   11.20
 -13   9  -1   84.99   10.30
 -14   9  -1    9.20    3.40
 -14   9  -1   11.40    4.20
 -15   9  -1   11.30    4.60
 -15   9  -1   18.60    4.30
 -15   9  -1    5.20    3.70
  13   8  -1    1.80    2.70
 -13  -8   1   -0.80    3.10
 -13  -8   1   -4.50    2.80
  12   8  -1  202.48   14.30
 -12  -8   1  187.78   17.90
 -12  -8   1  190.88   15.90
  11   8  -1    9.40    3.80
 -11  -8   1   11.00    5.70
 -11  -8   1   15.60    5.30
  10   8  -1  353.26   22.30
  10   8  -1  357.16   22.00
 -10  -8   1  352.56   23.20
 -10  -8   1  346.57   25.20
 -10  -8   1  374.16   22.80
   9   8  -1   38.60    6.20
   9   8  -1   47.80    6.90
   9   8  -1   40.40    6.30
  -9  -8   1   62.19   12.50
  -9  -8   1   35.00    6.10
  -9  -8   1   39.80    8.70
   8   8  -1  212.78   14.20
   8   8  -1  226.78   14.90
   8   8  -1  189.98   13.90
  -8  -8   1  175.08   16.50
  -8  -8   1  218.98   16.90
  -8  -8   1  184.58   14.50
   7   8  -1    2.80    2.90
   7   8  -1    1.80    2.30
   7   8  -1    2.20    2.20
  -7  -8   1   -0.10    1.90
  -7  -8   1    2.10    3.10
  -7  -8   1    0.70    2.10
   6   8  -1   10.00    3.40
   6   8  -1   11.10    3.70
  -6  -8   1   13.70    4.10
  -6  -8   1   11.50    3.30
  -6  -8   1   10.70    3.50
  -6  -8   1    9.90    4.70
   5   8  -1  584.24   33.30
   5   8  -1  560.64   32.80
   5   8  -1  652.23   33.40
  -5  -8   1  622.04   33.20
  -5  -8   1  644.04   33.60
  -5  -8   1  644.94   33.80
  -5  -8   1  584.04   35.10
  -5  -8   1  639.94   34.20
   4   8  -1 1673.73   80.19
   4   8  -1 1583.14   79.89
   4   8  -1 1610.14   80.49
  -4  -8   1 1570.04   81.99
  -4  -8   1 1496.15   79.89
  -4  -8   1 1705.83   80.69
  -4  -8   1 1684.63   80.79
  -4  -8   1 1679.63   79.99
   3   8  -1  971.90   48.10
   3   8  -1  931.51   48.50
   3   8  -1  918.41   47.90
   3   8  -1 1026.30   49.90
  -3  -8   1  800.92   49.10
  -3  -8   1 1002.30   48.80
  -3  -8   1 1001.40   48.60
  -3  -8   1  859.81   47.70
  -3  -8   1  995.60   48.00
   2   8  -1  827.82   43.10
   2   8  -1  798.72   42.30
   2   8  -1  865.51   42.70
   2   8  -1  807.12   43.80
  -2  -8   1  822.12   42.40
  -2  -8   1  849.22   42.20
  -2  -8   1  853.71   43.20
  -2  -8   1  829.32   42.60
   1   8  -1  339.47   19.30
   1   8  -1  302.57   19.40
   1   8  -1  328.57   18.40
   1   8  -1  310.97   18.20
  -1  -8   1  353.16   19.30
  -1  -8   1  313.77   19.10
  -1  -8   1  305.57   17.80
  -1  -8   1  319.77   18.20
   0   8  -1  102.09    8.30
   0   8  -1   96.79    8.60
   0   8  -1   90.49    7.20
   0  -8   1  111.19    7.50
   0  -8   1   99.29    7.00
   0  -8   1   93.49    7.10
   0  -8   1  109.39    8.40
  -1   8  -1  376.96   21.80
  -1   8  -1  418.06   22.10
  -1   8  -1  409.06   23.20
  -1   8  -1  371.56   23.40
  -1   8  -1  399.86   21.80
   1  -8   1  446.36   23.40
   1  -8   1  389.96   21.40
   1  -8   1  452.25   21.50
   1  -8   1  443.46   22.00
  -2   8  -1   83.29    7.50
  -2   8  -1   74.09    6.90
  -2   8  -1   79.49    5.70
  -2   8  -1   72.99    6.40
  -2   8  -1   64.79    5.50
   2  -8   1   66.79    5.40
   2  -8   1   64.69    4.90
   2  -8   1   74.49    5.00
   2  -8   1   84.29    7.10
  -3   8  -1 1115.69   54.59
  -3   8  -1 1108.09   52.69
  -3   8  -1 1085.09   52.59
  -3   8  -1  995.60   52.39
   3  -8   1 1057.49   52.49
   3  -8   1 1114.29   54.29
  -4   8  -1   71.59    6.90
  -4   8  -1   80.59    5.60
  -4   8  -1   78.29    5.60
  -4   8  -1   81.69    5.90
   4  -8   1   79.39    5.80
   4  -8   1   72.29    6.80
  -5   8  -1 1281.97   60.29
  -5   8  -1 1276.97   59.49
  -5   8  -1 1132.79   59.29
  -5   8  -1 1261.27   61.89
  -6   8  -1   28.10    3.90
  -6   8  -1   28.60    4.80
  -6   8  -1   27.90    2.90
  -6   8  -1   25.50    2.90
  -7   8  -1   -2.10    1.30
  -7   8  -1    1.90    1.60
  -7   8  -1   -0.20    0.80
  -7   8  -1    0.10    0.80
  -8   8  -1   22.30    2.00
  -8   8  -1   12.80    3.60
  -8   8  -1   19.70    3.80
  -8   8  -1   19.10    4.10
  -8   8  -1   25.30    2.30
  -9   8  -1  413.76   24.30
  -9   8  -1  419.76   23.80
 -10   8  -1    3.50    2.30
 -10   8  -1    3.50    2.50
 -10   8  -1    0.30    2.10
 -11   8  -1  421.16   24.10
 -11   8  -1  428.46   25.40
 -11   8  -1  414.36   24.70
 -12   8  -1   68.39    9.20
 -12   8  -1   61.99    7.50
 -12   8  -1   79.19    9.30
 -13   8  -1   46.20    7.40
 -13   8  -1   60.09    8.30
 -13   8  -1   48.60    6.50
 -14   8  -1   18.20    5.10
 -14   8  -1   20.20    2.20
 -14   8  -1   11.20    4.40
 -14   8  -1   19.80    4.10
 -15   8  -1   20.80    4.20
 -15   8  -1   20.90    6.00
 -15   8  -1   20.40    2.50
 -15   8  -1   26.40    6.10
  14   7  -1   16.20    3.90
 -14  -7   1   15.00    5.30
 -14  -7   1   10.90    6.60
  13   7  -1    5.00    3.20
  13   7  -1    2.90    2.80
 -13  -7   1   -3.60    2.90
 -13  -7   1    4.40    4.10
  12   7  -1  142.49   11.70
  12   7  -1  174.28   12.50
 -12  -7   1  174.88   14.50
 -12  -7   1  169.88   16.40
  11   7  -1   65.49    7.90
  11   7  -1   73.69    8.40
 -11  -7   1   69.09   11.00
 -11  -7   1   56.99    7.90
 -11  -7   1   69.29    9.50
  10   7  -1  150.08   11.90
  10   7  -1  168.08   12.00
 -10  -7   1  153.18   16.20
 -10  -7   1  145.39   12.00
 -10  -7   1  154.78   15.30
   9   7  -1  229.08   15.30
   9   7  -1  205.68   14.60
  -9  -7   1  213.98   17.50
  -9  -7   1  220.58   15.80
  -9  -7   1  254.27   15.80
   8   7  -1    7.40    2.80
   8   7  -1    4.00    2.30
   8   7  -1    5.50    3.10
   8   7  -1    0.80    2.10
  -8  -7   1    3.70    2.70
  -8  -7   1    3.20    3.20
  -8  -7   1    2.80    2.50
  -8  -7   1    3.50    2.40
  -8  -7   1    8.30    3.70
   7   7  -1   15.90    3.80
   7   7  -1   23.00    4.30
   7   7  -1   24.60    4.70
  -7  -7   1   28.80    6.50
  -7  -7   1   21.10    4.80
  -7  -7   1   21.90    4.20
   6   7  -1  145.39   11.50
   6   7  -1  164.38   11.70
   6   7  -1  164.78   11.60
   6   7  -1  176.98   13.20
  -6  -7   1  165.38   12.10
  -6  -7   1  180.98   13.00
  -6  -7   1  167.68   13.60
  -6  -7   1  175.58   12.10
   5   7  -1 1393.96   74.89
   5   7  -1 1560.24   76.89
   5   7  -1 1490.95   75.49
   5   7  -1 1569.94   75.39
  -5  -7   1 1539.75   75.59
  -5  -7   1 1577.74   77.59
  -5  -7   1 1659.83   76.59
  -5  -7   1 1576.94   75.39
  -5  -7   1 1403.06   75.29
   4   7  -1  797.02   42.70
   4   7  -1  861.91   44.40
   4   7  -1  785.42   43.00
   4   7  -1  861.61   43.00
  -4  -7   1  889.31   43.00
  -4  -7   1  840.42   44.80
  -4  -7   1  835.72   43.10
  -4  -7   1  790.32   43.10
  -4  -7   1  896.11   43.70
   3   7  -1 1458.05   73.89
   3   7  -1 1613.54   74.29
   3   7  -1 1525.65   75.39
  -3  -7   1 1557.74   74.59
  -3  -7   1 1391.16   74.19
  -3  -7   1 1475.15   75.79
  -3  -7   1 1575.64   73.99
   2   7  -1  334.07   19.40
   2   7  -1  320.47   20.40
   2   7  -1  375.76   20.30
   2   7  -1  349.57   19.50
  -2  -7   1  360.86   19.40
  -2  -7   1  385.16   19.90
  -2  -7   1  334.17   19.90
   1   7  -1    2.40    2.00
   1   7  -1    3.40    2.10
   1   7  -1    2.50    1.60
   1   7  -1    2.70    1.70
  -1  -7   1    1.40    1.50
  -1  -7   1    3.00    1.60
  -1  -7   1    1.80    1.50
  -1  -7   1    1.60    1.50
   0   7  -1  152.88    9.60
   0   7  -1  136.49   10.60
   0   7  -1  157.58   11.60
   0  -7   1  156.58   10.50
   0  -7   1  165.18    9.80
   0  -7   1  161.78    9.50
   0  -7   1  157.18    9.60
  -1   7  -1 2596.74  130.09
  -1   7  -1 2581.74  144.49
  -1   7  -1 2660.33  136.39
  -1   7  -1 2530.35  130.89
  -1   7  -1 2540.45  129.29
   1  -7   1 2694.03  128.19
   1  -7   1 2437.36  127.89
   1  -7   1 2305.67  134.69
   1  -7   1 2620.44  129.59
  -2   7  -1    8.90    2.30
  -2   7  -1   10.60    2.20
  -2   7  -1    5.10    2.10
  -2   7  -1    9.50    2.00
   2  -7   1    5.80    1.50
   2  -7   1    7.90    1.70
   2  -7   1    7.60    1.80
   2  -7   1   10.50    2.60
  -3   7  -1 1151.98   56.79
   3  -7   1 1209.18   58.49
  -4   7  -1  155.18    8.70
  -4   7  -1  144.69   10.30
  -4   7  -1  153.08    8.80
  -4   7  -1  159.38    9.30
   4  -7   1  150.58    9.20
   4  -7   1  159.28   10.40
  -5   7  -1  354.86   20.60
  -5   7  -1  387.96   19.60
  -5   7  -1  371.16   18.50
  -5   7  -1  358.36   18.40
  -6   7  -1   36.60    5.40
  -6   7  -1   36.00    4.40
  -6   7  -1   30.30    2.40
  -6   7  -1   32.60    2.60
  -7   7  -1  100.19    7.60
  -7   7  -1   96.99    5.40
  -7   7  -1  106.59    5.50
  -8   7  -1  217.08   13.70
  -8   7  -1  205.58   13.40
  -8   7  -1  227.28   14.50
  -9   7  -1  549.74   29.00
  -9   7  -1  529.45   29.80
  -9   7  -1  530.65   30.60
 -10   7  -1  183.28   12.10
 -10   7  -1  170.98   12.60
 -10   7  -1  185.68   13.20
 -11   7  -1  383.16   22.10
 -11   7  -1  379.86   23.20
 -11   7  -1  405.36   23.90
 -12   7  -1   30.10    2.40
 -12   7  -1   20.40    4.10
 -12   7  -1   20.90    5.10
 -12   7  -1   36.50    6.40
 -12   7  -1   30.80    2.40
 -13   7  -1   -4.30    1.60
 -13   7  -1    0.00    2.50
 -13   7  -1    1.20    0.90
 -13   7  -1    0.50    1.70
 -13   7  -1    0.60    0.90
 -14   7  -1   71.39    5.10
 -14   7  -1   88.09   11.20
 -14   7  -1   76.39   10.40
 -14   7  -1   70.99    5.10
 -14   7  -1   71.49    7.80
 -15   7  -1   60.59    8.40
 -15   7  -1   58.79    9.10
 -15   7  -1   64.69    5.00
 -15   7  -1   49.50    6.20
 -15   7  -1   58.99    6.70
 -15   7  -1   50.99    8.70
 -16   7  -1   39.70    8.20
 -16   7  -1   46.60    5.60
 -16   7  -1   44.80    8.20
  15   6  -1   19.80    3.40
 -15  -6   1   22.20    8.40
 -15  -6   1   19.10    6.30
  14   6  -1    9.40    3.00
  14   6  -1   12.90    3.20
 -14  -6   1   18.50    6.90
 -14  -6   1   24.50    6.20
  13   6  -1  129.69   10.00
  13   6  -1  149.09   10.50
 -13  -6   1  142.59   16.70
 -13  -6   1  128.89   13.80
 -13  -6   1  133.99   11.40
  12   6  -1   16.20    4.20
  12   6  -1   10.00    3.40
 -12  -6   1    7.70    3.40
 -12  -6   1    9.20    4.20
 -12  -6   1   14.40    5.40
  11   6  -1  382.26   22.60
  11   6  -1  416.96   23.10
 -11  -6   1  410.76   27.10
 -11  -6   1  396.46   23.90
  10   6  -1   42.20    5.80
  10   6  -1   38.80    5.80
  10   6  -1   54.99    6.60
 -10  -6   1   37.50    7.60
 -10  -6   1   43.00    7.00
 -10  -6   1   48.60    6.90
   9   6  -1   10.00    3.10
   9   6  -1   16.00    3.80
   9   6  -1   17.90    4.90
   9   6  -1   13.20    3.50
  -9  -6   1   15.30    4.60
  -9  -6   1    8.10    4.00
  -9  -6   1   16.50    3.90
  -9  -6   1   26.30    4.70
  -9  -6   1   15.60    4.20
   8   6  -1   12.60    3.20
   8   6  -1   17.40    3.80
   8   6  -1   22.30    4.10
  -8  -6   1   25.20    5.80
  -8  -6   1   16.50    4.60
  -8  -6   1   27.20    4.70
  -8  -6   1   19.80    4.70
   7   6  -1 1129.09   55.19
   7   6  -1 1065.79   54.99
   7   6  -1 1053.49   55.19
   7   6  -1 1090.69   56.79
  -7  -6   1 1179.48   57.29
  -7  -6   1 1081.19   55.39
  -7  -6   1 1076.89   57.39
  -7  -6   1 1152.88   56.09
  -7  -6   1 1051.09   55.29
   6   6  -1   77.39    7.80
   6   6  -1   77.19    7.00
   6   6  -1   81.69    8.00
   6   6  -1   89.39    7.00
  -6  -6   1   69.19    7.60
  -6  -6   1   80.19    8.20
  -6  -6   1   70.29    8.20
  -6  -6   1   59.99    7.00
  -6  -6   1   62.69    8.20
   5   6  -1 2003.50   95.29
  -5  -6   1 2162.38   95.69
  -5  -6   1 1745.93   95.09
   4   6  -1   13.50    3.00
   4   6  -1   17.70    4.00
   4   6  -1   14.20    3.00
  -4  -6   1   10.00    3.40
  -4  -6   1   16.00    3.40
  -4  -6   1   11.80    2.90
  -4  -6   1   14.20    3.10
  -4  -6   1   26.20    4.40
   3   6  -1   35.70    5.10
   3   6  -1   40.80    5.00
   3   6  -1   35.30    4.90
  -3  -6   1   43.40    5.40
  -3  -6   1   33.90    4.40
  -3  -6   1   31.30    4.50
  -3  -6   1   31.70    5.00
   2   6  -1   47.20    5.60
   2   6  -1   46.10    4.80
   2   6  -1   35.00    5.00
   2   6  -1   40.10    4.70
  -2  -6   1   35.30    4.30
  -2  -6   1   51.39    6.40
  -2  -6   1   41.90    4.80
  -2  -6   1   36.70    4.50
   1   6  -1 3077.39  147.69
   1   6  -1 2993.20  150.78
   1   6  -1 2973.50  153.48
   1   6  -1 2793.42  147.79
  -1  -6   1 2640.14  146.09
  -1  -6   1 2866.41  150.38
  -1  -6   1 3041.40  147.09
  -1  -6   1 2950.80  147.09
   0   6  -1   71.59    5.30
   0   6  -1   74.99    5.50
   0   6  -1   73.69    5.40
   0   6  -1   79.99    6.20
   0   6  -1   71.49    6.50
   0  -6   1   55.19    5.50
   0  -6   1   64.59    5.10
   0  -6   1   61.49    5.00
   0  -6   1   77.59    5.20
  -1   6  -1 3247.07  153.18
  -1   6  -1 3222.28  159.08
  -1   6  -1 3286.07  161.58
  -1   6  -1 2740.43  153.48
  -1   6  -1 3187.68  153.98
   1  -6   1 3012.20  152.08
   1  -6   1 2819.22  157.38
   1  -6   1 3260.27  153.28
   1  -6   1 3200.58  151.98
  -2   6  -1  747.03   36.00
  -2   6  -1  719.43   35.90
  -2   6  -1  751.72   35.90
  -2   6  -1  792.92   37.50
   2  -6   1  747.83   35.90
   2  -6   1  699.93   35.10
   2  -6   1  740.13   35.20
   2  -6   1  675.93   36.90
  -3   6  -1 1659.43   83.29
  -3   6  -1 1621.94   83.69
  -3   6  -1 1593.14   82.29
  -3   6  -1 1627.64   89.99
   3  -6   1 1646.64   84.09
   3  -6   1 1611.94   89.99
  -4   6  -1   45.50    5.20
  -4   6  -1   50.99    4.00
  -4   6  -1   45.00    3.30
  -4   6  -1   45.80    3.20
   4  -6   1   48.70    5.40
  -5   6  -1   73.99    6.10
  -5   6  -1   79.59    5.70
  -5   6  -1   75.49    4.40
  -5   6  -1   76.59    4.30
  -6   6  -1  325.67   18.50
  -6   6  -1  336.37   18.10
  -7   6  -1  559.24   29.10
  -7   6  -1  557.94   29.90
  -7   6  -1  549.05   29.10
  -8   6  -1 1061.09   55.99
  -8   6  -1 1129.69   55.29
  -8   6  -1 1147.09   55.79
  -9   6  -1  285.67   17.00
  -9   6  -1  253.37   16.90
  -9   6  -1  280.77   16.10
 -10   6  -1  130.79   10.30
 -10   6  -1  146.19   10.90
 -10   6  -1  112.69    9.10
 -11   6  -1   34.90    2.60
 -11   6  -1   36.60    6.30
 -11   6  -1   38.10    5.50
 -11   6  -1   32.30    2.60
 -11   6  -1   42.50    6.60
 -12   6  -1   24.00    4.10
 -12   6  -1   25.00    5.70
 -12   6  -1   17.90    2.30
 -12   6  -1   18.70    2.30
 -12   6  -1   31.50    5.90
 -13   6  -1   21.10    2.90
 -13   6  -1   25.60    5.30
 -13   6  -1   26.00    3.00
 -13   6  -1   21.90    4.10
 -13   6  -1   28.30    6.00
 -14   6  -1  173.98   14.70
 -14   6  -1  188.18   15.00
 -14   6  -1  179.88   11.80
 -14   6  -1  182.18   10.70
 -14   6  -1  184.58   10.80
 -14   6  -1  181.78   11.90
 -15   6  -1    3.30    1.90
 -15   6  -1    1.40    1.50
 -15   6  -1    2.80    1.90
 -15   6  -1    3.80    2.20
 -15   6  -1    1.70    3.30
 -15   6  -1    6.10    3.70
 -16   6  -1   54.39    5.60
 -16   6  -1   34.90    7.30
 -16   6  -1   41.30    8.70
 -15  -5   1  181.08   15.80
 -15  -5   1  199.28   18.50
  14   5  -1    3.10    2.30
 -14  -5   1    7.20    4.60
 -14  -5   1    5.10    3.20
 -14  -5   1    5.00    5.00
  13   5  -1  294.87   16.30
  13   5  -1  268.67   16.00
 -13  -5   1  231.28   20.40
 -13  -5   1  297.87   19.70
 -13  -5   1  278.37   18.10
  12   5  -1    3.80    2.20
  12   5  -1   -1.00    1.80
 -12  -5   1    2.20    2.50
 -12  -5   1    2.80    3.80
  11   5  -1    3.90    2.10
  11   5  -1    5.70    2.40
 -11  -5   1    2.10    2.70
 -11  -5   1    5.90    2.70
 -11  -5   1    4.00    3.50
  10   5  -1   20.60    3.90
  10   5  -1   17.80    3.70
  10   5  -1   21.70    5.40
 -10  -5   1   17.20    4.20
 -10  -5   1   24.90    5.00
 -10  -5   1   17.40    5.70
 -10  -5   1   21.70    4.30
   9   5  -1  407.56   24.10
   9   5  -1  441.66   24.40
   9   5  -1  471.65   25.10
  -9  -5   1  479.95   25.20
  -9  -5   1  384.06   26.20
  -9  -5   1  453.85   27.40
  -9  -5   1  484.25   26.00
   8   5  -1   22.70    4.20
   8   5  -1   17.00    3.50
   8   5  -1   16.10    3.70
   8   5  -1   22.00    5.20
  -8  -5   1   21.50    4.40
  -8  -5   1   24.10    4.60
  -8  -5   1   14.70    3.40
  -8  -5   1   21.10    5.10
   7   5  -1  493.45   27.50
   7   5  -1  485.25   25.70
   7   5  -1  468.25   25.70
   7   5  -1  468.75   26.00
  -7  -5   1  473.55   26.00
  -7  -5   1  497.55   26.60
  -7  -5   1  464.95   27.80
  -7  -5   1  482.05   26.20
   6   5  -1  613.34   31.00
   6   5  -1  551.34   30.70
   6   5  -1  547.55   31.40
   6   5  -1  623.64   32.50
  -6  -5   1  581.74   31.10
  -6  -5   1  608.44   31.50
  -6  -5   1  599.64   31.20
  -6  -5   1  630.54   33.10
   5   5  -1  237.98   13.40
   5   5  -1  228.78   14.40
   5   5  -1  215.68   13.40
   5   5  -1  219.68   13.30
  -5  -5   1  207.38   14.50
  -5  -5   1  220.18   13.40
  -5  -5   1  221.48   13.50
  -5  -5   1  224.48   13.50
   4   5  -1  192.18   11.40
   4   5  -1  179.68   11.00
   4   5  -1  166.78   11.70
   4   5  -1  172.58   10.90
  -4  -5   1  183.78   12.30
  -4  -5   1  187.98   11.30
  -4  -5   1  190.98   11.40
  -4  -5   1  158.98   10.80
   3   5  -1  280.37   16.40
   3   5  -1  278.07   15.50
   3   5  -1  272.97   15.70
   3   5  -1  275.37   15.50
  -3  -5   1  253.87   16.30
  -3  -5   1  266.67   15.70
  -3  -5   1  284.77   15.50
  -3  -5   1  302.17   16.10
  -3  -5   1  283.07   15.70
   2   5  -1  675.33   32.80
   2   5  -1  645.54   33.60
   2   5  -1  696.83   32.80
   2   5  -1  679.23   33.20
  -2  -5   1  609.34   32.70
  -2  -5   1  619.24   32.60
  -2  -5   1  611.14   33.70
  -2  -5   1  659.73   32.60
  -2  -5   1  654.03   33.00
   1   5  -1  564.74   27.20
   1   5  -1  511.45   27.40
   1   5  -1  534.35   27.00
   1   5  -1  548.55   28.10
  -1  -5   1  501.55   26.90
  -1  -5   1  561.94   27.60
  -1  -5   1  521.45   26.80
  -1  -5   1  533.75   27.00
   0   5  -1 3517.75  167.48
   0   5  -1 3399.66  161.98
   0   5  -1 3439.96  161.68
   0   5  -1 3133.79  163.98
   0   5  -1 3561.74  161.08
   0  -5   1 3213.08  160.98
   0  -5   1 3058.79  163.78
   0  -5   1 3047.60  160.08
   0  -5   1 3229.38  160.38
  -1   5  -1 1503.25   71.29
  -1   5  -1 1513.55   70.79
  -1   5  -1 1388.56   75.39
  -1   5  -1 1344.27   71.69
   1  -5   1 1222.68   69.39
   1  -5   1 1395.86   69.79
   1  -5   1 1319.07   74.99
   1  -5   1 1269.87   69.89
  -2   5  -1  725.33   33.20
   2  -5   1  616.14   32.30
   2  -5   1  668.33   34.20
   2  -5   1  725.03   33.20
  -3   5  -1  164.48    8.70
  -3   5  -1  162.68   10.00
  -3   5  -1  172.98    8.70
  -3   5  -1  163.38    9.10
   3  -5   1  157.48    9.90
   3  -5   1  166.08    9.20
  -4   5  -1 1104.09   54.89
  -4   5  -1 1093.49   59.99
  -4   5  -1 1169.98   64.29
  -4   5  -1 1100.39   54.59
  -5   5  -1  392.76   20.70
  -5   5  -1  401.96   21.10
  -6   5  -1 2225.78  120.29
  -6   5  -1 2224.78  122.99
  -6   5  -1 2517.95  121.49
  -7   5  -1  240.08   14.50
  -7   5  -1  218.98   13.80
  -7   5  -1  239.38   13.60
  -8   5  -1  733.93   36.20
  -8   5  -1  702.83   37.10
  -8   5  -1  701.93   37.30
  -9   5  -1   24.00    3.70
  -9   5  -1   23.40    1.70
  -9   5  -1   26.10    4.80
 -10   5  -1    7.50    3.00
 -10   5  -1    5.70    1.20
 -10   5  -1    3.50    1.10
 -10   5  -1    6.70    2.20
 -11   5  -1    3.80    2.50
 -11   5  -1    1.60    1.70
 -11   5  -1   -0.20    0.90
 -11   5  -1    1.90    1.00
 -12   5  -1  157.28    9.50
 -12   5  -1  167.68   10.90
 -12   5  -1  176.88   13.30
 -12   5  -1  170.88    9.70
 -13   5  -1   42.50    7.30
 -13   5  -1   30.00    3.80
 -13   5  -1   32.30    4.60
 -13   5  -1   33.70    4.30
 -13   5  -1   25.20    4.30
 -14   5  -1  220.18   12.50
 -14   5  -1  212.38   12.50
 -14   5  -1  226.68   13.00
 -14   5  -1  200.68   14.30
 -14   5  -1  188.28   15.80
 -14   5  -1  185.38   15.90
 -15   5  -1   32.50    4.30
 -15   5  -1   29.00    4.20
 -15   5  -1   25.70    6.80
 -15   5  -1   26.30    6.00
 -15   5  -1   19.00    3.50
 -15   5  -1   24.10    3.80
 -16   5  -1   11.00    4.70
 -16   5  -1   19.50    3.80
 -16   5  -1   13.60    2.70
 -16   5  -1    9.90    5.00
 -15  -4   1  206.38   15.80
 -15  -4   1  206.58   18.80
 -15  -4   1  234.98   17.30
  14   4  -1    6.70    1.50
  14   4  -1    8.20    1.60
 -14  -4   1    1.30    3.40
 -14  -4   1    9.00    5.20
  13   4  -1   68.99    5.40
 -13  -4   1   62.69   10.20
 -13  -4   1   77.99    8.50
  12   4  -1   35.90    4.60
  12   4  -1   32.20    4.30
 -12  -4   1   39.20    6.60
 -12  -4   1   35.40    7.90
 -12  -4   1   38.30    5.80
  11   4  -1  265.27   14.80
  11   4  -1  278.07   18.30
  11   4  -1  246.58   14.70
 -11  -4   1  255.97   16.60
 -11  -4   1  247.98   16.70
 -11  -4   1  233.18   18.10
 -11  -4   1  237.08   15.70
  10   4  -1   52.79    5.80
  10   4  -1   47.80    5.60
 -10  -4   1   42.40    6.60
 -10  -4   1   58.79    8.20
 -10  -4   1   53.89    6.50
 -10  -4   1   46.00    7.70
   9   4  -1  177.58   11.60
   9   4  -1  183.88   13.70
   9   4  -1  195.68   11.80
  -9  -4   1  181.38   14.20
  -9  -4   1  181.78   12.20
  -9  -4   1  185.38   12.60
  -9  -4   1  180.18   12.80
   8   4  -1  762.82   37.50
   8   4  -1  736.13   37.40
   8   4  -1  664.83   38.60
   8   4  -1  761.72   39.60
  -8  -4   1  729.83   38.40
  -8  -4   1  793.42   38.40
  -8  -4   1  684.53   37.70
  -8  -4   1  757.62   40.10
   7   4  -1  122.29    9.80
   7   4  -1  129.79    9.00
   7   4  -1  122.09    8.70
   7   4  -1  134.09    8.80
  -7  -4   1  133.09    9.10
  -7  -4   1  124.39    9.00
  -7  -4   1  129.59   10.40
  -7  -4   1  117.89    9.10
   6   4  -1  317.07   18.90
   6   4  -1  342.87   17.90
   6   4  -1  303.77   17.60
   6   4  -1  295.97   17.80
  -6  -4   1  317.07   17.90
  -6  -4   1  328.17   18.00
  -6  -4   1  338.27   19.50
  -6  -4   1  328.27   18.30
   5   4  -1   29.50    4.60
   5   4  -1   30.10    4.00
   5   4  -1   34.20    4.20
   5   4  -1   29.40    3.80
  -5  -4   1   29.70    4.00
  -5  -4   1   31.30    4.80
  -5  -4   1   36.40    4.30
  -5  -4   1   30.90    4.00
   4   4  -1  469.95   24.60
   4   4  -1  435.76   24.30
   4   4  -1  463.45   25.30
   4   4  -1  480.65   24.40
  -4  -4   1  491.55   24.60
  -4  -4   1  506.35   24.80
  -4  -4   1  438.26   24.40
  -4  -4   1  501.25   25.80
   3   4  -1  464.55   25.10
   3   4  -1  461.55   24.30
   3   4  -1  476.85   24.30
   3   4  -1  457.95   24.40
  -3  -4   1  517.95   25.60
  -3  -4   1  441.86   24.20
  -3  -4   1  503.65   24.60
   2   4  -1 2611.54  135.19
   2   4  -1 2711.43  132.69
   2   4  -1 2668.03  133.19
   2   4  -1 2673.33  131.99
  -2  -4   1 2562.64  135.49
  -2  -4   1 2675.93  132.49
  -2  -4   1 2700.93  132.49
  -2  -4   1 2509.75  132.79
  -2  -4   1 2653.83  131.59
   1   4  -1   -0.80    1.00
   1   4  -1    0.70    1.20
   1   4  -1    4.50    1.70
   1   4  -1    0.00    1.10
  -1  -4   1   -1.90    0.90
  -1  -4   1    1.20    1.00
  -1  -4   1   -1.80    0.90
  -1  -4   1    1.00    1.10
   0   4  -1 2048.20  105.19
   0   4  -1 2275.17  107.89
   0   4  -1 2166.48  104.99
   0   4  -1 2196.18  104.19
   0   4  -1 2070.19  108.89
   0  -4   1 2030.00  104.09
   0  -4   1 2186.58  104.99
   0  -4   1 1977.80  106.89
   0  -4   1 2055.49  103.89
  -1   4  -1  196.18   10.60
  -1   4  -1  186.98    9.80
  -1   4  -1  198.18    9.90
  -1   4  -1  196.58    9.70
   1  -4   1  176.58    9.60
   1  -4   1  176.38    9.60
   1  -4   1  173.28    9.50
   1  -4   1  186.28   10.50
  -2   4  -1  198.38   10.40
  -2   4  -1  212.78   11.50
  -2   4  -1  192.18   10.50
  -2   4  -1  230.58   10.50
   2  -4   1  208.18   11.40
   2  -4   1  191.08   10.50
  -3   4  -1    2.50    0.60
  -3   4  -1    2.30    0.60
  -3   4  -1    2.10    1.20
  -3   4  -1    3.10    1.00
   3  -4   1    2.60    1.20
  -4   4  -1 2235.78  113.99
  -4   4  -1 2256.17  112.29
  -5   4  -1  269.17   14.90
  -5   4  -1  273.47   14.70
  -6   4  -1 1400.26   80.99
  -6   4  -1 1425.16   76.69
  -7   4  -1  107.89    8.40
  -7   4  -1  119.99    7.60
  -8   4  -1   27.10    2.00
  -8   4  -1   29.40    3.80
  -8   4  -1   27.20    1.90
  -9   4  -1    4.10    2.30
  -9   4  -1    4.20    1.10
  -9   4  -1    1.60    1.40
 -10   4  -1  252.47   15.80
 -10   4  -1  230.28   12.30
 -10   4  -1  231.28   13.60
 -10   4  -1  224.58   12.30
 -11   4  -1  286.37   15.00
 -11   4  -1  266.67   18.10
 -11   4  -1  289.07   15.10
 -11   4  -1  275.97   15.90
 -12   4  -1  144.29   11.90
 -12   4  -1  135.79    8.60
 -12   4  -1  138.39    9.10
 -12   4  -1  124.49    9.30
 -13   4  -1  212.78   16.10
 -13   4  -1  226.28   13.10
 -13   4  -1  208.38   12.70
 -13   4  -1  217.68   12.90
 -14   4  -1  113.09    8.20
 -14   4  -1  106.99    7.90
 -14   4  -1  119.99    8.50
 -14   4  -1  122.79   11.60
 -15   4  -1    3.50    1.90
 -15   4  -1    1.20    1.40
 -15   4  -1    2.90    3.00
 -15   4  -1    1.10    1.90
 -16   4  -1    0.30    1.30
 -16   4  -1   -0.50    1.80
 -16   4  -1   -1.90    2.60
 -16  -3   1   59.89   10.60
 -16  -3   1   45.20    8.40
 -15  -3   1   56.09    9.90
 -15  -3   1   56.29    7.80
 -15  -3   1   64.29    9.00
 -14  -3   1   18.90    5.80
 -14  -3   1   15.40    4.50
 -14  -3   1   17.50    4.20
 -13  -3   1   -0.30    2.10
 -13  -3   1    0.70    2.10
 -13  -3   1   -2.10    2.80
  12   3  -1  149.29    8.90
  12   3  -1  152.28    8.90
 -12  -3   1  145.89   13.30
 -12  -3   1  150.38   11.80
 -12  -3   1  151.98   11.70
 -12  -3   1  150.58   10.90
  11   3  -1   72.29    5.90
  11   3  -1   85.29    6.00
 -11  -3   1   77.39    8.40
 -11  -3   1   72.89    8.40
 -11  -3   1   83.09    7.20
 -11  -3   1   74.09   10.20
  10   3  -1 1389.46   68.69
  10   3  -1 1441.06   72.09
  10   3  -1 1461.55   68.79
 -10  -3   1 1308.27   70.49
 -10  -3   1 1302.57   72.19
 -10  -3   1 1561.54   70.89
 -10  -3   1 1475.95   70.19
   9   3  -1    6.70    2.60
   9   3  -1    9.40    3.30
   9   3  -1    6.60    2.30
  -9  -3   1    7.80    2.70
  -9  -3   1    9.30    3.50
  -9  -3   1    6.10    3.00
  -9  -3   1    7.40    3.70
   8   3  -1  965.20   49.20
   8   3  -1 1008.10   49.30
   8   3  -1 1035.20   51.49
  -8  -3   1  974.60   50.09
  -8  -3   1 1060.39   50.59
  -8  -3   1 1017.80   51.09
  -8  -3   1  963.80   51.69
   7   3  -1   42.60    4.60
   7   3  -1   44.80    5.00
   7   3  -1   33.10    4.90
   7   3  -1   45.30    4.00
  -7  -3   1   45.70    5.10
  -7  -3   1   29.40    4.20
  -7  -3   1   41.00    5.70
   6   3  -1   33.00    3.80
   6   3  -1   29.00    3.60
   6   3  -1   25.20    4.00
   6   3  -1   17.90    3.00
  -6  -3   1   21.80    3.30
  -6  -3   1   23.80    3.60
  -6  -3   1   20.40    3.80
  -6  -3   1   25.30    3.50
   5   3  -1    7.20    2.10
   5   3  -1    8.40    2.30
   5   3  -1   11.60    2.40
   5   3  -1   10.50    2.30
  -5  -3   1   11.00    2.40
  -5  -3   1   10.20    2.80
  -5  -3   1    6.30    1.90
  -5  -3   1    9.20    2.40
   4   3  -1 2089.39  111.69
   4   3  -1 2249.87  113.29
   4   3  -1 2084.39  111.69
   4   3  -1 2300.57  116.59
  -4  -3   1 2145.99  112.79
  -4  -3   1 2363.36  117.19
  -4  -3   1 2264.37  113.29
   3   3  -1   89.49    5.80
   3   3  -1   88.29    5.90
   3   3  -1   84.69    6.30
  -3  -3   1   80.99    5.70
  -3  -3   1   81.79    5.80
  -3  -3   1   89.49    6.50
   2   3  -1 5820.62  290.17
   2   3  -1 6167.78  291.37
   2   3  -1 6084.29  289.97
   2   3  -1 5801.52  292.27
  -2  -3   1 6145.98  290.67
  -2  -3   1 6323.77  293.67
  -2  -3   1 6221.08  290.27
  -2  -3   1 6080.29  291.27
   1   3  -1   20.10    2.80
   1   3  -1   16.20    2.20
   1   3  -1   17.30    2.20
   1   3  -1   17.00    2.20
  -1  -3   1   19.30    2.20
  -1  -3   1   24.40    2.60
  -1  -3   1   15.10    2.20
  -1  -3   1   17.50    2.60
  -1  -3   1   22.50    2.50
   0  -3   1  486.55   24.20
  -1   3  -1 1290.47   63.49
  -1   3  -1 1378.66   64.79
  -1   3  -1 1234.68   66.79
  -1   3  -1 1391.66   64.29
   1  -3   1 1306.77   63.69
   1  -3   1 1258.67   63.29
   1  -3   1 1269.67   66.99
   1  -3   1 1282.97   63.49
  -2   3  -1 2255.37  112.09
  -2   3  -1 2459.25  116.69
  -2   3  -1 2447.66  112.39
  -2   3  -1 2471.45  113.89
   2  -3   1 2199.08  116.19
  -3   3  -1 1021.70   52.69
  -3   3  -1  989.90   53.49
  -4   3  -1 3250.37  158.38
  -5   3  -1 1156.18   62.59
  -5   3  -1 1193.68   67.09
  -6   3  -1   90.69    5.80
  -6   3  -1   86.09    6.80
  -7   3  -1  105.29    7.70
  -7   3  -1   89.29    5.00
  -7   3  -1   90.19    5.00
  -8   3  -1    2.20    0.80
  -9   3  -1  330.27   16.60
  -9   3  -1  314.97   19.30
  -9   3  -1  318.57   16.50
 -10   3  -1  177.08    9.80
 -10   3  -1  157.98    9.60
 -10   3  -1  165.38   12.30
 -11   3  -1  910.71   45.20
 -11   3  -1  915.51   48.60
 -11   3  -1  910.31   45.50
 -11   3  -1  941.41   45.50
 -11   3  -1  914.51   45.20
 -12   3  -1   30.10    4.20
 -12   3  -1   36.80    4.40
 -12   3  -1   34.10    4.30
 -12   3  -1   34.00    4.30
 -12   3  -1   29.30    6.00
 -13   3  -1   88.89    6.90
 -13   3  -1   78.59   10.10
 -13   3  -1   79.89    6.40
 -13   3  -1   96.79    7.30
 -13   3  -1   87.49    6.60
 -14   3  -1    2.90    2.10
 -14   3  -1   -0.90    2.30
 -14   3  -1    7.80    2.50
 -14   3  -1    5.30    2.00
 -14   3  -1    8.10    2.30
 -15   3  -1   31.50    3.90
 -15   3  -1   41.10    5.50
 -15   3  -1   34.20    7.40
 -15   3  -1   39.10    5.40
 -15   3  -1   31.80    4.00
 -16   3  -1   -2.40    2.70
 -16   3  -1   -0.90    1.10
 -16   3  -1   -1.20    1.70
 -16  -2   1   17.10    4.90
 -16  -2   1   21.40    6.60
 -15  -2   1   -1.10    2.90
 -15  -2   1    0.00    1.90
 -15  -2   1    1.10    2.40
 -14  -2   1    6.10    3.20
 -14  -2   1    2.60    3.30
 -14  -2   1    3.80    2.50
 -13  -2   1    9.90    3.60
 -13  -2   1   14.70    3.60
 -13  -2   1    5.90    3.70
  12   2  -1  416.26   25.50
 -12  -2   1  429.46   23.30
 -12  -2   1  406.76   23.80
 -12  -2   1  408.66   26.10
 -12  -2   1  397.36   24.00
  11   2  -1  103.79    6.30
  11   2  -1  102.29    6.20
 -11  -2   1  110.89    8.70
 -11  -2   1   98.79    8.80
 -11  -2   1  103.99   10.20
 -11  -2   1  103.29    8.20
  10   2  -1 1465.65   68.29
  10   2  -1 1437.56   71.99
  10   2  -1 1405.26   68.29
 -10  -2   1 1461.65   70.39
 -10  -2   1 1384.76   69.89
 -10  -2   1 1370.66   70.39
 -10  -2   1 1468.35   72.69
   9   2  -1   21.30    4.30
   9   2  -1   24.20    3.20
   9   2  -1   24.40    3.20
  -9  -2   1   32.70    5.80
  -9  -2   1   24.20    4.20
  -9  -2   1   22.20    3.90
  -9  -2   1   26.90    4.60
   8   2  -1  152.98    9.70
   8   2  -1  187.78   12.10
   8   2  -1  173.58    9.90
  -8  -2   1  192.48   11.00
  -8  -2   1  165.28   12.10
  -8  -2   1  164.88   10.80
   7   2  -1  213.28   13.10
   7   2  -1  208.88   11.40
   7   2  -1  196.88   11.30
  -7  -2   1  205.88   12.00
  -7  -2   1  203.08   12.60
  -7  -2   1  180.38   11.80
  -7  -2   1  204.08   13.20
   6   2  -1 1779.32   96.39
   6   2  -1 1642.64   89.29
   6   2  -1 1797.22   90.29
  -6  -2   1 1859.31   92.99
  -6  -2   1 1662.13   92.09
  -6  -2   1 1658.43   96.19
  -6  -2   1 1724.13   91.69
   5   2  -1  993.70   62.69
   5   2  -1 1074.19   57.69
   5   2  -1  979.90   58.69
   5   2  -1 1133.99   58.79
  -5  -2   1 1084.79   63.79
  -5  -2   1 1098.39   59.79
  -5  -2   1 1004.90   59.49
  -5  -2   1 1120.99   60.19
   4   2  -1 1642.84   82.59
   4   2  -1 1529.25   84.39
   4   2  -1 1582.74   81.19
   4   2  -1 1548.55   81.49
  -4  -2   1 1673.13   85.99
  -4  -2   1 1538.05   81.99
  -4  -2   1 1641.14   82.89
  -4  -2   1 1566.64   82.69
   3   2  -1 2055.19  110.89
   3   2  -1 2205.68  113.59
   3   2  -1 2357.06  111.39
   3   2  -1 2307.17  112.09
  -3  -2   1 2138.09  111.19
  -3  -2   1 2293.97  111.89
  -3  -2   1 2284.97  112.09
  -3  -2   1 2380.16  114.39
   2   2  -1   14.70    2.00
   2   2  -1   21.80    2.40
   2   2  -1   22.90    2.40
   2   2  -1   26.30    3.00
  -2  -2   1   27.80    3.10
  -2  -2   1   14.30    1.90
  -2  -2   1   18.00    2.20
  -2  -2   1   15.50    2.10
   1   2  -1  805.12   41.10
   1   2  -1  759.62   40.10
   1   2  -1  784.72   39.90
   1   2  -1  737.93   41.70
  -1  -2   1  745.03   40.70
  -1  -2   1  766.22   41.70
  -1  -2   1  726.93   39.70
  -1  -2   1  778.32   40.20
   0   2  -1   28.20    2.10
   0   2  -1   30.90    2.30
   0  -2   1   28.00    2.00
   0  -2   1   25.00    2.20
   0  -2   1   30.80    2.10
   0  -2   1   25.20    1.80
  -1   2  -1  795.52   39.70
  -1   2  -1  770.72   37.60
  -1   2  -1  755.72   36.90
   1  -2   1  715.83   39.30
   1  -2   1  742.33   36.70
   1  -2   1  780.32   36.90
   1  -2   1  768.72   37.00
  -2   2  -1 1161.58   56.29
   2  -2   1 1071.49   55.99
  -3   2  -1 3879.91  187.98
  -3   2  -1 3871.01  184.88
  -4   2  -1  307.27   16.40
  -5   2  -1  335.87   15.90
  -5   2  -1  333.07   16.00
  -5   2  -1  319.97   17.90
  -6   2  -1   13.80    1.60
  -6   2  -1   14.60    1.60
  -6   2  -1   11.40    2.70
  -7   2  -1  454.75   25.10
  -7   2  -1  466.45   22.80
   7  -2   1  469.95   25.10
  -8   2  -1   -0.40    0.80
  -8   2  -1   -0.80    0.70
   8  -2   1    2.30    1.90
  -9   2  -1 1351.06   68.09
  -9   2  -1 1431.46   70.89
  -9   2  -1 1456.15   68.09
  -9   2  -1 1397.66   67.99
   9  -2   1 1464.45   70.69
 -10   2  -1    1.00    2.20
 -10   2  -1   -1.30    1.30
 -10   2  -1    2.30    1.30
 -10   2  -1   -0.90    1.20
 -11   2  -1  342.37   18.90
 -11   2  -1  344.67   21.60
 -11   2  -1  336.57   18.50
 -11   2  -1  358.16   18.90
 -12   2  -1    5.80    2.70
 -12   2  -1    5.90    2.20
 -12   2  -1    6.40    2.10
 -12   2  -1    1.80    2.70
 -13   2  -1   10.50    2.90
 -13   2  -1    6.10    2.40
 -13   2  -1    4.50    3.00
 -13   2  -1    3.50    1.90
 -14   2  -1   -0.20    2.30
 -14   2  -1    6.20    3.20
 -14   2  -1    4.90    1.80
 -14   2  -1    0.80    1.50
 -14   2  -1    3.70    2.20
 -15   2  -1   68.09   10.20
 -15   2  -1   70.99    8.10
 -15   2  -1   70.49    5.40
 -15   2  -1   63.39    7.60
 -15   2  -1   65.49    5.20
 -16   2  -1   44.20    6.90
 -16   2  -1   50.59    3.80
 -16   2  -1   47.60    9.00
 -16  -1   1   -4.60    3.10
 -16  -1   1    0.00    2.10
 -15  -1   1    9.90    3.10
 -15  -1   1   10.50    3.90
 -15  -1   1    3.90    4.00
 -14  -1   1   79.79   11.10
 -14  -1   1  115.79   10.00
 -14  -1   1  123.69    9.20
  13   1  -1   95.69   11.00
 -13  -1   1   95.79    8.70
 -13  -1   1   96.89    7.90
 -13  -1   1   85.99   10.70
 -13  -1   1   90.99    8.40
 -12  -1   1  421.16   23.70
 -12  -1   1  396.66   23.10
 -12  -1   1  425.86   26.20
 -12  -1   1  442.76   24.20
  11   1  -1   51.99    7.10
 -11  -1   1   53.49    6.40
 -11  -1   1   44.70    6.90
 -11  -1   1   57.19    6.40
 -11  -1   1   53.09    6.00
  10   1  -1    3.50    2.40
 -10  -1   1    1.50    1.90
 -10  -1   1    3.20    2.40
 -10  -1   1   -0.50    1.40
 -10  -1   1    3.30    2.00
   9   1  -1  276.67   13.80
   9   1  -1  267.27   13.70
   9   1  -1  264.87   16.80
  -9  -1   1  255.07   15.40
  -9  -1   1  287.37   17.40
  -9  -1   1  290.17   15.90
   8   1  -1    5.30    1.40
   8   1  -1    4.10    2.10
   8   1  -1    6.10    1.40
  -8  -1   1    5.40    1.80
  -8  -1   1    2.40    1.70
   7   1  -1  672.93   31.80
   7   1  -1  697.73   34.00
   7   1  -1  627.44   31.70
  -7  -1   1  681.53   34.20
  -7  -1   1  595.74   32.50
  -7  -1   1  637.84   32.70
  -7  -1   1  659.33   32.80
   6   1  -1  592.94   29.70
   6   1  -1  600.34   28.10
   6   1  -1  515.05   27.90
  -6  -1   1  593.84   29.90
  -6  -1   1  610.84   28.90
  -6  -1   1  592.04   28.90
  -6  -1   1  517.35   28.50
   5   1  -1 1833.42   98.29
   5   1  -1 1944.11  103.59
   5   1  -1 2090.89   98.99
  -5  -1   1 2111.49  104.99
  -5  -1   1 2048.20  101.59
  -5  -1   1 1896.01  100.19
  -5  -1   1 2044.00  100.99
   4   1  -1  232.08   13.20
   4   1  -1  221.18   12.40
   4   1  -1  238.88   12.50
  -4  -1   1  268.97   13.00
  -4  -1   1  257.57   12.80
  -4  -1   1  252.27   13.40
  -4  -1   1  241.08   12.80
   3   1  -1 2259.27  118.59
   3   1  -1 2459.95  118.79
   3   1  -1 2455.25  119.99
   3   1  -1 2328.57  120.79
  -3  -1   1 2461.15  121.29
  -3  -1   1 2512.55  119.69
  -3  -1   1 2610.04  119.59
  -3  -1   1 2569.94  120.29
   2   1  -1 1531.25   75.79
   2   1  -1 1505.35   76.89
   2   1  -1 1564.44   75.59
   2   1  -1 1556.64   76.49
  -2  -1   1 1600.34   75.89
  -2  -1   1 1507.45   75.99
  -2  -1   1 1450.15   76.79
  -2  -1   1 1661.63   76.89
   1   1  -1    5.10    0.80
   1   1  -1    5.10    0.90
   1   1  -1    5.20    0.80
   1   1  -1    3.90    0.80
  -1  -1   1    5.30    0.90
  -1  -1   1    2.40    0.60
  -1  -1   1    2.30    0.60
  -1  -1   1    4.20    0.70
   0  -1   1  693.73   34.60
  -1   1  -1 6025.70  282.47
  -1   1  -1 5902.31  281.87
  -1   1  -1 6278.27  281.87
   1  -1   1 5907.11  282.47
  -2   1  -1 5009.50  230.98
  -2   1  -1 4606.54  234.98
  -2   1  -1 5002.80  230.98
  -2   1  -1 5104.59  231.88
  -3   1  -1 3735.33  179.28
  -3   1  -1 4003.80  184.78
   3  -1   1 3691.73  184.38
  -4   1  -1    1.20    0.60
  -4   1  -1    1.30    0.60
  -4   1  -1    0.70    1.00
   4  -1   1    0.70    0.90
  -5   1  -1  263.07   14.90
  -5   1  -1  281.67   13.40
   5  -1   1  244.88   14.70
  -6   1  -1  223.08   11.60
  -6   1  -1  226.48   11.70
  -6   1  -1  213.28   11.60
  -6   1  -1  219.38   13.30
   6  -1   1  224.28   13.20
  -7   1  -1 1988.90  107.19
  -7   1  -1 2000.30   97.89
  -7   1  -1 1777.42   97.09
  -7   1  -1 1938.31   97.69
  -8   1  -1  202.68   11.70
  -8   1  -1  227.08   12.00
  -8   1  -1  232.68   14.20
  -8   1  -1  213.58   12.00
   8  -1   1  194.08   13.40
  -9   1  -1  893.51   45.30
  -9   1  -1  813.12   42.20
  -9   1  -1  825.32   42.50
  -9   1  -1  901.31   42.80
   9  -1   1  900.11   45.00
 -10   1  -1   90.69    8.70
 -10   1  -1   96.69    6.80
 -10   1  -1   77.29    6.50
 -10   1  -1   85.09    6.20
  10  -1   1   99.99    8.60
 -11   1  -1    9.10    2.20
 -11   1  -1   13.80    3.00
 -11   1  -1   11.20    3.10
 -11   1  -1    7.40    3.50
  11  -1   1    8.70    3.30
 -12   1  -1   17.90    3.30
 -12   1  -1    6.20    3.40
 -12   1  -1   11.20    3.10
 -12   1  -1    9.00    2.40
 -13   1  -1   14.00    2.80
 -13   1  -1    8.00    4.00
 -13   1  -1   17.70    3.80
 -13   1  -1    8.30    3.00
 -14   1  -1  123.79    9.80
 -14   1  -1  108.39   14.90
 -14   1  -1  117.09    8.10
 -14   1  -1  133.49   10.00
 -15   1  -1   34.60    4.10
 -15   1  -1   35.10    7.60
 -15   1  -1   31.70    3.90
 -15   1  -1   32.20    5.80
 -16   1  -1   91.39   11.60
 -16   1  -1   93.49    5.90
 -16   1  -1   89.79   12.90
 -16   0   1   46.60    8.80
 -15   0   1   85.49    9.40
 -15   0   1   91.99    7.90
 -15   0   1   93.09   11.80
 -14   0   1   96.59    8.60
 -14   0   1   83.89    7.50
 -14   0   1   84.69    9.00
 -14   0   1   75.39   10.60
  13   0  -1  136.39   11.80
 -13   0   1  131.59   12.30
 -13   0   1  153.78   10.60
 -13   0   1  140.09   10.60
 -13   0   1  139.89   10.10
  12   0  -1    5.50    2.80
 -12   0   1   10.70    3.10
 -12   0   1    2.80    2.80
 -12   0   1   11.60    3.00
 -12   0   1    7.40    3.00
  11   0  -1    2.70    2.40
 -11   0   1    2.70    2.30
 -11   0   1    2.00    1.90
 -11   0   1    3.50    1.90
 -11   0   1    0.90    1.70
  10   0  -1  619.54   34.30
 -10   0   1  659.83   33.10
 -10   0   1  647.94   35.00
   9   0  -1  689.13   34.40
  -9   0   1  648.74   34.60
  -9   0   1  686.13   33.00
  -9   0   1  572.74   32.60
   8   0  -1   37.90    5.20
  -8   0   1   26.40    3.60
  -8   0   1   35.70    5.00
  -8   0   1   24.00    3.60
  -8   0   1   34.90    4.10
   7   0  -1 3231.38  163.38
  -7   0   1 3045.10  162.88
  -7   0   1 3309.57  157.58
  -7   0   1 3252.57  159.88
  -7   0   1 3121.99  157.48
   6   0  -1    4.80    1.50
   6   0  -1    0.60    0.60
   6   0  -1   -0.10    0.60
  -6   0   1    0.30    1.00
  -6   0   1    1.50    1.20
  -6   0   1    0.40    1.20
  -6   0   1    0.00    1.00
   5   0  -1 1218.48   63.29
   5   0  -1 1208.98   63.29
   5   0  -1 1191.58   69.79
  -5   0   1 1380.76   69.19
  -5   0   1 1407.76   66.99
  -5   0   1 1358.66   70.69
  -5   0   1 1401.36   66.69
   4   0  -1    9.10    1.80
   4   0  -1    9.20    1.10
   4   0  -1    8.80    1.00
  -4   0   1    8.10    1.30
  -4   0   1    8.60    1.30
  -4   0   1    8.40    1.70
   3   0  -1 2261.17  111.09
   3   0  -1 2144.29  113.59
   3   0  -1 2368.46  111.09
  -3   0   1 2449.85  112.09
  -3   0   1 2343.77  113.99
  -3   0   1 2455.75  112.29
   2   0  -1  300.97   17.60
   2   0  -1  299.67   16.50
   2   0  -1  299.87   16.40
  -2   0   1  319.77   17.00
  -2   0   1  323.47   16.90
  -2   0   1  334.27   17.90
   1   0  -1 4220.78  198.88
  -1   0  -1 5034.90  242.58
  -1   0  -1 4998.20  241.78
  -1   0  -1 5298.87  243.38
  -1   0  -1 5354.16  241.78
   1   0   1 5214.58  241.68
   1   0   1 4933.11  243.08
   1   0   1 5195.08  241.58
  -2   0  -1 1407.06   67.39
  -2   0  -1 1391.76   65.89
  -2   0  -1 1377.66   70.19
  -2   0  -1 1430.16   67.49
   2   0   1 1388.16   70.09
   2   0   1 1305.97   66.79
  -3   0  -1  266.37   14.30
  -3   0  -1  271.57   13.20
  -3   0  -1  274.57   13.50
  -3   0  -1  282.97   13.50
   3   0   1  261.57   13.20
   3   0   1  263.47   13.20
   3   0   1  265.67   14.30
  -4   0  -1  149.39    8.10
  -4   0  -1  151.38    9.10
  -4   0  -1  167.38    8.20
  -4   0  -1  146.89    7.80
   4   0   1  141.39    7.70
   4   0   1  154.18    9.10
   4   0   1  139.99    7.70
  -5   0  -1  333.17   16.90
  -5   0  -1  334.57   16.50
  -5   0  -1  333.87   18.20
  -5   0  -1  345.87   16.90
   5   0   1  336.67   16.20
   5   0   1  313.17   17.90
   5   0   1  313.07   16.20
   6   0   1 1312.27   64.39
  -7   0  -1  205.18   11.80
  -7   0  -1  216.58   12.30
  -7   0  -1  241.08   14.20
  -7   0  -1  224.08   12.30
   7   0   1  220.98   10.90
   7   0   1  220.38   13.70
   7   0   1  217.18   10.90
  -8   0  -1  494.45   25.20
  -8   0  -1  480.95   27.10
  -8   0  -1  524.85   25.30
  -8   0  -1  432.16   24.40
   8   0   1  525.25   27.20
  -9   0  -1    6.20    1.80
  -9   0  -1    8.70    2.40
  -9   0  -1    4.50    2.00
  -9   0  -1    8.10    3.20
   9   0   1    8.20    3.30
 -10   0  -1    5.40    2.30
 -10   0  -1    7.30    2.40
 -10   0  -1   10.60    2.30
 -10   0  -1    9.50    3.40
  10   0   1    9.30    3.50
 -11   0  -1    3.50    2.00
 -11   0  -1    5.30    2.50
 -11   0  -1    0.80    1.30
 -11   0  -1    5.30    3.30
 -12   0  -1  374.36   23.10
 -12   0  -1  332.77   19.70
 -12   0  -1  363.36   20.20
 -12   0  -1  307.47   18.30
  12   0   1  351.56   22.10
 -13   0  -1    5.70    2.90
 -13   0  -1    5.60    2.80
 -13   0  -1    2.30    1.60
 -13   0  -1    6.20    3.80
 -14   0  -1  256.67   19.50
 -14   0  -1  257.17   14.70
 -14   0  -1  255.27   16.90
 -15   0  -1    6.00    3.50
 -15   0  -1    7.40    4.70
 -15   0  -1    1.60    1.60
 -16   0  -1   40.00    8.70
 -16   0  -1   26.80    3.20
 -16   0  -1   34.40    6.20
 -16   1   1    3.20    4.20
 -16   1   1   -0.80    2.30
 -16   1   1    0.20    2.60
 -15   1   1  164.98   12.20
 -15   1   1  175.68   17.40
 -15   1   1  155.38   11.20
 -14   1   1    1.40    2.20
 -14   1   1    2.70    2.90
 -14   1   1    3.70    2.40
 -13   1   1  139.09   10.00
 -13   1   1  141.29   12.20
 -13   1   1  136.99   10.10
 -13   1   1  145.49   10.10
  12  -1  -1    0.00    2.30
 -12   1   1    1.20    2.40
 -12   1   1    2.60    2.00
 -12   1   1    4.10    1.80
 -12   1   1   -0.10    1.40
  11  -1  -1    7.10    2.90
 -11   1   1    6.70    2.30
 -11   1   1    2.40    2.60
 -11   1   1    6.90    2.40
  10  -1  -1   91.19    8.00
 -10   1   1   96.09    8.50
 -10   1   1   86.39    7.00
 -10   1   1   93.59    6.80
   9  -1  -1  873.11   43.30
  -9   1   1  917.81   41.70
  -9   1   1  792.22   41.90
  -9   1   1  794.82   41.30
   8  -1  -1  557.34   28.60
  -8   1   1  565.24   27.80
  -8   1   1  554.64   27.10
  -8   1   1  554.24   27.00
  -8   1   1  465.75   28.20
   7  -1  -1 2616.64  133.69
  -7   1   1 2338.07  132.39
  -7   1   1 2672.43  126.79
  -7   1   1 2656.73  127.19
   6  -1  -1   44.90    4.00
  -6   1   1   43.10    3.00
  -6   1   1   40.40    4.00
  -6   1   1   37.90    2.90
   5  -1  -1  166.18    9.80
  -5   1   1  183.08    8.80
  -5   1   1  165.38    8.80
  -5   1   1  173.68    9.90
   4  -1  -1 1099.69   59.39
  -4   1   1 1165.78   55.19
  -4   1   1 1084.09   55.19
  -4   1   1 1220.08   59.99
   3  -1  -1 4397.96  215.88
  -3   1   1 4697.13  216.18
  -2   1   1 4544.05  207.78
  -2   1   1 4268.77  210.28
   1  -1  -1 4919.91  244.58
   1  -1  -1 5049.29  242.58
   1  -1  -1 5219.78  242.58
  -1   1   1 5349.56  244.88
  -1   1   1 5224.78  242.88
  -1   1   1 5326.47  242.78
   0  -1  -1  284.27   16.80
   0  -1  -1  305.37   17.30
   0  -1  -1  305.37   17.20
   0  -1  -1  327.77   17.00
   0  -1  -1  293.27   17.60
   0   1   1  296.07   17.00
   0   1   1  330.17   17.40
   0   1   1  312.67   17.60
   0   1   1  304.07   16.90
   0   1   1  306.37   17.20
  -1  -1  -1  603.04   34.10
  -1  -1  -1  657.03   32.60
  -1  -1  -1  680.03   34.70
  -1  -1  -1  677.23   33.40
  -1  -1  -1  626.44   33.20
   1   1   1  610.34   34.30
   1   1   1  645.44   32.60
   1   1   1  560.94   33.70
   1   1   1  677.13   33.30
   1   1   1  619.34   33.10
  -2  -1  -1  259.67   12.40
  -2  -1  -1  264.47   12.70
  -2  -1  -1  244.58   13.10
  -2  -1  -1  240.88   13.20
  -2  -1  -1  236.58   12.60
   2   1   1  236.48   13.10
   2   1   1  256.97   12.40
   2   1   1  245.48   12.60
   2   1   1  255.17   12.70
  -3  -1  -1  105.39    5.70
  -3  -1  -1  108.69    6.70
  -3  -1  -1   96.89    5.90
  -3  -1  -1  101.99    6.00
   3   1   1   98.79    5.80
   3   1   1   92.79    5.70
   3   1   1   98.89    5.60
   3   1   1  106.19    6.60
  -4  -1  -1 1967.60   96.49
  -4  -1  -1 1893.41  100.39
  -4  -1  -1 1974.70   96.69
  -4  -1  -1 2003.00   94.69
   4   1   1 1958.40  100.79
   4   1   1 1774.82   94.89
   4   1   1 1844.22   94.29
   4   1   1 1914.71   95.29
  -5  -1  -1    7.80    1.80
  -5  -1  -1    1.70    1.60
  -5  -1  -1    5.80    1.60
  -5  -1  -1    5.10    1.30
   5   1   1    6.80    2.00
   5   1   1    4.60    1.30
   5   1   1    7.50    1.50
  -6  -1  -1 2284.77  121.49
  -6  -1  -1 2408.56  127.89
  -6  -1  -1 2572.04  119.79
  -6  -1  -1 2141.39  120.89
   6   1   1 2454.15  118.59
   6   1   1 2631.14  133.09
   6   1   1 2284.17  118.09
  -7  -1  -1   91.29    6.00
  -7  -1  -1   91.09   10.20
  -7  -1  -1  100.69    6.70
  -7  -1  -1   74.79    6.20
   7   1   1   91.59    5.70
   7   1   1   90.49    7.70
   7   1   1   93.99    5.80
  -8  -1  -1  387.86   20.90
  -8  -1  -1  387.86   22.60
  -8  -1  -1  349.07   19.90
  -8  -1  -1  416.36   21.00
   8   1   1  374.46   19.40
   8   1   1  400.56   19.40
   8   1   1  389.66   22.40
  -9  -1  -1    4.90    2.00
  -9  -1  -1    4.70    2.70
  -9  -1  -1    1.30    1.20
  -9  -1  -1    2.80    2.00
   9   1   1   -0.70    1.70
   9   1   1    1.00    1.00
   9   1   1    2.20    1.00
 -10  -1  -1  176.88   12.10
 -10  -1  -1  193.08   11.40
 -10  -1  -1  191.08   12.50
 -10  -1  -1  187.18   14.20
  10   1   1  194.28   13.90
  10   1   1  198.38    9.60
  10   1   1  182.88    9.50
 -11  -1  -1  192.58   13.20
 -11  -1  -1  214.98   15.80
 -11  -1  -1  212.28   13.70
 -11  -1  -1  200.78   12.10
 -12  -1  -1  740.13   39.50
 -12  -1  -1  851.01   44.60
 -12  -1  -1  785.42   42.30
 -12  -1  -1  817.32   41.60
  12   1   1  753.72   44.10
 -13  -1  -1   46.70    6.90
 -13  -1  -1   43.00    8.10
 -13  -1  -1   50.49    6.90
 -14  -1  -1   63.39    7.10
 -14  -1  -1   47.30    8.70
 -14  -1  -1   56.39    8.00
 -15  -1  -1   -1.90    2.20
 -15  -1  -1   -1.60    2.80
 -16  -1  -1    0.90    2.50
 -16  -1  -1    3.60    4.10
 -16   2   1   53.99    8.90
 -16   2   1   65.39    7.50
 -16   2   1   66.49    8.00
 -15   2   1  138.99   12.60
 -15   2   1  131.79   10.20
 -15   2   1  124.29    9.70
 -15   2   1  135.19   10.00
 -14   2   1   22.30    5.50
 -14   2   1   19.10    3.80
 -14   2   1   22.10    4.30
 -14   2   1   26.90    4.20
 -13   2   1    0.80    1.40
 -13   2   1    1.50    2.00
 -13   2   1    3.10    1.90
 -12   2   1  106.89    8.50
 -12   2   1  128.09   10.70
 -12   2   1  123.49    8.50
 -11   2   1  165.78   11.10
 -11   2   1  170.18   10.50
 -11   2   1  178.38   12.70
 -10   2   1  753.72   40.50
 -10   2   1  766.42   38.20
 -10   2   1  804.92   38.50
   9  -2  -1  413.16   21.90
  -9   2   1  388.06   19.90
  -9   2   1  420.76   22.20
  -9   2   1  351.06   19.70
   8  -2  -1  494.15   25.30
  -8   2   1  455.05   25.20
  -8   2   1  460.65   23.30
  -8   2   1  480.25   23.40
   7  -2  -1   41.60    4.50
  -7   2   1   36.70    2.70
  -7   2   1   37.10    2.70
  -7   2   1   40.50    4.70
  -6   2   1    2.90    1.50
  -6   2   1    1.90    0.60
  -6   2   1    1.40    0.60
  -5   2   1  286.37   15.20
  -4   2   1 3061.09  148.79
  -3   2   1    1.30    1.00
   2  -2  -1 7826.02  362.36
  -2   2   1 7495.05  362.26
  -2   2   1 7388.96  357.96
  -2   2   1 7939.91  357.96
   1  -2  -1  479.85   26.20
   1  -2  -1  464.35   28.90
   1  -2  -1  491.95   28.30
   1  -2  -1  509.35   26.20
  -1   2   1  511.25   26.70
  -1   2   1  505.85   27.90
  -1   2   1  522.65   26.70
  -1   2   1  529.55   28.80
  -1   2   1  567.54   29.70
   0  -2  -1   32.40    2.30
   0  -2  -1   29.90    2.50
   0  -2  -1   23.70    2.40
   0  -2  -1   32.50    2.30
   0  -2  -1   25.30    2.40
   0   2   1   28.00    2.20
   0   2   1   29.20    2.50
   0   2   1   26.80    2.50
   0   2   1   26.10    2.20
   0   2   1   30.10    2.50
  -1  -2  -1   46.60    3.70
  -1  -2  -1   47.90    3.50
  -1  -2  -1   47.90    3.50
  -1  -2  -1   53.19    3.60
  -1  -2  -1   51.49    3.90
   1   2   1   50.29    3.50
   1   2   1   54.19    3.90
   1   2   1   47.10    3.50
   1   2   1   52.09    3.50
  -2  -2  -1 1540.05   74.39
  -2  -2  -1 1526.05   75.09
  -2  -2  -1 1473.05   74.99
  -2  -2  -1 1456.25   76.79
  -2  -2  -1 1523.25   77.69
   2   2   1 1373.26   74.39
   2   2   1 1409.76   74.09
   2   2   1 1490.85   74.59
   2   2   1 1459.05   77.19
  -3  -2  -1  362.96   17.30
  -3  -2  -1  310.97   17.40
  -3  -2  -1  322.17   18.00
  -3  -2  -1  318.17   17.40
  -3  -2  -1  377.26   18.50
   3   2   1  349.87   17.20
   3   2   1  347.97   17.40
   3   2   1  329.77   18.10
  -4  -2  -1 5223.08  239.38
  -4  -2  -1 5146.39  238.88
  -4  -2  -1 5117.59  236.98
  -4  -2  -1 5090.69  243.28
   4   2   1 4565.54  236.38
   4   2   1 4705.83  241.58
   4   2   1 4752.22  237.38
   4   2   1 4900.11  237.68
  -5  -2  -1 1459.05   76.69
  -5  -2  -1 1438.36   74.39
  -5  -2  -1 1382.56   75.69
  -5  -2  -1 1498.65   82.19
   5   2   1 1381.96   81.19
   5   2   1 1394.36   74.29
   5   2   1 1237.68   72.89
   5   2   1 1449.76   74.69
  -6  -2  -1  958.40   46.30
  -6  -2  -1  927.41   48.30
  -6  -2  -1  947.01   46.90
  -6  -2  -1  932.81   46.90
   6   2   1  915.61   46.20
   6   2   1  982.90   46.40
   6   2   1  988.70   48.30
  -7  -2  -1  102.69    8.30
  -7  -2  -1   81.89    6.60
  -7  -2  -1   83.99    6.60
  -7  -2  -1   92.09    6.20
   7   2   1   89.59    7.70
   7   2   1   84.79    6.00
   7   2   1   86.39    6.00
  -8  -2  -1   19.20    3.60
  -8  -2  -1   17.80    3.20
  -8  -2  -1   18.10    2.90
  -8  -2  -1   24.60    4.80
   8   2   1   16.40    4.20
   8   2   1   17.80    2.70
   8   2   1   19.50    2.80
  -9  -2  -1  113.49    8.80
  -9  -2  -1  110.79    8.40
  -9  -2  -1  101.99    7.50
  -9  -2  -1  108.39    9.90
   9   2   1  110.39    7.10
   9   2   1  108.29    7.20
   9   2   1  109.59    9.60
 -10  -2  -1  608.24   36.10
 -10  -2  -1  650.63   33.00
 -10  -2  -1  587.14   34.00
 -10  -2  -1  677.73   34.30
  10   2   1  666.93   32.10
  10   2   1  657.93   32.00
 -11  -2  -1  287.27   20.80
 -11  -2  -1  306.27   19.00
  11   2   1  304.87   16.00
  11   2   1  312.37   16.00
  11   2   1  343.17   21.10
 -12  -2  -1  259.87   18.50
 -12  -2  -1  233.38   15.60
 -12  -2  -1  249.97   16.10
 -12  -2  -1  220.88   13.90
 -13  -2  -1   78.89    6.60
 -13  -2  -1   68.49   10.20
 -13  -2  -1   73.49    9.10
 -14  -2  -1    1.00    3.40
 -14  -2  -1   -1.10    1.30
 -15  -2  -1   -0.70    2.80
 -15  -2  -1   -1.10    2.90
 -15  -2  -1    1.50    1.60
 -16  -2  -1   -0.30    3.70
 -16  -2  -1    4.30    3.40
 -16   3   1   32.00    5.30
 -16   3   1   23.20    4.30
 -16   3   1   20.80    4.60
 -16   3   1   26.90    6.40
 -16   3   1   32.40    5.00
 -15   3   1   14.60    3.40
 -15   3   1   11.70    3.10
 -15   3   1   17.70    3.80
 -15   3   1    8.60    3.10
 -15   3   1   12.60    4.80
 -14   3   1   30.90    4.50
 -14   3   1   35.10    5.20
 -14   3   1   25.10    5.80
 -14   3   1   28.60    4.20
 -13   3   1    6.90    3.30
 -13   3   1    5.60    2.00
 -13   3   1    3.10    2.10
 -13   3   1    4.50    2.30
 -12   3   1  560.34   28.30
 -12   3   1  551.14   29.30
 -12   3   1  538.45   28.10
 -12   3   1  555.44   31.00
 -11   3   1   60.39    4.80
 -11   3   1   54.19    4.90
 -11   3   1   73.99    8.10
 -10   3   1  422.76   23.60
 -10   3   1  411.96   21.10
 -10   3   1  413.16   21.00
  -9   3   1   10.40    1.70
  -9   3   1   10.60    1.70
  -9   3   1   14.40    3.20
  -8   3   1   24.00    1.90
  -8   3   1   18.50    3.40
  -8   3   1   20.50    1.80
  -7   3   1    5.40    1.80
  -6   3   1  328.57   17.60
  -5   3   1  642.14   32.30
  -5   3   1  628.04   31.50
  -4   3   1 1691.63   88.29
   3  -3  -1  554.14   27.60
   2  -3  -1  291.47   16.40
  -2   3   1  316.87   16.70
  -2   3   1  330.67   15.70
  -2   3   1  333.17   16.50
  -2   3   1  334.17   15.70
   1  -3  -1  913.21   50.69
   1  -3  -1  895.21   49.30
   1  -3  -1  871.71   46.80
   1  -3  -1  927.31   47.00
  -1   3   1  929.71   49.50
  -1   3   1  983.50   51.09
  -1   3   1  938.01   49.90
  -1   3   1  964.40   47.80
  -1   3   1  896.61   47.60
   0  -3  -1  334.97   16.60
   0  -3  -1  301.67   16.40
   0  -3  -1  297.27   16.00
   0  -3  -1  328.97   16.10
   0  -3  -1  309.67   16.60
   0   3   1  323.37   16.50
   0   3   1  316.37   16.10
   0   3   1  324.17   16.60
   0   3   1  324.37   16.20
   0   3   1  332.67   16.60
  -1  -3  -1 6940.31  341.67
  -1  -3  -1 7253.17  343.27
  -1  -3  -1 7240.88  340.87
  -1  -3  -1 7011.90  340.47
  -1  -3  -1 7163.58  341.47
   1   3   1 7381.76  343.07
   1   3   1 6583.44  340.27
   1   3   1 7386.86  342.37
   1   3   1 7197.88  341.37
   1   3   1 7549.74  341.07
  -2  -3  -1 5681.83  280.37
  -2  -3  -1 6056.39  280.87
  -2  -3  -1 6157.78  281.27
  -2  -3  -1 6023.70  283.97
  -2  -3  -1 6000.80  282.97
   2   3   1 5426.16  282.57
   2   3   1 5769.32  280.37
   2   3   1 5707.63  280.57
   2   3   1 5895.61  280.57
  -3  -3  -1  698.63   34.20
  -3  -3  -1  711.43   33.50
  -3  -3  -1  656.93   34.30
  -3  -3  -1  632.74   33.40
  -3  -3  -1  663.23   33.20
   3   3   1  709.73   33.40
   3   3   1  666.43   33.20
   3   3   1  645.94   34.10
  -4  -3  -1 1282.37   77.09
  -4  -3  -1 1419.66   75.39
  -4  -3  -1 1360.16   73.39
  -4  -3  -1 1376.16   75.09
  -4  -3  -1 1480.75   80.09
   4   3   1 1421.96   73.19
   4   3   1 1222.18   73.29
   4   3   1 1409.76   73.59
   4   3   1 1255.17   77.79
  -5  -3  -1    6.00    2.50
  -5  -3  -1    8.40    1.90
  -5  -3  -1    5.60    2.40
  -5  -3  -1    8.10    2.10
   5   3   1    9.20    2.10
   5   3   1    4.20    2.00
   5   3   1    7.20    1.80
   5   3   1    4.30    1.70
  -6  -3  -1   62.49    5.50
  -6  -3  -1   82.39    8.80
  -6  -3  -1   67.19    5.20
  -6  -3  -1   66.29    5.70
   6   3   1   65.69    6.40
   6   3   1   60.79    5.10
   6   3   1   65.59    5.20
   6   3   1   65.79    5.20
  -7  -3  -1  447.86   25.20
  -7  -3  -1  429.66   23.60
  -7  -3  -1  429.06   23.40
  -7  -3  -1  459.45   22.90
   7   3   1  439.46   22.70
   7   3   1  389.56   22.50
   7   3   1  457.15   24.90
   7   3   1  420.66   22.80
  -8  -3  -1  200.88   12.50
  -8  -3  -1  185.18   11.30
  -8  -3  -1  168.88   11.80
  -8  -3  -1  181.38   13.60
   8   3   1  171.78   11.60
   8   3   1  200.88   13.60
  -9  -3  -1  311.27   20.30
  -9  -3  -1  324.77   18.70
  -9  -3  -1  282.57   17.30
  -9  -3  -1  312.67   18.40
   9   3   1  323.27   20.70
   9   3   1  304.57   19.70
 -10  -3  -1   27.80    5.00
 -10  -3  -1   19.10    4.40
 -10  -3  -1   36.00    4.60
 -10  -3  -1   26.10    6.00
  10   3   1   31.00    6.20
 -11  -3  -1  265.37   15.50
 -11  -3  -1  270.07   17.10
 -11  -3  -1  256.87   19.00
 -11  -3  -1  274.67   17.00
  11   3   1  245.08   16.70
  11   3   1  241.88   20.00
  11   3   1  256.87   14.50
 -12  -3  -1    2.90    2.60
 -12  -3  -1    0.60    3.00
 -12  -3  -1    2.90    1.90
  12   3   1    1.80    1.20
  12   3   1    1.40    1.30
 -13  -3  -1   -1.90    1.20
 -13  -3  -1    3.00    2.60
 -13  -3  -1   -1.40    3.00
 -14  -3  -1   38.50    8.30
 -14  -3  -1   25.20    4.30
 -14  -3  -1   30.50    6.00
 -15  -3  -1   50.59    9.50
 -15  -3  -1   46.80    7.90
 -16   4   1    0.70    3.10
 -16   4   1   -4.00    2.00
 -16   4   1   -2.40    1.30
 -16   4   1    3.00    2.00
 -15   4   1    3.20    3.40
 -15   4   1    3.50    2.50
 -15   4   1    4.90    2.20
 -15   4   1    2.90    2.10
 -15   4   1    1.80    1.90
 -15   4   1    5.40    4.20
 -14   4   1  158.78   11.20
 -14   4   1  153.28   10.00
 -14   4   1  145.19   12.70
 -14   4   1  170.28   11.40
 -14   4   1  154.38   10.20
 -13   4   1    5.00    2.90
 -13   4   1    2.00    2.00
 -13   4   1    4.10    2.10
 -13   4   1    3.60    2.10
 -12   4   1  329.67   17.50
 -12   4   1  345.27   20.70
 -12   4   1  326.47   17.60
 -11   4   1   56.79    4.30
 -11   4   1   57.09    7.10
 -11   4   1   59.19    4.30
 -10   4   1   63.79    4.10
 -10   4   1   62.89    7.10
 -10   4   1   62.29    4.10
  -9   4   1   88.89    4.80
  -9   4   1   79.89    7.90
  -9   4   1   81.89    4.70
  -9   4   1   99.79    7.50
  -8   4   1   78.59    6.50
  -7   4   1  619.34   31.70
  -7   4   1  581.64   30.60
  -6   4   1 1424.06   79.89
  -6   4   1 1524.55   83.59
  -5   4   1 2738.93  137.99
  -5   4   1 2671.23  137.79
  -4   4   1 1519.35   79.29
  -4   4   1 1440.66   80.19
   3  -4  -1  550.04   28.90
  -3   4   1  597.34   29.40
  -3   4   1  594.94   29.00
   2  -4  -1    1.30    0.50
   2  -4  -1    0.30    0.90
   2  -4  -1    1.50    0.60
   2  -4  -1    2.60    1.20
  -2   4   1    1.10    0.80
  -2   4   1    0.80    1.00
  -2   4   1    0.60    0.60
  -2   4   1    1.70    0.80
   1  -4  -1  268.47   14.50
   1  -4  -1  296.27   15.50
   1  -4  -1  278.27   14.50
   1  -4  -1  288.37   15.20
  -1   4   1  291.67   15.20
  -1   4   1  274.77   14.70
  -1   4   1  304.07   15.60
  -1   4   1  305.87   15.60
  -1   4   1  286.97   14.80
   0  -4  -1  917.41   49.40
   0  -4  -1  935.21   53.09
   0  -4  -1  864.61   51.09
   0  -4  -1  872.21   49.40
   0  -4  -1  863.41   51.99
   0   4   1  893.21   50.39
   0   4   1  914.21   50.19
   0   4   1  969.00   51.69
   0   4   1  986.60   53.09
   0   4   1  860.91   52.49
  -1  -4  -1 4420.06  221.18
  -1  -4  -1 4631.24  224.88
  -1  -4  -1 4414.26  222.38
  -1  -4  -1 4445.96  220.98
  -1  -4  -1 4588.04  222.88
   1   4   1 4491.65  221.38
   1   4   1 4370.16  223.78
   1   4   1 4808.52  221.78
   1   4   1 4724.03  223.18
   1   4   1 4814.92  223.38
  -2  -4  -1  175.08   10.90
  -2  -4  -1  197.58   11.00
  -2  -4  -1  206.28   11.20
  -2  -4  -1  199.08   11.50
  -2  -4  -1  189.28   11.80
   2   4   1  178.58   11.40
   2   4   1  182.08   11.00
   2   4   1  194.98   11.00
   2   4   1  187.88   10.90
  -3  -4  -1 2103.99  112.09
  -3  -4  -1 2187.78  108.39
  -3  -4  -1 2031.10  110.19
  -3  -4  -1 1932.61  106.89
  -3  -4  -1 2015.60  107.29
   3   4   1 2037.40  111.39
   3   4   1 2134.29  107.59
   3   4   1 2187.78  107.79
   3   4   1 1969.00  106.89
  -4  -4  -1    4.20    2.30
  -4  -4  -1    4.50    1.80
  -4  -4  -1    5.10    1.80
  -4  -4  -1    3.10    1.40
  -4  -4  -1    3.50    2.70
   4   4   1    3.40    1.70
   4   4   1    5.60    1.90
   4   4   1    2.30    1.60
   4   4   1    0.90    1.40
  -5  -4  -1   29.30    4.20
  -5  -4  -1   33.60    5.20
  -5  -4  -1   31.10    3.90
  -5  -4  -1   25.60    4.50
   5   4   1   29.70    4.00
   5   4   1   26.70    4.50
   5   4   1   34.70    4.30
   5   4   1   27.70    3.80
  -6  -4  -1    6.20    2.70
  -6  -4  -1    3.00    1.90
  -6  -4  -1    5.90    2.70
  -6  -4  -1    3.30    1.80
  -6  -4  -1    4.70    1.80
   6   4   1    5.00    1.90
   6   4   1    4.80    2.10
   6   4   1    0.90    1.40
   6   4   1    4.20    2.30
  -7  -4  -1  984.30   50.39
  -7  -4  -1  989.50   50.59
  -7  -4  -1 1030.10   49.90
  -7  -4  -1 1057.49   52.29
  -7  -4  -1 1049.30   52.49
   7   4   1 1033.80   49.90
   7   4   1  959.90   49.80
   7   4   1  942.51   49.60
   7   4   1  981.40   51.69
  -8  -4  -1    6.90    2.80
  -8  -4  -1   12.10    4.30
  -8  -4  -1   16.00    3.80
  -8  -4  -1   23.30    3.80
   8   4   1   16.00    3.30
   8   4   1   30.90    5.70
   8   4   1   17.80    3.30
   8   4   1   11.30    3.00
  -9  -4  -1  489.35   29.10
  -9  -4  -1  484.45   26.90
  -9  -4  -1  411.06   26.50
  -9  -4  -1  494.65   26.00
   9   4   1  492.65   25.80
   9   4   1  516.55   26.10
 -10  -4  -1  157.28   12.40
 -10  -4  -1  177.78   14.70
 -10  -4  -1  158.98   11.30
 -10  -4  -1  184.08   12.70
  10   4   1  178.68   11.30
  10   4   1  190.98   11.40
  10   4   1  161.38   13.60
 -11  -4  -1  109.19    8.40
 -11  -4  -1  114.39    9.90
 -11  -4  -1  111.49   13.20
  11   4   1  100.29    7.70
  11   4   1  102.09    7.90
 -12  -4  -1   13.90    5.50
 -12  -4  -1   14.50    4.50
 -12  -4  -1   17.70    3.80
  12   4   1   15.00    3.10
  12   4   1   24.30    3.80
 -13  -4  -1  145.79   10.70
 -13  -4  -1  170.08   13.30
 -13  -4  -1  110.39   14.30
  13   4   1  144.09   10.60
  13   4   1  164.18   10.60
 -14  -4  -1  136.79   13.90
 -14  -4  -1  110.49   14.60
 -14  -4  -1  133.99    9.90
 -15  -4  -1  114.79   15.50
 -15  -4  -1  107.89   12.80
 -16   5   1   13.30    3.60
 -16   5   1    6.90    4.50
 -16   5   1   14.30    3.20
 -15   5   1   63.39   10.10
 -15   5   1   64.59    7.60
 -15   5   1   90.09   10.80
 -15   5   1   64.39    5.90
 -15   5   1   63.99    7.40
 -15   5   1   69.79    5.80
 -14   5   1  163.88   12.00
 -14   5   1  142.29   17.00
 -14   5   1  176.78   10.60
 -14   5   1  185.28   13.90
 -14   5   1  178.18   10.50
 -14   5   1  169.78   12.10
 -13   5   1  174.78   10.30
 -13   5   1  177.88   13.40
 -13   5   1  169.38   12.20
 -13   5   1  188.38   14.80
 -12   5   1  123.69    9.40
 -12   5   1  111.39    7.10
 -12   5   1  120.19   10.10
 -12   5   1  117.49    7.10
 -12   5   1  146.69   11.80
 -11   5   1   34.30    2.90
 -11   5   1   45.10    3.10
 -11   5   1   28.20    5.60
 -11   5   1   36.20    5.30
 -11   5   1   38.60    5.90
 -10   5   1   24.10    1.90
 -10   5   1   24.90    4.90
 -10   5   1   25.90    1.90
 -10   5   1   28.20    4.70
 -10   5   1   29.40    4.60
  -9   5   1  552.84   31.50
  -9   5   1  605.94   31.00
  -8   5   1  263.07   15.40
  -8   5   1  275.37   15.70
  -8   5   1  244.98   17.20
  -7   5   1 1504.65   73.89
  -6   5   1  190.98   12.10
  -6   5   1  199.28   12.20
  -5   5   1 1084.29   53.29
   4  -5  -1    0.50    1.20
  -4   5   1    0.20    0.60
  -4   5   1    1.10    1.40
  -4   5   1    0.20    0.60
  -4   5   1   -0.20    1.10
   3  -5  -1  421.36   21.40
  -3   5   1  415.86   22.00
  -3   5   1  390.56   20.30
  -3   5   1  423.56   20.40
  -3   5   1  403.56   21.40
   2  -5  -1  400.76   21.30
   2  -5  -1  382.86   20.20
   2  -5  -1  420.06   20.30
   2  -5  -1  411.36   21.90
  -2   5   1  423.76   22.00
  -2   5   1  408.96   20.80
  -2   5   1  431.06   21.50
  -2   5   1  421.56   22.10
  -2   5   1  433.36   20.90
   1  -5  -1 1643.74   81.39
   1  -5  -1 1473.35   83.69
   1  -5  -1 1508.85   85.99
   1  -5  -1 1562.94   81.19
  -1   5   1 1697.53   84.79
  -1   5   1 1626.74   82.49
  -1   5   1 1572.94   86.49
  -1   5   1 1632.14   82.89
  -1   5   1 1590.54   86.29
   0  -5  -1   86.79    6.30
   0  -5  -1   77.59    5.70
   0  -5  -1   77.19    6.70
   0  -5  -1  101.39    6.80
   0  -5  -1   92.39    6.00
   0   5   1   92.39    6.70
   0   5   1   92.89    6.10
   0   5   1   91.29    6.10
   0   5   1   89.19    6.70
   0   5   1   95.39    6.50
  -1  -5  -1 1313.17   76.39
  -1  -5  -1 1272.57   72.09
  -1  -5  -1 1279.37   71.89
  -1  -5  -1 1319.07   74.19
  -1  -5  -1 1399.16   75.69
   1   5   1 1355.46   74.99
   1   5   1 1351.36   76.39
   1   5   1 1383.26   72.79
   1   5   1 1397.46   73.09
   1   5   1 1169.28   72.79
  -2  -5  -1 1035.40   50.89
  -2  -5  -1  997.50   51.09
   2   5   1 1064.19   50.79
  -3  -5  -1  350.66   18.70
  -3  -5  -1  337.57   20.40
  -3  -5  -1  350.56   18.80
  -3  -5  -1  344.47   18.80
  -3  -5  -1  368.56   20.20
   3   5   1  347.47   18.80
   3   5   1  341.57   18.70
   3   5   1  300.97   19.20
   3   5   1  341.87   18.80
  -4  -5  -1   16.00    3.00
  -4  -5  -1   19.00    3.40
  -4  -5  -1   11.40    2.90
  -4  -5  -1   15.80    3.10
  -4  -5  -1    8.00    2.90
   4   5   1   15.30    2.90
   4   5   1   19.20    3.90
   4   5   1   16.90    3.50
   4   5   1   19.50    3.10
  -5  -5  -1  829.82   41.20
  -5  -5  -1  794.12   40.20
  -5  -5  -1  772.92   39.90
  -5  -5  -1  773.72   41.40
   5   5   1  785.82   41.00
   5   5   1  747.73   39.50
   5   5   1  802.02   39.80
   5   5   1  757.42   39.60
  -6  -5  -1  821.42   42.90
  -6  -5  -1  830.62   41.20
  -6  -5  -1  880.11   42.90
  -6  -5  -1  786.32   41.20
  -6  -5  -1  769.62   40.60
   6   5   1  784.52   40.70
   6   5   1  815.42   42.30
   6   5   1  780.62   40.60
   6   5   1  746.23   40.40
  -7  -5  -1 1290.87   59.59
  -7  -5  -1 1150.78   58.49
  -7  -5  -1 1194.48   61.19
  -7  -5  -1 1147.19   59.29
   7   5   1 1152.28   58.49
   7   5   1 1196.68   60.69
   7   5   1 1136.19   58.49
  -8  -5  -1  683.03   36.60
  -8  -5  -1  702.43   38.60
  -8  -5  -1  681.93   35.60
  -8  -5  -1  726.53   36.70
   8   5   1  680.93   35.60
   8   5   1  649.04   35.50
   8   5   1  664.33   35.40
  -9  -5  -1  126.39   10.20
  -9  -5  -1  126.49   10.40
  -9  -5  -1  148.19   12.60
  -9  -5  -1  124.29    9.40
   9   5   1  128.59    9.50
   9   5   1  126.69    9.50
   9   5   1  115.99    9.10
   9   5   1  120.49   11.10
 -10  -5  -1    0.80    1.70
 -10  -5  -1   -0.30    1.80
 -10  -5  -1   -0.40    3.10
  10   5   1   -0.30    1.70
  10   5   1    2.00    1.80
 -11  -5  -1   -4.10    2.70
 -11  -5  -1    1.60    2.10
 -11  -5  -1    3.70    3.00
  11   5   1    3.50    2.00
  11   5   1    0.90    2.00
 -12  -5  -1  164.48   11.80
 -12  -5  -1  172.18   15.80
 -12  -5  -1  172.68   13.90
  12   5   1  172.58   11.40
  12   5   1  153.58   11.00
 -13  -5  -1  123.99   15.20
 -13  -5  -1  108.29   12.60
 -13  -5  -1  124.59   10.10
  13   5   1  138.29    9.40
  13   5   1  136.59    9.50
 -14  -5  -1  143.69   17.10
 -14  -5  -1  123.59   10.20
 -14  -5  -1  101.09   12.50
  14   5   1  142.69    8.90
  14   5   1  131.09   11.10
 -15  -5  -1   15.30    5.60
 -16   6   1    3.20    3.90
 -16   6   1   -1.10    1.80
 -16   6   1    4.30    2.40
 -15   6   1  185.98   13.90
 -15   6   1  204.98   15.30
 -15   6   1  194.88   11.30
 -15   6   1  203.18   13.70
 -15   6   1  184.68   16.10
 -15   6   1  184.88   11.40
 -14   6   1   45.00    4.10
 -14   6   1   50.09    8.60
 -14   6   1   42.90    7.20
 -14   6   1   35.60    5.90
 -14   6   1   49.90    4.00
 -13   6   1  102.69   12.20
 -13   6   1  127.09    7.30
 -13   6   1  127.29   10.70
 -13   6   1  112.39    9.60
 -12   6   1    7.30    1.30
 -12   6   1    5.40    3.00
 -12   6   1    6.10    2.80
 -12   6   1    6.50    2.60
 -12   6   1    7.10    1.40
 -11   6   1  250.17   17.20
 -11   6   1  262.07   16.30
 -11   6   1  246.58   15.80
 -10   6   1    7.10    2.70
 -10   6   1   13.80    4.20
 -10   6   1    8.10    2.80
  -9   6   1 1430.06   70.49
  -9   6   1 1377.16   69.59
  -9   6   1 1417.06   69.69
  -8   6   1   -0.70    1.50
  -8   6   1   -1.90    1.20
  -7   6   1  714.63   37.10
  -7   6   1  745.73   37.80
  -6   6   1   18.50    1.50
  -6   6   1   14.90    3.50
  -6   6   1   18.30    1.50
  -6   6   1   21.30    3.80
  -5   6   1   -0.80    1.40
  -5   6   1   -1.00    1.00
  -5   6   1    1.00    0.70
  -5   6   1    1.90    0.80
   4  -6  -1   69.69    5.70
  -4   6   1   81.79    6.10
  -4   6   1   80.09    4.90
  -4   6   1   70.29    4.80
  -4   6   1   77.29    6.40
   3  -6  -1 1534.25   94.29
   3  -6  -1 1592.54   84.99
  -3   6   1 1558.14   80.69
  -3   6   1 1554.64   88.69
  -3   6   1 1560.74   84.69
  -3   6   1 1579.94   81.29
   2  -6  -1 1515.85   80.19
   2  -6  -1 1501.55   74.79
   2  -6  -1 1464.15   84.69
   2  -6  -1 1376.06   74.49
  -2   6   1 1487.65   78.09
  -2   6   1 1365.76   82.99
  -2   6   1 1422.56   76.89
  -2   6   1 1501.45   79.89
  -2   6   1 1576.24   84.29
   1  -6  -1  430.16   22.30
   1  -6  -1  442.06   22.30
   1  -6  -1  451.75   23.10
   1  -6  -1  442.96   23.70
  -1   6   1  425.06   22.60
  -1   6   1  438.56   23.10
  -1   6   1  449.36   22.70
  -1   6   1  438.46   23.70
  -1   6   1  431.36   23.60
   0  -6  -1 1177.48   54.79
   0  -6  -1 1103.39   56.59
   0   6   1 1172.18   55.09
   0   6   1 1052.29   54.79
  -1  -6  -1  251.37   14.50
  -1  -6  -1  267.57   15.90
  -1  -6  -1  274.87   15.20
  -1  -6  -1  267.67   14.50
   1   6   1  226.18   15.20
   1   6   1  258.77   14.70
   1   6   1  276.77   15.40
   1   6   1  241.58   14.90
  -2  -6  -1   25.20    3.90
  -2  -6  -1   38.60    4.50
  -2  -6  -1   26.20    4.60
  -2  -6  -1   32.30    4.10
  -2  -6  -1   30.90    4.90
   2   6   1   26.70    4.50
   2   6   1   35.40    4.50
   2   6   1   26.90    4.10
   2   6   1   35.70    4.40
  -3  -6  -1  116.09    8.70
  -3  -6  -1  119.09    8.10
  -3  -6  -1  116.49    8.20
  -3  -6  -1  106.89    8.10
  -3  -6  -1  114.99    9.30
   3   6   1  104.19    8.70
   3   6   1  102.09    8.10
   3   6   1  113.09    8.10
   3   6   1  121.59    8.40
  -4  -6  -1 1211.98   58.59
  -4  -6  -1 1137.79   59.99
  -4  -6  -1 1180.78   58.69
  -4  -6  -1 1047.20   58.19
  -4  -6  -1 1241.38   59.69
   4   6   1 1217.38   59.89
   4   6   1 1149.69   59.79
   4   6   1 1255.57   58.69
   4   6   1 1184.18   58.49
  -5  -6  -1  568.34   30.50
  -5  -6  -1  580.64   32.30
  -5  -6  -1  568.54   31.50
  -5  -6  -1  582.24   30.70
  -5  -6  -1  529.85   30.10
   5   6   1  572.04   30.40
   5   6   1  595.84   30.30
   5   6   1  562.04   30.20
   5   6   1  586.34   31.80
  -6  -6  -1 1417.36   70.79
  -6  -6  -1 1386.66   71.39
  -6  -6  -1 1463.05   69.89
  -6  -6  -1 1360.16   68.99
  -6  -6  -1 1387.46   69.39
   6   6   1 1397.96   69.19
   6   6   1 1325.77   68.89
   6   6   1 1453.35   69.19
  -7  -6  -1  341.97   20.10
  -7  -6  -1  326.07   19.50
  -7  -6  -1  345.17   20.40
  -7  -6  -1  345.37   22.10
   7   6   1  339.87   19.70
   7   6   1  346.87   19.70
   7   6   1  310.47   19.30
  -8  -6  -1  174.28   12.90
  -8  -6  -1  193.98   12.50
  -8  -6  -1  179.18   14.70
  -8  -6  -1  176.08   12.70
   8   6   1  165.98   11.90
   8   6   1  193.28   12.50
   8   6   1  151.58   11.80
   8   6   1  191.78   15.50
  -9  -6  -1   29.80    5.80
  -9  -6  -1   29.50    5.10
  -9  -6  -1   37.80    7.80
   9   6   1   38.90    5.70
   9   6   1   41.20    5.60
   9   6   1   35.40    5.50
 -10  -6  -1  197.78   13.50
 -10  -6  -1  194.68   17.00
 -10  -6  -1  210.58   15.10
  10   6   1  192.48   13.40
  10   6   1  197.98   13.50
 -11  -6  -1   20.40    4.50
 -11  -6  -1   20.10    6.20
 -11  -6  -1   28.20    6.00
  11   6   1   22.80    4.70
 -12  -6  -1  252.67   16.40
 -12  -6  -1  247.58   18.20
 -12  -6  -1  209.48   19.30
  12   6   1  271.07   16.20
 -13  -6  -1   -0.20    4.00
 -13  -6  -1    8.00    3.30
 -13  -6  -1   10.90    4.80
  13   6   1    0.90    1.90
  13   6   1    3.40    2.80
 -14  -6  -1  111.19   13.20
 -14  -6  -1   85.29   13.60
  14   6   1  113.79    8.60
 -16   7   1    2.40    3.60
 -16   7   1    4.00    2.80
 -16   7   1    1.50    1.80
 -15   7   1  103.49   10.00
 -15   7   1   88.99    6.10
 -15   7   1   73.49   11.30
 -15   7   1   99.69    9.00
 -15   7   1  102.69    6.40
 -14   7   1    0.80    1.00
 -14   7   1   -0.10    2.80
 -14   7   1    4.30    3.10
 -14   7   1    1.80    2.40
 -14   7   1    0.90    1.10
 -13   7   1   12.80    4.20
 -13   7   1    4.90    3.10
 -13   7   1    5.60    2.90
 -12   7   1    5.70    2.80
 -12   7   1    2.10    2.40
 -12   7   1    8.70    3.50
 -11   7   1  346.57   20.20
 -11   7   1  325.67   20.10
 -11   7   1  325.67   21.00
 -10   7   1   62.19    7.60
 -10   7   1   58.89    7.90
 -10   7   1   59.29    7.30
  -9   7   1  468.15   28.10
  -9   7   1  532.45   28.10
  -9   7   1  543.75   29.00
  -8   7   1  203.98   13.80
  -8   7   1  221.28   15.10
  -8   7   1  201.78   13.10
  -7   7   1  257.67   12.50
  -7   7   1  240.48   15.10
  -7   7   1  241.48   12.40
  -7   7   1  249.28   15.60
  -6   7   1   42.30    3.10
  -6   7   1   34.50    5.10
  -6   7   1   54.89    6.10
  -6   7   1   40.90    3.10
   5  -7  -1   54.79    5.90
  -5   7   1   43.90    3.50
  -5   7   1   46.50    6.00
  -5   7   1   39.90    3.40
  -5   7   1   49.90    4.80
   4  -7  -1 1886.71  103.69
  -4   7   1 1729.33  102.39
  -4   7   1 1965.50  108.79
  -4   7   1 1980.50   98.99
  -4   7   1 2036.70   98.79
   3  -7  -1  600.04   30.90
   3  -7  -1  587.64   28.70
   3  -7  -1  611.44   28.70
   3  -7  -1  648.74   32.00
  -3   7   1  607.84   31.90
  -3   7   1  603.94   30.20
  -3   7   1  608.74   30.20
  -3   7   1  551.04   30.80
  -3   7   1  608.24   31.80
   2  -7  -1 1590.74   74.59
   2  -7  -1 1487.75   75.29
  -2   7   1 1594.14   75.59
  -2   7   1 1478.25   73.99
   1  -7  -1  526.35   27.70
   1  -7  -1  530.05   29.10
   1  -7  -1  588.14   27.80
   1  -7  -1  539.05   28.50
  -1   7   1  535.35   29.10
  -1   7   1  578.34   29.70
  -1   7   1  573.64   28.30
  -1   7   1  494.95   28.40
  -1   7   1  583.34   31.00
   0  -7  -1  783.72   37.40
   0  -7  -1  718.13   38.40
   0  -7  -1  778.12   38.10
   0  -7  -1  766.32   37.40
   0   7   1  650.53   37.30
   0   7   1  807.62   37.90
   0   7   1  768.42   38.70
   0   7   1  749.53   38.80
   0   7   1  693.23   37.90
  -1  -7  -1   89.19    7.30
  -1  -7  -1   70.79    9.40
  -1  -7  -1   90.99    6.80
  -1  -7  -1   91.49    6.70
   1   7   1   96.19    7.40
   1   7   1   96.49    7.60
   1   7   1   92.39    7.70
   1   7   1   71.99    6.50
   1   7   1   96.09    7.10
  -2  -7  -1 1683.03   79.79
  -2  -7  -1 1800.32   80.99
  -2  -7  -1 1542.05   80.19
   2   7   1 1598.04   79.89
   2   7   1 1588.24   80.99
  -3  -7  -1  152.38   10.40
  -3  -7  -1  148.19   10.90
  -3  -7  -1  143.29   10.20
  -3  -7  -1  159.78   12.00
  -3  -7  -1  142.29   10.40
   3   7   1  140.29   11.10
   3   7   1  155.48   10.80
   3   7   1  163.68   10.60
  -4  -7  -1 1867.71   90.89
  -4  -7  -1 1705.93   89.79
  -4  -7  -1 1907.11   89.99
   4   7   1 1712.93   89.79
   4   7   1 1950.20   90.09
   4   7   1 1923.91   91.49
  -5  -7  -1   33.50    5.20
  -5  -7  -1   42.20    6.80
  -5  -7  -1   46.70    6.70
  -5  -7  -1   34.90    5.80
  -5  -7  -1   55.39    6.70
   5   7   1   50.59    6.50
   5   7   1   50.99    6.30
   5   7   1   39.90    5.60
  -6  -7  -1   95.09    9.80
  -6  -7  -1   96.89    8.30
  -6  -7  -1  117.29   10.00
  -6  -7  -1   74.49    9.80
   6   7   1   96.69    8.30
   6   7   1   86.29    8.00
   6   7   1  108.49    8.50
  -7  -7  -1   27.40    5.20
  -7  -7  -1    8.20    3.80
   7   7   1   16.00    3.80
   7   7   1   22.60    4.40
   7   7   1   22.00    4.30
  -8  -7  -1   50.09    7.20
  -8  -7  -1   40.80    8.00
  -8  -7  -1   51.89    6.90
   8   7   1   43.70    6.00
   8   7   1   47.80    6.80
  -9  -7  -1   -0.80    2.50
  -9  -7  -1    0.40    1.80
  -9  -7  -1   -1.20    2.50
   9   7   1   -0.30    2.10
   9   7   1    1.00    1.90
 -10  -7  -1  257.17   18.30
 -10  -7  -1  253.57   17.10
 -10  -7  -1  283.77   20.90
  10   7   1  267.37   17.20
  10   7   1  253.97   16.80
  10   7   1  259.67   17.00
 -11  -7  -1   47.50    9.10
 -11  -7  -1   55.49    8.90
 -11  -7  -1   51.69    7.20
  11   7   1   50.39    6.90
  11   7   1   44.40    6.70
 -12  -7  -1   68.39   11.60
 -12  -7  -1   76.39    9.00
 -12  -7  -1   87.09   11.20
  12   7   1   78.19    8.80
 -13  -7  -1   52.29    8.80
 -13  -7  -1   58.69   11.00
  13   7   1   51.19    7.60
 -14  -7  -1   12.40    6.20
 -14  -7  -1   24.00    7.40
  14   7   1   32.30    5.70
 -15   8   1    6.80    3.60
 -15   8   1    6.80    3.40
 -15   8   1    7.00    4.00
 -14   8   1   12.00    4.70
 -14   8   1   11.00    4.00
 -14   8   1    5.70    3.10
 -13   8   1   55.29    8.40
 -13   8   1   36.20    6.60
 -13   8   1   42.30    6.40
 -12   8   1  161.58   13.20
 -12   8   1  183.78   12.90
 -12   8   1  155.98   12.20
 -11   8   1    6.20    2.90
 -11   8   1   17.10    4.60
 -11   8   1    6.20    2.80
 -10   8   1  251.27   17.10
 -10   8   1  251.27   17.00
 -10   8   1  295.27   17.10
  -9   8   1   18.70    1.90
  -9   8   1   20.60    4.40
  -9   8   1   19.20    1.90
  -9   8   1   19.90    4.50
  -9   8   1   24.90    4.40
  -8   8   1   71.09    6.80
  -8   8   1   61.89    4.10
  -8   8   1   64.99    4.10
  -8   8   1   62.99    7.60
  -7   8   1    0.20    1.80
  -7   8   1   -0.30    1.70
  -7   8   1    1.70    1.00
  -7   8   1    0.70    0.90
  -6   8   1 1107.19   56.69
  -6   8   1 1257.97   60.09
  -6   8   1 1224.68   56.89
  -6   8   1 1155.28   58.79
   5  -8  -1   28.30    4.20
  -5   8   1   27.00    3.40
  -5   8   1   27.80    5.00
  -5   8   1   25.60    3.30
  -5   8   1   25.20    4.00
   3  -8  -1    3.10    2.00
   3  -8  -1   -1.20    0.80
   3  -8  -1   -0.20    0.70
   3  -8  -1   -1.80    1.20
  -3   8   1    0.60    1.60
  -3   8   1    0.00    1.40
  -3   8   1   -0.30    1.30
  -3   8   1   -2.00    1.40
  -3   8   1    0.40    1.30
   2  -8  -1  652.83   31.20
   2  -8  -1  675.63   33.80
   2  -8  -1  621.74   31.20
   2  -8  -1  644.84   32.60
  -2   8   1  581.84   32.00
  -2   8   1  572.14   32.40
  -2   8   1  630.64   32.10
  -2   8   1  664.23   33.90
  -2   8   1  630.04   33.60
   1  -8  -1   28.60    4.60
   1  -8  -1   26.10    3.50
   1  -8  -1   26.80    3.60
   1  -8  -1   19.70    3.60
  -1   8   1   18.50    3.70
  -1   8   1   29.90    4.10
  -1   8   1   28.00    4.70
  -1   8   1   30.70    5.10
  -1   8   1   22.80    3.60
   0  -8  -1  311.27   18.00
   0  -8  -1  339.57   18.80
   0  -8  -1  327.17   17.50
   0   8   1  281.17   18.40
   0   8   1  307.97   17.60
   0   8   1  320.67   18.70
   0   8   1  288.87   17.80
   0   8   1  297.27   17.50
  -1  -8  -1   15.10    3.20
  -1  -8  -1   19.50    4.00
  -1  -8  -1   13.70    3.10
  -1  -8  -1   12.00    3.60
   1   8   1   14.60    3.30
   1   8   1   11.30    3.40
   1   8   1   17.80    3.60
   1   8   1   14.30    3.90
   1   8   1   12.50    3.60
  -2  -8  -1 1149.19   59.39
  -2  -8  -1 1060.49   60.19
  -2  -8  -1 1185.08   59.49
  -2  -8  -1 1218.28   58.89
  -2  -8  -1 1217.48   58.69
   2   8   1 1220.18   60.39
   2   8   1 1182.68   58.99
   2   8   1 1107.99   59.29
   2   8   1 1277.67   59.19
  -3  -8  -1  852.71   44.00
  -3  -8  -1  771.32   42.90
  -3  -8  -1  778.12   44.80
  -3  -8  -1  879.41   43.80
  -3  -8  -1  881.01   43.10
   3   8   1  827.02   43.20
   3   8   1  860.11   44.60
   3   8   1  842.02   43.60
   3   8   1  836.42   43.20
  -4  -8  -1  668.63   36.60
  -4  -8  -1  725.53   36.60
  -4  -8  -1  709.53   36.90
  -4  -8  -1  704.33   37.50
  -4  -8  -1  641.04   38.20
   4   8   1  736.53   38.30
   4   8   1  671.13   36.70
   4   8   1  697.63   36.50
   4   8   1  648.44   36.30
  -5  -8  -1  411.86   22.90
  -5  -8  -1  392.26   24.60
  -5  -8  -1  373.86   22.60
  -5  -8  -1  391.76   23.50
   5   8   1  355.86   22.30
   5   8   1  379.66   22.40
  -6  -8  -1   17.50    4.00
  -6  -8  -1   10.80    3.40
  -6  -8  -1    9.30    4.00
   6   8   1    8.40    3.10
   6   8   1    7.00    3.10
  -7  -8  -1   57.39    7.30
  -7  -8  -1   47.70    8.90
  -7  -8  -1   56.29    7.50
  -7  -8  -1   51.99    8.20
   7   8   1   56.49    7.40
   7   8   1   52.29    7.10
   7   8   1   64.59    7.70
  -8  -8  -1  151.68   14.80
  -8  -8  -1  211.48   18.60
  -8  -8  -1  173.38   13.70
   8   8   1  175.78   13.20
   8   8   1  179.78   13.00
   8   8   1  176.48   13.00
  -9  -8  -1  392.16   24.70
  -9  -8  -1  408.06   23.90
  -9  -8  -1  373.76   26.80
   9   8   1  393.06   23.70
   9   8   1  387.56   23.60
 -10  -8  -1  103.39    9.90
 -10  -8  -1   99.09   11.70
 -10  -8  -1  111.69   14.90
  10   8   1  115.89   10.20
 -11  -8  -1  280.47   22.40
 -11  -8  -1  241.58   19.10
  11   8   1  254.87   17.60
  11   8   1  293.47   18.30
 -12  -8  -1   43.70    8.30
 -12  -8  -1   51.69   10.20
  12   8   1   43.90    6.80
  13   8   1    7.20    3.30
 -15   9   1    9.50    4.00
 -15   9   1   11.20    4.50
 -15   9   1    7.50    3.30
 -14   9   1   89.29   10.30
 -14   9   1   86.69   10.10
 -14   9   1  105.59   12.20
 -13   9   1    9.90    4.10
 -13   9   1    3.80    2.90
 -13   9   1    6.60    3.30
 -12   9   1  422.16   25.60
 -12   9   1  462.65   26.80
 -12   9   1  432.06   26.10
 -11   9   1   11.50    3.40
 -11   9   1    7.60    3.30
 -11   9   1    7.30    3.40
 -10   9   1  104.39    9.20
 -10   9   1   92.49    8.50
 -10   9   1  105.09    5.80
 -10   9   1   99.69    9.40
 -10   9   1   95.79    5.70
  -9   9   1    3.10    2.40
  -9   9   1   -0.20    1.30
  -9   9   1    1.20    0.90
  -9   9   1    1.60    1.00
  -9   9   1    3.30    2.80
  -8   9   1  114.69    8.90
  -8   9   1  109.99    6.50
  -8   9   1   94.19    6.30
  -8   9   1   96.19    9.10
  -7   9   1   29.20    3.40
  -7   9   1   30.30    3.50
  -7   9   1   23.10    4.70
  -6   9   1  840.32   41.20
  -6   9   1  836.02   41.20
  -6   9   1  759.52   43.70
  -6   9   1  899.31   43.10
  -5   9   1   52.09    4.70
  -5   9   1   53.99    5.60
  -5   9   1   46.00    6.10
  -5   9   1   51.79    6.90
  -5   9   1   51.99    6.90
   4  -9  -1  697.53   37.10
  -4   9   1  685.23   35.00
  -4   9   1  700.83   35.10
  -4   9   1  725.83   37.60
  -4   9   1  677.83   37.00
  -4   9   1  671.33   35.80
   3  -9  -1    3.80    1.30
   3  -9  -1    1.40    1.00
   3  -9  -1   -0.40    1.80
  -3   9   1    0.80    1.60
  -3   9   1    1.00    2.00
  -3   9   1    3.70    2.00
  -3   9   1    2.50    1.60
  -3   9   1   -1.00    1.70
   2  -9  -1   93.89    7.60
   2  -9  -1   88.99    6.40
   2  -9  -1  100.49    8.50
   2  -9  -1   94.09    6.60
  -2   9   1   96.99    7.80
  -2   9   1  106.89    7.60
  -2   9   1  100.39    7.50
  -2   9   1   85.69    8.30
  -2   9   1  110.89    9.10
   1  -9  -1    5.70    2.00
   1  -9  -1    1.60    1.60
   1  -9  -1    7.60    2.60
   1  -9  -1    3.50    2.00
  -1   9   1    3.00    2.00
  -1   9   1    3.70    2.60
  -1   9   1    6.00    2.80
  -1   9   1    4.10    2.30
  -1   9   1    1.70    1.70
   0  -9  -1  980.60   48.40
   0  -9  -1  971.60   47.30
   0  -9  -1 1010.80   49.30
   0  -9  -1  894.41   47.20
   0   9   1  920.81   49.10
   0   9   1  973.40   49.50
   0   9   1  883.81   47.70
   0   9   1  969.60   48.10
   0   9   1  913.11   48.20
  -1  -9  -1   94.79    7.60
  -1  -9  -1   93.39    8.30
  -1  -9  -1   96.69    7.80
  -1  -9  -1  112.89    9.10
   1   9   1   81.79    7.70
   1   9   1   87.39    8.40
   1   9   1   81.69    7.70
   1   9   1   93.09    8.20
   1   9   1  114.29    9.50
  -2  -9  -1  110.09    8.70
  -2  -9  -1  110.39    9.40
  -2  -9  -1  107.79   10.50
  -2  -9  -1  142.49   10.30
  -2  -9  -1  103.39    8.70
   2   9   1  102.69    9.40
   2   9   1  107.39    8.80
   2   9   1  121.29   10.40
  -3  -9  -1 1185.28   61.69
  -3  -9  -1 1243.38   62.19
  -3  -9  -1 1297.07   62.99
  -3  -9  -1 1160.68   64.09
  -3  -9  -1 1237.98   62.99
   3   9   1 1204.38   62.09
   3   9   1 1297.27   63.99
   3   9   1 1243.68   62.79
  -4  -9  -1  122.59   10.70
  -4  -9  -1  132.19   10.60
  -4  -9  -1  125.39   11.90
  -4  -9  -1  143.89   10.70
   4   9   1  129.39   10.20
   4   9   1  122.99   11.20
   4   9   1  114.09   10.20
  -5  -9  -1    8.20    4.30
  -5  -9  -1    6.90    2.90
  -5  -9  -1   10.90    3.80
  -5  -9  -1    4.80    2.60
   5   9   1    8.50    3.60
   5   9   1    2.60    2.30
   5   9   1    2.20    2.20
  -6  -9  -1   18.20    4.80
  -6  -9  -1   27.40    5.70
  -6  -9  -1   33.60    5.90
  -6  -9  -1   19.90    5.60
   6   9   1   21.60    5.00
   6   9   1   22.40    4.70
   6   9   1   26.50    5.40
  -7  -9  -1  478.45   28.50
  -7  -9  -1  464.65   31.00
  -7  -9  -1  462.55   28.90
   7   9   1  540.25   28.90
   7   9   1  517.65   28.80
  -8  -9  -1   47.30    8.00
  -8  -9  -1   48.10    9.10
  -8  -9  -1   51.69    7.50
   8   9   1   35.80    6.40
  -9  -9  -1  512.45   31.50
  -9  -9  -1  512.55   33.90
   9   9   1  536.75   30.50
   9   9   1  529.85   30.40
 -10  -9  -1   14.10    5.90
 -10  -9  -1   12.30    4.90
  10   9   1   15.70    4.50
  10   9   1    9.20    4.10
 -11  -9  -1   12.10    4.80
 -11  -9  -1    4.90    5.10
  11   9   1   15.40    4.60
  11   9   1    5.10    3.70
 -12  -9  -1    1.80    4.10
 -12  -9  -1    2.10    4.80
  12   9   1   -0.50    2.30
 -15  10   1   35.10    6.40
 -15  10   1   26.80    6.20
 -15  10   1   39.20    6.90
 -14  10   1  192.48   15.70
 -14  10   1  195.98   14.70
 -13  10   1   23.20    5.60
 -13  10   1   16.90    4.70
 -13  10   1   15.20    4.30
 -12  10   1  288.07   19.50
 -12  10   1  328.67   20.70
 -12  10   1  315.27   20.40
 -11  10   1   -2.30    2.10
 -11  10   1    0.30    0.80
 -11  10   1    0.90    2.10
 -11  10   1    1.30    1.00
 -11  10   1   -3.40    1.80
 -10  10   1    5.40    2.90
 -10  10   1    5.50    3.10
 -10  10   1    6.90    3.20
 -10  10   1   12.70    2.00
 -10  10   1   11.30    1.90
  -9  10   1  115.99   10.40
  -9  10   1  112.99    7.10
  -9  10   1  106.99    7.00
  -9  10   1  120.69    9.80
  -8  10   1  310.77   18.60
  -8  10   1  305.07   16.30
  -8  10   1  294.17   16.30
  -8  10   1  300.87   19.60
  -7  10   1  307.37   18.50
  -7  10   1  314.07   17.00
  -7  10   1  305.67   19.90
  -6  10   1  331.47   22.10
  -6  10   1  344.27   19.70
  -6  10   1  380.76   20.00
  -6  10   1  404.96   22.90
  -6  10   1  393.46   23.00
   5 -10  -1  556.94   28.60
  -5  10   1  523.75   30.20
  -5  10   1  511.45   27.60
  -5  10   1  564.04   30.30
  -5  10   1  493.05   27.40
  -5  10   1  524.45   29.90
   4 -10  -1   62.99    6.20
  -4  10   1   65.59    6.70
  -4  10   1   61.09    6.40
  -4  10   1   77.39    8.90
  -4  10   1   55.79    7.70
  -4  10   1   58.39    7.80
   3 -10  -1  133.59    7.70
   3 -10  -1  129.59   10.80
   3 -10  -1  150.18   10.20
   3 -10  -1  138.79    7.80
  -3  10   1  143.99   11.40
  -3  10   1  120.29   10.80
  -3  10   1  125.89    9.40
  -3  10   1  147.39    9.80
   2 -10  -1    9.20    2.30
   2 -10  -1   14.40    2.60
   2 -10  -1    9.90    3.00
  -2  10   1   11.80    3.20
  -2  10   1    7.10    3.20
  -2  10   1    6.30    2.50
  -2  10   1    8.00    2.90
  -2  10   1   14.30    4.20
   1 -10  -1 1444.16   71.49
   1 -10  -1 1456.05   71.69
   1 -10  -1 1406.86   72.79
  -1  10   1 1592.64   72.99
  -1  10   1 1473.55   72.69
  -1  10   1 1525.25   73.19
  -1  10   1 1413.16   74.09
  -1  10   1 1451.75   74.29
   0 -10  -1  133.79    9.50
   0 -10  -1  124.99   10.10
   0 -10  -1  116.79    9.30
   0  10   1  129.59   10.10
   0  10   1  149.49   11.50
   0  10   1  131.69   10.50
   0  10   1  137.49   10.20
   0  10   1  150.58   11.80
  -1 -10  -1  788.42   39.50
  -1 -10  -1  786.42   42.80
  -1 -10  -1  763.72   40.40
  -1 -10  -1  707.73   39.30
   1  10   1  776.52   40.20
   1  10   1  728.73   40.80
   1  10   1  728.03   39.90
   1  10   1  805.22   41.90
  -2 -10  -1   23.70    4.30
  -2 -10  -1   31.40    7.00
  -2 -10  -1   25.50    5.00
  -2 -10  -1   44.20    6.20
   2  10   1   38.30    5.70
   2  10   1   38.80    6.60
   2  10   1   29.10    5.40
  -3 -10  -1   -2.80    1.60
  -3 -10  -1    1.90    2.00
  -3 -10  -1    2.70    2.60
  -3 -10  -1    0.90    1.10
  -3 -10  -1   -0.20    2.60
   3  10   1    0.20    1.80
   3  10   1   -4.30    1.30
   3  10   1   -1.40    1.70
  -4 -10  -1    2.90    3.50
  -4 -10  -1    3.60    2.50
  -4 -10  -1    4.00    2.20
  -4 -10  -1   -1.10    1.80
   4  10   1   -0.40    2.10
   4  10   1    5.80    2.80
   4  10   1    3.50    2.90
  -5 -10  -1  532.05   30.10
  -5 -10  -1  512.35   30.10
  -5 -10  -1  524.05   32.50
  -5 -10  -1  518.25   30.90
   5  10   1  498.45   29.60
   5  10   1  529.15   30.20
  -6 -10  -1    5.10    2.70
  -6 -10  -1   -0.40    3.20
  -6 -10  -1    0.80    3.90
   6  10   1    5.40    3.70
   6  10   1    0.90    2.90
  -7 -10  -1  470.45   31.80
  -7 -10  -1  458.35   29.10
   7  10   1  498.45   29.20
   7  10   1  528.65   29.30
  -8 -10  -1   10.80    4.50
  -8 -10  -1    9.10    5.40
   8  10   1   16.80    4.90
   8  10   1   18.30    5.20
  -9 -10  -1   78.19   12.50
  -9 -10  -1   96.39   11.70
   9  10   1   87.59   10.30
 -10 -10  -1    6.70    3.90
 -10 -10  -1    8.90    6.10
  10  10   1   11.10    4.20
  10  10   1    2.00    3.10
 -11 -10  -1   84.99   11.70
 -11 -10  -1   98.99   15.00
  11  10   1   63.39    9.20
  11  10   1   73.39    9.80
 -14  11   1   55.59    8.60
 -14  11   1   78.19   11.40
 -14  11   1   68.69    8.90
 -13  11   1    9.00    4.00
 -13  11   1    5.20    3.30
 -13  11   1   15.90    4.80
 -12  11   1   21.40    5.20
 -12  11   1   27.80    5.80
 -12  11   1   33.00    2.90
 -12  11   1   32.10    7.30
 -11  11   1   76.49    5.40
 -11  11   1   77.29    5.40
 -11  11   1   80.69    9.30
 -11  11   1   78.39    9.40
 -11  11   1   77.99    9.80
 -10  11   1   34.60    6.50
 -10  11   1   48.90    5.20
 -10  11   1   52.79    7.40
 -10  11   1   50.49    4.30
 -10  11   1   49.70    7.10
  -9  11   1  269.37   14.10
  -9  11   1  241.88   13.80
  -9  11   1  241.78   16.00
  -9  11   1  219.18   17.00
  -8  11   1    0.60    2.00
  -8  11   1    3.50    3.00
  -8  11   1   -1.10    1.30
  -8  11   1   -0.90    1.40
  -7  11   1  409.36   21.00
  -7  11   1  389.36   20.90
  -7  11   1  343.87   23.50
  -7  11   1  388.06   22.40
  -7  11   1  373.86   23.70
   6 -11  -1    2.90    2.40
  -6  11   1    3.60    2.40
  -6  11   1    2.60    1.80
  -6  11   1    0.70    2.60
  -6  11   1    7.00    3.30
  -6  11   1    1.40    1.70
   5 -11  -1   75.89    7.40
  -5  11   1   88.49   10.50
  -5  11   1   98.19    8.10
  -5  11   1  101.49    9.50
  -5  11   1   98.39    7.50
  -5  11   1   86.89    7.20
   4 -11  -1   14.00    3.50
  -4  11   1    8.40    3.60
  -4  11   1    7.80    2.90
  -4  11   1    1.90    2.90
  -4  11   1   15.00    3.70
  -4  11   1   13.40    3.20
   3 -11  -1  609.24   33.10
   3 -11  -1  623.44   30.30
   3 -11  -1  600.04   34.70
   3 -11  -1  594.14   30.30
  -3  11   1  591.84   32.70
  -3  11   1  667.83   33.20
  -3  11   1  614.14   34.90
  -3  11   1  627.44   33.30
  -3  11   1  646.64   35.30
   2 -11  -1  153.18    9.80
   2 -11  -1  148.69    9.60
   2 -11  -1  159.08   11.40
  -2  11   1  150.88   12.50
  -2  11   1  140.69   10.90
  -2  11   1  150.08   11.40
  -2  11   1  168.48   11.40
  -2  11   1  152.38   12.70
   1 -11  -1 1222.68   60.09
   1 -11  -1 1226.98   61.79
   1 -11  -1 1182.38   60.19
  -1  11   1 1175.48   61.39
  -1  11   1 1224.78   62.19
  -1  11   1 1305.47   63.79
  -1  11   1 1195.18   63.09
  -1  11   1 1228.18   61.89
   0 -11  -1   91.29    9.70
   0 -11  -1   72.79    7.90
   0 -11  -1   76.09    6.90
   0  11   1   86.29    9.40
   0  11   1   73.29    9.40
   0  11   1   82.89    8.80
   0  11   1   69.79    8.20
  -1 -11  -1  388.76   23.60
  -1 -11  -1  390.56   21.80
  -1 -11  -1  357.26   21.70
  -1 -11  -1  395.36   23.00
   1  11   1  348.57   23.20
   1  11   1  366.76   23.90
   1  11   1  383.66   22.50
  -2 -11  -1   -1.10    1.70
  -2 -11  -1    1.70    1.60
  -2 -11  -1    3.10    2.50
  -2 -11  -1    1.40    2.40
   2  11   1    1.00    2.30
   2  11   1    2.70    2.60
   2  11   1    1.10    2.10
   2  11   1    7.40    3.30
  -3 -11  -1  371.96   21.90
  -3 -11  -1  377.76   22.20
   3  11   1  337.47   22.60
   3  11   1  351.76   22.10
  -4 -11  -1  112.19   11.60
  -4 -11  -1  120.99   11.10
   4  11   1  122.69   11.10
   4  11   1   98.99   10.90
  -5 -11  -1  402.16   27.90
   5  11   1  437.06   25.90
   5  11   1  388.86   24.90
  -6 -11  -1  111.49   12.60
  -6 -11  -1  143.99   16.50
   6  11   1  137.49   11.90
   6  11   1  147.39   12.60
  -7 -11  -1   96.39   13.20
  -7 -11  -1   94.19   11.00
   7  11   1   75.49    9.60
   7  11   1   73.89   11.70
  -8 -11  -1   62.99   12.00
  -8 -11  -1   43.70    8.00
   8  11   1   49.20    8.30
   8  11   1   49.30    7.90
  -9 -11  -1   -0.10    3.00
  -9 -11  -1   -1.90    3.70
   9  11   1   -0.90    2.50
   9  11   1    2.70    3.00
 -10 -11  -1    0.30    4.00
 -10 -11  -1    4.30    4.10
  10  11   1    8.50    4.20
  10  11   1    2.30    3.00
 -11 -11  -1   36.60    8.40
 -11 -11  -1   29.40    8.20
  11  11   1   29.40    6.60
  11  11   1   21.80    5.70
 -13  12   1    7.40    3.90
 -13  12   1    1.60    3.00
 -13  12   1    1.00    2.50
 -13  12   1    2.90    1.20
 -12  12   1    5.40    3.10
 -12  12   1    3.00    3.00
 -12  12   1   -1.40    1.80
 -12  12   1    1.80    1.40
 -11  12   1  121.79   10.60
 -11  12   1  115.79    7.80
 -11  12   1  132.79   14.10
 -11  12   1  119.09   10.70
 -10  12   1    4.60    2.90
 -10  12   1    3.90    2.70
 -10  12   1    9.20    4.20
 -10  12   1    2.20    1.80
 -10  12   1    0.90    1.60
  -9  12   1  390.46   20.90
  -9  12   1  378.06   24.30
  -9  12   1  375.26   20.80
  -9  12   1  373.26   22.70
  -9  12   1  407.66   28.00
  -8  12   1    6.50    3.70
  -8  12   1    5.50    2.90
  -8  12   1    9.50    2.90
  -8  12   1    7.10    2.70
  -7  12   1   89.89   12.50
  -7  12   1   90.09    8.20
  -7  12   1  100.69    7.60
  -7  12   1   94.99   11.60
  -7  12   1   91.79    7.40
   6 -12  -1    4.30    2.40
  -6  12   1    3.10    3.20
  -6  12   1    4.40    3.20
  -6  12   1    7.20    2.60
  -6  12   1   -0.40    1.50
  -6  12   1    3.20    2.30
   5 -12  -1  179.68   12.40
  -5  12   1  146.99   13.60
  -5  12   1  182.98   12.10
  -5  12   1  189.88   12.20
  -5  12   1  172.38   12.40
  -5  12   1  177.78   15.50
   4 -12  -1  168.18   12.00
  -4  12   1  162.88   12.00
  -4  12   1  149.09   11.40
  -4  12   1  169.78   13.80
  -4  12   1  181.28   12.00
   3 -12  -1  711.13   34.10
   3 -12  -1  694.73   34.00
   3 -12  -1  725.83   37.40
  -3  12   1  729.13   37.60
  -3  12   1  684.83   42.90
  -3  12   1  645.24   38.90
  -3  12   1  658.03   36.80
  -3  12   1  701.73   39.40
   2 -12  -1  486.05   26.90
   2 -12  -1  478.15   24.70
  -2  12   1  405.56   27.90
  -2  12   1  468.75   27.00
  -2  12   1  471.35   26.80
  -2  12   1  493.05   27.00
  -2  12   1  488.25   28.90
   1 -12  -1  419.96   24.50
   1 -12  -1  432.26   22.90
   1 -12  -1  414.26   22.90
  -1  12   1  412.96   26.00
  -1  12   1  425.86   24.70
  -1  12   1  406.56   25.90
  -1  12   1  422.56   24.50
  -1  12   1  380.56   24.10
   0 -12  -1    2.20    2.10
   0 -12  -1    4.80    2.90
   0 -12  -1    3.00    2.10
   0  12   1    3.50    3.10
   0  12   1    7.40    3.40
  -1 -12  -1   45.50    6.40
  -1 -12  -1   36.20    5.70
   1  12   1   44.70    7.80
   1  12   1   43.10    6.70
  -2 -12  -1   15.30    4.40
   2  12   1   22.50    5.30
   2  12   1   18.50    4.80
  -3 -12  -1  138.89   12.40
  -3 -12  -1  173.98   12.70
   3  12   1  129.59   15.60
   3  12   1  135.89   12.00
  -4 -12  -1  620.24   35.50
   4  12   1  480.95   31.70
   4  12   1  591.84   33.70
  -5 -12  -1   71.29    9.60
   5  12   1   43.60    8.00
   5  12   1   83.99   11.00
  -6 -12  -1  149.79   18.10
  -6 -12  -1  202.98   15.70
   6  12   1  201.88   15.90
   6  12   1  203.28   15.50
  -7 -12  -1    1.10    3.10
  -7 -12  -1   -0.90    3.60
   7  12   1    4.00    3.50
   7  12   1   -0.40    2.60
  -8 -12  -1    1.20    3.40
  -8 -12  -1    5.40    5.20
   8  12   1    2.50    3.00
   8  12   1    7.00    4.20
  -9 -12  -1    3.20    4.40
  -9 -12  -1    0.30    5.00
   9  12   1    5.30    3.80
   9  12   1    3.60    3.40
 -10 -12  -1  116.39   15.90
 -10 -12  -1   83.79   12.60
  10  12   1  116.79   13.00
 -12  13   1  102.49   10.00
 -12  13   1   79.29    9.80
 -12  13   1   84.49   11.60
 -12  13   1   99.69    6.90
 -11  13   1  188.38   14.30
 -11  13   1  183.28   13.70
 -11  13   1  188.58   12.40
 -11  13   1  196.38   16.00
 -11  13   1  175.28   11.30
 -10  13   1   76.59    6.70
 -10  13   1   78.39   11.00
 -10  13   1   91.19    9.90
  -9  13   1   90.89    7.40
  -9  13   1   89.39    7.40
  -9  13   1  109.09   13.00
  -9  13   1   96.99    8.80
  -9  13   1   81.99   10.60
  -8  13   1   -0.10    1.50
  -8  13   1   -4.80    2.00
  -8  13   1   -1.70    2.10
  -8  13   1   -1.70    1.30
  -8  13   1    0.70    1.90
  -7  13   1   13.80    5.20
  -7  13   1    4.50    2.70
  -7  13   1    7.30    2.80
  -7  13   1    8.60    2.80
  -7  13   1    2.40    3.00
   6 -13  -1  145.59   11.60
  -6  13   1  160.78   11.90
  -6  13   1  149.09   17.30
  -6  13   1  176.48   11.70
  -6  13   1  171.68   14.10
  -6  13   1  158.28   14.10
   5 -13  -1  233.48   15.20
  -5  13   1  228.58   15.00
  -5  13   1  223.58   14.80
  -5  13   1  220.88   15.10
  -5  13   1  242.28   17.70
  -5  13   1  208.58   16.80
   4 -13  -1  252.17   16.80
  -4  13   1  277.57   19.30
  -4  13   1  279.07   17.30
  -4  13   1  241.38   16.60
  -4  13   1  305.57   20.00
  -4  13   1  238.98   16.50
   3 -13  -1   94.99    6.00
   3 -13  -1  104.79    6.20
   3 -13  -1   94.59    8.80
  -3  13   1  102.19   11.80
  -3  13   1   85.19   10.30
  -3  13   1  113.99   12.80
  -3  13   1   98.39    9.20
  -3  13   1   92.49    9.90
   2 -13  -1  136.39   10.90
   2 -13  -1  134.89    9.00
  -2  13   1  126.49   12.30
  -2  13   1  134.79   11.10
   1 -13  -1   23.10    4.20
   1 -13  -1   40.20    6.60
   1 -13  -1   25.40    4.10
  -1  13   1   27.90    5.40
  -1  13   1   20.30    5.30
   0 -13  -1   21.60    4.40
   0 -13  -1   43.30    6.00
   0  13   1   22.80    5.00
   0  13   1   30.30    6.30
  -1 -13  -1    5.00    3.00
  -1 -13  -1    9.20    3.60
   1  13   1   13.30    4.80
   1  13   1    5.10    3.40
  -2 -13  -1  335.57   24.20
  -2 -13  -1  347.67   23.10
  -2 -13  -1  373.86   21.90
   2  13   1  342.47   22.20
   2  13   1  315.07   22.80
  -3 -13  -1   51.39    8.00
   3  13   1   50.99    8.40
   3  13   1   40.00    7.70
  -4 -13  -1  570.14   33.20
   4  13   1  569.84   33.50
   4  13   1  560.64   34.30
  -5 -13  -1   -1.70    3.00
   5  13   1    0.70    3.70
   5  13   1    0.40    3.10
  -6 -13  -1   10.60    4.50
   6  13   1   16.00    5.40
   6  13   1   14.10    5.00
  -7 -13  -1   17.40    5.70
   7  13   1   14.70    4.90
   7  13   1    7.90    4.20
   8  13   1  154.28   17.50
   8  13   1  204.68   16.50
 -11  14   1   65.69   11.50
 -11  14   1   71.39    6.40
 -11  14   1   60.79   10.30
 -11  14   1   67.99    8.40
 -10  14   1    0.50    1.90
 -10  14   1    3.40    3.80
 -10  14   1    2.70    2.70
  -9  14   1    0.70    1.70
  -9  14   1   -3.00    2.30
  -9  14   1   -1.30    1.70
  -8  14   1   73.59    8.60
  -8  14   1   60.89    9.80
  -8  14   1   78.49    8.20
  -7  14   1   14.10    3.80
  -7  14   1   16.90    4.30
  -7  14   1   16.50    5.70
   6 -14  -1  277.37   18.30
  -6  14   1  291.77   18.60
  -6  14   1  324.37   21.90
   5 -14  -1   17.20    4.20
  -5  14   1    9.90    3.80
  -5  14   1   23.20    6.40
   4 -14  -1  180.58   13.70
  -4  14   1  207.28   14.30
  -4  14   1  198.08   16.30
   3 -14  -1    1.80    2.20
  -3  14   1    7.30    3.20
  -3  14   1    7.80    3.40
  -3  14   1   -1.50    3.10
   2 -14  -1    8.90    2.60
  -2  14   1    7.10    4.10
  -2  14   1   11.20    4.30
   1 -14  -1   19.70    3.70
   1 -14  -1   19.60    4.10
  -1  14   1   28.80    6.00
  -1  14   1   20.10    5.80
   0 -14  -1  281.87   18.40
   0 -14  -1  324.77   19.20
   0 -14  -1  291.67   20.20
   0  14   1  316.87   20.70
   0  14   1  332.87   22.60
  -1 -14  -1   92.49    9.90
  -1 -14  -1   89.39    9.60
   1  14   1   90.09   11.00
   1  14   1   73.59   10.80
  -2 -14  -1  277.57   21.40
   2  14   1  344.27   22.90
   2  14   1  277.77   20.30
  -3 -14  -1   69.39    9.10
   3  14   1   62.09    9.40
   3  14   1   62.19    9.80
  -4 -14  -1   32.10    6.30
   4  14   1   22.40    6.60
   4  14   1   30.10    6.50
  -5 -14  -1    1.00    3.10
   5  14   1    4.20    3.60
   5  14   1   17.20    5.60
  -6 -14  -1   62.79    9.80
   6  14   1   43.90    8.40
   6  14   1   47.80    8.70
   7  14   1  123.09   14.40
   7  14   1  100.49   12.80
 -10  15   1   -0.60    2.10
 -10  15   1   -1.00    3.70
 -10  15   1   -0.40    1.80
  -9  15   1    1.90    2.20
  -9  15   1   -0.20    3.50
  -9  15   1    5.30    2.70
  -8  15   1  108.29   13.80
  -8  15   1  127.69   10.40
  -8  15   1  136.29   10.70
  -7  15   1   33.30    5.90
  -7  15   1   35.80    7.90
  -7  15   1   24.60    5.30
   6 -15  -1  206.38   14.30
  -6  15   1  168.28   16.10
  -6  15   1  190.08   14.00
  -6  15   1  206.48   14.30
   5 -15  -1   83.39    9.60
  -5  15   1   94.29   13.30
  -5  15   1   89.89   11.30
  -5  15   1   91.39    9.00
  -4  15   1   17.50    5.80
  -4  15   1   11.90    3.90
  -4  15   1   14.50    4.30
  -3  15   1   16.20    5.40
  -3  15   1    7.70    3.60
   2 -15  -1   77.89    9.50
   2 -15  -1   78.69    6.30
  -2  15   1   90.39   10.70
  -2  15   1   74.79   11.10
   1 -15  -1  204.88   13.80
   1 -15  -1  229.58   14.30
  -1  15   1  201.38   16.00
  -1  15   1  256.87   19.30
   0 -15  -1  247.78   16.60
   0  15   1  249.28   18.40
   0  15   1  264.57   20.40
  -1 -15  -1  231.58   17.60
   1  15   1  186.38   16.20
   1  15   1  252.87   19.30
  -2 -15  -1   46.20    7.50
   2  15   1   68.59   10.30
   2  15   1   51.29    8.80
  -3 -15  -1    5.50    3.50
   3  15   1   -3.90    2.60
   3  15   1    0.70    3.80
  -4 -15  -1   28.20    6.40
   4  15   1   42.80    8.60
   4  15   1   43.00    8.00
  -5 -15  -1   25.60    6.60
   5  15   1   34.40    7.70
   5  15   1   28.30    6.70
  -8  16   1   92.19   11.20
  -8  16   1   78.09    9.20
  -7  16   1  100.29   13.40
  -7  16   1  102.29    9.50
  -7  16   1   99.29   10.80
  -6  16   1   61.39   10.30
  -6  16   1   53.39    7.70
  -6  16   1   51.09    7.50
  -5  16   1    0.20    2.30
  -5  16   1   -0.60    3.50
  -5  16   1    3.80    3.10
   4 -16  -1    5.20    3.20
  -4  16   1    2.60    4.40
  -4  16   1    5.40    3.30
   3 -16  -1  162.68   14.80
  -3  16   1  218.78   17.90
  -3  16   1  161.38   14.10
   2 -16  -1   46.90    4.80
  -2  16   1   59.59   10.60
  -2  16   1   46.20    8.20
   1 -16  -1  307.47   18.10
   1 -16  -1  288.27   17.80
  -1  16   1  309.67   21.40
  -1  16   1  311.57   23.40
   0 -16  -1   19.60    4.60
   0 -16  -1   29.90    5.30
   0  16   1   24.50    6.10
   0  16   1    5.00    4.90
  -1 -16  -1   32.00    6.00
   1  16   1   45.50    8.40
   1  16   1   40.20    8.90
  -2 -16  -1   17.10    4.70
   2  16   1   18.40    8.60
  -3 -16  -1   31.30    6.70
   3  16   1   54.99    9.30
   3  16   1   39.20    8.70
  -4  17   1   -0.70    3.90
  -4  17   1    0.50    3.30
  -3  17   1  136.39   16.60
  -3  17   1  136.89   14.60
  -2  17   1    7.40    5.10
  -2  17   1    6.50    4.50
   1 -17  -1   46.00    5.80
  -1  17   1   45.80    9.20
  -1  17   1   45.50    9.40
   2  17  -2    1.20    4.30
   2  17  -2    1.10    3.40
   1  17  -2    4.70    4.60
  -1 -17   2   -1.80    2.30
   0  17  -2   17.50    5.40
   0  17  -2   17.70    6.60
   0 -17   2   22.50    4.50
  -1  17  -2  129.29   14.30
  -1  17  -2  128.19   17.60
   1 -17   2  131.89    9.10
  -2  17  -2   16.60   10.50
  -2  17  -2    7.70    4.30
  -3  17  -2  180.68   14.90
  -4  17  -2   -0.40    3.00
  -5  17  -2   20.00    5.20
  -5  17  -2   19.60   10.50
   4  16  -2    3.50    3.50
   4  16  -2    3.60    4.80
  -4 -16   2   -1.20    2.70
   3  16  -2   37.50    7.60
   3  16  -2   37.90    8.80
  -3 -16   2   42.80    7.50
   2  16  -2    3.80    3.40
   2  16  -2   -5.00    2.80
  -2 -16   2    0.50    2.80
   1  16  -2   74.69   11.80
   1  16  -2   90.99   11.40
  -1 -16   2   84.29    9.50
   0  16  -2   48.90    9.40
   0  16  -2   55.49    8.90
   0 -16   2   51.39    6.90
   0 -16   2   48.90    6.30
  -1  16  -2  365.76   24.70
  -1  16  -2  395.56   27.20
   1 -16   2  381.46   23.20
   1 -16   2  403.36   21.60
   1 -16   2  380.16   21.30
  -2  16  -2    5.30    4.70
  -2  16  -2    2.10    3.30
   2 -16   2    1.20    2.10
   2 -16   2    5.80    1.60
   2 -16   2    6.40    1.70
  -3  16  -2   97.99   12.90
  -3  16  -2  108.89   11.80
   3 -16   2  114.89    9.10
  -4  16  -2    4.30    4.10
  -4  16  -2    7.40    3.60
   4 -16   2    3.00    2.00
  -5  16  -2   48.00    7.20
  -5  16  -2   48.30    9.00
  -6  16  -2   36.10    6.40
  -6  16  -2   38.00    8.30
  -7  16  -2   97.19   13.00
  -7  16  -2  114.99   16.00
  -8  16  -2   50.39    9.30
  -8  16  -2   68.29    8.30
   6  15  -2    5.60    4.70
   6  15  -2   26.70    7.10
  -6 -15   2   16.50    6.00
   5  15  -2   80.49   11.00
   5  15  -2   95.59   12.60
  -5 -15   2   76.59   10.40
   4  15  -2    5.30    4.10
   4  15  -2   10.60    4.50
  -4 -15   2   -0.20    2.70
   3  15  -2   76.39   11.40
   3  15  -2   78.89   10.80
  -3 -15   2   94.59   10.60
   2  15  -2   54.29    9.00
   2  15  -2   70.79   10.70
  -2 -15   2   51.09    8.90
  -2 -15   2   60.49    8.70
   1  15  -2  276.27   20.90
   1  15  -2  280.17   19.50
  -1 -15   2  292.87   18.10
  -1 -15   2  245.38   17.20
   0  15  -2  126.69   13.20
   0  15  -2  104.49   13.00
   0 -15   2  138.59   10.10
   0 -15   2  109.59    9.80
   0 -15   2   98.09    8.90
  -1  15  -2   62.09   10.20
  -1  15  -2   57.69    8.50
   1 -15   2   73.79    7.10
   1 -15   2   54.39    6.20
   1 -15   2   65.09    7.70
  -2  15  -2   66.49    8.70
  -2  15  -2   61.89    9.70
   2 -15   2   52.09    4.40
   2 -15   2   48.40    4.30
   2 -15   2   55.19    6.80
  -3  15  -2   14.70    5.20
   3 -15   2    9.20    2.90
  -4  15  -2   43.20    7.10
  -4  15  -2   59.69    9.50
   4 -15   2   55.19    6.10
  -5  15  -2   78.89   11.50
  -5  15  -2   65.69    8.40
  -6  15  -2  148.69   11.40
  -6  15  -2  122.29   14.90
  -7  15  -2   20.50    4.60
  -7  15  -2   22.60    6.20
  -8  15  -2  112.19   13.70
  -8  15  -2  145.39   10.70
  -9  15  -2    3.10    2.50
  -9  15  -2    8.80    4.50
 -10  15  -2   -0.60    3.40
 -10  15  -2    1.00    2.20
   8  14  -2   62.19    9.70
   8  14  -2   54.29    9.70
  -8 -14   2   48.00   10.30
   7  14  -2   44.50    8.80
   7  14  -2   43.70    8.20
  -7 -14   2   50.39    9.00
   6  14  -2    2.30    3.60
   6  14  -2    0.00    3.10
  -6 -14   2    0.90    3.10
   5  14  -2   10.50    4.80
   5  14  -2   16.70    5.50
  -5 -14   2   11.70    4.60
   4  14  -2  171.48   15.70
   4  14  -2  180.18   14.80
  -4 -14   2  188.98   14.70
   3  14  -2  277.17   20.20
   3  14  -2  262.47   18.80
  -3 -14   2  229.98   17.90
  -3 -14   2  279.97   18.30
   2  14  -2  264.37   18.70
   2  14  -2  279.47   20.30
  -2 -14   2  251.67   18.80
  -2 -14   2  271.27   18.00
   1  14  -2   52.49    8.30
   1  14  -2   50.99    8.60
  -1 -14   2   47.90    6.90
  -1 -14   2   47.00    6.80
   0  14  -2  141.99   13.60
   0  14  -2  168.18   13.00
   0 -14   2  152.48   11.20
   0 -14   2  159.18   11.90
   0 -14   2  152.18   11.00
  -1  14  -2   17.30    4.60
  -1  14  -2    4.10    3.70
   1 -14   2    8.00    2.60
   1 -14   2    8.90    2.70
   1 -14   2    6.30    2.70
  -2  14  -2    5.20    3.80
  -2  14  -2    3.10    2.60
   2 -14   2    5.90    2.60
   2 -14   2    6.90    2.00
   2 -14   2    5.80    1.90
  -3  14  -2   -2.40    2.90
  -3  14  -2   -1.40    2.30
   3 -14   2   -0.30    1.60
  -4  14  -2  340.27   23.40
  -4  14  -2  344.27   21.00
  -5  14  -2   27.40    5.20
  -5  14  -2   21.70    6.00
  -5  14  -2   15.30    4.10
  -6  14  -2  356.06   21.60
  -6  14  -2  398.46   24.80
  -6  14  -2  351.56   21.30
  -7  14  -2   -0.20    2.00
  -7  14  -2    0.40    3.00
  -7  14  -2    0.00    2.10
  -7  14  -2    4.80    1.90
  -8  14  -2   23.20    5.80
  -8  14  -2   23.50    3.40
  -8  14  -2   22.20    4.20
  -8  14  -2   20.40    4.10
  -9  14  -2   11.20    2.50
  -9  14  -2    4.40    3.50
  -9  14  -2    0.60    3.30
  -9  14  -2   15.10    3.50
 -10  14  -2   77.59    6.80
 -10  14  -2   76.79    6.10
 -10  14  -2   85.39   11.20
 -11  14  -2   29.40    4.40
 -11  14  -2   24.20    6.40
 -11  14  -2   30.10    4.00
 -11  14  -2   36.60    7.70
   9  13  -2   34.00    7.40
   9  13  -2   30.50    6.90
   8  13  -2   24.30    6.50
   8  13  -2   28.10    6.50
  -8 -13   2   30.10    7.10
   7  13  -2   26.80    6.40
   7  13  -2   32.50    7.00
  -7 -13   2   27.80    6.50
   6  13  -2   51.79    8.30
   6  13  -2   61.69    9.70
  -6 -13   2   49.80    8.30
   5  13  -2   21.80    5.90
   5  13  -2   23.70    6.30
  -5 -13   2   32.90    6.90
   4  13  -2  238.98   18.80
   4  13  -2  264.07   18.60
  -4 -13   2  278.77   18.40
  -4 -13   2  256.37   18.40
   3  13  -2    5.80    3.80
   3  13  -2   12.60    4.70
  -3 -13   2    7.50    3.90
   2  13  -2  382.36   25.00
  -2 -13   2  394.76   23.30
  -2 -13   2  392.96   24.60
  -2 -13   2  376.56   23.30
   1  13  -2   18.30    4.70
   1  13  -2   11.10    4.30
  -1 -13   2   14.60    3.60
  -1 -13   2    9.90    3.50
  -1 -13   2   11.70    3.60
   0  13  -2    1.30    2.30
   0 -13   2   -1.80    1.20
   0 -13   2    1.30    2.10
   0 -13   2    0.00    1.60
  -1  13  -2    1.40    3.10
  -1  13  -2   -4.10    1.50
   1 -13   2    2.20    2.00
   1 -13   2    0.60    1.70
   1 -13   2    2.80    2.00
  -2  13  -2  191.68   15.70
  -2  13  -2  202.98   14.20
  -2  13  -2  196.08   14.10
   2 -13   2  201.38   13.10
   2 -13   2  199.78   11.70
   2 -13   2  211.48   11.90
  -3  13  -2  199.68   13.80
  -3  13  -2  187.48   15.40
  -3  13  -2  190.98   13.60
  -4  13  -2  669.73   37.10
  -4  13  -2  650.13   34.50
  -4  13  -2  626.54   34.50
   4 -13   2  620.74   32.80
  -5  13  -2   71.39    7.90
  -5  13  -2   81.09   10.20
  -5  13  -2   84.89   11.80
  -5  13  -2   72.09    6.20
  -6  13  -2  107.69    8.70
  -6  13  -2  112.59    9.00
  -6  13  -2  107.79   12.30
  -6  13  -2  119.39    8.00
  -7  13  -2   29.10    4.70
  -7  13  -2   28.30    7.40
  -7  13  -2   35.00    4.40
  -7  13  -2   36.20    5.10
  -8  13  -2   83.29    7.10
  -8  13  -2   77.49    6.70
  -8  13  -2   76.99    6.20
  -9  13  -2  114.79    8.00
  -9  13  -2   85.09    7.20
  -9  13  -2  107.79    8.00
  -9  13  -2  119.59   10.90
 -10  13  -2   59.59    8.80
 -10  13  -2   73.19    6.20
 -10  13  -2   59.69    9.10
 -10  13  -2   71.29    6.10
 -11  13  -2   81.69    7.40
 -11  13  -2  117.99   13.20
 -11  13  -2  113.79    7.50
 -11  13  -2  131.89   11.50
 -12  13  -2   16.80    5.20
 -12  13  -2   19.80    3.00
 -12  13  -2   13.20    3.40
 -12  13  -2   16.40    4.80
  10  12  -2   57.89    9.50
  10  12  -2   61.49    9.30
 -10 -12   2  111.79   19.20
   9  12  -2   22.80    6.20
   9  12  -2   29.90    6.40
  -9 -12   2   34.20    7.50
   8  12  -2    7.70    3.90
   8  12  -2    7.00    4.20
  -8 -12   2    9.20    4.10
   7  12  -2    9.90    4.40
   7  12  -2    6.80    4.10
  -7 -12   2   17.40    5.20
   6  12  -2  316.17   20.70
   6  12  -2  283.67   19.40
  -6 -12   2  250.07   18.90
   5  12  -2  115.49   12.70
   5  12  -2  134.99   11.80
  -5 -12   2  118.99   12.80
  -5 -12   2  127.69   11.70
   4  12  -2  410.16   27.70
   4  12  -2  462.75   30.30
  -4 -12   2  413.56   25.60
   3  12  -2  159.68   13.60
   3  12  -2  167.18   12.80
  -3 -12   2  167.58   12.70
  -3 -12   2  173.08   12.50
  -3 -12   2  147.39   12.30
   2  12  -2  165.98   13.70
   2  12  -2  174.08   12.90
  -2 -12   2  169.18   12.60
  -2 -12   2  166.38   12.40
   1  12  -2   23.90    5.40
   1  12  -2   13.40    4.00
   1  12  -2   10.30    4.20
  -1 -12   2   16.20    3.60
  -1 -12   2   26.00    5.00
  -1 -12   2   14.30    3.70
   0  12  -2  108.99   12.50
   0  12  -2  105.49    9.30
   0  12  -2  106.39    9.30
   0  12  -2   93.49   11.10
   0 -12   2  119.19    8.80
   0 -12   2  105.69    8.30
   0 -12   2  105.99    8.80
  -1  12  -2  486.75   28.70
  -1  12  -2  472.65   27.70
  -1  12  -2  432.46   25.60
  -1  12  -2  453.15   25.90
   1 -12   2  454.45   28.70
   1 -12   2  447.86   24.10
   1 -12   2  426.96   24.10
   1 -12   2  454.45   24.90
  -2  12  -2  419.16   25.40
  -2  12  -2  423.56   26.20
  -2  12  -2  382.96   23.10
   2 -12   2  421.66   21.40
   2 -12   2  372.76   24.60
   2 -12   2  407.36   21.10
  -3  12  -2  227.08   14.50
  -3  12  -2  211.38   16.80
  -3  12  -2  232.18   16.40
  -3  12  -2  209.38   14.10
   3 -12   2  223.58   16.10
   3 -12   2  218.18   13.30
  -4  12  -2  154.18   10.60
  -4  12  -2  137.49   10.10
  -4  12  -2  128.49    9.00
  -4  12  -2  148.99   13.10
  -4  12  -2  134.19   11.90
   4 -12   2  138.99    9.10
   4 -12   2  130.09   11.50
  -5  12  -2   32.40    4.30
  -5  12  -2   41.10    5.40
  -5  12  -2   35.80    7.20
  -5  12  -2   33.50    4.90
  -5  12  -2   28.50    6.10
   5 -12   2   49.10    7.50
  -6  12  -2    2.10    2.90
  -6  12  -2    5.70    2.10
  -6  12  -2    0.60    1.60
  -6  12  -2    1.30    1.90
  -7  12  -2  105.19    7.70
  -7  12  -2   89.19   10.40
  -7  12  -2   91.39    7.40
  -7  12  -2  102.19    7.20
  -8  12  -2   21.60    3.50
  -8  12  -2   22.10    5.30
  -8  12  -2   20.60    3.60
  -8  12  -2   23.80    3.80
  -9  12  -2  281.57   19.30
  -9  12  -2  283.07   16.10
  -9  12  -2  285.87   16.00
  -9  12  -2  287.97   16.40
 -10  12  -2   12.90    4.40
 -10  12  -2   18.70    3.50
 -10  12  -2    6.00    3.30
 -10  12  -2   11.80    2.70
 -10  12  -2   15.80    2.90
 -11  12  -2   46.30    7.50
 -11  12  -2   48.20    4.30
 -11  12  -2   51.19    4.30
 -11  12  -2   51.29    6.20
 -11  12  -2   36.30    8.10
 -12  12  -2    0.90    2.90
 -12  12  -2    6.30    1.90
 -12  12  -2    1.10    2.90
 -12  12  -2    0.00    1.90
 -13  12  -2   -1.30    1.80
 -13  12  -2   -2.30    2.10
 -13  12  -2   -2.40    1.90
  11  11  -2   62.19    9.00
  11  11  -2   59.09    9.50
 -11 -11   2   62.19   11.60
 -11 -11   2   48.50   10.50
  10  11  -2   22.70    6.10
  10  11  -2   26.60    6.00
 -10 -11   2   17.60    5.60
 -10 -11   2   15.00    6.50
   9  11  -2   -2.10    2.30
   9  11  -2    1.50    3.10
  -9 -11   2    2.10    3.50
  -9 -11   2   -4.80    2.70
   8  11  -2   -0.50    2.80
   8  11  -2    5.90    3.50
  -8 -11   2    3.40    3.80
   7  11  -2  313.87   21.70
   7  11  -2  414.06   30.60
  -7 -11   2  341.47   22.60
   6  11  -2  215.98   16.20
   6  11  -2  209.58   15.60
   5  11  -2  489.85   26.90
   5  11  -2  416.96   26.70
  -5 -11   2  425.36   26.30
   4  11  -2  120.59   11.10
   4  11  -2  120.89   10.50
  -4 -11   2  114.49   10.30
  -4 -11   2  125.79   10.30
  -4 -11   2  135.09   10.90
   3  11  -2    1.10    2.10
   3  11  -2    1.50    2.00
   3  11  -2   -1.10    1.80
   3  11  -2   -1.10    1.80
  -3 -11   2   -2.10    1.80
  -3 -11   2    0.60    1.90
  -3 -11   2    1.10    2.00
   2  11  -2   21.10    5.00
   2  11  -2   36.50    6.70
   2  11  -2   28.30    5.20
   2  11  -2   38.80    6.10
  -2 -11   2   27.80    5.10
  -2 -11   2   30.90    5.30
  -2 -11   2   34.20    5.20
   1  11  -2  730.23   37.40
   1  11  -2  705.53   39.40
   1  11  -2  646.74   38.10
   1  11  -2  738.83   37.60
  -1 -11   2  710.03   36.30
  -1 -11   2  603.04   36.00
  -1 -11   2  730.23   36.90
   0  11  -2  274.37   16.30
   0  11  -2  210.58   15.30
   0  11  -2  310.37   25.90
   0  11  -2  249.48   17.10
   0 -11   2  245.78   14.80
   0 -11   2  251.77   15.20
   0 -11   2  225.48   14.80
  -1  11  -2  914.71   48.40
  -1  11  -2  982.90   51.49
  -1  11  -2  987.30   50.59
  -1  11  -2  961.00   48.80
   1 -11   2  986.90   49.00
   1 -11   2  860.51   50.69
  -2  11  -2   81.79    7.30
  -2  11  -2   75.29    9.80
  -2  11  -2   73.89    8.90
  -2  11  -2   75.99    7.90
   2 -11   2   72.39    5.60
   2 -11   2   79.19    6.30
   2 -11   2   72.89    5.70
  -3  11  -2  104.79    8.70
  -3  11  -2  130.39   10.70
  -3  11  -2  125.09    8.30
  -3  11  -2  118.49   11.20
  -3  11  -2  116.39    8.90
   3 -11   2  117.19    8.20
  -4  11  -2    4.00    2.10
  -4  11  -2    2.60    2.60
  -4  11  -2    4.90    3.50
  -4  11  -2    1.00    1.90
  -4  11  -2    5.40    1.90
   4 -11   2    2.90    1.60
  -5  11  -2   64.39    5.50
  -5  11  -2   66.09    5.90
  -5  11  -2   72.69    6.20
  -5  11  -2   73.69    9.10
  -6  11  -2   -0.40    1.60
  -6  11  -2   -0.70    1.20
  -6  11  -2    1.60    1.70
  -6  11  -2   -3.80    1.60
  -7  11  -2  421.56   25.20
  -7  11  -2  412.66   22.30
  -7  11  -2  407.96   22.30
  -7  11  -2  432.16   22.30
  -8  11  -2  169.28   10.40
  -8  11  -2  192.48   13.30
  -8  11  -2  124.39    9.40
  -8  11  -2  162.28    9.80
  -9  11  -2  340.57   21.40
  -9  11  -2  339.77   18.00
  -9  11  -2  335.67   19.10
 -10  11  -2   30.40    3.60
 -10  11  -2   35.40    6.20
 -10  11  -2   32.60    3.50
 -10  11  -2   22.90    5.40
 -11  11  -2    6.70    3.80
 -11  11  -2    5.70    3.30
 -11  11  -2   11.10    3.30
 -11  11  -2    7.50    1.80
 -11  11  -2    8.50    1.80
 -12  11  -2   22.30    2.50
 -12  11  -2   32.60    5.50
 -12  11  -2   24.90    2.70
 -12  11  -2   23.80    5.30
 -12  11  -2   15.50    5.50
 -13  11  -2   42.00    6.80
 -13  11  -2   38.30    7.10
 -13  11  -2   47.60    7.00
 -14  11  -2   90.49    9.90
 -14  11  -2   68.69   10.20
 -14  11  -2   79.09    9.30
  12  10  -2   18.60    5.10
 -12 -10   2   19.90    7.20
  11  10  -2   -1.90    2.00
  11  10  -2    1.70    2.80
 -11 -10   2    1.00    3.10
 -11 -10   2   -4.40    3.30
  10  10  -2   -2.30    2.30
  10  10  -2    4.90    3.60
 -10 -10   2    3.20    4.60
 -10 -10   2   -0.80    2.60
   9  10  -2  267.27   17.70
  -9 -10   2  239.68   20.20
  -9 -10   2  218.88   17.60
   8  10  -2   45.00    7.70
   8  10  -2   37.60    6.90
  -8 -10   2   40.30    7.60
  -8 -10   2   64.49   11.40
   7  10  -2  553.64   32.40
   7  10  -2  532.95   31.60
  -7 -10   2  529.95   38.40
  -7 -10   2  669.23   45.80
   6  10  -2    4.70    3.30
   6  10  -2    4.40    3.30
  -6 -10   2    2.70    3.20
  -6 -10   2   -1.20    2.50
  -6 -10   2   11.60    4.10
   5  10  -2   99.59    9.40
   5  10  -2  100.39    9.10
   5  10  -2   99.29    9.00
  -5 -10   2   85.19    9.40
  -5 -10   2  104.89    9.60
  -5 -10   2  103.29   10.60
  -5 -10   2   85.49   10.00
   4  10  -2    1.70    2.10
   4  10  -2    5.50    2.90
  -4 -10   2    6.90    3.10
  -4 -10   2    4.50    2.70
  -4 -10   2    3.30    2.90
   3  10  -2  190.88   15.00
   3  10  -2  228.88   15.00
  -3 -10   2  200.18   17.90
  -3 -10   2  229.48   14.90
  -3 -10   2  225.38   14.50
  -3 -10   2  250.87   15.30
   2  10  -2    5.00    2.90
   2  10  -2    3.20    2.40
   2  10  -2   -1.80    1.70
   2  10  -2   -2.30    2.00
  -2 -10   2    1.30    2.10
  -2 -10   2    0.20    2.20
  -2 -10   2    0.10    1.80
   1  10  -2 1474.45   69.09
   1  10  -2 1298.97   69.59
   1  10  -2 1371.66   68.69
   1  10  -2 1405.56   70.89
  -1 -10   2 1412.96   68.39
  -1 -10   2 1301.37   67.99
  -1 -10   2 1400.56   67.99
   0  10  -2   43.90    7.00
   0  10  -2   52.49    7.30
   0  10  -2   51.89    6.50
   0  10  -2   54.29    6.70
   0 -10   2   56.79    6.40
   0 -10   2   42.90    5.20
   0 -10   2   48.00    5.80
  -1  10  -2  679.33   37.30
  -1  10  -2  754.22   40.00
  -1  10  -2  760.82   39.20
  -1  10  -2  742.63   37.50
   1 -10   2  698.43   36.60
   1 -10   2  726.33   38.80
   1 -10   2  701.43   36.30
   1 -10   2  720.03   36.20
  -2  10  -2  459.95   24.40
  -2  10  -2  487.25   27.00
  -2  10  -2  510.15   28.20
  -2  10  -2  441.96   25.00
  -2  10  -2  462.15   25.30
   2 -10   2  443.46   23.70
   2 -10   2  465.95   24.40
   2 -10   2  449.86   26.60
   2 -10   2  489.25   23.70
  -3  10  -2    6.30    2.20
  -3  10  -2   12.80    4.50
  -3  10  -2    4.00    1.80
  -3  10  -2    4.70    2.20
  -3  10  -2    6.80    3.00
   3 -10   2    2.90    2.30
   3 -10   2    7.40    2.10
  -4  10  -2   81.39    6.20
  -4  10  -2   88.39    6.90
  -4  10  -2   80.19    6.60
  -4  10  -2   77.99    8.90
   4 -10   2   90.59    8.20
   4 -10   2   90.59    6.20
  -5  10  -2  206.28   12.60
  -5  10  -2  223.88   15.00
  -5  10  -2  213.58   12.40
  -5  10  -2  213.58   12.80
   5 -10   2  222.48   14.70
  -6  10  -2  852.01   41.90
  -6  10  -2  865.01   42.00
  -6  10  -2  812.12   44.40
  -7  10  -2  393.66   25.00
  -7  10  -2  434.46   22.50
  -7  10  -2  448.56   23.20
  -7  10  -2  457.05   22.90
  -8  10  -2  193.78   12.20
  -8  10  -2  219.58   14.50
  -8  10  -2  201.88   11.30
  -8  10  -2  191.58   11.30
  -9  10  -2   44.00    5.40
  -9  10  -2   36.00    6.40
  -9  10  -2   37.40    3.40
  -9  10  -2   42.30    6.50
  -9  10  -2   40.00    3.60
 -10  10  -2   22.40    2.70
 -10  10  -2   23.20    5.40
 -10  10  -2   21.10    2.70
 -10  10  -2   22.30    4.80
 -10  10  -2   28.10    5.10
 -11  10  -2    4.60    2.60
 -11  10  -2    2.10    1.30
 -11  10  -2    1.60    2.40
 -11  10  -2    3.40    2.80
 -11  10  -2    2.00    1.20
 -12  10  -2  110.39   12.40
 -12  10  -2   94.39    8.80
 -12  10  -2   86.39    8.50
 -13  10  -2   36.60    6.30
 -13  10  -2   33.40    6.60
 -13  10  -2   34.50    5.90
 -14  10  -2   76.49    8.60
 -14  10  -2   64.39    9.70
 -14  10  -2   66.49    8.90
  13   9  -2   30.70    6.00
 -13  -9   2   15.30    6.50
  12   9  -2   20.40    4.90
 -12  -9   2   25.20    6.50
 -12  -9   2   23.90    7.60
  11   9  -2  254.47   17.30
  11   9  -2  276.47   18.40
 -11  -9   2  213.68   20.00
 -11  -9   2  245.98   18.70
  10   9  -2   10.40    4.50
  10   9  -2   12.90    4.20
 -10  -9   2   10.60    5.00
 -10  -9   2    4.60    4.40
   9   9  -2  411.76   24.80
   9   9  -2  403.96   24.50
  -9  -9   2  383.96   25.10
  -9  -9   2  389.56   27.30
   8   9  -2    7.00    4.00
   8   9  -2    2.00    3.10
  -8  -9   2    6.60    4.70
  -8  -9   2    3.00    2.90
  -8  -9   2    4.70    3.40
   7   9  -2  183.98   13.20
   7   9  -2  187.08   13.70
   7   9  -2  178.48   13.10
  -7  -9   2  164.68   13.30
  -7  -9   2  164.58   13.80
  -7  -9   2  178.98   15.40
  -7  -9   2  186.58   13.80
   6   9  -2  385.36   24.70
   6   9  -2  377.86   23.00
   6   9  -2  369.36   22.70
   6   9  -2  387.76   23.40
  -6  -9   2  378.56   25.30
  -6  -9   2  381.76   22.90
  -6  -9   2  412.86   23.80
  -6  -9   2  393.86   23.40
   5   9  -2    1.00    2.00
   5   9  -2    1.40    2.40
  -5  -9   2    2.20    2.20
  -5  -9   2    1.20    2.10
  -5  -9   2    1.70    2.80
  -5  -9   2    3.10    2.30
   4   9  -2   -2.30    1.90
   4   9  -2   -1.00    1.80
  -4  -9   2    0.50    1.90
  -4  -9   2   -0.50    1.90
  -4  -9   2    0.30    2.10
  -4  -9   2    0.50    2.10
   3   9  -2  150.68   11.90
   3   9  -2  173.78   11.80
  -3  -9   2  155.58   11.20
  -3  -9   2  151.08   11.30
  -3  -9   2  166.88   11.60
  -3  -9   2  174.08   12.40
   2   9  -2  858.61   48.10
   2   9  -2  951.30   47.70
   2   9  -2  931.31   49.40
   2   9  -2 1012.00   48.10
  -2  -9   2  933.51   48.50
  -2  -9   2  947.31   47.30
  -2  -9   2  933.41   47.50
  -2  -9   2  904.21   47.40
   1   9  -2  659.33   35.80
   1   9  -2  725.73   37.20
   1   9  -2  665.83   35.00
   1   9  -2  663.93   34.90
  -1  -9   2  668.73   34.50
  -1  -9   2  625.64   34.40
  -1  -9   2  671.43   35.80
  -1  -9   2  658.83   34.30
   0   9  -2  492.45   27.70
   0   9  -2  533.75   27.90
   0   9  -2  570.74   30.20
   0   9  -2  498.95   28.90
   0  -9   2  476.95   27.20
   0  -9   2  558.24   30.80
   0  -9   2  533.05   27.40
   0  -9   2  536.35   29.00
  -1   9  -2  296.17   16.60
  -1   9  -2  265.67   16.40
  -1   9  -2  298.47   17.90
  -1   9  -2  302.37   18.80
   1  -9   2  301.27   17.80
   1  -9   2  257.67   15.60
   1  -9   2  293.37   16.10
   1  -9   2  296.77   15.70
  -2   9  -2   31.50    4.20
  -2   9  -2   26.40    3.40
  -2   9  -2   16.60    4.10
  -2   9  -2   25.40    4.00
  -2   9  -2   31.20    5.30
   2  -9   2   23.20    3.40
   2  -9   2   24.80    4.70
   2  -9   2   29.10    3.20
   2  -9   2   21.20    2.90
  -3   9  -2   82.89    6.50
  -3   9  -2   94.69    6.20
  -3   9  -2   80.29    7.80
  -3   9  -2   88.49    6.70
   3  -9   2   75.69    7.50
   3  -9   2   86.89    6.10
  -4   9  -2  848.52   44.30
  -4   9  -2  898.21   45.70
  -4   9  -2  893.11   43.50
  -4   9  -2  868.21   43.10
   4  -9   2  883.41   43.10
   4  -9   2  877.71   45.40
  -5   9  -2  436.76   23.00
  -5   9  -2  463.65   25.40
  -5   9  -2  436.96   22.90
  -5   9  -2  448.66   22.90
   5  -9   2  432.06   24.90
  -6   9  -2  922.21   44.50
  -6   9  -2  909.71   44.30
  -6   9  -2  895.41   46.90
  -6   9  -2  901.81   44.80
  -7   9  -2  204.88   11.30
  -7   9  -2  209.58   12.40
  -7   9  -2  205.78   11.50
  -7   9  -2  205.48   13.90
  -8   9  -2   15.40    2.20
  -8   9  -2   12.00    2.10
  -8   9  -2   15.20    3.20
  -8   9  -2   10.20    3.20
  -9   9  -2   13.60    3.80
  -9   9  -2   14.80    2.00
  -9   9  -2   14.20    2.00
  -9   9  -2    5.40    2.50
  -9   9  -2   18.60    3.70
 -10   9  -2  215.98   15.50
 -10   9  -2  222.48   14.40
 -10   9  -2  217.28   13.90
 -10   9  -2  198.38   10.80
 -10   9  -2  210.78   11.00
 -11   9  -2   20.90    2.10
 -11   9  -2   22.30    4.50
 -11   9  -2   20.60    2.20
 -11   9  -2   16.30    4.50
 -11   9  -2   27.20    5.00
 -12   9  -2  138.09   10.50
 -12   9  -2  136.99   12.00
 -12   9  -2  125.19   10.70
 -13   9  -2   10.40    4.60
 -13   9  -2   18.80    4.10
 -13   9  -2   18.30    4.70
 -14   9  -2   60.29    8.50
 -14   9  -2   75.29    8.00
 -14   9  -2   55.89    8.80
 -15   9  -2    7.20    4.20
 -15   9  -2    7.80    3.10
  14   8  -2    5.00    3.10
 -14  -8   2    7.50    5.00
  13   8  -2    6.00    3.20
 -13  -8   2    8.00    5.50
 -13  -8   2   12.70    5.10
  12   8  -2   77.89    9.30
 -12  -8   2   75.59   10.50
 -12  -8   2   82.49   12.50
  11   8  -2  335.87   21.60
  11   8  -2  341.77   21.10
 -11  -8   2  341.67   22.60
 -11  -8   2  304.77   24.10
  10   8  -2  124.19   10.70
  10   8  -2  111.29   10.20
 -10  -8   2  101.89   12.30
 -10  -8   2  115.59   14.20
 -10  -8   2  100.39   11.70
   9   8  -2  156.18   13.00
   9   8  -2  181.78   13.10
   9   8  -2  167.48   12.70
  -9  -8   2  185.18   13.70
  -9  -8   2  172.38   15.40
  -9  -8   2  189.58   14.30
   8   8  -2  111.29    9.90
   8   8  -2  109.59   12.20
   8   8  -2  125.69   10.60
   8   8  -2  156.88   20.80
  -8  -8   2  116.39   14.00
  -8  -8   2  122.19   10.70
  -8  -8   2  128.09   10.70
  -8  -8   2  140.89   12.10
   7   8  -2    6.10    3.50
   7   8  -2    2.10    2.30
   7   8  -2    5.00    3.10
  -7  -8   2   11.00    3.80
  -7  -8   2    1.20    2.20
  -7  -8   2    3.80    3.00
   6   8  -2  125.69   10.50
   6   8  -2  138.09   10.50
   6   8  -2  124.69   10.10
  -6  -8   2  139.89   11.30
  -6  -8   2  143.19   12.60
  -6  -8   2  153.38   11.20
  -6  -8   2  130.09   10.60
   5   8  -2  161.28   11.80
   5   8  -2  177.88   12.10
   5   8  -2  155.58   12.00
  -5  -8   2  152.58   11.90
  -5  -8   2  174.78   12.40
  -5  -8   2  171.68   12.50
  -5  -8   2  177.58   12.00
  -5  -8   2  165.48   13.60
   4   8  -2 1190.08   58.49
   4   8  -2 1166.28   58.29
   4   8  -2 1089.39   58.59
   4   8  -2 1176.88   59.89
  -4  -8   2 1203.78   58.79
  -4  -8   2 1171.88   58.19
  -4  -8   2 1158.68   60.39
  -4  -8   2 1231.78   59.19
  -4  -8   2 1066.09   58.19
   3   8  -2  153.88   11.70
   3   8  -2  149.29   10.90
   3   8  -2  139.59   10.30
   3   8  -2  141.29   10.40
  -3  -8   2  149.88   10.50
  -3  -8   2  136.09   10.10
  -3  -8   2  135.19   10.00
  -3  -8   2  146.29   10.80
   2   8  -2 1875.11   88.99
   2   8  -2 1656.03   87.59
   2   8  -2 1862.01   87.39
  -2  -8   2 1773.52   87.79
   1   8  -2   84.09    7.10
   1   8  -2   94.69    8.60
   1   8  -2   94.29    7.40
   1   8  -2   95.59    8.00
  -1  -8   2  102.99    7.20
  -1  -8   2   93.59    7.90
  -1  -8   2   98.29    7.20
   0   8  -2   21.20    4.10
   0   8  -2   20.10    3.90
   0   8  -2   16.70    3.80
   0   8  -2   17.30    3.40
   0  -8   2   16.70    3.00
   0  -8   2   25.60    3.50
   0  -8   2   22.60    4.10
   0  -8   2   19.80    3.20
  -1   8  -2   46.60    6.60
  -1   8  -2   38.00    4.10
  -1   8  -2   35.40    4.50
  -1   8  -2   30.80    4.70
  -1   8  -2   34.50    4.40
   1  -8   2   32.10    4.80
   1  -8   2   31.80    3.80
   1  -8   2   37.20    3.60
   1  -8   2   34.90    3.80
   2  -8   2 2094.39  101.59
  -3   8  -2    6.40    2.20
  -3   8  -2   11.80    2.10
  -3   8  -2    8.60    2.10
  -3   8  -2    7.50    2.70
   3  -8   2    8.70    1.90
   3  -8   2    6.10    2.40
  -4   8  -2  707.43   35.60
  -4   8  -2  626.64   33.40
  -4   8  -2  674.63   33.30
   4  -8   2  695.03   35.30
  -5   8  -2   71.29    6.50
  -5   8  -2   58.89    4.60
  -5   8  -2   61.09    4.80
  -6   8  -2   69.79    6.50
  -6   8  -2   72.39    4.60
  -6   8  -2   70.79    5.40
  -6   8  -2   57.99    4.60
  -7   8  -2    2.50    2.20
  -7   8  -2   10.40    1.70
  -7   8  -2    7.70    1.50
  -7   8  -2    7.70    2.30
  -8   8  -2  120.19    6.70
  -8   8  -2  125.59    9.30
  -8   8  -2  113.29    6.50
  -8   8  -2  120.99   10.00
  -8   8  -2  116.59    8.60
  -9   8  -2   67.29    3.90
  -9   8  -2   54.19    7.40
  -9   8  -2   54.59    3.80
  -9   8  -2   65.59    6.20
  -9   8  -2   57.29    6.80
 -10   8  -2  342.37   18.20
 -10   8  -2  389.46   21.50
 -10   8  -2  371.76   18.20
 -10   8  -2  382.26   21.70
 -10   8  -2  400.16   23.20
 -11   8  -2  260.07   13.60
 -11   8  -2  285.37   17.50
 -11   8  -2  269.57   13.50
 -11   8  -2  259.87   16.40
 -11   8  -2  298.37   19.00
 -12   8  -2  139.19    7.20
 -12   8  -2  129.89    9.70
 -12   8  -2  125.09    7.20
 -12   8  -2  125.39   11.50
 -12   8  -2  122.79   10.70
 -13   8  -2   41.20    3.40
 -13   8  -2   53.69    6.60
 -13   8  -2   56.89    8.10
 -13   8  -2   51.79    3.70
 -13   8  -2   46.90    7.90
 -14   8  -2   25.70    6.10
 -14   8  -2   26.90    6.00
 -14   8  -2   28.90    3.00
 -14   8  -2   24.00    2.90
 -14   8  -2   21.30    4.30
 -15   8  -2   41.30    5.40
 -15   8  -2   38.50    3.90
 -15   8  -2   39.10    8.00
 -15   8  -2   30.70    6.70
  14   7  -2   -0.90    2.00
 -14  -7   2   -0.70    4.10
 -14  -7   2    0.40    2.80
  13   7  -2   11.00    3.50
  13   7  -2   21.10    4.50
 -13  -7   2   23.30    6.40
 -13  -7   2   20.60    7.20
  12   7  -2  142.09   11.40
  12   7  -2  156.98   11.90
 -12  -7   2  172.08   14.20
 -12  -7   2  160.68   15.50
  11   7  -2   12.90    4.40
  11   7  -2    7.70    3.70
 -11  -7   2   15.50    5.00
 -11  -7   2   12.80    4.30
 -11  -7   2    5.00    4.40
  10   7  -2  661.83   35.10
  10   7  -2  697.63   36.10
 -10  -7   2  584.04   37.90
 -10  -7   2  633.34   35.80
 -10  -7   2  655.73   36.50
   9   7  -2   60.89    7.80
   9   7  -2   65.69    7.80
   9   7  -2   81.19   10.60
  -9  -7   2   83.29    9.50
  -9  -7   2   56.79    7.90
  -9  -7   2   57.99    9.50
   8   7  -2    0.50    1.90
   8   7  -2   -0.50    1.30
   8   7  -2   -1.40    1.60
  -8  -7   2    3.30    3.20
  -8  -7   2   -2.40    1.50
  -8  -7   2    1.50    2.10
  -8  -7   2    0.60    1.60
   7   7  -2    0.90    2.00
   7   7  -2   -1.60    2.00
   7   7  -2    0.40    2.00
   7   7  -2   -0.30    1.80
  -7  -7   2   -1.30    2.20
  -7  -7   2    2.60    2.50
  -7  -7   2    1.20    2.10
  -7  -7   2   -0.80    2.30
   6   7  -2 1366.66   66.69
   6   7  -2 1201.18   66.09
   6   7  -2 1356.36   68.19
   6   7  -2 1324.37   66.99
  -6  -7   2 1394.26   69.19
  -6  -7   2 1383.66   67.19
  -6  -7   2 1291.77   66.99
  -6  -7   2 1404.26   67.99
   5   7  -2    5.60    2.80
   5   7  -2    5.60    3.00
   5   7  -2    0.70    2.20
   5   7  -2    4.70    2.60
  -5  -7   2    1.60    2.70
  -5  -7   2    6.80    2.80
  -5  -7   2    4.80    2.70
  -5  -7   2    2.40    2.20
  -5  -7   2    4.50    2.80
   3   7  -2   23.20    4.50
   3   7  -2   27.10    4.10
   3   7  -2   23.20    3.80
   3   7  -2   18.60    3.80
  -3  -7   2   20.00    4.00
  -3  -7   2   20.80    3.70
  -3  -7   2   24.60    3.80
   2   7  -2  337.67   18.90
   2   7  -2  327.67   20.00
   2   7  -2  344.47   19.00
   2   7  -2  355.56   19.60
  -2  -7   2  304.87   19.20
  -2  -7   2  349.37   18.70
  -2  -7   2  353.86   18.90
  -2  -7   2  335.17   19.80
   1   7  -2    1.10    1.30
   1   7  -2    1.40    1.40
   1   7  -2    3.10    2.20
  -1  -7   2    0.00    1.10
  -1  -7   2    0.90    1.30
  -1  -7   2    0.90    1.30
  -1  -7   2    1.20    1.30
   0   7  -2  682.03   33.80
   0   7  -2  643.94   32.60
   0   7  -2  582.64   34.00
   0  -7   2  581.34   33.20
   0  -7   2  681.33   32.30
   0  -7   2  655.13   32.40
   0  -7   2  669.83   32.30
  -1   7  -2  210.58   11.90
  -1   7  -2  203.18   12.00
  -1   7  -2  209.18   11.40
  -1   7  -2  221.28   13.10
   1  -7   2  203.88   11.40
   1  -7   2  209.48   11.40
   1  -7   2  189.08   12.60
   1  -7   2  197.58   11.40
  -2   7  -2 1832.42  102.49
  -2   7  -2 1748.82   95.89
  -2   7  -2 1918.61   94.09
  -2   7  -2 1875.51   98.29
   2  -7   2 1820.72   92.29
   2  -7   2 1834.62   92.69
   2  -7   2 1969.10  104.49
   2  -7   2 1868.21   94.09
   3  -7   2 1377.46   67.69
  -4   7  -2  749.73   35.60
  -4   7  -2  667.43   37.10
  -4   7  -2  728.43   35.60
   4  -7   2  758.62   37.40
  -5   7  -2  189.08   11.70
  -5   7  -2  163.58    9.70
  -5   7  -2  193.78   10.40
  -6   7  -2   11.60    1.70
  -6   7  -2    9.60    2.30
  -6   7  -2   12.40    2.90
  -7   7  -2  348.37   19.40
  -7   7  -2  347.37   17.40
  -7   7  -2  363.46   20.00
  -7   7  -2  362.36   17.40
  -8   7  -2  227.98   11.70
  -8   7  -2  222.38   15.30
  -8   7  -2  237.68   14.40
  -8   7  -2  268.07   14.80
  -8   7  -2  237.58   11.80
  -9   7  -2  763.12   41.20
  -9   7  -2  743.13   39.90
  -9   7  -2  802.32   36.80
 -10   7  -2  336.27   20.80
 -10   7  -2  331.37   20.10
 -10   7  -2  328.87   16.10
 -10   7  -2  363.16   20.10
 -10   7  -2  307.37   16.10
 -11   7  -2  142.89    8.10
 -11   7  -2  155.38   10.40
 -11   7  -2  148.39   11.60
 -11   7  -2  170.08   12.90
 -11   7  -2  147.39    8.00
 -12   7  -2   80.49   10.20
 -12   7  -2   79.59    5.10
 -12   7  -2   81.09    9.50
 -12   7  -2   83.09    5.10
 -12   7  -2   81.49    7.00
 -13   7  -2   29.60    6.20
 -13   7  -2   16.70    4.80
 -13   7  -2   17.40    3.50
 -13   7  -2   23.00    2.80
 -13   7  -2   19.60    2.70
 -14   7  -2    0.20    2.00
 -14   7  -2    4.30    1.50
 -14   7  -2    1.80    2.80
 -14   7  -2   -2.10    2.20
 -15   7  -2   92.39    6.70
 -15   7  -2   92.69    7.20
 -15   7  -2   84.29   11.20
 -15   7  -2   96.19   12.40
  15   6  -2    0.10    1.70
 -15  -6   2    3.30    4.30
 -15  -6   2   -3.70    3.20
  14   6  -2   96.49    7.80
  14   6  -2   83.99    7.40
 -14  -6   2   80.19   11.10
 -14  -6   2  102.09   14.40
  13   6  -2    0.30    2.30
  13   6  -2   -3.50    2.00
 -13  -6   2    7.00    3.90
 -13  -6   2   -2.50    3.30
  12   6  -2  254.17   16.20
  12   6  -2  273.77   16.60
 -12  -6   2  274.97   18.80
 -12  -6   2  249.68   20.20
 -12  -6   2  262.37   17.70
  11   6  -2   22.40    4.40
  11   6  -2   17.80    4.10
 -11  -6   2   17.80    5.60
 -11  -6   2   18.30    5.10
 -11  -6   2   30.10    6.30
  10   6  -2   35.60    6.70
  10   6  -2   46.00    5.90
  10   6  -2   46.80    6.10
 -10  -6   2   39.80    6.60
 -10  -6   2   45.50    7.90
 -10  -6   2   50.79    6.80
   9   6  -2   16.70    3.70
   9   6  -2   15.90    3.80
   9   6  -2   18.80    3.70
  -9  -6   2   14.40    4.80
  -9  -6   2   25.20    5.00
  -9  -6   2   10.20    3.50
  -9  -6   2   17.30    4.00
   8   6  -2  356.26   23.00
   8   6  -2  371.66   21.50
   8   6  -2  361.06   21.40
   8   6  -2  367.36   21.90
  -8  -6   2  409.96   24.00
  -8  -6   2  389.46   24.30
  -8  -6   2  402.96   22.70
  -8  -6   2  384.46   22.20
   7   6  -2   41.10    6.90
   7   6  -2   40.40    6.00
   7   6  -2   38.40    5.70
   7   6  -2   40.10    5.60
  -7  -6   2   43.60    5.90
  -7  -6   2   51.59    7.80
  -7  -6   2   29.60    5.40
  -7  -6   2   38.10    5.70
   6   6  -2 1056.89   53.39
   6   6  -2 1068.49   54.89
   6   6  -2 1137.49   53.69
   6   6  -2 1043.50   53.79
  -6  -6   2 1002.30   53.79
  -6  -6   2 1139.99   55.79
  -6  -6   2  972.60   53.49
  -6  -6   2 1131.99   53.89
   5   6  -2  247.98   15.50
   5   6  -2  255.87   15.80
   5   6  -2  278.17   15.70
   5   6  -2  267.77   16.80
  -5  -6   2  264.97   15.90
  -5  -6   2  292.37   16.60
  -5  -6   2  248.68   16.90
  -5  -6   2  261.17   15.60
  -5  -6   2  250.57   15.80
   4   6  -2  271.97   15.40
   4   6  -2  256.17   15.20
   4   6  -2  253.07   16.20
  -4  -6   2  265.97   16.80
  -4  -6   2  239.78   15.30
  -4  -6   2  270.97   15.80
  -4  -6   2  256.57   15.40
  -4  -6   2  272.27   15.30
   3   6  -2  241.88   14.20
   3   6  -2  227.08   15.00
   3   6  -2  253.97   14.70
   3   6  -2  255.97   14.30
  -3  -6   2  246.48   14.30
  -3  -6   2  256.77   14.50
  -3  -6   2  251.87   15.70
  -3  -6   2  221.38   14.30
  -3  -6   2  227.58   13.90
   2   6  -2   68.69    6.40
   2   6  -2   78.19    7.10
   2   6  -2   78.39    6.40
   2   6  -2   67.39    5.70
  -2  -6   2   71.39    5.80
  -2  -6   2   86.19    6.10
  -2  -6   2   73.79    5.60
  -2  -6   2   47.90    7.70
   1   6  -2  445.16   22.10
   1   6  -2  402.96   21.90
   1   6  -2  431.06   22.60
   1   6  -2  389.86   23.00
  -1  -6   2  398.76   22.40
  -1  -6   2  439.06   21.80
  -1  -6   2  448.36   21.90
  -1  -6   2  385.06   21.70
   0   6  -2  422.06   23.50
   0   6  -2  411.56   22.00
   0   6  -2  440.86   22.90
   0   6  -2  420.86   22.10
   0  -6   2  439.76   21.80
   0  -6   2  420.86   22.70
   0  -6   2  437.06   21.70
   0  -6   2  405.86   21.80
  -1   6  -2 2918.91  145.79
  -1   6  -2 2942.31  149.39
  -1   6  -2 3150.78  148.89
  -1   6  -2 3105.19  153.48
   1  -6   2 2733.13  152.28
   1  -6   2 2938.51  147.09
   1  -6   2 3031.70  146.09
   1  -6   2 3145.29  146.69
  -2   6  -2  209.08   10.50
  -2   6  -2  197.88   10.90
  -2   6  -2  199.68   11.00
  -2   6  -2  213.78   12.20
   2  -6   2  189.78   11.80
   2  -6   2  199.38   10.40
   2  -6   2  186.08   10.10
   2  -6   2  187.38   10.10
  -3   6  -2 2199.38  112.09
  -3   6  -2 1985.80  105.79
  -3   6  -2 2091.09  104.29
   3  -6   2 2221.08  112.99
  -4   6  -2   38.70    3.10
  -4   6  -2   31.90    2.70
  -4   6  -2   36.10    4.40
   4  -6   2   33.80    4.00
  -5   6  -2   31.40    4.10
  -5   6  -2   35.00    3.20
  -5   6  -2   29.90    2.40
  -6   6  -2   17.40    3.00
  -6   6  -2   22.70    3.60
  -6   6  -2   16.90    1.60
  -7   6  -2 1935.71   93.19
  -8   6  -2   60.99    6.70
  -8   6  -2   63.19    5.60
  -8   6  -2   73.19    8.00
  -9   6  -2  483.15   23.30
  -9   6  -2  472.65   27.50
  -9   6  -2  497.75   23.40
  -9   6  -2  479.15   25.60
 -10   6  -2    1.30    0.80
 -10   6  -2    2.30    2.10
 -10   6  -2    0.80    2.10
 -10   6  -2    2.90    1.70
 -10   6  -2    1.30    0.80
 -11   6  -2    1.10    2.10
 -11   6  -2    1.90    1.00
 -11   6  -2    2.30    1.00
 -11   6  -2    2.00    2.30
 -11   6  -2    2.30    1.90
 -12   6  -2   19.20    3.60
 -12   6  -2   15.60    4.50
 -12   6  -2   19.00    2.60
 -12   6  -2   17.90    4.70
 -12   6  -2   17.00    2.60
 -13   6  -2  137.09    9.80
 -13   6  -2  140.49   12.60
 -13   6  -2  148.19    8.80
 -13   6  -2  140.49   12.30
 -13   6  -2  140.59    9.50
 -14   6  -2   26.00    7.40
 -14   6  -2   36.00    4.30
 -14   6  -2   32.10    4.20
 -14   6  -2   20.40    5.60
 -14   6  -2   40.70    4.40
 -15   6  -2  105.59    8.00
 -15   6  -2  111.79   13.00
 -15   6  -2   94.89   12.20
 -15   6  -2  124.19    7.60
 -15   6  -2  108.99    7.40
 -15   6  -2  104.49    8.60
 -16   6  -2   15.30    5.10
 -16   6  -2   30.20    4.40
 -16   6  -2   24.20    6.40
 -15  -5   2   35.00    7.50
 -15  -5   2   21.40    7.20
  14   5  -2  196.18   14.20
  14   5  -2  197.28   11.80
 -14  -5   2  189.98   16.00
 -14  -5   2  209.08   16.20
 -14  -5   2  179.98   17.20
  13   5  -2   64.29    6.60
  13   5  -2   63.49    6.60
 -13  -5   2   66.49    8.40
 -13  -5   2   68.69   10.60
 -13  -5   2   62.79    8.90
  12   5  -2  166.18   10.90
  12   5  -2  155.98   10.70
 -12  -5   2  157.88   14.50
 -12  -5   2  147.39   12.70
  11   5  -2    8.90    2.90
  11   5  -2   10.20    2.90
 -11  -5   2   16.80    5.50
 -11  -5   2   13.60    3.70
 -11  -5   2   15.60    4.20
  10   5  -2  110.09    8.50
  10   5  -2  111.09    8.60
 -10  -5   2   94.09   11.30
 -10  -5   2  120.49    9.50
 -10  -5   2  126.39   10.20
 -10  -5   2  110.79    9.40
   9   5  -2  206.68   13.00
   9   5  -2  195.38   14.60
   9   5  -2  193.88   13.40
   9   5  -2  199.18   12.90
  -9  -5   2  213.48   14.30
  -9  -5   2  192.28   15.20
  -9  -5   2  213.08   13.80
  -9  -5   2  210.88   15.10
   8   5  -2  561.34   30.40
   8   5  -2  536.25   31.90
   8   5  -2  593.54   30.60
   8   5  -2  563.34   31.00
  -8  -5   2  613.24   31.40
  -8  -5   2  561.64   31.00
  -8  -5   2  594.04   33.10
  -8  -5   2  617.44   31.80
   7   5  -2  591.34   31.10
   7   5  -2  594.54   32.70
   7   5  -2  583.14   31.10
   7   5  -2  548.85   31.30
  -7  -5   2  628.14   31.70
  -7  -5   2  632.74   33.50
  -7  -5   2  618.74   31.80
  -7  -5   2  568.54   31.70
   6   5  -2  102.19    8.40
   6   5  -2  103.39    8.70
   6   5  -2   90.39    7.10
   6   5  -2   97.69    7.30
  -6  -5   2   74.39    7.00
  -6  -5   2   82.89    8.20
  -6  -5   2   95.79    7.40
  -6  -5   2   93.59    7.70
   5   5  -2  978.70   49.10
   5   5  -2 1026.40   50.09
   5   5  -2 1017.80   48.90
   5   5  -2  991.10   49.99
  -5  -5   2  995.10   50.59
  -5  -5   2  909.61   48.70
  -5  -5   2  958.40   49.10
   4   5  -2    1.50    1.30
   4   5  -2   -0.30    1.30
   4   5  -2    3.00    1.60
   4   5  -2    1.50    1.30
  -4  -5   2   -0.40    1.10
  -4  -5   2    3.70    2.10
  -4  -5   2    0.60    1.20
  -4  -5   2    2.00    1.40
   3   5  -2  449.66   23.20
   3   5  -2  402.86   23.10
   3   5  -2  433.46   24.10
   3   5  -2  466.85   23.80
  -3  -5   2  455.55   24.60
  -3  -5   2  436.56   23.20
  -3  -5   2  464.65   23.70
   2   5  -2  292.37   16.20
   2   5  -2  312.47   16.30
   2   5  -2  290.17   16.50
   2   5  -2  290.37   17.10
  -2  -5   2  317.77   16.70
  -2  -5   2  307.67   16.20
  -2  -5   2  301.27   16.10
  -2  -5   2  269.57   16.10
   1   5  -2 2443.76  117.89
   1   5  -2 2356.46  122.09
   1   5  -2 2304.17  119.09
   1   5  -2 2375.66  116.69
  -1  -5   2 2203.88  115.29
  -1  -5   2 2194.58  119.09
  -1  -5   2 2305.57  116.99
  -1  -5   2 2249.07  115.69
   0   5  -2  379.66   19.20
   0   5  -2  383.56   19.10
   0   5  -2  375.96   19.70
   0  -5   2  370.36   18.80
   0  -5   2  356.46   18.90
   0  -5   2  341.07   18.50
   0  -5   2  382.46   19.70
  -1   5  -2 2008.40  102.09
  -1   5  -2 2102.09  101.59
  -1   5  -2 2102.79  105.29
  -1   5  -2 2145.49   98.99
   1  -5   2 1910.71   99.59
   1  -5   2 1997.60  105.29
   1  -5   2 1900.51   98.59
   1  -5   2 2019.80  100.39
  -2   5  -2   28.90    2.20
  -2   5  -2   34.30    2.60
  -2   5  -2   20.20    3.00
  -2   5  -2   30.90    2.70
   2  -5   2   22.30    1.90
   2  -5   2   26.50    2.10
   2  -5   2   25.70    1.90
   2  -5   2   31.80    3.70
  -3   5  -2    4.70    1.10
  -3   5  -2    2.70    1.50
  -3   5  -2    2.30    1.00
   3  -5   2    2.90    1.30
  -4   5  -2    1.50    1.30
  -4   5  -2    4.30    1.30
  -4   5  -2    2.40    0.80
   4  -5   2    2.10    1.30
  -5   5  -2  960.80   45.60
  -5   5  -2  900.31   43.70
  -6   5  -2  242.38   14.40
  -6   5  -2  289.77   14.90
  -6   5  -2  251.77   15.60
  -8   5  -2  111.29    7.40
  -8   5  -2  105.69    5.70
  -8   5  -2  110.59    5.70
  -8   5  -2   90.79    8.50
  -9   5  -2   49.80    3.40
  -9   5  -2   59.49    4.90
  -9   5  -2   62.59    7.80
  -9   5  -2   49.90    3.40
 -10   5  -2    5.10    1.40
 -10   5  -2    4.70    1.90
 -10   5  -2    9.40    1.70
 -10   5  -2    3.60    2.50
 -11   5  -2   78.79    5.30
 -11   5  -2   72.09    5.20
 -11   5  -2   80.19    6.20
 -11   5  -2   88.19   10.40
 -12   5  -2  112.39    7.70
 -12   5  -2  105.29    7.10
 -12   5  -2  108.29    7.10
 -12   5  -2  121.19   10.90
 -13   5  -2   80.89   10.30
 -13   5  -2   75.89    6.10
 -13   5  -2   91.69    6.40
 -13   5  -2   78.29    6.20
 -13   5  -2   85.49    6.30
 -14   5  -2  231.88   27.60
 -14   5  -2  204.38   13.80
 -14   5  -2  221.28   12.40
 -14   5  -2  220.18   13.00
 -14   5  -2  216.28   12.40
 -15   5  -2   61.09    6.30
 -15   5  -2   46.30    3.90
 -15   5  -2   45.60    3.90
 -15   5  -2   58.69    6.10
 -15   5  -2   51.89    8.70
 -16   5  -2   32.40    4.90
 -16   5  -2   19.10    5.90
 -16   5  -2   16.80    5.50
 -16  -4   2   48.50    8.60
 -16  -4   2   54.49   11.00
 -15  -4   2   78.29   10.60
 -15  -4   2   91.19   10.70
 -15  -4   2  100.29   13.80
  14   4  -2    9.10    1.60
  14   4  -2    8.00    1.60
 -14  -4   2    5.90    4.60
 -14  -4   2    5.70    3.40
 -14  -4   2    9.10    3.80
  13   4  -2   59.59    5.00
 -13  -4   2   58.19    9.10
 -13  -4   2   63.69    8.80
 -13  -4   2   70.99   14.20
  12   4  -2   -0.40    1.40
  12   4  -2    1.00    1.40
 -12  -4   2    0.40    2.10
 -12  -4   2   -4.10    1.50
 -12  -4   2    1.30    3.00
  11   4  -2  112.39    8.10
  11   4  -2  111.19   10.50
  11   4  -2  105.09    8.00
 -11  -4   2  116.59    9.30
 -11  -4   2  103.69    9.60
 -11  -4   2  127.19   13.70
 -11  -4   2  112.19    9.50
  10   4  -2   15.20    3.30
  10   4  -2    7.20    3.40
  10   4  -2   11.80    3.00
 -10  -4   2   12.70    3.90
 -10  -4   2    8.50    4.00
 -10  -4   2   17.00    3.70
   9   4  -2 1335.47   64.89
   9   4  -2 1335.77   62.49
   9   4  -2 1189.58   62.09
  -9  -4   2 1190.28   64.89
  -9  -4   2 1319.97   63.49
  -9  -4   2 1353.96   63.99
  -9  -4   2 1170.48   62.99
   8   4  -2   23.70    4.00
   8   4  -2   22.50    4.50
   8   4  -2   17.00    3.50
   8   4  -2   25.40    4.10
  -8  -4   2   29.60    4.80
  -8  -4   2   22.30    4.30
  -8  -4   2   31.40    4.80
  -8  -4   2   20.40    4.70
   7   4  -2 1144.39   54.29
   7   4  -2 1150.58   52.99
   7   4  -2 1096.79   53.49
   7   4  -2 1087.79   54.39
  -7  -4   2  996.50   53.19
  -7  -4   2 1047.90   53.49
  -7  -4   2  993.40   54.49
  -7  -4   2 1047.10   53.29
   6   4  -2   -0.50    1.20
   6   4  -2    1.60    1.50
   6   4  -2    0.80    1.50
   5   4  -2   53.89    4.90
   5   4  -2   39.30    4.60
   5   4  -2   48.30    5.00
  -5  -4   2   48.30    5.80
  -5  -4   2   43.30    4.90
  -5  -4   2   54.79    4.90
   4   4  -2  334.87   19.00
   4   4  -2  364.06   19.50
   4   4  -2  347.37   19.00
   4   4  -2  335.37   19.80
  -4  -4   2  376.36   20.40
  -4  -4   2  386.66   19.60
  -4  -4   2  364.96   19.30
  -4  -4   2  368.76   19.40
   3   4  -2 2822.12  142.39
   3   4  -2 2834.92  145.29
   3   4  -2 2860.11  143.09
   3   4  -2 2729.43  141.69
  -3  -4   2 2749.02  142.29
  -3  -4   2 2655.13  141.29
  -3  -4   2 3032.10  144.19
  -3  -4   2 2984.30  146.59
   2   4  -2  827.12   54.89
   2   4  -2  980.30   53.39
   2   4  -2  846.82   51.09
  -2  -4   2  933.21   52.19
  -2  -4   2  949.60   53.49
  -2  -4   2  880.81   54.79
   1   4  -2 6317.67  298.37
   1   4  -2 6050.99  298.77
   1   4  -2 6311.07  300.27
   1   4  -2 6333.37  302.57
  -1  -4   2 6128.19  298.77
  -1  -4   2 6402.86  298.17
  -1  -4   2 6195.58  300.17
  -1  -4   2 6214.08  297.07
   0   4  -2  482.65   24.10
   0   4  -2  510.35   24.10
   0   4  -2  493.55   24.60
   0  -4   2  463.85   23.80
   0  -4   2  496.25   24.00
   0  -4   2  464.65   24.40
   0  -4   2  478.65   23.60
  -1   4  -2  249.78   12.40
  -1   4  -2  230.98   11.60
  -1   4  -2  229.28   12.80
  -1   4  -2  256.97   12.30
   1  -4   2  232.88   12.00
   1  -4   2  230.28   12.80
   1  -4   2  226.58   12.00
   1  -4   2  238.38   11.70
  -2   4  -2  966.20   47.00
  -2   4  -2  937.01   49.00
  -2   4  -2 1028.30   48.80
  -2   4  -2  925.81   52.49
   2  -4   2  953.50   45.40
   2  -4   2  901.21   52.49
   2  -4   2  901.91   45.80
  -3   4  -2 2231.58  106.59
  -3   4  -2 2165.18  108.09
  -3   4  -2 2311.47  111.99
  -3   4  -2 2322.97  107.09
   3  -4   2 2079.89  111.29
  -4   4  -2  127.49    6.30
  -4   4  -2  124.59    6.30
  -4   4  -2  117.99    7.30
  -4   4  -2  128.79    7.60
  -5   4  -2  205.48   11.30
  -5   4  -2  201.58   12.50
  -6   4  -2 1222.18   59.09
  -6   4  -2 1181.08   59.19
  -6   4  -2 1247.68   74.19
  -6   4  -2 1276.47   67.09
  -7   4  -2  102.29    5.50
  -7   4  -2  101.79    5.60
  -7   4  -2  105.09    6.80
  -7   4  -2  110.99    8.60
  -8   4  -2  178.98    9.20
  -8   4  -2  169.28   10.20
  -8   4  -2  171.78   12.20
  -8   4  -2  177.88    9.20
  -9   4  -2   12.10    3.70
  -9   4  -2   14.40    2.00
  -9   4  -2   15.40    2.60
  -9   4  -2   12.20    1.80
 -10   4  -2  184.18   10.70
 -10   4  -2  171.78   13.50
 -10   4  -2  200.58   11.40
 -10   4  -2  210.58   10.90
 -11   4  -2   61.79    5.00
 -11   4  -2   65.29    5.30
 -11   4  -2   65.39    5.10
 -11   4  -2   67.79    5.20
 -11   4  -2   77.39    9.50
 -12   4  -2  441.36   23.90
 -12   4  -2  498.35   28.50
 -12   4  -2  425.46   24.00
 -12   4  -2  492.45   24.10
 -12   4  -2  484.05   24.40
 -13   4  -2    8.30    2.30
 -13   4  -2   15.50    3.10
 -13   4  -2    6.50    2.00
 -13   4  -2    9.40    2.10
 -13   4  -2    8.10    4.00
 -14   4  -2   84.39    7.20
 -14   4  -2   86.09    5.90
 -14   4  -2   85.99    5.80
 -14   4  -2  100.79    7.50
 -14   4  -2   77.79   12.20
 -15   4  -2   30.70    7.30
 -15   4  -2   29.80    4.90
 -16   4  -2    5.20    2.90
 -16   4  -2   13.90    5.70
 -16  -3   2    3.40    3.60
 -16  -3   2    0.90    3.50
 -15  -3   2   61.19    8.80
 -15  -3   2   53.69    9.60
 -15  -3   2   63.99    8.20
 -14  -3   2   10.30    4.80
 -13  -3   2    6.20    2.90
 -13  -3   2    8.30    4.10
 -13  -3   2   11.60    3.60
  12   3  -2    0.40    1.40
  12   3  -2   -1.80    1.10
  12   3  -2   -1.60    1.80
 -12  -3   2    0.90    2.80
 -12  -3   2    1.20    2.00
 -12  -3   2    2.10    2.40
 -12  -3   2   -0.60    2.70
  11   3  -2  126.29    8.20
  11   3  -2  132.49    8.30
 -11  -3   2  122.79    9.70
 -11  -3   2  133.99   11.80
 -11  -3   2  122.29   10.20
  10   3  -2  146.99    9.50
  10   3  -2  160.58   12.00
  10   3  -2  148.89    9.40
 -10  -3   2  172.08   11.00
 -10  -3   2  147.29   12.20
 -10  -3   2  111.79   10.30
 -10  -3   2  150.28   10.90
   9   3  -2 2268.57  110.59
   9   3  -2 2392.66  113.29
  -9  -3   2 2343.27  111.89
  -9  -3   2 2276.17  111.89
   8   3  -2  266.77   14.40
   8   3  -2  249.68   14.30
   8   3  -2  252.57   16.00
  -8  -3   2  273.77   16.70
  -8  -3   2  254.57   15.30
  -8  -3   2  252.37   15.10
  -8  -3   2  235.78   14.90
   7   3  -2   19.00    2.90
   7   3  -2   22.20    3.90
   7   3  -2   16.50    2.80
  -7  -3   2   20.70    3.80
  -7  -3   2   10.90    2.50
  -7  -3   2   15.60    3.10
   6   3  -2   28.10    3.60
   6   3  -2   25.80    3.50
   6   3  -2   45.70    5.70
   6   3  -2   32.50    4.20
  -6  -3   2   29.30    4.40
  -6  -3   2   38.00    4.70
  -6  -3   2   34.90    4.70
  -6  -3   2   37.40    4.70
   5   3  -2  964.40   45.90
   5   3  -2  961.90   44.90
   5   3  -2  875.21   45.00
  -5  -3   2  882.81   44.90
  -5  -3   2  951.40   46.10
  -5  -3   2  846.92   44.90
   4   3  -2 1604.54   89.79
   4   3  -2 1566.74   91.19
   4   3  -2 1767.62   88.79
   4   3  -2 1688.63   89.19
  -4  -3   2 1720.73   89.19
  -4  -3   2 1809.82   90.89
  -4  -3   2 1748.93   92.89
  -4  -3   2 1732.63   90.19
   3   3  -2 3158.58  145.59
   3   3  -2 2932.41  143.89
   3   3  -2 2866.71  143.19
   3   3  -2 2905.91  146.09
  -3  -3   2 2860.61  143.39
  -3  -3   2 2767.72  146.29
  -3  -3   2 3118.89  144.99
  -3  -3   2 2653.53  144.29
   2   3  -2 2134.69  102.59
   2   3  -2 2113.99  103.89
   2   3  -2 1903.31  104.49
   2   3  -2 2033.10  102.89
  -2  -3   2 1908.81  103.19
  -2  -3   2 2109.99  102.49
  -2  -3   2 2081.39  103.19
  -2  -3   2 2084.59  105.49
   1   3  -2 1251.77   70.09
   1   3  -2 1301.87   67.89
   1   3  -2 1395.96   68.99
   1   3  -2 1303.27   67.39
  -1  -3   2 1343.47   67.09
  -1  -3   2 1329.27   67.69
  -1  -3   2 1244.28   68.39
   0   3  -2   32.80    2.60
   0   3  -2   29.80    2.50
   0   3  -2   23.50    2.70
   0  -3   2   26.70    2.40
   0  -3   2   31.30    2.10
   0  -3   2   32.60    2.80
   0  -3   2   27.20    2.40
  -1   3  -2 1452.35   69.49
  -1   3  -2 1574.04   72.79
  -1   3  -2 1405.16   74.39
  -1   3  -2 1541.35   73.19
   1  -3   2 1573.24   71.99
   1  -3   2 1478.65   72.09
   1  -3   2 1316.77   74.09
   1  -3   2 1432.76   70.69
  -2   3  -2 2982.50  134.89
  -2   3  -2 2935.21  134.59
  -2   3  -2 2577.54  133.69
  -2   3  -2 2852.91  137.39
   2  -3   2 2786.62  137.29
  -3   3  -2   35.10    2.80
  -3   3  -2   33.90    2.10
  -3   3  -2   37.80    2.20
   3  -3   2   33.80    2.70
  -4   3  -2 5334.97  245.68
  -4   3  -2 5342.97  255.37
  -4   3  -2 5276.77  249.78
  -4   3  -2 5009.40  245.58
  -5   3  -2  122.79    7.00
  -5   3  -2  121.49    6.10
  -5   3  -2  119.19    6.10
  -5   3  -2  112.99    8.20
  -6   3  -2 1309.57   65.19
  -6   3  -2 1113.29   60.99
  -6   3  -2 1237.88   61.09
  -6   3  -2 1305.47   74.09
  -7   3  -2   18.00    2.00
  -7   3  -2   18.80    2.10
  -7   3  -2   21.80    2.60
  -7   3  -2   18.10    3.50
  -8   3  -2  113.99    7.10
  -8   3  -2  125.49    9.60
  -8   3  -2  132.69    7.60
  -8   3  -2  124.09    7.10
  -9   3  -2   63.39    7.80
  -9   3  -2   47.40    4.00
  -9   3  -2   47.40    4.00
  -9   3  -2   51.39    4.10
 -10   3  -2 1152.48   55.09
 -10   3  -2 1117.49   54.99
 -10   3  -2 1138.29   54.79
 -10   3  -2 1097.79   58.29
 -10   3  -2 1159.08   54.99
 -11   3  -2    9.00    2.40
 -11   3  -2    2.00    1.60
 -11   3  -2    3.90    2.90
 -11   3  -2    6.00    1.80
 -11   3  -2    2.20    1.30
 -12   3  -2  305.37   17.70
 -12   3  -2  324.47   16.90
 -12   3  -2  347.87   18.10
 -12   3  -2  322.47   21.20
 -12   3  -2  301.47   16.80
 -13   3  -2   -2.10    0.80
 -13   3  -2    1.20    1.70
 -13   3  -2   -0.80    1.90
 -13   3  -2   -0.20    1.10
 -13   3  -2    0.20    1.30
 -14   3  -2   11.80    3.20
 -14   3  -2    8.70    4.40
 -14   3  -2   12.00    2.00
 -14   3  -2   16.20    3.50
 -14   3  -2   11.40    1.90
 -15   3  -2    2.40    3.50
 -15   3  -2    0.10    2.20
 -15   3  -2    4.30    2.40
 -16   3  -2   59.69   10.50
 -16   3  -2   46.80    6.50
 -16  -2   2    1.80    2.70
 -16  -2   2   -2.30    2.90
 -15  -2   2    1.90    3.40
 -15  -2   2    9.90    3.80
 -14  -2   2   35.40    5.70
 -14  -2   2   41.10    8.20
 -14  -2   2   39.10    6.40
  13   2  -2  128.29   11.90
 -13  -2   2  155.38   11.50
 -13  -2   2  158.38   11.20
 -13  -2   2  121.99   12.30
 -13  -2   2  147.79   11.70
 -12  -2   2  170.28   12.20
 -12  -2   2  156.88   11.60
 -12  -2   2  184.18   14.40
 -12  -2   2  173.08   12.60
  11   2  -2  160.08    8.90
  11   2  -2  185.18   13.10
  11   2  -2  163.98    9.00
 -11  -2   2  155.58   12.90
 -11  -2   2  153.38   11.20
 -11  -2   2  161.98   11.70
 -11  -2   2  170.18   11.60
  10   2  -2  112.69    9.40
  10   2  -2  100.49    6.80
  10   2  -2  111.89    6.90
 -10  -2   2  124.69    9.10
 -10  -2   2  105.29    8.50
 -10  -2   2  110.79    9.90
   9   2  -2  494.45   27.50
   9   2  -2  469.35   24.90
   9   2  -2  513.55   25.00
  -9  -2   2  505.95   26.70
  -9  -2   2  509.75   26.60
  -9  -2   2  467.65   26.20
  -9  -2   2  511.25   28.10
   8   2  -2   19.30    3.80
   8   2  -2   21.40    2.90
   8   2  -2   18.70    2.80
  -8  -2   2   23.00    3.60
  -8  -2   2   17.50    3.30
  -8  -2   2   23.60    5.10
   7   2  -2   98.89    6.50
   7   2  -2  102.79    8.70
   7   2  -2   97.99    6.50
  -7  -2   2  103.99    7.30
  -7  -2   2  109.49    8.20
  -7  -2   2   94.29    7.10
   6   2  -2  337.67   17.50
   6   2  -2  320.17   17.50
   6   2  -2  354.66   18.80
  -6  -2   2  345.07   19.00
  -6  -2   2  321.27   18.10
  -6  -2   2  329.67   17.90
  -6  -2   2  350.56   18.20
   5   2  -2   85.49    6.00
   5   2  -2  102.29    7.00
   5   2  -2   95.49    6.20
   5   2  -2   92.09    6.50
  -5  -2   2   95.79    7.10
  -5  -2   2   96.99    6.60
  -5  -2   2  102.09    6.50
  -5  -2   2  103.59    6.60
   4   2  -2 1614.74   92.19
   4   2  -2 1763.62   93.89
   4   2  -2 1792.12   91.39
   4   2  -2 1888.51   91.29
  -4  -2   2 1862.01   92.69
  -4  -2   2 1744.33   91.69
  -4  -2   2 1857.71   93.39
  -4  -2   2 1873.51   94.79
   3   2  -2  473.45   24.70
  -3  -2   2  487.55   24.70
  -3  -2   2  540.15   25.50
   2   2  -2 4352.76  203.48
   2   2  -2 4372.76  204.78
   2   2  -2 4110.99  204.98
   2   2  -2 4049.40  203.58
  -2  -2   2 4210.58  203.58
  -2  -2   2 4405.66  204.18
  -2  -2   2 4389.86  204.68
  -2  -2   2 4120.69  205.08
   1   2  -2  110.29    6.40
   1   2  -2  126.99    6.70
  -1  -2   2  108.29    6.30
  -1  -2   2  105.59    6.40
  -1  -2   2  114.99    6.40
   0   2  -2 3795.72  189.68
   0   2  -2 4240.38  189.58
   0   2  -2 4009.50  188.98
   0  -2   2 3979.60  188.88
   0  -2   2 4049.09  189.28
   0  -2   2 3803.52  189.58
  -1   2  -2 2942.21  134.99
  -1   2  -2 2870.81  133.89
  -1   2  -2 2922.01  134.19
   1  -2   2 2567.74  134.49
   1  -2   2 2790.42  133.39
   1  -2   2 2781.62  133.49
  -2   2  -2 7722.73  355.06
  -2   2  -2 7604.64  353.96
  -2   2  -2 7735.73  354.06
   2  -2   2 7127.79  354.76
  -3   2  -2    3.10    0.70
  -3   2  -2    4.40    0.80
  -3   2  -2    3.30    1.20
  -3   2  -2    4.30    0.80
  -4   2  -2 3363.56  162.68
  -4   2  -2 3193.48  155.18
  -4   2  -2 3387.26  154.58
  -4   2  -2 3076.49  154.18
  -5   2  -2    9.60    2.50
  -5   2  -2   10.20    1.40
  -5   2  -2    9.40    1.40
  -5   2  -2   10.00    1.40
  -6   2  -2   11.00    1.60
  -6   2  -2    5.90    2.20
  -6   2  -2   13.00    1.70
  -7   2  -2  564.24   29.20
  -7   2  -2  519.25   26.60
  -7   2  -2  546.85   26.60
   7  -2   2  532.45   28.80
  -8   2  -2  986.80   52.59
  -8   2  -2 1067.59   55.39
  -8   2  -2 1122.89   52.79
  -8   2  -2 1146.79   52.49
   8  -2   2 1141.89   55.39
  -9   2  -2  716.73   35.80
  -9   2  -2  742.63   35.90
  -9   2  -2  753.12   38.80
  -9   2  -2  686.13   35.20
 -10   2  -2  288.37   14.90
 -10   2  -2  292.37   18.60
 -10   2  -2  283.87   15.70
 -10   2  -2  261.67   15.50
 -11   2  -2   33.30    4.30
 -11   2  -2   31.70    3.50
 -11   2  -2   32.10    4.30
 -11   2  -2   27.00    5.50
 -12   2  -2   18.80    5.30
 -12   2  -2   10.30    2.00
 -12   2  -2    9.60    2.00
 -12   2  -2   13.00    3.10
 -12   2  -2   10.40    2.80
 -13   2  -2   -0.60    0.80
 -13   2  -2   -0.80    1.50
 -13   2  -2   -1.00    1.60
 -13   2  -2    1.20    1.10
 -13   2  -2   -3.60    2.00
 -14   2  -2   17.00    2.20
 -14   2  -2   23.20    4.50
 -14   2  -2   24.10    6.00
 -14   2  -2   21.70    4.10
 -14   2  -2   20.60    2.40
 -15   2  -2  100.49   13.60
 -15   2  -2  103.29    9.10
 -16   2  -2    7.40    3.60
 -16   2  -2   10.30    5.10
 -16  -1   2    6.40    4.30
 -16  -1   2   14.90    4.60
 -15  -1   2   10.90    3.60
 -15  -1   2    6.70    4.10
 -15  -1   2    8.40    3.60
 -14  -1   2  309.87   18.70
 -14  -1   2  316.27   19.60
 -14  -1   2  292.17   21.20
  13   1  -2  108.29   10.70
 -13  -1   2  122.29   10.20
 -13  -1   2  127.99   10.10
 -13  -1   2  133.99   12.10
 -13  -1   2  144.19   10.20
  12   1  -2  644.34   36.80
 -12  -1   2  705.93   38.00
 -12  -1   2  672.63   35.50
 -12  -1   2  668.33   35.40
 -12  -1   2  675.43   35.80
  11   1  -2   50.09    6.90
 -11  -1   2   60.19    6.80
 -11  -1   2   44.00    5.90
 -11  -1   2   56.89    7.60
  10   1  -2   -0.40    2.00
 -10  -1   2    0.70    2.50
 -10  -1   2    0.90    1.60
 -10  -1   2    2.30    1.80
 -10  -1   2    1.10    1.70
   9   1  -2   75.29    4.60
   9   1  -2   76.49    4.60
   9   1  -2   68.09    6.70
  -9  -1   2   76.19    7.30
  -9  -1   2   81.09    6.30
  -9  -1   2   76.49    6.10
  -9  -1   2   89.49    6.80
   8   1  -2  965.30   46.10
   8   1  -2  989.30   48.60
   8   1  -2  949.31   46.00
  -8  -1   2  999.40   47.80
  -8  -1   2  889.81   47.30
  -8  -1   2  922.21   48.60
  -8  -1   2 1033.40   50.69
   7   1  -2   61.49    5.80
   7   1  -2   69.49    4.60
   7   1  -2   70.69    4.60
  -7  -1   2   57.99    5.00
  -7  -1   2   77.19    5.80
  -7  -1   2   71.59    5.40
  -7  -1   2   73.69    6.30
   6   1  -2 2061.89  114.79
   6   1  -2 2411.56  115.89
   6   1  -2 2538.55  122.39
  -6  -1   2 2283.87  120.49
  -6  -1   2 2502.55  122.59
  -6  -1   2 2236.18  118.09
  -6  -1   2 2443.66  118.99
   5   1  -2  737.93   33.10
   5   1  -2  611.54   32.90
   5   1  -2  589.04   33.60
  -5  -1   2  689.33   33.40
  -5  -1   2  733.23   34.30
  -5  -1   2  689.53   33.50
  -5  -1   2  726.13   33.90
   4   1  -2 2470.65  125.89
   4   1  -2 2529.35  128.49
   4   1  -2 2523.25  126.19
  -4  -1   2 2737.13  127.39
  -4  -1   2 2710.03  129.29
  -4  -1   2 2637.34  127.59
  -4  -1   2 2571.84  129.09
   3   1  -2  634.14   36.50
   3   1  -2  687.63   36.40
   3   1  -2  598.94   37.40
  -3  -1   2  709.73   37.20
  -3  -1   2  678.53   38.20
  -3  -1   2  707.73   37.60
  -3  -1   2  749.13   39.30
   2   1  -2  321.57   16.20
   2   1  -2  341.87   16.50
  -2  -1   2  320.37   16.30
   1   1  -2   15.50    1.50
   1   1  -2    9.50    1.30
   1   1  -2   13.20    1.50
  -1  -1   2   14.60    1.70
  -1  -1   2   13.00    1.50
  -1  -1   2   13.00    1.40
   0   1  -2 4688.53  221.28
   0   1  -2 4284.57  221.28
   0   1  -2 4889.71  221.38
   0   1  -2 4723.53  220.38
   0  -1   2 4718.33  221.28
   0  -1   2 4598.34  221.18
   0  -1   2 4912.71  220.48
  -1   1  -2  844.42   41.60
  -1   1  -2  815.62   41.40
  -1   1  -2  843.52   40.50
  -1   1  -2  839.52   41.10
   1  -1   2  828.12   41.30
   1  -1   2  807.72   41.10
   1  -1   2  827.32   41.10
   1  -1   2  827.72   40.50
  -2   1  -2 9424.86  435.16
  -2   1  -2 8787.12  432.96
  -2   1  -2 9451.45  434.96
  -2   1  -2 9348.26  438.96
   2  -1   2 9359.36  434.26
   2  -1   2 9297.67  434.26
  -3   1  -2   45.50    2.70
  -3   1  -2   52.19    3.20
  -3   1  -2   55.19    4.30
  -3   1  -2   56.09    3.30
   3  -1   2   51.59    4.10
   3  -1   2   50.79    2.90
   3  -1   2   56.49    2.90
  -4   1  -2  172.48    8.20
  -4   1  -2  155.18    8.10
  -4   1  -2  153.28    7.60
  -4   1  -2  154.78    9.50
   4  -1   2  164.58    9.50
   4  -1   2  136.99    7.40
   4  -1   2  144.19    7.40
  -5   1  -2    2.50    1.50
  -5   1  -2    0.60    0.80
  -5   1  -2    0.20    0.50
  -5   1  -2   -0.50    0.70
   5  -1   2    0.90    1.10
  -6   1  -2  553.94   28.30
  -6   1  -2  482.85   25.50
  -6   1  -2  540.55   26.20
  -6   1  -2  529.05   26.10
   6  -1   2  552.44   28.10
  -7   1  -2 1473.35   69.69
   7  -1   2 1435.26   71.69
  -8   1  -2  468.15   29.10
  -8   1  -2  529.55   27.20
  -8   1  -2  568.64   26.50
  -8   1  -2  547.35   27.30
   8  -1   2  550.74   29.40
  -9   1  -2 1140.79   58.09
  -9   1  -2 1287.67   62.09
  -9   1  -2 1245.98   59.29
  -9   1  -2 1188.58   59.19
   9  -1   2 1227.68   61.59
 -10   1  -2  112.39   10.60
 -10   1  -2  128.99    9.00
 -10   1  -2  133.79    9.00
 -10   1  -2  140.29    8.00
  10  -1   2  148.79   11.30
 -11   1  -2   55.19    4.40
 -11   1  -2   62.19    6.40
 -11   1  -2   54.29    6.10
 -11   1  -2   52.19    8.30
 -12   1  -2    3.90    3.10
 -12   1  -2    4.20    2.30
 -12   1  -2    7.60    2.60
 -12   1  -2    3.10    1.50
  12  -1   2    3.40    3.10
 -13   1  -2   90.69   11.70
 -13   1  -2   99.19    8.20
 -13   1  -2   80.89    5.60
 -14   1  -2    9.00    4.60
 -14   1  -2    8.80    3.40
 -14   1  -2    9.40    1.70
 -14   1  -2    5.40    1.40
 -14   1  -2    0.30    2.10
 -15   1  -2  264.67   17.70
 -15   1  -2  280.67   21.20
 -16   1  -2   -0.50    2.40
 -16   1  -2   -3.70    2.60
 -16   0   2   59.69   10.00
 -16   0   2   58.69    8.20
 -16   0   2   58.89    9.50
 -15   0   2    1.20    3.20
 -15   0   2    2.40    2.40
  14   0  -2  201.28   16.60
 -14   0   2  261.17   16.30
 -14   0   2  244.98   18.00
 -14   0   2  268.97   16.20
 -14   0   2  254.87   15.90
 -13   0   2   10.90    3.40
 -13   0   2   14.70    3.70
 -13   0   2   11.50    4.30
 -13   0   2   13.00    3.50
  12   0  -2  108.99    9.90
 -12   0   2  119.99    9.30
 -12   0   2  124.89   10.80
 -12   0   2  129.19    9.30
  11   0  -2    3.50    2.30
 -11   0   2    2.00    1.80
 -11   0   2    5.60    2.30
 -11   0   2    6.70    2.60
 -11   0   2   -1.00    2.10
  10   0  -2   61.49    7.00
 -10   0   2   58.39    6.00
 -10   0   2   54.39    5.70
 -10   0   2   55.29    6.20
 -10   0   2   52.29    6.90
   9   0  -2   73.09    6.50
  -9   0   2   67.99    5.60
  -9   0   2   70.69    6.80
  -9   0   2   65.09    6.00
   8   0  -2 1803.32   86.19
  -8   0   2 1753.02   84.99
   7   0  -2  880.11   42.50
  -7   0   2  841.12   41.40
  -7   0   2  889.41   42.20
  -7   0   2  843.42   41.50
  -7   0   2  794.02   42.40
  -6   0   2 1181.08   57.29
   5   0  -2 1122.69   56.49
   5   0  -2 1010.70   61.29
   5   0  -2 1101.09   56.59
  -5   0   2 1216.58   62.49
  -5   0   2 1216.98   59.89
  -5   0   2 1220.98   59.49
   4   0  -2   62.09    4.30
   4   0  -2   64.59    3.70
   4   0  -2   60.79    3.70
  -4   0   2   71.49    4.10
  -4   0   2   65.39    4.40
  -4   0   2   66.99    4.00
   3   0  -2  503.55   25.90
   3   0  -2  503.35   26.20
   3   0  -2  445.16   26.70
  -3   0   2  496.85   26.70
  -3   0   2  477.05   27.10
  -3   0   2  512.15   27.20
   2   0  -2 2701.43  130.29
   2   0  -2 2740.83  131.19
   2   0  -2 2588.64  130.69
  -2   0   2 2780.22  131.19
  -2   0   2 2844.12  131.69
  -2   0   2 2859.11  130.59
   1   0  -2 5127.19  247.58
   1   0  -2 5029.10  246.58
   1   0  -2 5350.16  246.48
  -1   0   2 5313.27  246.88
  -1   0   2 5483.45  247.88
  -1   0   2 5097.69  246.38
   0   0  -2 3416.76  159.58
   0   0  -2 3232.98  159.18
   0   0  -2 3581.94  159.18
   0   0  -2 3395.36  159.18
   0   0   2 3265.97  158.98
   0   0   2 3183.48  159.08
   0   0   2 3468.85  159.58
   0   0   2 3278.87  159.08
  -1   0  -2 3043.00  158.28
  -1   0  -2 3568.04  157.38
  -1   0  -2 3306.07  156.88
  -1   0  -2 3430.26  157.88
   1   0   2 3163.18  156.58
   1   0   2 3298.27  157.78
   1   0   2 3404.26  157.08
   1   0   2 3160.28  158.28
  -2   0  -2    2.50    1.00
  -2   0  -2    3.40    0.90
  -2   0  -2    4.30    1.40
  -2   0  -2    1.30    0.40
  -2   0  -2    2.10    1.00
   2   0   2    1.70    0.80
   2   0   2    2.70    0.40
   2   0   2    2.70    0.80
   2   0   2    2.20    1.10
  -3   0  -2  291.57   14.60
  -3   0  -2  294.47   15.60
  -3   0  -2  312.77   14.70
  -3   0  -2  301.77   13.90
   3   0   2  289.37   15.50
   3   0   2  268.37   14.30
   3   0   2  265.07   14.30
  -4   0  -2    3.60    0.70
  -4   0  -2    1.30    0.90
  -4   0  -2    2.00    0.90
  -4   0  -2    0.50    1.10
   4   0   2    1.40    0.80
   4   0   2    0.90    0.60
   4   0   2    1.20    1.20
  -5   0  -2 1191.88   58.19
  -5   0  -2 1157.88   61.79
  -5   0  -2 1167.18   61.99
  -5   0  -2 1171.78   68.39
   5   0   2 1187.58   59.09
   5   0   2 1111.19   58.99
   5   0   2 1074.29   67.59
  -6   0  -2   40.00    3.50
  -6   0  -2   27.10    4.50
  -6   0  -2   32.60    2.60
  -6   0  -2   34.60    3.70
   6   0   2   35.10    2.70
   6   0   2   38.20    2.80
   7   0   2 1608.24   78.99
  -8   0  -2   34.80    5.70
  -8   0  -2   36.60    4.40
  -8   0  -2   39.20    4.60
  -8   0  -2   40.90    3.30
   8   0   2   40.10    2.50
   8   0   2   64.19    7.60
   8   0   2   34.90    2.40
  -9   0  -2  183.38   11.90
  -9   0  -2  201.28   12.20
  -9   0  -2  194.28   10.90
  -9   0  -2  212.48   14.40
   9   0   2  203.28   13.90
 -10   0  -2   49.80    7.70
 -10   0  -2   43.80    5.30
 -10   0  -2   39.50    3.80
 -10   0  -2   54.09    5.90
  10   0   2   56.49    7.80
 -11   0  -2  198.78   12.50
 -11   0  -2  190.88   12.50
 -11   0  -2  189.48   10.80
 -11   0  -2  165.98   14.20
 -12   0  -2  122.79   11.90
 -12   0  -2  117.29    9.50
 -12   0  -2  117.99    7.60
 -12   0  -2  130.79    9.80
 -13   0  -2  360.46   20.70
 -13   0  -2  355.56   20.50
 -13   0  -2  312.77   17.50
 -14   0  -2   80.99   11.60
 -14   0  -2  109.89    9.50
 -14   0  -2   89.59    5.80
 -15   0  -2   95.99   12.90
 -16   0  -2   -0.90    3.50
 -16   0  -2   -1.40    2.00
 -17   1   2    2.10    4.00
 -17   1   2    2.20    3.30
 -16   1   2   65.49    7.60
 -16   1   2   46.70    8.40
 -16   1   2   69.59    8.40
 -15   1   2   72.09   10.20
 -15   1   2   86.29    9.10
 -15   1   2   77.89    8.60
 -15   1   2   85.09    7.80
 -14   1   2   87.99    9.00
 -14   1   2   90.69    8.00
 -14   1   2   78.09    9.10
 -14   1   2   92.79   11.30
  13  -1  -2   98.19    9.20
 -13   1   2  107.99    8.50
 -13   1   2   98.89    9.70
 -13   1   2   90.39    7.90
  12  -1  -2   36.40    5.70
 -12   1   2   34.60    6.10
 -12   1   2   28.80    4.20
 -12   1   2   33.60    5.20
 -12   1   2   28.60    4.40
  11  -1  -2   17.70    4.00
 -11   1   2   17.30    3.30
 -11   1   2   26.40    5.00
 -11   1   2   28.50    3.90
 -11   1   2   29.20    4.60
  10  -1  -2   16.60    3.60
 -10   1   2   16.00    3.10
 -10   1   2   21.10    3.80
 -10   1   2   11.30    3.30
 -10   1   2   14.20    3.20
  -9   1   2 1567.84   72.09
  -9   1   2 1509.45   74.09
  -9   1   2 1364.76   71.69
  -9   1   2 1558.34   73.69
   8  -1  -2 2025.80  106.59
  -8   1   2 1736.03  104.69
  -8   1   2 2003.00  100.49
  -8   1   2 2037.40  100.09
   7  -1  -2  774.52   39.60
  -7   1   2  782.62   39.70
  -7   1   2  794.52   38.60
  -7   1   2  835.42   38.70
   6  -1  -2  244.48   13.40
  -6   1   2  240.38   12.60
  -6   1   2  244.28   12.60
  -6   1   2  259.07   13.60
   5  -1  -2  972.10   55.99
  -5   1   2 1090.29   56.59
  -5   1   2 1074.89   53.59
  -5   1   2 1071.99   53.29
   4  -1  -2  974.90   50.79
  -4   1   2  957.40   49.20
  -4   1   2  948.91   48.80
  -4   1   2 1071.19   51.19
   3  -1  -2 2159.88  108.09
  -3   1   2 2284.47  108.19
  -3   1   2 2326.87  107.89
  -3   1   2 2233.88  108.09
  -3   1   2 2334.97  113.79
   2  -1  -2  753.72   37.70
   2  -1  -2  773.32   41.80
   2  -1  -2  765.12   37.40
  -2   1   2  772.32   41.70
  -2   1   2  769.22   38.40
  -2   1   2  740.83   37.90
   1  -1  -2 4571.44  226.48
   1  -1  -2 4792.42  223.48
   1  -1  -2 4510.95  224.38
   1  -1  -2 4719.83  224.78
  -1   1   2 4737.93  223.38
  -1   1   2 5091.19  224.88
  -1   1   2 4804.22  224.98
  -1   1   2 4855.61  226.78
   0  -1  -2  355.46   20.70
   0  -1  -2  355.46   20.80
   0  -1  -2  353.36   20.60
   0  -1  -2  356.46   22.00
   0   1   2  377.76   20.90
   0   1   2  343.47   20.70
   0   1   2  385.26   21.10
   0   1   2  375.56   22.20
  -1  -1  -2  127.79    6.60
  -1  -1  -2  122.39    7.10
  -1  -1  -2  126.39    6.80
  -1  -1  -2  126.89    7.20
  -1  -1  -2  119.09    6.80
   1   1   2  124.79    6.60
   1   1   2  124.29    6.80
   1   1   2  120.99    6.80
   1   1   2  122.39    7.10
   1   1   2  123.89    7.20
  -2  -1  -2  248.08   12.10
  -2  -1  -2  244.68   13.10
  -2  -1  -2  239.78   12.60
  -2  -1  -2  244.68   13.20
  -2  -1  -2  253.77   12.60
   2   1   2  228.28   12.40
   2   1   2  245.98   12.60
   2   1   2  246.28   12.10
   2   1   2  233.68   13.10
  -3  -1  -2 3473.95  167.18
  -3  -1  -2 3223.88  169.38
  -3  -1  -2 3712.03  170.28
  -3  -1  -2 3390.36  172.48
  -3  -1  -2 3713.63  173.88
   3   1   2 3445.66  169.18
   3   1   2 3418.46  166.98
   3   1   2 3513.95  169.28
   3   1   2 3700.23  174.08
   4   1   2  818.32   40.20
   4   1   2  801.82   38.90
   4   1   2  783.92   38.70
  -5  -1  -2 1849.42   91.29
  -5  -1  -2 1711.93   94.89
  -5  -1  -2 1831.92  100.79
  -5  -1  -2 2038.90   96.29
   5   1   2 1782.22   92.89
   5   1   2 1778.82   90.89
   5   1   2 1905.01   93.59
   5   1   2 1816.72  101.09
  -6  -1  -2  154.18    9.10
  -6  -1  -2  179.18   11.60
  -6  -1  -2  164.58   10.10
  -6  -1  -2  163.48   10.00
   6   1   2  166.48    9.50
   6   1   2  176.98   11.40
   6   1   2  178.18    9.50
  -7  -1  -2  498.15   26.50
  -7  -1  -2  446.66   23.30
  -7  -1  -2  454.55   24.40
  -7  -1  -2  457.75   24.40
   7   1   2  475.55   26.10
   7   1   2  461.05   23.50
   7   1   2  486.65   23.50
  -8  -1  -2  159.88    9.80
  -8  -1  -2  143.59   11.20
  -8  -1  -2  148.49    9.50
  -8  -1  -2  114.99    8.10
   8   1   2  136.79    8.20
   8   1   2  152.78    8.20
   8   1   2  146.59   11.00
  -9  -1  -2   43.10    6.50
  -9  -1  -2   43.70    5.60
  -9  -1  -2   56.99    6.30
  -9  -1  -2   49.70    4.10
   9   1   2   51.79    7.40
   9   1   2   45.60    3.60
   9   1   2   50.19    3.80
 -10  -1  -2  326.17   19.60
 -10  -1  -2  334.67   18.00
 -10  -1  -2  334.87   19.60
 -10  -1  -2  347.27   22.10
  10   1   2  348.67   16.90
  10   1   2  345.67   16.90
 -11  -1  -2  378.66   25.10
 -11  -1  -2  372.16   20.80
 -11  -1  -2  409.86   22.90
 -11  -1  -2  418.26   23.20
  11   1   2  436.36   25.30
 -12  -1  -2  192.08   11.00
 -12  -1  -2  164.28   14.70
 -12  -1  -2  195.38   13.40
 -12  -1  -2  175.98   12.80
 -13  -1  -2  244.58   18.80
 -13  -1  -2  224.08   13.10
 -13  -1  -2  248.28   16.20
 -14  -1  -2   74.89    9.10
 -14  -1  -2   55.19    9.80
 -14  -1  -2   71.39    5.10
 -15  -1  -2   -1.30    2.20
 -15  -1  -2    2.00    3.90
 -16  -1  -2   15.40    4.70
 -16  -1  -2    8.60    5.50
 -17   2   2  108.49   13.10
 -17   2   2  106.69   10.90
 -16   2   2   60.59    7.70
 -16   2   2   60.69   10.60
 -16   2   2   54.79    7.10
 -15   2   2   80.79    8.50
 -15   2   2  104.89    8.60
 -15   2   2   91.89    8.40
 -15   2   2   98.19   11.50
 -14   2   2   36.70    7.00
 -14   2   2   39.10    5.80
 -14   2   2   33.70    4.80
 -14   2   2   35.30    5.00
 -13   2   2   29.00    4.10
 -13   2   2   17.30    3.60
 -13   2   2   24.20    4.50
 -13   2   2   19.00    4.80
 -12   2   2   -1.50    1.40
 -12   2   2    0.00    2.10
 -12   2   2   -2.50    1.40
 -12   2   2    0.60    1.80
 -11   2   2  784.42   41.00
 -11   2   2  775.72   40.00
 -11   2   2  780.72   39.00
 -10   2   2    9.00    2.20
 -10   2   2    8.90    2.20
   9  -2  -2 1340.47   63.89
  -9   2   2 1379.46   64.19
  -9   2   2 1133.89   61.89
  -9   2   2 1351.46   62.29
   8  -2  -2   32.70    4.20
  -8   2   2   37.20    3.00
  -8   2   2   30.70    4.20
  -8   2   2   36.30    2.90
  -7   2   2   17.80    3.00
  -7   2   2   16.00    1.80
  -7   2   2   18.80    2.00
  -6   2   2  139.99    7.40
  -6   2   2  140.99    8.50
  -6   2   2  146.39    7.40
  -5   2   2 2726.93  130.39
  -5   2   2 2809.12  134.99
  -5   2   2 2736.33  130.69
  -4   2   2    1.70    0.50
  -4   2   2    3.70    1.50
  -4   2   2    1.30    0.50
  -4   2   2    0.40    0.60
   3  -2  -2 3122.59  156.08
  -3   2   2 2980.00  150.08
  -3   2   2 3402.96  156.88
  -3   2   2 3222.98  149.88
   2  -2  -2 1706.53   84.89
   2  -2  -2 1835.52   84.79
   2  -2  -2 1714.43   89.49
  -2   2   2 1905.51   86.19
  -2   2   2 1672.93   89.39
  -2   2   2 1760.22   85.69
  -2   2   2 1809.02   85.79
   1  -2  -2 4122.79  192.88
   1  -2  -2 3966.10  192.48
   1  -2  -2 4029.50  194.98
   1  -2  -2 3904.51  192.28
  -1   2   2 4163.28  195.28
  -1   2   2 4049.29  192.68
  -1   2   2 4086.19  195.28
  -1   2   2 4160.28  192.78
  -1   2   2 3995.90  192.78
   0  -2  -2 1124.59   60.49
   0  -2  -2 1161.78   59.69
   0  -2  -2 1156.18   61.59
   0  -2  -2 1178.28   59.99
   0  -2  -2 1181.08   60.69
   0   2   2 1208.58   60.99
   0   2   2 1233.68   61.69
   0   2   2 1171.08   59.99
   0   2   2 1174.98   60.39
   0   2   2 1166.78   59.59
  -1  -2  -2   29.80    2.60
  -1  -2  -2   22.00    2.90
  -1  -2  -2   31.00    3.00
  -1  -2  -2   28.30    2.50
  -1  -2  -2   23.70    2.60
   1   2   2   31.50    2.60
   1   2   2   26.40    3.00
   1   2   2   32.40    2.70
   1   2   2   27.30    2.70
   1   2   2   25.00    2.90
  -2  -2  -2 1404.76   76.29
  -2  -2  -2 1580.74   77.09
  -2  -2  -2 1450.05   74.99
  -2  -2  -2 1466.35   78.69
  -2  -2  -2 1602.44   79.79
   2   2   2 1483.15   75.99
   2   2   2 1460.65   78.59
   2   2   2 1375.06   74.79
   2   2   2 1500.15   78.59
   2   2   2 1570.54   76.89
  -3  -2  -2 1692.13   80.79
  -3  -2  -2 1607.84   82.69
  -3  -2  -2 1631.04   83.29
  -3  -2  -2 1557.74   85.99
  -3  -2  -2 1544.65   85.29
   3   2   2 1580.84   82.29
   3   2   2 1617.94   82.09
   3   2   2 1561.44   85.79
   3   2   2 1531.15   80.39
  -4  -2  -2 4490.45  206.98
  -4  -2  -2 4365.66  210.88
  -4  -2  -2 4205.28  209.68
  -4  -2  -2 4541.35  203.68
  -4  -2  -2 4249.88  206.08
   4   2   2 4026.60  209.48
   4   2   2 3924.51  204.48
   4   2   2 3961.10  202.68
   4   2   2 4182.78  204.68
  -5  -2  -2 2907.51  135.89
  -5  -2  -2 2763.32  144.49
  -5  -2  -2 2813.42  139.49
  -5  -2  -2 2707.93  139.19
   5   2   2 2495.25  134.69
   5   2   2 2786.62  137.49
   5   2   2 2731.03  137.29
  -6  -2  -2  509.75   26.10
  -6  -2  -2  486.45   25.00
  -6  -2  -2  532.25   27.70
  -6  -2  -2  456.05   26.90
  -6  -2  -2  478.95   25.80
   6   2   2  473.95   25.30
   6   2   2  495.65   24.90
   6   2   2  509.85   25.40
   6   2   2  545.25   27.50
  -7  -2  -2    8.60    3.00
  -7  -2  -2    7.10    2.10
  -7  -2  -2   10.80    2.10
  -7  -2  -2    8.40    3.00
   7   2   2    9.80    3.20
   7   2   2   10.30    2.20
   7   2   2    6.40    1.90
  -8  -2  -2  428.26   23.90
  -8  -2  -2  495.05   26.20
  -8  -2  -2  444.76   24.10
  -8  -2  -2  413.66   22.70
  -8  -2  -2  454.55   26.10
   8   2   2  452.35   25.70
   8   2   2  415.96   22.80
   8   2   2  455.45   22.90
  -9  -2  -2  198.08   11.80
  -9  -2  -2  214.68   15.00
  -9  -2  -2  204.58   13.20
  -9  -2  -2  214.78   13.40
  -9  -2  -2  220.48   15.50
   9   2   2  188.78   14.40
   9   2   2  199.28   11.80
   9   2   2  210.08   11.80
 -10  -2  -2  724.63   38.30
 -10  -2  -2  673.73   33.70
 -10  -2  -2  679.53   37.70
 -10  -2  -2  681.83   35.50
 -10  -2  -2  607.74   35.20
  10   2   2  635.74   33.10
  10   2   2  686.73   33.20
 -11  -2  -2   96.19    7.30
 -11  -2  -2   99.69    8.90
 -11  -2  -2  118.69   13.50
 -11  -2  -2  118.29    9.70
  11   2   2  110.19    6.80
  11   2   2  121.99   14.20
  11   2   2  112.99    6.80
 -12  -2  -2   64.39    9.80
 -12  -2  -2   75.49    6.00
 -12  -2  -2   81.79    9.10
 -13  -2  -2   17.60    3.00
 -13  -2  -2   15.10    4.30
 -13  -2  -2   22.20    6.10
 -14  -2  -2    1.40    1.50
 -14  -2  -2   11.00    3.90
 -14  -2  -2   -1.60    3.00
 -15  -2  -2   -3.10    2.10
 -15  -2  -2   -3.60    3.40
 -17   3   2  106.29    9.10
 -17   3   2  117.99   13.40
 -17   3   2  118.19    9.70
 -17   3   2   78.69   12.70
 -16   3   2   61.99    7.20
 -16   3   2   42.50    5.90
 -16   3   2   48.30    8.70
 -16   3   2   50.39    8.40
 -16   3   2   54.89   10.00
 -15   3   2    3.80    2.20
 -15   3   2    3.70    3.10
 -15   3   2    6.70    2.90
 -15   3   2    4.70    2.50
 -14   3   2    4.00    2.80
 -14   3   2    9.10    2.70
 -14   3   2   12.40    4.20
 -13   3   2  267.37   16.80
 -13   3   2  276.57   15.60
 -13   3   2  279.57   18.10
 -13   3   2  270.87   15.70
 -12   3   2   39.10    6.10
 -12   3   2   39.70    6.00
 -12   3   2   45.70    4.90
 -11   3   2  622.04   31.20
 -11   3   2  650.83   33.80
 -11   3   2  612.84   31.30
 -10   3   2   67.89    4.90
 -10   3   2   67.99    4.80
 -10   3   2   70.19    6.50
  -9   3   2   43.10    3.30
  -9   3   2   45.70    3.50
  -9   3   2   55.79    6.00
  -8   3   2  124.89    6.70
  -8   3   2  124.09    6.80
  -8   3   2  127.39    8.50
  -7   3   2    0.90    1.70
  -7   3   2    0.70    0.50
  -7   3   2    1.20    1.10
  -7   3   2    1.10    0.60
  -6   3   2 1087.49   58.89
  -6   3   2 1017.90   64.79
  -5   3   2  873.21   43.60
  -4   3   2 3297.27  150.68
  -4   3   2 3230.58  159.58
  -4   3   2 3061.89  150.68
   3  -3  -2 1166.18   64.89
  -3   3   2 1152.48   58.89
  -3   3   2 1223.78   58.89
  -3   3   2 1229.08   64.99
   2  -3  -2 1566.74   78.09
   2  -3  -2 1573.64   78.29
   2  -3  -2 1505.05   82.79
  -2   3   2 1606.24   83.89
  -2   3   2 1669.23   80.89
  -2   3   2 1625.54   82.99
  -2   3   2 1678.93   79.59
  -2   3   2 1655.03   79.69
   1  -3  -2  103.69    6.10
   1  -3  -2   99.29    6.40
   1  -3  -2  108.09    6.80
   1  -3  -2   98.49    6.10
  -1   3   2  113.59    6.30
  -1   3   2  110.49    6.80
  -1   3   2  100.79    6.70
  -1   3   2  126.69    6.40
  -1   3   2  115.59    6.50
   0  -3  -2  427.46   21.00
   0  -3  -2  426.96   20.60
   0  -3  -2  395.56   20.50
   0  -3  -2  393.46   21.00
   0  -3  -2  419.06   21.00
   0   3   2  419.26   21.10
   0   3   2  395.16   20.90
   0   3   2  398.76   20.80
   0   3   2  420.56   20.70
   0   3   2  404.36   20.60
  -1  -3  -2   54.29    4.00
  -1  -3  -2   50.39    4.00
  -1  -3  -2   60.79    4.60
  -1  -3  -2   55.89    4.50
  -1  -3  -2   49.70    3.90
   1   3   2   51.49    3.90
   1   3   2   49.80    4.00
   1   3   2   47.00    4.20
   1   3   2   55.19    4.10
   1   3   2   46.90    4.20
  -2  -3  -2 3807.62  189.18
  -2  -3  -2 4066.89  192.98
  -2  -3  -2 3715.63  191.18
  -2  -3  -2 4112.99  189.28
  -2  -3  -2 3730.03  189.28
   2   3   2 3755.02  189.08
   2   3   2 3937.71  188.88
   2   3   2 3889.01  191.88
   2   3   2 4126.79  192.08
   2   3   2 3623.14  188.58
  -3  -3  -2  636.94   32.20
  -3  -3  -2  660.13   31.40
  -3  -3  -2  581.14   31.80
  -3  -3  -2  639.34   30.90
  -3  -3  -2  664.63   31.30
   3   3   2  581.04   30.70
   3   3   2  619.94   31.90
   3   3   2  598.64   31.10
   3   3   2  618.04   31.10
  -4  -3  -2  936.41   45.40
  -4  -3  -2  891.21   43.60
  -4  -3  -2  867.61   44.90
  -4  -3  -2  893.81   44.20
  -4  -3  -2  894.21   44.10
   4   3   2  922.11   43.90
   4   3   2  892.31   43.90
   4   3   2  834.72   44.80
  -5  -3  -2    1.00    1.20
  -5  -3  -2    0.40    1.00
  -5  -3  -2    1.40    1.30
  -5  -3  -2    1.80    2.10
  -5  -3  -2    0.90    1.50
   5   3   2   -0.30    0.90
   5   3   2    0.80    1.30
   5   3   2    0.10    1.60
   5   3   2    0.30    1.10
  -6  -3  -2   38.40    3.70
  -6  -3  -2   33.00    5.20
  -6  -3  -2   35.70    4.50
  -6  -3  -2   35.10    5.60
  -6  -3  -2   32.50    4.40
   6   3   2   34.20    5.30
   6   3   2   48.20    4.90
   6   3   2   40.80    4.30
   6   3   2   44.30    4.70
  -7  -3  -2    4.00    2.90
  -7  -3  -2   -0.40    1.40
  -7  -3  -2    1.40    1.20
  -7  -3  -2    3.00    2.30
  -7  -3  -2    0.20    1.60
   7   3   2   -1.30    1.20
   7   3   2    3.30    1.90
   7   3   2    2.50    1.30
   7   3   2   -0.80    1.50
  -8  -3  -2  591.74   30.50
  -8  -3  -2  541.15   29.10
  -8  -3  -2  599.94   32.40
  -8  -3  -2  555.74   30.50
  -8  -3  -2  606.84   32.70
   8   3   2  517.35   29.20
   8   3   2  586.14   32.10
   8   3   2  585.94   29.40
   8   3   2  568.34   29.10
  -9  -3  -2   37.60    7.00
  -9  -3  -2   44.90    6.40
  -9  -3  -2   43.20    7.10
  -9  -3  -2   49.80    6.40
  -9  -3  -2   46.80    5.20
   9   3   2   44.90    5.00
   9   3   2   43.10    5.10
 -10  -3  -2  689.83   35.10
 -10  -3  -2  742.13   39.70
 -10  -3  -2  639.14   36.60
 -10  -3  -2  671.93   38.90
 -10  -3  -2  694.13   36.80
  10   3   2  673.93   34.80
  10   3   2  702.13   34.90
  10   3   2  687.03   38.70
 -11  -3  -2   77.99    8.70
 -11  -3  -2   61.69    9.80
 -11  -3  -2   76.59    8.90
 -11  -3  -2   61.39    5.90
  11   3   2   75.39    8.00
  11   3   2   73.59    8.20
 -12  -3  -2   11.10    2.60
 -12  -3  -2    5.20    2.80
 -12  -3  -2   11.50    4.60
  12   3   2    9.90    2.20
  12   3   2   11.70    2.30
 -13  -3  -2    4.80    4.40
 -13  -3  -2    7.60    2.40
 -13  -3  -2   10.10    3.90
 -14  -3  -2   38.50    4.70
 -14  -3  -2   37.20    8.80
 -14  -3  -2   38.20    7.30
 -15  -3  -2   84.09   13.00
 -15  -3  -2   87.49   11.10
 -17   4   2   17.80    5.70
 -17   4   2   21.00    4.30
 -17   4   2   22.90    4.80
 -16   4   2    5.50    3.50
 -16   4   2    2.40    2.80
 -16   4   2    6.40    2.60
 -16   4   2    4.80    2.70
 -16   4   2    2.10    3.60
 -16   4   2    7.40    2.40
 -15   4   2   63.39    6.50
 -15   4   2   51.09    6.90
 -15   4   2   66.79    8.80
 -15   4   2   49.70    6.70
 -15   4   2   51.39    5.70
 -15   4   2   42.10    8.50
 -14   4   2   72.59   12.90
 -14   4   2   80.59    9.50
 -14   4   2   82.39    6.60
 -14   4   2   85.09    7.90
 -13   4   2  219.08   16.50
 -13   4   2  199.48   11.70
 -13   4   2  190.68   11.70
 -13   4   2  199.98   14.30
 -12   4   2  209.18   12.10
 -12   4   2  225.08   16.40
 -12   4   2  251.57   15.10
 -12   4   2  198.48   11.90
 -11   4   2  182.38   13.70
 -11   4   2  172.18    9.70
 -11   4   2  165.58    9.50
 -11   4   2  170.18   11.90
 -10   4   2  121.49    7.10
 -10   4   2  131.99    9.40
 -10   4   2  137.19   11.00
 -10   4   2  124.49    7.10
  -9   4   2   -0.40    1.40
  -9   4   2   -0.40    0.60
  -9   4   2    0.30    2.20
  -9   4   2    1.70    0.70
  -8   4   2  661.93   35.50
  -8   4   2  695.93   34.20
  -8   4   2  659.63   31.80
  -7   4   2  147.89    9.20
  -7   4   2  145.09   10.30
  -6   4   2 4542.15  222.08
  -6   4   2 4351.16  215.98
  -5   4   2 1009.50   60.09
  -5   4   2  957.20   48.40
  -5   4   2 1013.40   48.40
   4  -4  -2  517.05   28.50
  -4   4   2  558.44   27.00
  -4   4   2  572.54   28.90
  -4   4   2  584.34   28.90
  -4   4   2  580.14   27.00
   3  -4  -2  296.17   16.90
  -3   4   2  332.37   15.80
  -3   4   2  325.27   15.80
  -3   4   2  315.97   17.00
  -3   4   2  303.27   17.10
   2  -4  -2  162.58   10.00
   2  -4  -2  168.68    8.90
   2  -4  -2  155.28    8.90
  -2   4   2  179.98    9.30
  -2   4   2  168.78   10.10
  -2   4   2  180.68   10.40
  -2   4   2  181.78    9.90
  -2   4   2  179.08    9.40
   1  -4  -2   13.30    2.30
   1  -4  -2   26.90    3.30
   1  -4  -2   17.50    2.60
   1  -4  -2   18.60    2.30
   1  -4  -2   21.10    2.40
  -1   4   2   15.10    2.30
  -1   4   2   24.00    3.30
  -1   4   2   18.20    2.70
  -1   4   2   23.80    2.70
  -1   4   2   19.10    2.50
   0  -4  -2 4725.93  246.48
   0  -4  -2 4853.11  246.98
   0  -4  -2 4979.40  244.58
   0  -4  -2 5143.29  244.78
   0  -4  -2 5180.78  247.18
   0   4   2 5342.37  245.38
   0   4   2 5159.78  247.08
   0   4   2 5316.87  247.48
   0   4   2 5041.20  247.08
   0   4   2 5080.89  245.18
  -1  -4  -2  108.39    6.80
  -1  -4  -2   99.29    7.30
  -1  -4  -2  104.19    7.00
  -1  -4  -2  106.99    7.30
  -1  -4  -2  106.19    6.90
   1   4   2   99.09    7.20
   1   4   2  103.39    7.00
   1   4   2  107.19    7.30
  -2  -4  -2  762.02   39.50
  -2  -4  -2  817.82   40.30
  -2  -4  -2  841.92   39.70
   2   4   2  847.22   40.50
   2   4   2  729.33   39.40
   2   4   2  811.02   40.40
   2   4   2  793.92   39.60
  -3  -4  -2  920.01   45.10
  -3  -4  -2  878.21   44.80
  -3  -4  -2  925.91   45.90
   3   4   2  920.31   45.90
   3   4   2  912.41   44.90
   3   4   2  911.61   45.00
  -4  -4  -2   12.50    3.00
  -4  -4  -2   17.10    2.80
  -4  -4  -2   16.00    3.70
  -4  -4  -2   12.70    2.60
  -4  -4  -2   18.40    3.10
   4   4   2   17.00    2.80
   4   4   2   21.00    3.80
   4   4   2   27.00    3.80
  -5  -4  -2   51.09    7.00
  -5  -4  -2   45.60    5.40
  -5  -4  -2   43.90    5.20
  -5  -4  -2   51.39    6.60
  -5  -4  -2   48.10    5.20
   5   4   2   41.90    5.00
   5   4   2   47.00    5.00
   5   4   2   42.80    6.00
  -6  -4  -2  360.36   21.60
  -6  -4  -2  346.77   20.00
  -6  -4  -2  356.16   19.20
  -6  -4  -2  334.07   19.70
  -6  -4  -2  361.26   21.20
   6   4   2  376.16   21.20
   6   4   2  368.16   19.60
   6   4   2  335.27   19.00
   6   4   2  338.67   19.40
  -7  -4  -2  540.05   30.20
  -7  -4  -2  528.75   28.80
  -7  -4  -2  540.05   28.60
  -7  -4  -2  504.55   27.50
  -7  -4  -2  500.95   30.20
   7   4   2  548.75   30.10
   7   4   2  501.95   27.80
   7   4   2  549.15   28.00
   7   4   2  550.94   27.70
  -8  -4  -2  245.28   16.10
  -8  -4  -2  262.37   16.10
  -8  -4  -2  266.37   18.10
   8   4   2  253.87   15.10
   8   4   2  272.87   15.00
   8   4   2  244.68   17.10
   8   4   2  238.18   15.10
  -9  -4  -2  448.06   24.60
  -9  -4  -2  379.26   23.90
  -9  -4  -2  431.46   26.30
  -9  -4  -2  425.06   26.50
  -9  -4  -2  409.76   22.70
   9   4   2  418.06   22.80
   9   4   2  430.46   23.10
   9   4   2  417.26   31.20
   9   4   2  418.46   22.70
 -10  -4  -2   93.09   10.20
 -10  -4  -2  115.39    8.30
 -10  -4  -2  102.09   12.40
 -10  -4  -2  105.29    9.30
  10   4   2  108.29    8.10
  10   4   2  107.29    8.20
 -11  -4  -2   21.80    7.10
 -11  -4  -2   22.90    4.00
 -11  -4  -2   30.40    5.60
  11   4   2   29.10    4.40
  11   4   2   15.90    3.30
 -12  -4  -2   -5.80    2.40
 -12  -4  -2    2.80    1.90
  12   4   2    2.40    1.90
  12   4   2    1.40    1.50
 -13  -4  -2  151.28   10.10
 -13  -4  -2  131.89   15.70
 -13  -4  -2  127.09   13.50
  13   4   2  137.29    9.00
 -14  -4  -2   73.49    6.60
 -14  -4  -2   89.49   11.10
 -14  -4  -2   70.49   11.90
 -15  -4  -2  131.79   25.20
 -15  -4  -2  133.19   14.30
 -16   5   2   42.70    5.30
 -16   5   2   36.00    7.50
 -16   5   2   40.50    8.40
 -16   5   2   37.50    6.00
 -16   5   2   30.70    6.40
 -15   5   2    8.40    3.60
 -15   5   2    1.90    2.70
 -15   5   2    7.30    2.50
 -15   5   2    6.60    4.70
 -15   5   2    3.60    2.10
 -15   5   2    3.40    2.90
 -14   5   2  264.67   14.70
 -14   5   2  259.77   17.50
 -14   5   2  286.17   14.70
 -14   5   2  223.38   16.30
 -13   5   2    9.80    2.40
 -13   5   2   15.40    2.60
 -13   5   2   22.10    4.60
 -13   5   2    9.70    4.50
 -13   5   2   16.00    4.00
 -12   5   2  253.57   17.40
 -12   5   2  239.78   15.50
 -12   5   2  228.98   12.70
 -12   5   2  237.68   12.60
 -12   5   2  238.78   15.40
 -11   5   2   29.70    2.50
 -11   5   2   33.00    6.00
 -11   5   2   27.80    4.80
 -11   5   2   20.60    4.40
 -11   5   2   24.20    2.60
 -10   5   2   13.70    4.10
 -10   5   2   12.70    1.60
 -10   5   2   14.00    1.60
 -10   5   2   12.70    3.10
  -9   5   2   51.39    5.80
  -9   5   2   62.79    7.10
  -9   5   2   62.89    7.60
  -7   5   2    6.20    1.80
  -7   5   2    6.90    2.60
  -7   5   2    7.90    2.40
  -6   5   2 1435.86   70.99
  -6   5   2 1392.96   84.19
  -6   5   2 1628.64   86.39
  -6   5   2 1452.55   71.09
  -5   5   2    0.70    1.50
  -5   5   2    3.20    0.80
  -5   5   2    2.90    1.90
  -5   5   2    2.30    0.80
   4  -5  -2    6.30    2.00
  -4   5   2    5.00    1.20
  -4   5   2    3.10    1.60
  -4   5   2    2.30    1.60
  -4   5   2    5.60    1.20
   3  -5  -2   53.29    3.20
   3  -5  -2   65.99    3.30
   3  -5  -2   67.59    5.30
  -3   5   2   63.99    5.10
  -3   5   2   64.39    5.50
  -3   5   2   66.29    4.30
  -3   5   2   60.19    5.20
  -3   5   2   63.59    4.30
   2  -5  -2 3018.40  151.48
   2  -5  -2 3239.88  151.88
   2  -5  -2 2962.90  156.48
  -2   5   2 3106.89  156.88
  -2   5   2 3267.87  153.98
  -2   5   2 3205.28  159.48
  -2   5   2 3008.30  153.38
  -2   5   2 3258.57  157.58
   1  -5  -2 2261.07  121.59
   1  -5  -2 2546.95  122.19
   1  -5  -2 2300.37  125.39
   1  -5  -2 2537.45  127.89
  -1   5   2 2540.65  123.79
  -1   5   2 2366.06  127.09
  -1   5   2 2554.64  123.79
  -1   5   2 2416.66  125.69
  -1   5   2 2538.15  126.39
   0  -5  -2 2515.15  139.09
   0  -5  -2 2907.31  141.09
   0  -5  -2 2676.93  136.79
   0  -5  -2 2478.25  139.69
   0  -5  -2 2528.15  136.39
   0   5   2 2776.12  137.59
   0   5   2 2930.21  138.29
   0   5   2 2903.91  140.89
   0   5   2 2857.51  140.09
   0   5   2 2770.12  140.29
  -1  -5  -2  230.28   13.20
  -1  -5  -2  193.18   12.30
  -1  -5  -2  218.28   12.00
  -1  -5  -2  201.88   11.80
  -1  -5  -2  200.08   12.20
   1   5   2  205.58   11.90
   1   5   2  197.58   12.40
   1   5   2  208.88   12.00
   1   5   2  194.88   12.40
   1   5   2  202.68   12.30
  -2  -5  -2  310.97   17.10
  -2  -5  -2  287.37   17.60
  -2  -5  -2  304.87   18.10
  -2  -5  -2  328.47   17.30
  -2  -5  -2  316.37   17.30
   2   5   2  324.57   17.30
   2   5   2  309.07   17.80
   2   5   2  297.37   17.80
   2   5   2  317.87   17.40
  -3  -5  -2    0.50    1.60
  -3  -5  -2    0.90    1.40
  -3  -5  -2   -0.70    1.00
  -3  -5  -2    0.40    1.20
  -3  -5  -2    0.40    1.40
   3   5   2   -0.20    1.10
   3   5   2   -1.20    1.20
   3   5   2   -0.70    1.00
   3   5   2   -0.70    1.20
  -4  -5  -2   82.19    6.70
  -4  -5  -2   96.59    7.80
  -4  -5  -2   81.39    6.50
  -4  -5  -2   85.79    7.80
  -4  -5  -2   74.29    6.60
   4   5   2   79.59    7.30
   4   5   2   80.19    6.50
   4   5   2   95.99    6.90
   4   5   2   86.39    6.80
  -5  -5  -2  837.32   42.00
  -5  -5  -2  856.81   43.10
  -5  -5  -2  806.42   43.40
  -5  -5  -2  824.92   41.80
   5   5   2  783.02   41.50
   5   5   2  827.42   42.90
   5   5   2  803.72   41.30
   5   5   2  817.32   41.50
  -6  -5  -2  407.96   23.20
  -6  -5  -2  447.86   24.10
  -6  -5  -2  461.05   25.50
  -6  -5  -2  438.36   24.20
  -6  -5  -2  438.56   25.80
   6   5   2  418.36   25.10
   6   5   2  420.96   23.60
   6   5   2  401.66   23.10
   6   5   2  454.45   23.70
  -7  -5  -2 1355.96   67.49
  -7  -5  -2 1382.06   67.79
  -7  -5  -2 1370.86   66.59
  -7  -5  -2 1439.26   69.99
   7   5   2 1313.07   68.69
   7   5   2 1325.57   66.59
   7   5   2 1268.07   66.69
   7   5   2 1379.56   66.89
  -8  -5  -2   13.40    3.80
  -8  -5  -2   12.80    4.40
  -8  -5  -2   17.30    4.90
  -8  -5  -2   19.10    3.60
   8   5   2   10.70    3.00
   8   5   2   13.40    3.30
   8   5   2   13.30    3.50
  -9  -5  -2  255.67   16.50
  -9  -5  -2  302.07   18.20
  -9  -5  -2  305.87   20.50
  -9  -5  -2  294.37   18.40
   9   5   2  290.87   16.80
   9   5   2  271.57   16.90
   9   5   2  265.87   19.10
   9   5   2  276.37   16.80
 -10  -5  -2   -1.00    1.40
 -10  -5  -2    1.90    2.30
 -10  -5  -2    7.70    3.90
  10   5   2    4.70    2.20
  10   5   2    1.80    2.10
 -11  -5  -2  121.79   14.60
 -11  -5  -2  108.89    8.70
  11   5   2  112.89    8.70
  11   5   2  108.39    8.80
 -12  -5  -2   16.60    3.80
 -12  -5  -2   12.80    5.70
 -12  -5  -2   14.60    5.00
  12   5   2   20.90    4.00
  12   5   2    7.70    3.10
 -13  -5  -2  146.39   17.00
 -13  -5  -2  150.78   13.70
 -13  -5  -2  168.58   11.40
  13   5   2  136.69   10.20
  13   5   2  171.28   10.90
 -14  -5  -2    5.90    5.10
 -14  -5  -2   -1.20    2.90
  14   5   2    0.60    1.70
 -16   6   2  166.98   16.20
 -16   6   2  186.38   13.80
 -16   6   2  192.58   15.00
 -16   6   2  200.08   11.80
 -15   6   2    0.10    2.50
 -15   6   2    2.10    2.10
 -15   6   2    1.60    2.80
 -15   6   2   -0.20    1.60
 -15   6   2   -1.30    1.40
 -14   6   2  123.49    7.50
 -14   6   2  113.29   10.20
 -14   6   2  115.89   10.00
 -14   6   2  121.99    7.60
 -13   6   2    7.90    3.20
 -13   6   2   12.80    2.00
 -13   6   2   10.50    3.50
 -13   6   2   10.60    2.00
 -13   6   2   11.70    4.20
 -12   6   2    0.40    0.80
 -12   6   2    0.30    2.60
 -12   6   2    1.90    1.70
 -12   6   2    1.10    2.10
 -12   6   2   -0.40    0.80
 -11   6   2   17.10    3.90
 -11   6   2   25.90    4.70
 -11   6   2   15.10    1.70
 -11   6   2   22.40    5.40
 -11   6   2   15.50    1.80
 -10   6   2  574.14   31.80
 -10   6   2  624.34   33.90
 -10   6   2  623.84   32.90
  -9   6   2  165.58   11.20
  -9   6   2  185.38   12.30
  -9   6   2  168.88   12.60
  -8   6   2  535.65   29.60
  -8   6   2  559.54   30.00
  -8   6   2  544.05   28.60
  -7   6   2  243.98   14.70
  -7   6   2  214.08   13.20
  -7   6   2  235.28   14.50
  -7   6   2  231.28   11.40
  -7   6   2  226.68   11.40
  -6   6   2   81.99    4.90
  -6   6   2   89.29    5.00
  -6   6   2   87.09    7.20
  -6   6   2   78.59    6.90
   5  -6  -2    9.50    2.60
  -5   6   2    6.10    1.30
  -5   6   2    4.00    1.90
  -5   6   2    8.10    1.40
  -5   6   2    7.20    2.80
   4  -6  -2  378.46   20.80
  -4   6   2  408.46   21.70
  -4   6   2  393.66   19.50
  -4   6   2  378.46   19.40
  -4   6   2  364.26   20.90
   3  -6  -2  574.24   27.50
   3  -6  -2  536.55   29.40
   3  -6  -2  516.55   27.40
  -3   6   2  589.84   30.30
  -3   6   2  576.74   28.60
  -3   6   2  607.74   29.90
  -3   6   2  611.44   28.70
  -3   6   2  596.84   29.80
   2  -6  -2  726.73   39.50
   2  -6  -2  824.02   39.30
   2  -6  -2  746.83   37.80
   2  -6  -2  788.42   37.80
  -2   6   2  726.93   39.20
  -2   6   2  862.11   40.10
  -2   6   2  780.52   38.50
  -2   6   2  814.92   39.40
  -2   6   2  753.62   38.40
   1  -6  -2 3110.69  161.28
   1  -6  -2 3202.68  157.98
   1  -6  -2 3096.49  153.18
   1  -6  -2 2985.60  152.88
  -1   6   2 2846.82  157.48
  -1   6   2 3004.60  154.88
  -1   6   2 3077.79  154.48
  -1   6   2 3206.48  159.78
  -1   6   2 3262.77  158.08
   0  -6  -2   49.50    5.60
   0  -6  -2   47.90    4.50
   0  -6  -2   56.69    4.60
   0  -6  -2   55.39    5.20
   0  -6  -2   49.40    6.10
   0   6   2   54.19    5.50
   0   6   2   41.20    5.30
   0   6   2   54.29    5.30
   0   6   2   46.80    5.10
   0   6   2   65.89    5.60
  -1  -6  -2 1142.49   60.99
  -1  -6  -2 1325.07   60.69
  -1  -6  -2 1333.17   61.69
   1   6   2 1174.38   60.59
   1   6   2 1236.78   61.29
  -2  -6  -2  294.57   19.50
  -2  -6  -2  320.67   17.00
  -2  -6  -2  319.67   17.90
  -2  -6  -2  298.97   17.20
   2   6   2  297.77   16.90
   2   6   2  291.07   17.60
   2   6   2  266.77   17.40
   2   6   2  300.77   17.30
   2   6   2  303.07   17.10
  -3  -6  -2 1636.54   79.19
  -3  -6  -2 1618.54   78.19
   3   6   2 1721.03   78.39
   3   6   2 1446.36   78.89
  -4  -6  -2   42.40    6.00
  -4  -6  -2   34.20    4.70
  -4  -6  -2   39.60    6.30
  -4  -6  -2   25.00    4.20
  -4  -6  -2   39.50    5.60
   4   6   2   37.50    5.00
   4   6   2   45.90    6.30
   4   6   2   38.10    5.20
  -5  -6  -2 2429.46  113.09
  -5  -6  -2 2346.07  114.19
  -5  -6  -2 2099.29  114.19
   5   6   2 2424.36  114.39
   5   6   2 2371.86  112.69
  -6  -6  -2   67.59    6.40
  -6  -6  -2   57.69    8.70
  -6  -6  -2   77.89    9.70
  -6  -6  -2   60.59    7.50
   6   6   2   80.89    8.00
   6   6   2   62.99    7.10
   6   6   2   59.49    6.80
  -7  -6  -2  693.13   35.30
  -7  -6  -2  667.73   36.10
  -7  -6  -2  648.54   37.00
  -7  -6  -2  644.74   37.80
   7   6   2  680.13   35.10
   7   6   2  653.53   35.30
   7   6   2  678.23   35.40
  -8  -6  -2   22.90    4.70
  -8  -6  -2    9.70    3.50
  -8  -6  -2   20.50    4.10
  -8  -6  -2    9.80    4.70
   8   6   2   31.40    5.20
   8   6   2   13.60    3.40
   8   6   2   17.00    3.80
   8   6   2   19.00    4.80
  -9  -6  -2   29.50    5.60
  -9  -6  -2   37.10    5.40
  -9  -6  -2   22.60    6.20
   9   6   2   39.00    5.50
   9   6   2   28.70    5.10
   9   6   2   24.90    4.70
 -10  -6  -2   -4.70    3.00
 -10  -6  -2    2.30    3.70
 -10  -6  -2    1.80    2.00
  10   6   2    0.10    2.20
  10   6   2    0.90    1.90
 -11  -6  -2  218.78   19.30
 -11  -6  -2  238.28   17.50
 -11  -6  -2  257.47   15.90
  11   6   2  240.48   15.70
 -12  -6  -2   43.70    9.70
 -12  -6  -2   34.70    5.60
 -12  -6  -2   32.30    6.90
  12   6   2   33.60    5.60
 -13  -6  -2   49.30    8.60
 -13  -6  -2   53.09   10.80
 -13  -6  -2   61.99    7.40
  13   6   2   68.89    7.40
 -14  -6  -2   28.60   13.90
 -14  -6  -2   35.30    7.40
  14   6   2   26.40    4.50
 -16   7   2  156.78   12.60
 -16   7   2  162.68   12.30
 -16   7   2  135.29    8.90
 -16   7   2  121.99   15.10
 -15   7   2    1.90    2.80
 -15   7   2    3.50    1.50
 -15   7   2   10.00    3.90
 -15   7   2    3.10    3.60
 -15   7   2    6.60    1.80
 -14   7   2   -0.80    1.80
 -14   7   2    2.10    1.20
 -14   7   2   -0.90    2.10
 -14   7   2    1.20    1.20
 -13   7   2   47.50    3.50
 -13   7   2   49.80    7.20
 -13   7   2   46.30    6.70
 -13   7   2   48.90    3.40
 -13   7   2   54.29    8.70
 -12   7   2   47.70    6.60
 -12   7   2   56.09    7.60
 -12   7   2   36.30    6.80
 -11   7   2  109.99    9.10
 -11   7   2  133.89   10.40
 -11   7   2  120.29   10.80
 -10   7   2  262.57   17.10
 -10   7   2  245.18   16.60
 -10   7   2  245.78   16.30
  -9   7   2  253.37   15.30
  -9   7   2  253.67   16.60
  -9   7   2  239.58   16.20
  -9   7   2  259.17   12.60
  -8   7   2   12.10    3.50
  -8   7   2   17.30    4.20
  -8   7   2   15.00    3.10
  -8   7   2   15.40    1.80
  -8   7   2   17.00    1.80
  -7   7   2  322.07   15.80
  -7   7   2  310.37   18.80
  -7   7   2  302.57   15.70
  -6   7   2    3.90    2.00
  -6   7   2    2.20    2.00
  -6   7   2    4.20    1.30
  -6   7   2    4.00    1.30
   5  -7  -2  410.16   22.30
  -5   7   2  403.76   23.00
  -5   7   2  385.16   20.50
  -5   7   2  389.56   22.30
  -5   7   2  435.96   20.80
   4  -7  -2   26.20    4.10
  -4   7   2   22.90    3.10
  -4   7   2   30.70    4.50
  -4   7   2   25.40    4.50
  -4   7   2   27.60    3.30
  -4   7   2   31.10    4.70
   3  -7  -2 2287.47  118.49
   3  -7  -2 2436.86  118.59
   3  -7  -2 2483.25  128.99
  -3   7   2 2537.55  124.99
  -3   7   2 2320.77  128.19
  -3   7   2 2471.25  130.79
  -3   7   2 2357.36  124.19
  -3   7   2 2660.93  134.19
   2  -7  -2    4.50    2.10
   2  -7  -2    6.50    2.20
   2  -7  -2    4.60    1.50
   2  -7  -2    2.30    1.30
  -2   7   2    2.50    2.00
  -2   7   2    3.70    2.00
  -2   7   2    6.60    2.00
  -2   7   2    4.50    1.70
  -2   7   2    2.50    1.80
   1  -7  -2  952.30   49.50
   1  -7  -2 1017.90   48.10
   1  -7  -2 1013.80   49.30
   1  -7  -2  964.20   48.10
  -1   7   2  935.01   50.69
  -1   7   2  925.51   48.40
  -1   7   2 1011.70   49.90
  -1   7   2  996.70   48.60
  -1   7   2 1011.80   49.40
   0  -7  -2    0.50    1.60
   0  -7  -2    1.60    1.40
   0  -7  -2    3.80    1.60
   0  -7  -2    1.00    1.40
   0  -7  -2    3.30    2.10
   0   7   2    2.00    1.90
   0   7   2    2.00    1.30
   0   7   2    0.60    1.50
   0   7   2    0.20    1.40
   0   7   2    1.90    1.60
  -1  -7  -2  334.27   19.30
  -1  -7  -2  348.57   18.60
  -1  -7  -2  327.57   20.00
  -1  -7  -2  332.57   18.70
  -1  -7  -2  347.87   19.50
   1   7   2  339.77   19.50
   1   7   2  337.97   20.80
   1   7   2  325.57   18.70
   1   7   2  301.07   19.30
   1   7   2  340.87   18.90
  -2  -7  -2  141.29   10.00
  -2  -7  -2  116.39    8.90
  -2  -7  -2  119.99    8.80
  -2  -7  -2  129.49   10.30
  -2  -7  -2  120.29    9.20
   2   7   2  135.29    9.60
   2   7   2  125.49    9.00
   2   7   2  108.29    9.40
   2   7   2  133.39    9.80
  -3  -7  -2 2000.40  101.59
   3   7   2 2110.99  101.49
   3   7   2 2178.48  102.99
  -4  -7  -2   48.80    6.30
  -4  -7  -2   65.19    8.00
  -4  -7  -2   50.39    6.50
  -4  -7  -2   54.99    6.80
  -4  -7  -2   53.99    8.40
   4   7   2   65.09    8.10
   4   7   2   76.69    8.00
   4   7   2   76.89    7.80
  -5  -7  -2  547.25   30.30
  -5  -7  -2  545.95   31.10
  -5  -7  -2  523.35   29.10
  -5  -7  -2  529.95   28.80
   5   7   2  549.85   29.00
   5   7   2  482.85   28.60
   5   7   2  518.35   28.70
  -6  -7  -2  114.59    9.60
  -6  -7  -2  147.99   10.80
  -6  -7  -2  110.69   11.30
   6   7   2  132.09   10.10
   6   7   2  133.39    9.90
   6   7   2  136.59   10.10
  -7  -7  -2    4.60    2.40
  -7  -7  -2    1.10    2.20
  -7  -7  -2   -1.80    2.20
  -7  -7  -2    0.70    2.60
   7   7   2   -0.50    1.70
   7   7   2    3.40    2.30
  -8  -7  -2   76.79    9.40
  -8  -7  -2   94.19    9.50
  -8  -7  -2   74.59   11.00
   8   7   2   74.79    8.60
   8   7   2   75.49    8.70
  -9  -7  -2   70.09   13.30
  -9  -7  -2   78.09   13.20
  -9  -7  -2   65.99    7.80
   9   7   2   65.59    7.70
   9   7   2   56.19    7.20
   9   7   2   63.29    7.80
 -10  -7  -2  235.28   15.90
 -10  -7  -2  255.57   20.10
 -10  -7  -2  269.27   18.00
  10   7   2  244.68   16.00
  10   7   2  222.78   15.70
  10   7   2  231.28   16.00
 -11  -7  -2   40.20    7.80
 -11  -7  -2   61.69   10.60
 -11  -7  -2   59.39    8.80
  11   7   2   65.89    8.00
  11   7   2   72.99    8.40
 -12  -7  -2  269.97   21.90
 -12  -7  -2  255.07   18.80
 -12  -7  -2  232.48   16.30
 -13  -7  -2   31.90    7.20
 -13  -7  -2   23.60    7.80
  13   7   2   39.80    9.00
 -16   8   2   10.60    5.00
 -16   8   2   -0.30    2.50
 -15   8   2    3.90    3.00
 -15   8   2    2.60    3.60
 -15   8   2    4.40    3.20
 -14   8   2   -0.30    2.00
 -14   8   2   -0.40    2.20
 -13   8   2  168.28   12.70
 -13   8   2  173.38   14.40
 -13   8   2  185.68   13.60
 -12   8   2    2.10    2.80
 -12   8   2   12.70    4.10
 -12   8   2    1.40    2.60
 -11   8   2  445.96   25.50
 -11   8   2  458.05   27.20
 -11   8   2  464.75   26.90
 -10   8   2    7.80    1.30
 -10   8   2    7.20    2.70
 -10   8   2    7.00    1.30
 -10   8   2    9.80    3.70
 -10   8   2    9.10    3.50
  -9   8   2  247.48   16.80
  -9   8   2  257.97   13.10
  -9   8   2  260.17   13.20
  -9   8   2  253.97   16.70
  -8   8   2   38.20    3.20
  -8   8   2   32.60    5.40
  -8   8   2   47.00    6.60
  -8   8   2   44.70    3.30
  -7   8   2  600.94   30.40
  -7   8   2  661.83   34.10
  -7   8   2  607.74   30.50
  -7   8   2  619.24   33.10
   6  -8  -2  217.08   13.60
  -6   8   2  218.88   13.90
  -6   8   2  201.48   11.70
  -6   8   2  237.58   14.70
  -6   8   2  195.68   11.60
   5  -8  -2 1711.23   82.69
  -5   8   2 1758.62   83.89
  -5   8   2 1599.44   80.89
  -5   8   2 1709.23   82.79
  -4   8   2  136.89   10.40
  -4   8   2  133.89    8.60
  -4   8   2  135.69    8.70
  -4   8   2  126.69    9.50
   3  -8  -2  881.11   43.60
   3  -8  -2  915.71   43.60
  -3   8   2  904.11   46.40
  -3   8   2  875.51   46.80
  -3   8   2  957.10   46.20
  -3   8   2  913.21   45.10
  -3   8   2  905.01   45.00
   2  -8  -2  113.59    8.10
   2  -8  -2  103.59    6.60
   2  -8  -2   93.39    6.40
   2  -8  -2  105.49    8.40
  -2   8   2   83.79    8.10
  -2   8   2   85.49    7.80
  -2   8   2  102.59    7.30
  -2   8   2   88.89    7.00
  -2   8   2  102.09    8.00
   1  -8  -2   70.09    5.50
   1  -8  -2   87.69    6.90
   1  -8  -2   67.99    5.50
   1  -8  -2   83.99    7.10
  -1   8   2   54.99    6.80
  -1   8   2   64.99    5.80
  -1   8   2   68.89    6.40
  -1   8   2   55.69    6.90
  -1   8   2   70.09    6.00
   0  -8  -2  157.38   10.00
   0  -8  -2  159.58   10.20
   0  -8  -2  153.98   10.80
   0  -8  -2  167.38   11.20
   0   8   2  142.89   10.20
   0   8   2  139.89   11.00
   0   8   2  144.99   10.20
   0   8   2  145.39   10.80
   0   8   2  172.18   11.60
  -1  -8  -2 1135.79   59.29
  -1  -8  -2 1162.68   57.49
  -1  -8  -2 1148.59   57.19
  -1  -8  -2 1166.08   58.39
  -1  -8  -2 1191.58   58.49
   1   8   2 1105.99   58.29
   1   8   2 1082.29   58.49
   1   8   2 1178.18   57.79
   1   8   2 1211.58   57.79
   1   8   2 1165.18   58.39
  -2  -8  -2  266.37   16.80
  -2  -8  -2  293.97   16.40
  -2  -8  -2  300.47   18.50
  -2  -8  -2  237.48   16.60
  -2  -8  -2  263.67   16.30
   2   8   2  264.17   16.90
   2   8   2  286.47   17.60
   2   8   2  252.37   16.20
   2   8   2  265.57   16.30
  -3  -8  -2  118.89    9.50
  -3  -8  -2  124.69   10.20
  -3  -8  -2  103.79   10.40
  -3  -8  -2  131.89    9.90
  -3  -8  -2  123.99    9.40
   3   8   2  120.89    9.90
   3   8   2  122.89    9.50
   3   8   2  124.49   10.50
  -4  -8  -2  655.23   36.80
  -4  -8  -2  774.12   38.50
  -4  -8  -2  718.73   36.90
  -4  -8  -2  710.73   37.10
  -4  -8  -2  631.04   38.30
   4   8   2  666.63   36.80
   4   8   2  697.83   38.30
   4   8   2  719.03   36.90
   4   8   2  658.83   36.70
  -5  -8  -2   11.20    3.90
  -5  -8  -2    9.60    3.40
  -5  -8  -2    5.10    3.70
   5   8   2    6.60    2.90
   5   8   2    8.80    3.20
  -6  -8  -2   36.10    5.70
  -6  -8  -2   35.60    7.20
  -6  -8  -2   38.20    6.20
  -6  -8  -2   27.30    6.30
   6   8   2   36.10    5.90
   6   8   2   35.10    5.90
   6   8   2   33.50    6.50
  -7  -8  -2   58.29    9.90
  -7  -8  -2   49.20    7.40
  -7  -8  -2   53.29    7.10
   7   8   2   70.29    8.40
   7   8   2   68.29    8.20
   7   8   2   52.09    7.00
  -8  -8  -2  607.44   34.10
   8   8   2  557.94   31.80
   8   8   2  556.94   32.00
  -9  -8  -2    4.40    4.30
  -9  -8  -2   -0.50    2.10
  -9  -8  -2   -2.10    2.40
   9   8   2    1.10    3.00
   9   8   2    0.50    2.60
 -10  -8  -2  478.75   29.20
 -10  -8  -2  463.85   31.60
 -10  -8  -2  459.55   27.40
  10   8   2  475.65   27.30
  10   8   2  473.75   27.60
 -11  -8  -2    6.20    4.30
 -11  -8  -2    5.00    3.00
 -11  -8  -2    4.30    4.20
  11   8   2    6.10    3.60
  11   8   2    6.20    3.30
 -12  -8  -2   75.79   10.70
 -12  -8  -2   59.09   11.00
  12   8   2   59.39    7.80
 -13  -8  -2   11.50    5.10
 -13  -8  -2   13.30    6.60
  13   8   2   11.40    4.10
 -15   9   2    2.00    3.60
 -15   9   2    0.80    2.40
 -15   9   2    1.40    2.40
 -14   9   2   37.00    8.40
 -14   9   2   31.20    6.20
 -14   9   2   33.60    6.00
 -13   9   2  214.18   15.40
 -13   9   2  235.08   17.40
 -13   9   2  249.97   16.90
 -12   9   2   73.19    9.60
 -12   9   2   66.39    7.80
 -12   9   2   64.09    8.60
 -11   9   2  374.46   18.10
 -11   9   2  334.47   21.10
 -11   9   2  346.67   22.50
 -11   9   2  363.96   18.10
 -11   9   2  385.76   23.00
 -10   9   2   19.40    4.60
 -10   9   2   19.50    4.80
 -10   9   2   23.50    4.60
 -10   9   2   18.60    2.30
 -10   9   2   20.10    2.40
  -9   9   2    8.20    1.80
  -9   9   2    7.20    2.60
  -9   9   2    8.30    3.40
  -9   9   2   12.30    2.00
  -9   9   2    8.90    3.50
  -8   9   2   22.60    3.00
  -8   9   2   32.30    3.50
  -8   9   2   35.90    6.20
  -8   9   2   29.00    5.40
  -7   9   2  584.24   29.80
  -7   9   2  581.14   29.80
  -7   9   2  618.74   32.40
  -7   9   2  596.14   33.20
   6  -9  -2  261.97   16.10
  -6   9   2  259.37   14.40
  -6   9   2  240.78   16.80
  -6   9   2  264.27   16.20
  -6   9   2  265.97   14.40
  -6   9   2  240.58   16.20
   5  -9  -2  344.47   19.80
  -5   9   2  328.07   18.50
  -5   9   2  349.27   21.10
  -5   9   2  360.66   21.60
  -5   9   2  356.06   18.70
  -5   9   2  314.57   20.00
   4  -9  -2  399.06   22.90
  -4   9   2  439.06   24.40
  -4   9   2  384.46   21.80
  -4   9   2  417.36   22.00
  -4   9   2  405.56   23.40
   3  -9  -2   17.70    2.40
   3  -9  -2   21.00    2.50
   3  -9  -2   18.20    3.70
  -3   9   2   16.80    5.00
  -3   9   2   15.20    3.90
  -3   9   2   16.20    4.40
  -3   9   2   12.80    2.90
   2  -9  -2   20.30    4.50
   2  -9  -2   32.50    3.90
   2  -9  -2   29.80    3.70
   2  -9  -2   33.30    5.00
  -2   9   2   23.10    4.50
  -2   9   2   28.60    4.20
  -2   9   2   30.30    5.60
  -2   9   2   34.40    4.80
  -2   9   2   28.80    4.60
   1  -9  -2   75.19    8.30
   1  -9  -2   61.69    7.20
   1  -9  -2   55.39    6.70
  -1   9   2   55.29    7.30
  -1   9   2   73.19    7.40
  -1   9   2   73.99    6.50
  -1   9   2   56.89    7.00
  -1   9   2   79.89    8.80
   0  -9  -2  881.21   43.80
   0  -9  -2  808.82   41.80
   0  -9  -2  803.72   41.90
   0  -9  -2  801.02   43.00
   0   9   2  818.22   43.70
   0   9   2  868.31   42.80
   0   9   2  875.01   42.70
   0   9   2  836.12   43.30
   0   9   2  755.42   43.30
  -1  -9  -2   -1.20    1.60
  -1  -9  -2    0.00    1.80
  -1  -9  -2   -1.80    1.50
  -1  -9  -2    2.10    2.10
   1   9   2    1.10    2.60
   1   9   2    1.00    2.30
   1   9   2    2.40    2.20
   1   9   2    3.40    2.10
   1   9   2    0.00    1.90
  -2  -9  -2 1337.47   69.39
  -2  -9  -2 1399.76   69.29
  -2  -9  -2 1421.26   71.89
  -2  -9  -2 1376.66   70.29
  -2  -9  -2 1381.36   70.39
   2   9   2 1380.66   70.29
   2   9   2 1442.66   71.19
   2   9   2 1378.96   69.69
   2   9   2 1455.55   69.89
  -3  -9  -2   60.89    7.50
  -3  -9  -2   67.59    8.50
  -3  -9  -2   63.89    8.90
  -3  -9  -2   59.99    8.00
  -3  -9  -2   53.29    6.80
   3   9   2   50.09    7.60
   3   9   2   63.89    7.80
  -4  -9  -2  175.98   14.70
  -4  -9  -2  196.38   13.50
  -4  -9  -2  178.88   13.00
   4   9   2  179.48   12.90
   4   9   2  170.88   14.00
   4   9   2  185.28   13.40
  -5  -9  -2   10.80    3.80
  -5  -9  -2    5.40    3.60
  -5  -9  -2   11.80    4.10
  -5  -9  -2    9.90    3.40
  -5  -9  -2    3.80    2.70
   5   9   2   10.70    3.20
   5   9   2    8.30    3.20
   5   9   2   14.90    4.60
   5   9   2    6.10    3.30
  -6  -9  -2  246.58   17.40
  -6  -9  -2  274.47   18.20
  -6  -9  -2  239.58   19.40
   6   9   2  286.27   18.10
   6   9   2  299.67   18.20
  -7  -9  -2   15.00    7.50
  -7  -9  -2   10.40    3.70
  -7  -9  -2   15.60    8.50
   7   9   2   10.60    3.90
   7   9   2    7.80    3.80
  -8  -9  -2  529.85   32.20
  -8  -9  -2  550.54   35.80
  -8  -9  -2  591.24   33.80
   8   9   2  573.24   32.50
   8   9   2  622.84   33.10
  -9  -9  -2   10.00    5.20
  -9  -9  -2   18.30    5.50
   9   9   2    9.20    4.20
   9   9   2    7.30    3.70
 -10  -9  -2   59.29    9.00
 -10  -9  -2   58.39   10.40
  10   9   2   52.29    7.80
  10   9   2   58.09    8.10
 -11  -9  -2   -2.00    4.30
 -11  -9  -2    1.70    3.10
  11   9   2   -1.30    2.00
  11   9   2    2.30    2.60
 -12  -9  -2   30.10    7.50
 -12  -9  -2    9.20    5.80
  12   9   2   27.20    5.70
 -15  10   2   48.10    8.30
 -15  10   2   50.59    8.10
 -15  10   2   52.49    7.60
 -14  10   2   95.09    9.00
 -14  10   2   84.09   10.60
 -14  10   2   89.99   11.40
 -13  10   2   60.79   10.00
 -13  10   2   91.39   10.90
 -13  10   2   63.09    8.20
 -12  10   2   52.99    8.10
 -12  10   2   57.59    7.40
 -12  10   2   46.40    3.60
 -12  10   2   49.50    3.60
 -12  10   2   49.20    8.00
 -11  10   2   19.40    4.40
 -11  10   2   21.60    2.60
 -11  10   2   25.00    2.80
 -11  10   2   16.50    4.80
 -11  10   2   26.20    5.70
 -10  10   2   37.40    5.70
 -10  10   2   43.50    3.60
 -10  10   2   44.60    3.80
 -10  10   2   38.50    6.70
 -10  10   2   34.30    6.30
  -9  10   2    9.10    2.10
  -9  10   2   14.00    2.50
  -9  10   2   16.10    4.20
  -9  10   2    3.20    2.90
  -8  10   2  498.15   30.00
  -8  10   2  519.45   26.60
  -8  10   2  537.05   29.30
  -7  10   2   19.20    4.70
  -7  10   2   19.90    4.50
  -7  10   2   22.40    3.40
  -7  10   2   21.00    3.30
  -7  10   2   19.70    4.30
   6 -10  -2  462.75   25.10
  -6  10   2  449.66   23.60
  -6  10   2  407.56   23.30
  -6  10   2  442.56   26.40
  -6  10   2  447.06   25.70
  -6  10   2  452.65   25.30
   5 -10  -2   18.10    4.00
  -5  10   2   19.00    3.50
  -5  10   2   22.20    5.30
  -5  10   2   16.60    4.10
  -5  10   2   23.00    4.70
   4 -10  -2   34.90    5.40
  -4  10   2   29.20    4.50
  -4  10   2   39.20    5.00
  -4  10   2   29.20    5.50
  -4  10   2   36.50    5.70
  -4  10   2   34.60    5.60
   3 -10  -2    1.40    1.90
   3 -10  -2    1.10    1.10
   3 -10  -2   -1.10    0.90
  -3  10   2    0.20    1.90
  -3  10   2   -0.50    1.80
  -3  10   2    0.10    1.80
  -3  10   2   -1.20    1.20
  -3  10   2    1.00    2.20
   2 -10  -2  493.45   26.60
   2 -10  -2  503.05   26.80
   2 -10  -2  515.55   28.60
  -2  10   2  496.65   29.70
  -2  10   2  548.75   29.90
  -2  10   2  539.65   29.00
  -2  10   2  526.95   28.30
  -2  10   2  546.55   28.40
   1 -10  -2   44.70    5.30
   1 -10  -2   39.70    5.10
   1 -10  -2   37.60    5.80
  -1  10   2   39.10    6.50
  -1  10   2   45.10    6.00
  -1  10   2   34.80    5.40
  -1  10   2   34.00    5.60
  -1  10   2   41.40    6.90
   0 -10  -2 1197.68   57.59
   0 -10  -2 1007.50   55.69
   0 -10  -2 1125.19   55.89
   0  10   2 1162.48   57.59
   0  10   2 1064.99   56.59
   0  10   2 1196.68   57.09
   0  10   2 1136.69   58.29
   0  10   2 1077.69   57.99
  -1 -10  -2  418.36   27.10
  -1 -10  -2  453.05   25.40
  -1 -10  -2  444.46   24.10
  -1 -10  -2  393.76   23.80
   1  10   2  437.06   26.00
   1  10   2  367.66   25.50
   1  10   2  458.35   25.40
   1  10   2  419.26   25.40
   1  10   2  429.66   24.50
  -2 -10  -2  277.77   17.50
  -2 -10  -2  282.37   18.70
  -2 -10  -2  298.17   18.80
  -2 -10  -2  268.37   17.20
   2  10   2  296.47   19.50
   2  10   2  295.17   18.00
   2  10   2  263.27   18.40
   2  10   2  280.47   17.90
  -3 -10  -2    3.10    2.40
  -3 -10  -2    2.40    2.40
  -3 -10  -2    3.50    3.30
   3  10   2    2.50    2.70
   3  10   2    5.60    2.60
   3  10   2    4.20    3.20
  -4 -10  -2  232.08   17.00
  -4 -10  -2  232.48   15.80
  -4 -10  -2  248.38   16.70
  -4 -10  -2  246.18   18.40
  -4 -10  -2  241.08   16.20
   4  10   2  233.08   16.50
   4  10   2  224.68   16.00
  -5 -10  -2   46.30    8.50
  -5 -10  -2   60.89    8.50
  -5 -10  -2   34.40    6.50
   5  10   2   48.00    7.50
   5  10   2   36.90    6.50
  -6 -10  -2  483.35   30.80
  -6 -10  -2  438.66   28.00
  -6 -10  -2  443.26   31.30
   6  10   2  442.56   29.00
   6  10   2  509.75   28.20
  -7 -10  -2  117.19   12.80
  -7 -10  -2  106.59   13.90
   7  10   2  151.18   12.00
   7  10   2  125.69   13.10
  -8 -10  -2   75.49   10.60
  -8 -10  -2   87.49   12.90
   8  10   2   92.49   11.00
   8  10   2   67.59    9.10
  -9 -10  -2   30.20    8.10
  -9 -10  -2   41.20    7.70
   9  10   2   37.80    6.80
 -10 -10  -2   27.30    6.70
 -10 -10  -2   10.20    5.90
  10  10   2   20.50    4.90
  10  10   2   10.00    4.10
 -11 -10  -2   11.30    6.80
 -11 -10  -2   -1.30    3.60
  11  10   2    5.30    4.00
  11  10   2    6.90    3.60
 -14  11   2   45.00    7.90
 -14  11   2   36.30    7.20
 -14  11   2   47.60    7.10
 -13  11   2   15.70    2.10
 -13  11   2   18.40    5.10
 -13  11   2   21.90    4.90
 -13  11   2   15.90    5.00
 -12  11   2    4.00    2.70
 -12  11   2    3.10    1.40
 -12  11   2    2.50    2.90
 -12  11   2    3.20    3.10
 -12  11   2    0.70    1.20
 -11  11   2    4.00    1.70
 -11  11   2    7.60    3.20
 -11  11   2    2.90    1.90
 -11  11   2    8.90    4.00
 -11  11   2    3.80    3.20
 -10  11   2  147.09    8.90
 -10  11   2  131.89    8.60
 -10  11   2  136.39   11.40
 -10  11   2  135.99   12.30
 -10  11   2  138.49   10.80
  -9  11   2   30.40    6.40
  -9  11   2   20.80    5.20
  -9  11   2   27.00    3.80
  -9  11   2   26.90    5.40
  -9  11   2   32.70    4.10
  -8  11   2  467.25   27.20
  -8  11   2  465.55   24.90
  -8  11   2  496.35   25.10
  -8  11   2  432.46   28.20
  -8  11   2  494.65   28.00
  -7  11   2  132.79   10.70
  -7  11   2  127.49    9.10
  -7  11   2  141.69   11.50
  -7  11   2  141.49   12.20
   6 -11  -2  221.28   14.10
  -6  11   2  197.88   12.70
  -6  11   2  211.68   15.70
  -6  11   2  204.98   14.10
  -6  11   2  193.58   12.70
  -6  11   2  211.98   14.90
   5 -11  -2   26.60    4.80
  -5  11   2   31.20    5.80
  -5  11   2   29.80    4.50
  -5  11   2   18.80    4.40
  -5  11   2   25.90    5.90
  -5  11   2   29.90    4.70
   4 -11  -2  136.99   10.80
  -4  11   2  152.68   10.50
  -4  11   2  143.49   11.00
  -4  11   2  142.89   12.30
  -4  11   2  149.59   12.00
  -4  11   2  146.99   10.40
   3 -11  -2  283.77   18.70
   3 -11  -2  311.37   16.30
   3 -11  -2  321.37   16.30
  -3  11   2  336.87   18.80
  -3  11   2  320.17   19.40
  -3  11   2  281.17   18.30
  -3  11   2  335.67   20.50
  -3  11   2  284.27   20.10
   2 -11  -2  769.52   40.20
   2 -11  -2  804.22   42.60
   2 -11  -2  824.12   43.90
  -2  11   2  775.82   42.00
  -2  11   2  833.92   42.90
  -2  11   2  849.91   42.30
  -2  11   2  763.22   43.70
  -2  11   2  839.12   43.90
   1 -11  -2  339.37   18.60
   1 -11  -2  332.87   18.70
   1 -11  -2  333.57   20.20
  -1  11   2  316.87   20.20
  -1  11   2  301.87   20.80
  -1  11   2  300.67   19.40
  -1  11   2  334.37   21.20
  -1  11   2  311.77   19.60
   0 -11  -2  372.16   21.90
   0 -11  -2  329.97   19.20
   0 -11  -2  324.07   20.60
   0 -11  -2  340.47   19.60
   0  11   2  315.67   20.00
   0  11   2  308.17   20.50
   0  11   2  296.27   21.00
   0  11   2  364.86   20.70
   0  11   2  339.47   22.40
  -1 -11  -2  121.19    9.70
  -1 -11  -2  114.39    9.20
  -1 -11  -2  129.39   10.90
  -1 -11  -2  105.29   10.10
   1  11   2  126.09   11.20
   1  11   2  134.39   10.40
   1  11   2  125.29   10.10
   1  11   2   90.89   10.80
  -2 -11  -2    3.20    2.70
  -2 -11  -2    4.40    3.20
   2  11   2    4.90    3.10
   2  11   2    5.80    3.50
  -3 -11  -2  116.79   10.20
  -3 -11  -2  137.09   11.00
  -3 -11  -2  133.19   11.80
   3  11   2  126.79   11.40
   3  11   2  129.89   10.90
  -4 -11  -2  198.58   14.90
  -4 -11  -2  217.18   17.70
   4  11   2  207.78   15.70
  -5 -11  -2  364.56   25.60
  -5 -11  -2  347.87   22.80
   5  11   2  340.67   22.50
   5  11   2  374.96   23.30
  -6 -11  -2   15.20    5.00
  -6 -11  -2   11.90    5.50
   6  11   2   13.90    4.40
   6  11   2   17.90    5.50
  -7 -11  -2  245.58   21.00
  -7 -11  -2  246.48   18.50
   7  11   2  270.07   18.70
   7  11   2  246.78   18.00
  -8 -11  -2    0.10    3.00
  -8 -11  -2    3.00    4.60
   8  11   2    1.60    3.30
   8  11   2   -2.10    2.40
  -9 -11  -2    1.60    4.80
  -9 -11  -2    7.30    4.20
   9  11   2    1.30    2.80
   9  11   2    5.20    3.60
 -10 -11  -2    1.40    3.90
 -10 -11  -2   -4.40    3.70
  10  11   2    2.20    2.70
  10  11   2    3.70    3.40
 -13  12   2    6.20    3.30
 -13  12   2   10.10    4.60
 -13  12   2   -1.30    2.50
 -12  12   2   50.29    4.50
 -12  12   2   63.59    4.90
 -12  12   2   49.00    7.60
 -12  12   2   60.89    8.10
 -12  12   2   50.39    8.60
 -11  12   2   59.99    7.90
 -11  12   2   53.59    5.60
 -11  12   2   63.99    5.30
 -11  12   2   51.49    8.70
 -11  12   2   70.69    9.20
 -11  12   2   62.29    8.50
 -10  12   2  178.98   10.90
 -10  12   2  160.08   14.30
 -10  12   2  163.28   12.70
 -10  12   2  163.68   13.10
 -10  12   2  182.48   10.90
  -9  12   2  187.68   14.50
  -9  12   2  196.78   12.00
  -9  12   2  206.38   15.80
  -9  12   2  185.78   13.80
  -9  12   2  172.38   11.60
  -8  12   2  234.58   14.00
  -8  12   2  227.18   17.40
  -8  12   2  236.18   15.80
  -8  12   2  229.58   13.90
  -8  12   2  204.28   16.00
  -7  12   2    1.50    5.40
  -7  12   2    4.60    2.40
  -7  12   2    3.30    2.50
  -7  12   2    5.60    2.30
  -7  12   2   12.70    4.30
   6 -12  -2   -1.50    1.30
  -6  12   2   -0.50    2.40
  -6  12   2    3.40    2.20
  -6  12   2   -3.70    2.40
  -6  12   2   -1.70    1.50
  -6  12   2    0.20    2.30
   5 -12  -2  193.38   13.80
  -5  12   2  192.48   13.10
  -5  12   2  216.58   15.40
  -5  12   2  193.78   13.20
  -5  12   2  200.18   14.00
  -5  12   2  197.68   15.60
   4 -12  -2  186.98   14.00
  -4  12   2  221.48   15.90
  -4  12   2  210.28   14.00
  -4  12   2  217.58   16.30
  -4  12   2  203.08   14.40
   3 -12  -2  787.82   38.20
   3 -12  -2  752.72   41.50
   3 -12  -2  820.72   38.40
  -3  12   2  717.73   43.00
  -3  12   2  819.22   41.40
  -3  12   2  746.03   41.00
  -3  12   2  779.82   45.30
  -3  12   2  794.02   41.90
   2 -12  -2  111.99    8.20
   2 -12  -2  120.49   10.70
   2 -12  -2  108.59    9.90
  -2  12   2  121.09    9.80
  -2  12   2  119.99   11.40
  -2  12   2  114.19   11.00
  -2  12   2  111.29    9.70
  -2  12   2  110.09   10.00
   1 -12  -2  222.68   13.50
   1 -12  -2  202.38   13.40
   1 -12  -2  191.18   14.70
  -1  12   2  200.58   14.60
  -1  12   2  224.38   15.90
  -1  12   2  205.48   16.10
  -1  12   2  239.58   15.70
  -1  12   2  213.68   16.10
   0 -12  -2    0.60    1.50
   0 -12  -2    1.70    2.10
   0 -12  -2   -0.10    1.00
   0  12   2   -1.70    1.50
   0  12   2   -1.90    1.90
   0  12   2   -2.00    1.70
   0  12   2    2.50    3.00
  -1 -12  -2   36.10    6.00
   1  12   2   41.60    7.30
  -2 -12  -2   54.89    7.50
  -2 -12  -2   58.69    8.90
  -2 -12  -2   70.49    8.30
   2  12   2   77.49   13.50
   2  12   2   56.19    8.80
  -3 -12  -2  112.19   11.50
   3  12   2  112.09   18.10
   3  12   2   99.19   11.10
  -4 -12  -2  137.39   12.00
   4  12   2  112.19   13.20
   4  12   2  126.19   13.30
  -5 -12  -2  379.16   28.50
  -5 -12  -2  448.76   26.60
   5  12   2  412.36   26.10
   5  12   2  429.86   26.90
  -6 -12  -2   43.50    7.80
  -6 -12  -2   39.30    9.20
   6  12   2   62.39    9.00
   6  12   2   46.70    8.00
  -7 -12  -2   52.99    8.80
  -7 -12  -2   61.59   11.60
   7  12   2   48.20    8.50
   7  12   2   43.70    7.60
  -8 -12  -2   10.60    4.70
  -8 -12  -2    8.00    5.00
   8  12   2    0.40    2.70
   8  12   2   -0.50    2.90
  -9 -12  -2   53.19   11.00
  -9 -12  -2   83.29   13.90
   9  12   2   79.99   10.60
   9  12   2   82.09   11.10
 -12  13   2   45.60    7.70
 -12  13   2   41.00    7.90
 -12  13   2   38.90    6.60
 -11  13   2  190.48   14.40
 -11  13   2  213.08   15.20
 -11  13   2  227.98   17.30
 -11  13   2  182.98   12.10
 -11  13   2  204.08   15.70
 -11  13   2  191.38   12.30
 -10  13   2   54.99    8.60
 -10  13   2   54.99    6.10
 -10  13   2   57.29    8.00
 -10  13   2   56.69    6.30
 -10  13   2   54.39    8.90
  -9  13   2   51.39    5.80
  -9  13   2   42.60    6.90
  -9  13   2   41.60    5.60
  -9  13   2   33.80    7.20
  -9  13   2   47.80    7.70
  -8  13   2   -1.30    1.90
  -8  13   2    3.50    2.30
  -8  13   2    5.20    2.20
  -8  13   2    2.60    3.00
  -8  13   2    0.20    2.70
  -7  13   2  104.69    9.40
  -7  13   2  104.99   13.90
  -7  13   2  101.29   12.20
  -7  13   2   98.19    8.40
  -7  13   2  107.89   12.00
   6 -13  -2   23.60    4.90
  -6  13   2   19.20    6.10
  -6  13   2   31.50    6.50
  -6  13   2   28.40    5.20
  -6  13   2   32.90    5.20
  -6  13   2   24.00    5.10
   5 -13  -2  227.88   15.80
  -5  13   2  233.68   16.00
  -5  13   2  239.98   15.50
  -5  13   2  239.58   17.40
  -5  13   2  225.48   17.70
  -5  13   2  224.18   15.20
   4 -13  -2    3.70    2.70
  -4  13   2    9.00    3.60
  -4  13   2    8.30    3.20
  -4  13   2    9.80    4.60
  -4  13   2    2.20    2.60
  -4  13   2    7.10    4.10
   3 -13  -2  324.17   16.80
   3 -13  -2  325.47   16.90
   3 -13  -2  327.47   20.50
  -3  13   2  336.07   22.50
  -3  13   2  307.67   20.30
  -3  13   2  303.07   19.80
  -3  13   2  323.97   21.80
   2 -13  -2   16.30    3.10
   2 -13  -2   16.30    3.30
  -2  13   2    8.40    3.70
  -2  13   2   10.80    3.60
  -2  13   2    9.60    4.10
   1 -13  -2   10.40    3.20
   1 -13  -2    5.90    2.50
  -1  13   2    7.60    3.80
  -1  13   2    8.50    3.70
  -1  13   2    9.10    3.50
   0 -13  -2    9.70    3.50
   0 -13  -2    4.20    2.40
   0 -13  -2    4.30    2.90
   0  13   2    9.90    4.30
  -1 -13  -2  255.67   21.20
  -1 -13  -2  329.37   19.30
  -1 -13  -2  304.37   19.00
   1  13   2  326.67   20.40
   1  13   2  275.37   20.70
  -2 -13  -2  159.48   12.90
   2  13   2  163.48   14.40
   2  13   2  171.28   13.80
  -3 -13  -2  475.05   28.50
   3  13   2  510.75   30.60
   3  13   2  445.86   28.70
  -4 -13  -2   99.09   11.30
   4  13   2   69.39   10.50
   4  13   2   66.39    9.60
  -5 -13  -2   50.49    8.40
   5  13   2   62.39    9.00
   5  13   2   47.60    8.40
  -6 -13  -2    2.40    3.30
   6  13   2    0.30    2.80
   6  13   2   -2.40    2.50
  -7 -13  -2   32.60    7.20
   7  13   2   25.80    6.30
   7  13   2   25.30    6.60
  -8 -13  -2   47.90    8.90
  -8 -13  -2   46.00   10.60
   8  13   2   47.30   10.10
   8  13   2   47.30    8.60
 -11  14   2   75.39    9.20
 -11  14   2   81.79   11.30
 -11  14   2   69.89    9.10
 -10  14   2   -0.10    2.40
 -10  14   2   -2.10    2.50
 -10  14   2    1.40    2.00
 -10  14   2    1.10    2.80
  -9  14   2    1.50    1.90
  -9  14   2    7.50    2.90
  -9  14   2    5.40    4.20
  -9  14   2    3.40    2.80
  -8  14   2   12.60    5.00
  -8  14   2    8.70    3.10
  -8  14   2   22.50    4.40
  -8  14   2   14.00    4.00
  -7  14   2  134.99   11.20
  -7  14   2  133.59   10.50
  -7  14   2  121.19   14.00
  -6  14   2  104.99   10.10
  -6  14   2  128.59   10.30
  -6  14   2  131.99   14.80
  -5  14   2  175.38   13.40
  -5  14   2  179.88   13.30
  -5  14   2  171.28   15.50
  -4  14   2  160.18   12.50
  -4  14   2  160.98   12.90
  -4  14   2  163.78   14.80
   3 -14  -2   34.60    3.10
   3 -14  -2   31.20    3.20
  -3  14   2   35.50    7.40
  -3  14   2   36.40    6.20
  -3  14   2   39.70    6.70
   2 -14  -2   15.30    3.20
   2 -14  -2   12.40    2.80
   2 -14  -2    4.90    3.00
  -2  14   2   12.00    4.10
  -2  14   2    9.70    4.80
   1 -14  -2   43.50    5.90
   1 -14  -2   31.90    6.40
   1 -14  -2   48.90    5.90
  -1  14   2   28.90    6.80
   0 -14  -2  295.37   19.10
   0  14   2  313.37   22.40
   0  14   2  322.27   21.00
  -1 -14  -2  256.37   16.30
  -1 -14  -2  180.28   16.00
   1  14   2  221.58   18.00
   1  14   2  228.28   16.90
  -2 -14  -2  317.57   20.70
   2  14   2  308.17   21.50
   2  14   2  319.47   22.90
  -3 -14  -2  115.99   12.60
   3  14   2  132.99   14.70
   3  14   2  104.69   12.30
  -4 -14  -2    3.50    3.20
   4  14   2    0.70    3.50
   4  14   2   -1.50    2.50
  -5 -14  -2   37.10    7.30
   5  14   2   39.90    8.00
   5  14   2   40.90    7.90
  -6 -14  -2   84.09   11.50
   6  14   2  104.49   13.20
   7  14   2   24.40    6.90
 -10  15   2   -0.60    1.90
 -10  15   2   -0.60    2.10
 -10  15   2   -4.60    2.30
  -9  15   2   29.30    5.70
  -9  15   2   12.00    5.30
  -8  15   2   65.79   10.80
  -8  15   2   90.69   10.10
  -7  15   2   73.79    9.30
  -7  15   2   70.79   10.90
  -6  15   2  190.38   16.70
  -6  15   2  183.68   14.10
   5 -15  -2   44.30    7.30
  -5  15   2   50.69    7.90
  -5  15   2   36.90    7.80
   4 -15  -2   17.60    4.80
  -4  15   2   12.30    5.00
  -4  15   2   16.50    5.00
   3 -15  -2   17.50    4.90
  -3  15   2   21.90    5.40
  -3  15   2   16.70    5.80
  -3  15   2   23.50    5.60
   2 -15  -2  115.39    9.20
   2 -15  -2  139.19    9.10
  -2  15   2  117.29   14.10
  -2  15   2  133.79   11.80
   1 -15  -2   14.50    3.90
   1 -15  -2   12.30    3.40
  -1  15   2   29.50    7.80
  -1  15   2    6.90    3.90
   0 -15  -2  424.46   25.10
   0 -15  -2  439.46   26.20
   0  15   2  454.15   29.50
   0  15   2  412.86   27.00
  -1 -15  -2   16.30    4.50
   1  15   2   14.50    5.30
   1  15   2   10.10    5.20
  -2 -15  -2   67.69    9.00
   2  15   2   63.59    9.70
   2  15   2   99.69   13.70
  -3 -15  -2    4.40    3.50
   3  15   2    0.10    4.10
   3  15   2    0.30    3.20
  -4 -15  -2   20.10    5.80
   4  15   2   18.30    5.80
  -5 -15  -2    1.00    3.60
   5  15   2    3.20    6.20
   5  15   2   -6.80    2.40
  -8  16   2  201.28   18.20
  -7  16   2    0.80    2.60
  -7  16   2    6.70    3.40
  -6  16   2   27.10    7.90
  -6  16   2   36.30    6.60
  -6  16   2   45.10    7.30
  -5  16   2    6.40    3.30
  -5  16   2    8.00    5.20
  -5  16   2    6.90    3.50
  -4  16   2   32.70    6.50
  -4  16   2   48.60    9.40
  -4  16   2   37.40    6.80
  -3  16   2   -4.40    2.70
  -3  16   2    3.60    3.70
   2 -16  -2  204.98   12.10
  -2  16   2  222.48   18.60
  -2  16   2  176.78   15.40
   1 -16  -2   37.20    5.50
   1 -16  -2   24.70    5.20
  -1  16   2   28.80    6.40
  -1  16   2   28.50    7.50
   0 -16  -2   57.89    9.00
   0 -16  -2   88.69    9.50
   0  16   2   78.59   10.80
   0  16   2   90.29   12.90
  -1 -16  -2   25.00    5.40
   1  16   2   23.60    6.40
  -2 -16  -2   -3.50    2.00
   2  16   2   -3.40    2.30
   2  16   2   -0.50    3.40
   2  17  -3   26.10    7.50
   2  17  -3   21.80    6.20
  -2 -17   3   18.50    5.10
   1  17  -3    7.50    5.00
   1  17  -3    3.00    4.30
  -1 -17   3    1.00    2.70
   0  17  -3   91.09   12.70
   0  17  -3   86.69   11.60
   0 -17   3   86.19    8.80
  -1  17  -3    8.40    4.70
   1 -17   3    5.60    2.40
  -2  17  -3  235.08   17.00
  -2  17  -3  156.38   25.50
  -3  17  -3   39.40   11.20
  -3  17  -3   40.70    7.30
  -4  17  -3   96.79   11.20
  -4  17  -3  101.99   20.10
  -5  17  -3    0.50    2.60
   5  16  -3   16.00    6.30
   5  16  -3    9.10    4.90
  -5 -16   3   18.20    6.00
  -4 -16   3   61.69    9.10
   3  16  -3    2.20    3.60
   3  16  -3    4.00    3.70
  -3 -16   3   -2.70    2.60
   2  16  -3   47.40    8.50
   2  16  -3   45.40    8.90
  -2 -16   3   26.10    5.70
   1  16  -3   64.49    9.60
   1  16  -3   66.19   11.10
  -1 -16   3   70.19    8.50
  -1 -16   3   58.79    7.70
   0  16  -3  186.18   16.30
   0  16  -3  151.58   13.60
   0 -16   3  148.59   11.20
   0 -16   3  141.89   11.80
   0 -16   3  169.88   11.80
  -1  16  -3  153.58   12.70
  -1  16  -3  112.29   14.10
   1 -16   3  121.29    8.90
   1 -16   3  115.89    9.90
   1 -16   3  140.49    9.40
  -2  16  -3  181.68   15.70
  -2  16  -3  154.38   13.10
   2 -16   3  141.19   10.60
  -3  16  -3    7.80    4.00
  -3  16  -3    6.30    4.80
   3 -16   3    7.80    2.80
  -4  16  -3   -2.50    2.10
  -4  16  -3   -3.30    2.30
  -5  16  -3   48.00    9.30
  -5  16  -3   37.00    6.40
  -6  16  -3   28.30    7.20
  -6  16  -3   38.60    7.30
  -7  16  -3  116.99   14.20
  -7  16  -3  109.99   13.80
  -8  16  -3    5.30    3.10
  -8  16  -3    7.50    4.70
   7  15  -3  132.09   14.80
   7  15  -3  112.29   16.10
  -7 -15   3  114.99   20.00
   6  15  -3   55.29    9.50
  -6 -15   3   42.50    7.90
   5  15  -3   30.20    6.80
   5  15  -3   31.00    7.10
  -5 -15   3   25.80    6.10
   4  15  -3   12.20    5.30
   4  15  -3   18.50    5.50
  -4 -15   3   12.80    4.60
   3  15  -3  141.69   15.70
   3  15  -3  143.19   12.90
  -3 -15   3  136.39   12.20
   2  15  -3  129.19   15.40
   2  15  -3  121.59   13.50
  -2 -15   3  115.99   13.40
   1  15  -3  319.67   20.70
   1  15  -3  301.57   22.00
  -1 -15   3  279.07   18.70
  -1 -15   3  301.07   19.60
  -1 -15   3  271.47   18.40
   0  15  -3   57.29    9.50
   0  15  -3   46.40    7.60
   0 -15   3   40.80    6.00
   0 -15   3   55.89    6.70
   0 -15   3   42.90    6.30
  -1  15  -3  120.59   13.50
  -1  15  -3   92.39   10.90
   1 -15   3  106.69    8.20
   1 -15   3  100.39    8.60
   1 -15   3  110.19    8.00
  -2  15  -3   -0.40    2.00
  -2  15  -3   -0.80    2.70
   2 -15   3    2.40    1.40
   2 -15   3    1.20    1.30
   2 -15   3    0.20    1.70
  -3  15  -3    9.50    4.40
  -4  15  -3    1.70    2.80
  -4  15  -3    7.80    4.30
  -5  15  -3  259.57   19.70
  -5  15  -3  260.57   17.30
  -6  15  -3   -2.60    2.30
  -6  15  -3   -1.10    2.60
  -7  15  -3  233.38   15.10
  -7  15  -3  203.98   17.30
  -8  15  -3   -1.50    2.50
  -8  15  -3    2.00    2.20
  -9  15  -3   31.90    7.10
  -9  15  -3   37.50    5.50
 -10  15  -3   24.60    4.40
 -10  15  -3    6.50    4.30
   8  14  -3   31.10    7.50
   7  14  -3   44.60    8.90
   7  14  -3   50.19    8.80
  -7 -14   3   51.49    8.80
   6  14  -3   -2.20    2.50
   6  14  -3    2.80    3.20
  -6 -14   3    3.30    3.50
   5  14  -3   56.19    9.20
   5  14  -3   70.39   11.10
  -5 -14   3   58.29    8.80
   4  14  -3   27.70    6.40
   4  14  -3   21.60    6.90
  -4 -14   3   19.00    5.30
   3  14  -3  227.28   18.30
   3  14  -3  229.78   17.30
  -3 -14   3  250.07   17.10
  -3 -14   3  222.18   16.50
   2  14  -3   -0.60    2.90
   2  14  -3    5.80    4.20
  -2 -14   3    7.40    3.70
  -2 -14   3    0.70    2.00
  -2 -14   3    7.20    3.30
   1  14  -3  268.37   20.40
   1  14  -3  281.17   19.40
  -1 -14   3  281.07   18.10
  -1 -14   3  310.17   18.50
   0  14  -3   91.09   11.70
   0  14  -3   97.79   15.60
   0 -14   3   73.89    8.40
   0 -14   3   80.79    8.40
   0 -14   3   72.59    7.80
  -1  14  -3   47.50    7.00
  -1  14  -3   36.70    7.10
   1 -14   3   52.99    6.00
   1 -14   3   48.50    6.30
   1 -14   3   50.89    5.70
  -2  14  -3    9.80    3.50
  -2  14  -3    8.60    4.10
   2 -14   3   14.10    2.50
   2 -14   3   13.90    3.20
   2 -14   3   12.10    2.40
  -3  14  -3  147.09   13.30
  -3  14  -3  137.19   11.30
   3 -14   3  144.99    9.60
  -4  14  -3   96.59   12.10
  -4  14  -3  101.69   10.30
  -5  14  -3  227.48   15.50
  -5  14  -3  218.28   17.40
  -5  14  -3  239.38   15.40
  -6  14  -3  126.89   10.20
  -6  14  -3  113.89   12.90
  -6  14  -3  136.39   10.20
  -7  14  -3  141.79   12.70
  -7  14  -3  123.79    9.90
  -7  14  -3  121.59    9.70
  -8  14  -3   20.70    4.20
  -8  14  -3   24.90    4.50
  -8  14  -3   31.90    6.90
  -9  14  -3   14.10    4.90
  -9  14  -3   19.70    3.90
 -10  14  -3   76.49   10.70
 -10  14  -3   92.09    7.40
 -10  14  -3   84.59   11.10
 -11  14  -3   76.99    6.40
 -11  14  -3   54.09    9.30
 -11  14  -3   87.69   11.00
  10  13  -3   -2.90    3.30
  10  13  -3    3.50    4.40
 -10 -13   3    1.00    4.00
   9  13  -3   95.39   12.60
   9  13  -3  120.19   13.30
  -9 -13   3   98.79   13.40
   8  13  -3   25.20    6.20
   8  13  -3   10.60    4.70
  -8 -13   3   15.80    5.20
   7  13  -3   -0.50    3.00
   7  13  -3   -0.70    2.90
  -7 -13   3   -0.80    2.60
   6  13  -3    8.20    3.90
   6  13  -3    1.90    3.30
  -6 -13   3    5.10    3.80
   5  13  -3  273.87   19.10
   5  13  -3  255.37   19.60
  -5 -13   3  279.07   19.30
   4  13  -3   88.29   11.20
   4  13  -3  112.49   11.90
  -4 -13   3  103.99   11.60
  -4 -13   3  106.99   12.90
   3  13  -3  250.67   19.40
   3  13  -3  295.67   19.30
  -3 -13   3  288.47   18.60
   2  13  -3  251.77   18.80
  -2 -13   3  265.37   17.20
  -2 -13   3  262.67   17.20
   1  13  -3   63.29    8.20
   1  13  -3   54.29    9.70
  -1 -13   3   74.99    8.30
  -1 -13   3   74.99    8.00
  -1 -13   3   65.89    7.50
   0  13  -3    2.40    2.50
   0  13  -3    6.00    4.20
   0 -13   3    6.40    2.70
   0 -13   3    3.00    2.10
   0 -13   3    4.00    2.30
  -1  13  -3   28.40    5.40
  -1  13  -3   25.00    6.00
   1 -13   3   37.40    5.20
   1 -13   3   32.60    4.60
   1 -13   3   25.40    4.10
  -2  13  -3  382.36   21.80
  -2  13  -3  365.26   23.50
  -2  13  -3  368.66   21.80
   2 -13   3  340.67   19.70
   2 -13   3  354.06   18.80
   2 -13   3  347.27   18.70
  -3  13  -3  297.47   20.90
  -3  13  -3  326.67   19.30
  -3  13  -3  290.87   19.00
   3 -13   3  316.67   17.30
  -4  13  -3  443.56   28.10
  -4  13  -3  469.85   26.10
  -4  13  -3  459.95   25.80
  -5  13  -3  115.59    9.30
  -5  13  -3  132.09   15.10
  -5  13  -3  120.69   11.50
  -6  13  -3    5.40    3.50
  -6  13  -3   10.20    3.10
  -6  13  -3    6.80    2.60
  -7  13  -3    1.40    1.80
  -7  13  -3    2.90    2.00
  -7  13  -3    4.10    1.50
  -7  13  -3    3.90    3.20
  -8  13  -3  106.39    6.50
  -8  13  -3  104.39    8.20
  -8  13  -3   96.49    7.80
  -8  13  -3  100.89   11.70
  -9  13  -3    2.40    2.00
  -9  13  -3    0.40    1.20
  -9  13  -3    0.30    1.70
 -10  13  -3  203.98   16.00
 -10  13  -3  182.48   15.00
 -10  13  -3  176.68   11.80
 -10  13  -3  198.68   10.90
 -10  13  -3  190.98   12.40
 -11  13  -3   -0.70    1.20
 -11  13  -3    4.30    3.20
 -11  13  -3   -1.00    1.40
 -11  13  -3    2.70    3.50
 -12  13  -3  130.69   12.00
 -12  13  -3  120.49   14.20
 -12  13  -3  140.89    8.80
 -12  13  -3  140.59    9.10
  11  12  -3   78.49   11.50
  11  12  -3   68.69   10.00
 -11 -12   3   80.39   11.60
  10  12  -3   57.49    9.50
  10  12  -3   38.60    7.50
 -10 -12   3   53.79    9.80
   9  12  -3    5.30    4.00
   9  12  -3    5.10    4.00
  -9 -12   3    5.10    3.80
   8  12  -3    1.30    3.00
   8  12  -3    4.90    3.70
  -8 -12   3    1.80    3.80
   7  12  -3   -1.10    2.70
   7  12  -3   -4.70    2.10
  -7 -12   3    1.80    3.20
   6  12  -3   86.39   11.00
   6  12  -3  100.29   11.00
  -6 -12   3   86.29   10.90
   5  12  -3  192.08   14.60
   5  12  -3  190.38   15.30
  -5 -12   3  176.88   14.30
   4  12  -3  551.24   35.80
  -4 -12   3  623.94   33.70
   3  12  -3  106.09   12.00
   3  12  -3  118.39   10.40
  -3 -12   3  107.89    9.70
  -3 -12   3  111.09    9.60
  -3 -12   3  117.29   10.20
   2  12  -3   28.50    6.10
   2  12  -3   29.20    5.50
  -2 -12   3   27.80    5.20
  -2 -12   3   19.40    4.30
  -2 -12   3   22.10    4.70
   1  12  -3    0.70    2.20
   1  12  -3    2.10    2.50
   1  12  -3   -2.80    2.00
  -1 -12   3   -2.10    1.80
  -1 -12   3   -2.00    1.40
  -1 -12   3   -1.20    1.60
   0  12  -3  192.88   13.80
   0  12  -3  214.88   16.40
   0  12  -3  201.28   15.30
   0  12  -3  185.68   13.80
   0 -12   3  202.98   13.00
   0 -12   3  201.88   12.80
   0 -12   3  203.48   13.00
  -1  12  -3    4.50    3.10
  -1  12  -3    4.20    3.80
  -1  12  -3    6.80    4.00
  -1  12  -3    1.40    2.70
   1 -12   3    3.80    2.30
   1 -12   3    2.20    2.30
   1 -12   3    3.40    3.20
   1 -12   3    7.40    2.50
  -2  12  -3  647.14   34.10
  -2  12  -3  630.94   37.10
  -2  12  -3  724.03   38.00
  -2  12  -3  656.53   36.10
   2 -12   3  595.74   35.40
   2 -12   3  613.84   32.40
   2 -12   3  631.14   31.70
   2 -12   3  615.94   31.70
  -3  12  -3    8.00    3.10
  -3  12  -3    2.90    2.50
  -3  12  -3    1.10    3.20
  -3  12  -3    4.00    3.00
   3 -12   3    7.00    3.60
   3 -12   3    2.80    1.70
  -4  12  -3  188.48   12.30
  -4  12  -3  175.48   11.90
  -4  12  -3  178.98   15.00
  -4  12  -3  187.68   14.10
   4 -12   3  157.38   13.10
  -5  12  -3    5.40    2.40
  -5  12  -3    3.70    3.30
  -5  12  -3    7.50    2.70
   5 -12   3    2.80    2.50
  -6  12  -3   27.90    4.40
  -6  12  -3   27.70    3.40
  -6  12  -3   40.10    5.20
  -6  12  -3   31.50    6.10
  -7  12  -3    1.00    1.20
  -7  12  -3   -0.80    2.10
  -7  12  -3    2.00    1.90
  -7  12  -3    1.60    1.80
  -8  12  -3  186.08   14.50
  -8  12  -3  199.48   14.50
  -8  12  -3  178.78   11.70
  -8  12  -3  187.78   10.80
  -9  12  -3   49.00    4.40
  -9  12  -3   47.90    5.40
  -9  12  -3   46.90    5.30
  -9  12  -3   43.10    7.00
 -10  12  -3  180.58   11.00
 -10  12  -3  181.78   10.90
 -10  12  -3  198.78   14.30
 -10  12  -3  159.78   15.90
 -10  12  -3  175.18   10.90
 -11  12  -3    1.60    2.80
 -11  12  -3    5.60    1.80
 -11  12  -3    5.80    2.20
 -11  12  -3    3.40    1.70
 -11  12  -3    4.10    3.30
 -12  12  -3   19.40    2.80
 -12  12  -3   21.50    5.70
 -12  12  -3   13.70    4.30
 -13  12  -3   14.10    4.20
 -13  12  -3   20.80    4.10
 -13  12  -3   26.60    6.60
  12  11  -3   92.69   11.30
 -12 -11   3   95.19   13.00
  11  11  -3   10.80    4.60
  11  11  -3   10.00    4.50
 -11 -11   3   13.20    5.20
  10  11  -3   14.40    4.50
  10  11  -3   11.30    4.30
 -10 -11   3   13.60    5.00
   9  11  -3   -0.10    2.50
   9  11  -3    0.80    2.90
  -9 -11   3   -1.30    3.60
   8  11  -3  493.05   29.40
   8  11  -3  448.86   28.20
  -8 -11   3  475.95   29.10
   7  11  -3   -0.60    2.70
   7  11  -3    3.00    4.40
  -7 -11   3   -0.90    3.20
   6  11  -3  507.05   30.30
   6  11  -3  502.65   35.90
  -6 -11   3  528.85   30.40
  -6 -11   3  473.85   31.60
   5  11  -3    3.80    3.30
   5  11  -3   10.20    4.30
  -5 -11   3   14.80    4.50
   4  11  -3  228.58   15.60
   4  11  -3  211.48   16.00
  -4 -11   3  242.98   15.70
  -4 -11   3  210.98   15.20
  -4 -11   3  221.48   15.00
   3  11  -3    4.70    3.60
   3  11  -3    4.20    2.90
   3  11  -3    3.50    2.70
   3  11  -3    6.90    3.10
  -3 -11   3   11.10    3.40
  -3 -11   3    7.70    3.50
  -3 -11   3    2.60    2.60
  -3 -11   3    1.40    1.20
   2  11  -3  320.07   21.80
   2  11  -3  369.26   21.40
   2  11  -3  364.96   21.50
   2  11  -3  373.76   23.50
  -2 -11   3  353.86   20.90
  -2 -11   3  348.97   20.50
  -2 -11   3  340.27   20.60
   1  11  -3   10.30    4.10
   1  11  -3    4.40    2.80
   1  11  -3    4.00    2.80
   1  11  -3   10.30    4.10
  -1 -11   3   -1.90    2.10
  -1 -11   3    4.40    2.40
  -1 -11   3    5.20    2.60
   0  11  -3  895.21   43.90
   0  11  -3  825.72   46.00
   0  11  -3  835.62   44.90
   0  11  -3  757.82   43.00
   0 -11   3  837.62   42.30
   0 -11   3  868.51   42.90
   0 -11   3  823.22   42.50
  -1  11  -3  122.49    9.90
  -1  11  -3  138.29   11.50
  -1  11  -3  152.68   10.60
   1 -11   3  125.49   13.00
   1 -11   3  131.39    9.00
  -2  11  -3  567.14   32.20
  -2  11  -3  635.54   34.50
  -2  11  -3  610.84   37.40
  -2  11  -3  658.03   32.90
   2 -11   3  593.44   30.50
   2 -11   3  613.34   30.50
   2 -11   3  607.94   31.00
  -3  11  -3  225.18   16.00
  -3  11  -3  224.78   14.40
  -3  11  -3  238.08   14.40
  -3  11  -3  222.88   17.30
   3 -11   3  236.28   13.00
  -4  11  -3   20.60    4.60
  -4  11  -3   21.00    4.00
  -4  11  -3   23.50    4.00
  -4  11  -3   32.40    3.50
  -5  11  -3   54.99    7.60
  -5  11  -3   59.69    6.30
  -5  11  -3   64.09    4.70
  -5  11  -3   63.89    6.60
  -6  11  -3  239.88   14.60
  -6  11  -3  255.17   17.00
  -6  11  -3  242.48   14.40
  -6  11  -3  255.77   13.50
  -7  11  -3  247.18   14.40
  -7  11  -3  259.37   17.10
  -7  11  -3  256.87   13.80
  -7  11  -3  244.28   14.60
  -8  11  -3  160.28    9.70
  -8  11  -3  166.78   12.60
  -8  11  -3  159.68    9.90
  -8  11  -3  148.09    9.90
  -9  11  -3  157.58   12.20
  -9  11  -3  155.08    9.60
  -9  11  -3  148.49    9.70
  -9  11  -3  148.29    9.30
 -10  11  -3   29.80    5.40
 -10  11  -3   29.50    3.40
 -10  11  -3   18.70    5.40
 -10  11  -3   22.60    3.90
 -11  11  -3    0.20    1.30
 -11  11  -3    2.00    1.40
 -11  11  -3    2.30    2.50
 -11  11  -3    0.00    2.80
 -12  11  -3    9.10    1.90
 -12  11  -3   13.30    4.60
 -12  11  -3   12.40    3.50
 -12  11  -3   10.90    3.90
 -12  11  -3   12.40    2.10
 -13  11  -3  122.59    7.20
 -13  11  -3  140.09   12.90
 -13  11  -3  119.09   10.30
 -13  11  -3  126.19   10.10
  12  10  -3   76.69    9.50
 -12 -10   3   53.29    9.60
 -12 -10   3   66.59   11.80
  11  10  -3   14.00    4.90
  11  10  -3    7.60    3.90
 -11 -10   3    7.20    4.90
 -11 -10   3    8.10    4.20
  10  10  -3   85.29   10.40
  10  10  -3   88.89   10.20
 -10 -10   3   69.09   10.10
 -10 -10   3   75.09   12.00
   9  10  -3    5.60    3.90
   9  10  -3   17.70    5.60
  -9 -10   3   15.80    5.30
  -9 -10   3    2.20    4.40
   8  10  -3 1103.09   58.69
   8  10  -3 1193.88   59.69
  -8 -10   3 1052.39   58.99
  -8 -10   3 1148.89   62.29
   7  10  -3   11.80    4.30
   7  10  -3   22.60    5.40
  -7 -10   3   11.90    4.60
  -7 -10   3   16.90    4.90
   6  10  -3  295.77   19.40
   6  10  -3  290.47   20.00
  -6 -10   3  306.67   19.90
  -6 -10   3  348.67   21.10
   5  10  -3    5.70    2.90
   5  10  -3    5.50    2.70
   5  10  -3    5.40    2.90
  -5 -10   3    7.50    3.30
  -5 -10   3    4.60    2.50
  -5 -10   3    9.70    3.40
  -5 -10   3    6.80    3.30
   4  10  -3  202.48   13.60
   4  10  -3  163.78   13.50
  -4 -10   3  177.78   13.20
  -4 -10   3  198.68   13.60
  -4 -10   3  205.08   14.30
   3  10  -3    4.70    3.10
   3  10  -3   12.80    3.90
  -3 -10   3   10.90    3.30
  -3 -10   3   10.60    3.30
  -3 -10   3   11.10    3.60
   2  10  -3  660.93   39.10
   2  10  -3  628.24   32.70
   2  10  -3  624.94   32.90
   2  10  -3  577.24   33.40
  -2 -10   3  562.14   32.10
  -2 -10   3  560.94   32.00
  -2 -10   3  637.94   32.20
   1  10  -3  606.24   34.30
   1  10  -3  627.04   32.20
   1  10  -3  600.64   33.20
   1  10  -3  625.24   32.30
  -1 -10   3  556.14   31.30
  -1 -10   3  564.54   31.10
   0  10  -3  442.36   24.90
   0  10  -3  454.65   27.00
   0  10  -3  461.15   24.90
   0  10  -3  456.75   26.10
   0 -10   3  428.16   23.80
   0 -10   3  463.35   24.00
   0 -10   3  407.56   23.80
   0 -10   3  461.45   26.00
  -1  10  -3  511.65   28.20
  -1  10  -3  519.75   29.50
  -1  10  -3  548.95   28.40
  -1  10  -3  534.15   30.80
   1 -10   3  507.55   27.00
   1 -10   3  528.05   27.00
   1 -10   3  520.95   27.10
   1 -10   3  527.95   29.50
  -2  10  -3  269.97   16.90
  -2  10  -3  249.28   15.20
  -2  10  -3  249.18   17.70
  -2  10  -3  250.97   15.30
   2 -10   3  242.18   14.00
   2 -10   3  282.47   16.90
   2 -10   3  255.97   13.70
   2 -10   3  254.17   13.80
  -3  10  -3  133.99   10.70
  -3  10  -3  148.49    9.60
  -3  10  -3  133.29    9.40
   3 -10   3  129.79    8.00
   3 -10   3  126.39   10.40
  -4  10  -3   14.30    3.10
  -4  10  -3   15.00    3.10
  -4  10  -3   14.40    2.40
  -4  10  -3   11.30    3.50
   4 -10   3   15.80    3.80
  -5  10  -3  552.94   30.30
  -5  10  -3  583.04   30.60
  -5  10  -3  588.14   29.50
  -5  10  -3  631.24   33.00
   5 -10   3  642.34   32.90
  -6  10  -3   28.80    3.80
  -6  10  -3   26.70    3.30
  -6  10  -3   22.20    3.60
  -6  10  -3   33.50    5.60
  -7  10  -3  647.84   35.00
  -7  10  -3  726.13   35.50
  -7  10  -3  701.23   37.90
  -7  10  -3  743.83   35.20
  -8  10  -3   87.59    6.60
  -8  10  -3   97.89    6.90
  -8  10  -3  119.99    9.40
  -8  10  -3   98.49    6.60
  -9  10  -3    7.70    3.20
  -9  10  -3    8.90    2.60
  -9  10  -3    8.60    2.10
  -9  10  -3    7.10    1.90
  -9  10  -3    9.70    3.70
 -10  10  -3    3.40    2.00
 -10  10  -3    0.90    1.20
 -10  10  -3    0.00    1.80
 -10  10  -3    4.10    2.60
 -10  10  -3    0.70    1.10
 -11  10  -3   87.49    5.60
 -11  10  -3   82.59    5.70
 -11  10  -3   96.39    7.90
 -11  10  -3   78.39    8.90
 -11  10  -3   83.89   10.50
 -12  10  -3   -0.30    1.10
 -12  10  -3    0.70    1.20
 -12  10  -3    0.60    2.60
 -12  10  -3    0.30    2.00
 -12  10  -3    0.70    2.00
 -13  10  -3  113.69    7.00
 -13  10  -3  124.69   10.30
 -13  10  -3  117.19    9.70
 -13  10  -3  113.59   13.10
 -13  10  -3  123.39    6.90
 -14  10  -3    5.10    3.10
 -14  10  -3    0.30    2.10
 -14  10  -3    2.30    3.10
  13   9  -3    5.80    3.40
 -13  -9   3    1.00    3.90
 -13  -9   3    0.00    3.10
  12   9  -3   13.50    4.30
 -12  -9   3   11.60    5.50
 -12  -9   3    8.70    4.50
  11   9  -3   22.40    5.50
  11   9  -3   14.00    4.60
 -11  -9   3   26.00    7.60
 -11  -9   3   14.40    5.00
  10   9  -3  132.09   12.00
  10   9  -3  138.69   11.50
 -10  -9   3  117.59   15.50
 -10  -9   3  127.99   13.90
   9   9  -3  164.78   13.50
   9   9  -3  165.58   12.90
  -9  -9   3  170.18   15.80
  -9  -9   3  161.58   13.80
   8   9  -3  142.19   11.50
   8   9  -3  127.09   11.70
  -8  -9   3  136.79   12.10
  -8  -9   3  154.68   12.50
  -8  -9   3  155.58   14.40
   7   9  -3  303.57   24.00
   7   9  -3  299.27   19.00
   7   9  -3  279.97   18.20
   7   9  -3  247.98   17.60
  -7  -9   3  291.17   18.80
  -7  -9   3  288.27   20.80
  -7  -9   3  289.47   18.90
   6   9  -3   19.40    4.60
   6   9  -3   21.60    5.30
   6   9  -3   23.60    4.80
   6   9  -3   16.30    5.10
  -6  -9   3   25.90    5.20
  -6  -9   3   27.40    4.90
  -6  -9   3   18.70    4.60
  -6  -9   3   22.80    5.00
   5   9  -3    1.80    2.30
   5   9  -3    0.50    2.00
  -5  -9   3    2.30    2.70
  -5  -9   3    1.20    1.20
  -5  -9   3    4.00    2.70
  -5  -9   3    2.30    2.20
   4   9  -3   58.09    7.10
   4   9  -3   51.19    7.10
  -4  -9   3   64.39    8.10
  -4  -9   3   61.79    7.30
  -4  -9   3   58.89    7.10
  -4  -9   3   44.10    6.50
   3   9  -3  959.90   52.49
   3   9  -3  971.40   51.99
   3   9  -3 1043.70   52.19
  -3  -9   3 1088.19   53.19
  -3  -9   3 1015.20   51.99
  -3  -9   3 1039.70   51.99
  -3  -9   3 1046.70   51.79
   2   9  -3  267.07   18.00
   2   9  -3  252.77   17.00
   2   9  -3  290.47   16.80
   2   9  -3  265.67   16.40
  -2  -9   3  270.77   17.20
  -2  -9   3  240.68   16.00
  -2  -9   3  262.77   16.00
  -2  -9   3  294.17   17.40
   1   9  -3 2267.27  105.09
   1   9  -3 2023.50  102.59
  -1  -9   3 2112.99  101.99
  -1  -9   3 2150.78  103.69
  -1  -9   3 2057.19  101.89
   0   9  -3   20.20    4.30
   0   9  -3   14.00    3.40
   0   9  -3   20.60    3.70
   0   9  -3   19.70    4.80
   0  -9   3   24.20    4.70
   0  -9   3   19.40    3.50
   0  -9   3   23.00    3.40
  -1   9  -3    2.10    2.50
  -1   9  -3   10.80    3.30
  -1   9  -3    5.70    2.30
  -1   9  -3    1.80    1.60
   1  -9   3    5.90    1.90
   1  -9   3    5.30    1.60
   1  -9   3    5.50    2.40
   1  -9   3    2.80    1.50
  -2   9  -3  239.18   14.40
  -2   9  -3  247.38   15.80
  -2   9  -3  260.87   14.50
   2  -9   3  248.48   13.20
   2  -9   3  248.78   13.30
   2  -9   3  234.58   13.10
   2  -9   3  247.18   15.60
  -3   9  -3 1412.06   67.29
  -3   9  -3 1296.67   69.89
  -3   9  -3 1395.06   68.69
  -3   9  -3 1459.15   68.59
   3  -9   3 1471.25   70.39
   3  -9   3 1423.76   67.29
  -4   9  -3    3.00    2.50
  -4   9  -3    1.90    1.20
  -4   9  -3    1.00    1.50
   4  -9   3    2.40    2.20
  -5   9  -3 2171.58  104.59
   5  -9   3 2210.98  106.49
  -6   9  -3   36.60    5.50
  -6   9  -3   34.00    3.90
  -6   9  -3   32.50    3.60
  -6   9  -3   31.80    3.70
  -7   9  -3  140.69    8.00
  -7   9  -3  115.19    7.80
  -7   9  -3  130.99   10.00
  -7   9  -3  131.89    8.30
  -8   9  -3   -1.10    1.30
  -8   9  -3    2.20    2.10
  -8   9  -3    1.20    1.00
  -8   9  -3    0.00    1.10
  -9   9  -3   22.40    5.20
  -9   9  -3   27.80    3.10
  -9   9  -3   30.50    3.10
  -9   9  -3   30.30    4.50
  -9   9  -3   22.70    4.60
 -10   9  -3   51.39    8.30
 -10   9  -3   56.69    4.20
 -10   9  -3   69.99    7.70
 -10   9  -3   51.79    3.90
 -10   9  -3   60.49    7.00
 -11   9  -3  239.38   14.80
 -11   9  -3  199.78   11.90
 -11   9  -3  234.28   11.90
 -11   9  -3  231.68   14.70
 -11   9  -3  241.68   17.10
 -12   9  -3  139.39    8.00
 -12   9  -3  147.99    8.20
 -12   9  -3  138.79   12.60
 -12   9  -3  133.09   10.80
 -12   9  -3  138.09   10.40
 -13   9  -3   50.39    6.20
 -13   9  -3   39.00    6.40
 -13   9  -3   33.90    7.00
 -13   9  -3   35.90    3.10
 -13   9  -3   38.50    3.70
 -14   9  -3   35.00    7.30
 -14   9  -3   57.49    6.40
 -14   9  -3   49.80    7.60
 -14   9  -3   50.99    3.90
  14   8  -3    1.20    2.50
 -14  -8   3    3.20    5.10
  13   8  -3    0.30    2.50
 -13  -8   3   12.40    5.20
 -13  -8   3    8.20    5.60
  12   8  -3   84.09   11.10
 -12  -8   3   78.99   11.00
 -12  -8   3   82.89   12.60
  11   8  -3   88.59    9.60
 -11  -8   3  107.59   12.10
 -11  -8   3   73.99   11.70
  10   8  -3   -1.10    2.50
  10   8  -3    1.30    2.80
  10   8  -3   -2.90    2.90
 -10  -8   3    0.50    3.40
 -10  -8   3    0.20    3.30
   9   8  -3  336.37   22.30
   9   8  -3  371.66   22.70
   9   8  -3  405.96   23.90
  -9  -8   3  390.96   23.90
  -9  -8   3  427.26   26.60
  -9  -8   3  384.46   24.00
   8   8  -3   19.00    4.60
   8   8  -3   23.10    5.40
   8   8  -3   22.20    4.70
  -8  -8   3   26.90    5.30
  -8  -8   3   21.90    5.10
  -8  -8   3   15.20    5.30
  -8  -8   3   41.00    7.00
   7   8  -3  203.48   14.40
   7   8  -3  202.28   13.80
  -7  -8   3  192.88   14.20
  -7  -8   3  197.68   15.90
  -7  -8   3  214.38   14.70
   6   8  -3  126.69   10.10
   6   8  -3  129.69   10.60
   6   8  -3  119.19    9.90
  -6  -8   3  145.19   12.50
  -6  -8   3  151.88   11.20
  -6  -8   3  131.09   10.60
  -6  -8   3  129.99   10.80
   5   8  -3  792.52   41.30
   5   8  -3  694.63   39.60
   5   8  -3  728.23   39.20
   5   8  -3  779.92   39.70
  -5  -8   3  742.93   39.90
  -5  -8   3  783.42   40.20
  -5  -8   3  787.62   39.60
  -5  -8   3  713.23   39.50
   4   8  -3   37.50    5.30
   4   8  -3   42.60    5.90
   4   8  -3   33.40    5.50
   4   8  -3   35.80    6.00
  -4  -8   3   37.70    5.50
  -4  -8   3   38.70    6.10
  -4  -8   3   50.59    6.50
  -4  -8   3   31.40    5.50
   3   8  -3 2018.00   99.49
   3   8  -3 2154.68   98.29
  -3  -8   3 1987.20   97.69
  -3  -8   3 1989.50   97.59
  -3  -8   3 1943.91   97.79
  -3  -8   3 2009.20   98.59
   2   8  -3   -0.10    1.80
   2   8  -3   -1.90    1.40
   2   8  -3   -1.40    1.80
   2   8  -3   -1.00    1.60
  -2  -8   3   -1.20    1.30
  -2  -8   3   -1.80    1.50
  -2  -8   3    0.30    1.90
  -2  -8   3    2.40    1.90
   1   8  -3  158.38   11.20
   1   8  -3  205.28   11.80
   1   8  -3  159.18   12.50
   1   8  -3  182.88   12.20
  -1  -8   3  175.28   12.10
  -1  -8   3  172.98   12.00
  -1  -8   3  190.38   11.00
  -1  -8   3  179.88   11.00
   0   8  -3   39.30    5.60
   0   8  -3   29.00    4.80
   0   8  -3   33.80    6.00
   0   8  -3   38.20    4.90
   0  -8   3   38.50    3.70
   0  -8   3   41.70    4.60
   0  -8   3   40.40    4.40
   0  -8   3   47.90    6.30
  -1   8  -3  780.42   38.80
  -1   8  -3  705.23   38.40
  -1   8  -3  797.22   40.00
   1  -8   3  729.63   37.90
   1  -8   3  765.62   37.60
   1  -8   3  803.72   38.00
   1  -8   3  803.72   39.90
  -2   8  -3  118.49    8.90
  -2   8  -3  102.39    7.40
  -2   8  -3  123.59   12.20
   2  -8   3  107.19    6.70
   2  -8   3  115.69    6.70
   2  -8   3  111.99    8.60
   2  -8   3  114.59    6.70
  -3   8  -3 1120.39   57.69
  -3   8  -3 1137.99   59.29
  -3   8  -3 1171.58   56.79
  -3   8  -3 1233.68   58.09
   3  -8   3 1179.68   56.69
   3  -8   3 1316.87   59.79
  -4   8  -3  393.16   21.60
  -4   8  -3  402.16   19.90
  -4   8  -3  375.56   19.90
  -4   8  -3  356.06   18.90
   4  -8   3  382.56   21.30
  -5   8  -3  363.46   18.00
  -5   8  -3  343.57   19.80
  -5   8  -3  324.17   18.00
  -5   8  -3  346.07   17.60
   5  -8   3  345.87   19.70
  -6   8  -3  147.59   10.20
  -6   8  -3  148.39    8.30
  -6   8  -3  141.79    8.50
  -6   8  -3  134.49    8.30
  -7   8  -3    3.90    2.30
  -7   8  -3    6.90    1.60
  -7   8  -3    6.20    2.00
  -7   8  -3    4.80    1.40
  -8   8  -3  100.69    7.50
  -8   8  -3   90.59    9.00
  -8   8  -3  104.69    6.10
  -8   8  -3   99.79    6.10
  -8   8  -3  103.49    8.20
  -9   8  -3    1.60    2.00
  -9   8  -3    3.00    2.30
  -9   8  -3    4.20    1.30
  -9   8  -3    4.90    3.20
  -9   8  -3    4.20    1.40
 -10   8  -3  545.65   30.80
 -10   8  -3  548.05   28.40
 -10   8  -3  501.85   25.80
 -10   8  -3  520.65   25.70
 -10   8  -3  523.05   29.00
 -11   8  -3  113.09    9.80
 -11   8  -3  129.89    9.40
 -11   8  -3  125.29    7.40
 -11   8  -3  129.19    7.30
 -11   8  -3  137.79   11.90
 -12   8  -3  241.68   17.90
 -12   8  -3  238.38   15.00
 -12   8  -3  260.37   13.20
 -12   8  -3  266.07   16.90
 -12   8  -3  243.78   13.30
 -13   8  -3   32.10    3.40
 -13   8  -3   30.40    5.80
 -13   8  -3   27.80    3.30
 -13   8  -3   35.70    4.90
 -13   8  -3   18.90    5.20
 -14   8  -3    1.00    1.60
 -14   8  -3   -1.70    1.50
 -14   8  -3    0.70    3.00
 -14   8  -3   -0.10    2.40
 -14   8  -3   -0.40    1.10
 -15   8  -3   21.20    6.30
 -15   8  -3   22.70    3.30
 -15   8  -3   23.60    3.30
  14   7  -3    1.10    2.40
 -14  -7   3    5.80    5.20
 -14  -7   3    7.20    4.20
  13   7  -3  228.48   15.20
  13   7  -3  272.17   15.90
 -13  -7   3  192.98   18.60
 -13  -7   3  210.28   17.50
  12   7  -3   -3.20    2.40
  12   7  -3   -2.00    2.30
 -12  -7   3   -3.00    3.00
 -12  -7   3    3.70    4.40
  11   7  -3  397.26   23.20
 -11  -7   3  405.86   25.10
 -11  -7   3  387.36   24.40
 -11  -7   3  381.06   27.70
  10   7  -3    7.90    3.60
  10   7  -3   10.50    3.80
 -10  -7   3    3.00    3.10
 -10  -7   3    6.60    3.30
 -10  -7   3    8.40    4.30
   9   7  -3   34.40    6.00
   9   7  -3   34.10    6.50
   9   7  -3   32.00    5.40
  -9  -7   3   36.00    6.30
  -9  -7   3   30.70    6.80
   8   7  -3    8.50    3.20
   8   7  -3   10.70    3.10
   8   7  -3    8.30    3.00
  -8  -7   3    2.00    2.40
  -8  -7   3    9.40    3.20
  -8  -7   3    7.10    2.90
  -8  -7   3    6.80    4.20
   7   7  -3  586.34   32.20
   7   7  -3  574.44   32.80
   7   7  -3  577.64   33.70
   7   7  -3  611.64   32.40
  -7  -7   3  636.84   35.10
  -7  -7   3  616.14   33.20
  -7  -7   3  615.54   33.10
   6   7  -3   55.89    7.10
   6   7  -3   69.39    8.20
   6   7  -3   64.49    7.60
   6   7  -3   70.89    8.60
  -6  -7   3   70.59    9.60
  -6  -7   3   85.99    7.70
  -6  -7   3   88.19    9.50
  -6  -7   3   74.09    8.30
   5   7  -3 1203.38   59.79
   5   7  -3 1226.38   61.39
   5   7  -3 1212.68   59.99
   5   7  -3 1208.98   60.29
  -5  -7   3 1137.99   61.59
  -5  -7   3 1232.78   60.49
  -5  -7   3 1156.18   59.99
  -5  -7   3 1253.97   59.99
  -5  -7   3 1146.39   60.19
   4   7  -3  442.06   24.60
   4   7  -3  457.25   24.80
   4   7  -3  455.65   25.30
   4   7  -3  475.55   26.20
  -4  -7   3  438.16   24.80
  -4  -7   3  434.26   25.00
  -4  -7   3  478.85   25.20
  -4  -7   3  442.76   24.50
   3   7  -3  295.47   17.40
   3   7  -3  337.07   19.10
   3   7  -3  317.87   17.70
   3   7  -3  284.47   17.80
  -3  -7   3  315.07   17.60
  -3  -7   3  262.37   17.50
  -3  -7   3  301.27   17.50
  -3  -7   3  323.37   17.50
   2   7  -3   82.59    6.50
   2   7  -3   77.49    6.40
   2   7  -3   79.69    7.40
   2   7  -3   75.89    6.80
  -2  -7   3   79.59    6.30
  -2  -7   3   79.49    6.90
  -2  -7   3   89.09    6.40
  -2  -7   3   81.79    7.30
   1   7  -3  311.97   18.20
   1   7  -3  283.37   16.30
   1   7  -3  268.87   16.30
  -1  -7   3  282.27   16.20
  -1  -7   3  314.97   16.00
  -1  -7   3  262.57   16.80
  -1  -7   3  312.37   16.30
   0   7  -3  106.19    8.90
   0   7  -3  117.69    8.50
   0   7  -3  105.99    7.60
   0  -7   3  116.59    7.10
   0  -7   3  123.49    7.50
   0  -7   3  112.29    7.50
   0  -7   3   94.89    7.90
  -1   7  -3 1529.45   73.89
  -2   7  -3  792.12   40.40
  -2   7  -3  885.11   41.80
  -2   7  -3  766.42   40.40
   2  -7   3  850.11   39.50
   2  -7   3  761.02   42.40
   2  -7   3  824.72   39.60
   2  -7   3  853.31   39.40
  -3   7  -3  186.38   11.40
  -3   7  -3  172.48   10.10
  -3   7  -3  182.38   10.10
  -3   7  -3  164.58    9.10
  -4   7  -3  936.81   45.30
  -4   7  -3  883.41   44.60
  -4   7  -3  987.80   45.30
  -4   7  -3  867.41   46.60
   4  -7   3 1008.10   48.10
  -5   7  -3   68.89    5.00
  -5   7  -3   81.29    5.10
  -5   7  -3   71.59    6.20
  -5   7  -3   80.29    5.00
   5  -7   3   79.29    6.30
  -6   7  -3   70.89    4.70
  -6   7  -3   73.49    6.30
  -6   7  -3   73.09    4.80
  -6   7  -3   77.09    5.40
  -7   7  -3   -1.50    1.60
  -7   7  -3    0.70    0.90
  -7   7  -3    4.50    1.90
  -7   7  -3    2.70    1.80
  -7   7  -3    2.30    1.00
  -8   7  -3  849.91   43.40
  -8   7  -3  937.81   45.60
  -8   7  -3  933.91   43.50
  -8   7  -3  926.01   47.70
  -8   7  -3  905.01   45.60
  -9   7  -3   10.60    1.70
  -9   7  -3    6.80    2.70
  -9   7  -3   14.70    1.80
  -9   7  -3    8.20    2.40
  -9   7  -3   16.30    4.30
 -10   7  -3  619.14   31.10
 -10   7  -3  647.34   33.10
 -10   7  -3  671.33   36.10
 -10   7  -3  630.74   34.10
 -10   7  -3  641.44   31.10
 -11   7  -3   42.80    7.20
 -11   7  -3   43.00    3.50
 -11   7  -3   43.60    3.50
 -11   7  -3   55.89    5.90
 -11   7  -3   41.30    6.30
 -12   7  -3   12.60    2.20
 -12   7  -3   17.40    2.50
 -12   7  -3   10.90    4.10
 -12   7  -3   18.80    3.40
 -12   7  -3   14.10    4.00
 -13   7  -3   18.70    2.80
 -13   7  -3   20.30    3.40
 -13   7  -3   25.30    5.50
 -14   7  -3   74.29    5.70
 -14   7  -3   81.89    5.90
 -14   7  -3   56.99    9.20
 -14   7  -3   74.39    5.70
 -14   7  -3   76.49    5.90
 -14   7  -3   85.99   10.40
 -15   7  -3   34.60    7.90
 -15   7  -3   35.80    4.50
 -15   7  -3   37.70    7.50
  15   6  -3   26.50    4.00
 -15  -6   3   30.30    7.10
 -15  -6   3   24.90    7.50
  14   6  -3  119.79    8.60
  14   6  -3   93.79    8.00
 -14  -6   3   76.89   11.30
 -14  -6   3  113.89   14.30
  13   6  -3  232.18   14.60
  13   6  -3  244.78   14.70
 -13  -6   3  201.58   18.40
 -13  -6   3  213.38   17.00
  12   6  -3  108.29    8.80
  12   6  -3  103.99    8.70
 -12  -6   3   94.19   12.40
 -12  -6   3  109.29   11.20
 -12  -6   3   92.69   11.10
  11   6  -3  273.27   17.10
  11   6  -3  295.47   17.40
 -11  -6   3  264.07   20.30
 -11  -6   3  289.67   19.10
 -11  -6   3  289.27   18.70
  10   6  -3    5.50    2.60
  10   6  -3    5.10    3.10
  10   6  -3    4.50    2.30
 -10  -6   3    5.90    3.30
 -10  -6   3    8.40    3.50
 -10  -6   3    2.30    2.90
   9   6  -3  116.19    9.40
   9   6  -3  123.79    9.50
   9   6  -3  127.69   10.20
  -9  -6   3  139.99   10.60
  -9  -6   3  128.89   10.20
  -9  -6   3  129.99   10.60
  -9  -6   3  120.89   11.50
   8   6  -3  378.66   23.00
   8   6  -3  353.76   21.00
   8   6  -3  354.66   21.70
   8   6  -3  380.56   21.30
  -8  -6   3  379.66   21.90
  -8  -6   3  370.66   22.20
  -8  -6   3  365.96   23.50
  -8  -6   3  390.36   22.20
   7   6  -3  663.03   36.10
   7   6  -3  605.04   34.80
   7   6  -3  666.33   34.60
   7   6  -3  680.23   34.70
  -7  -6   3  607.14   34.90
  -7  -6   3  675.53   35.40
  -7  -6   3  677.73   36.80
  -7  -6   3  701.53   35.10
   6   6  -3 1134.79   59.29
   6   6  -3 1260.27   59.19
   6   6  -3 1229.68   59.09
   6   6  -3 1176.18   60.29
  -6  -6   3 1091.59   59.19
  -6  -6   3 1230.08   59.39
  -6  -6   3 1162.28   59.39
  -6  -6   3 1209.48   61.09
   5   6  -3  267.47   16.20
   5   6  -3  275.97   17.40
   5   6  -3  292.67   16.60
   5   6  -3  281.27   16.80
  -5  -6   3  301.07   18.30
  -5  -6   3  288.57   16.80
  -5  -6   3  242.68   16.40
  -5  -6   3  294.97   16.50
   4   6  -3  710.23   37.60
   4   6  -3  762.72   37.90
   4   6  -3  763.72   39.00
   4   6  -3  738.73   38.20
  -4  -6   3  758.12   39.40
  -4  -6   3  780.52   37.80
  -4  -6   3  743.03   38.00
  -4  -6   3  671.03   37.90
   3   6  -3   65.29    5.70
   3   6  -3   61.49    5.60
   3   6  -3   76.29    6.30
   3   6  -3   63.59    7.50
  -3  -6   3   67.69    6.00
  -3  -6   3   69.99    5.80
  -3  -6   3   69.39    5.60
   2   6  -3   87.89    7.10
   2   6  -3  104.69    7.90
   2   6  -3   79.29    7.40
   2   6  -3   92.09    6.80
  -2  -6   3   83.79    6.90
  -2  -6   3  100.09    6.90
  -2  -6   3   93.89    6.60
  -2  -6   3   91.99    6.60
   1   6  -3   46.60    5.30
   1   6  -3   30.70    4.10
   1   6  -3   44.30    4.90
   1   6  -3   45.80    6.00
  -1  -6   3   41.30    3.70
  -1  -6   3   40.60    4.60
  -1  -6   3   48.70    5.70
  -1  -6   3   41.60    4.50
   0   6  -3 3861.61  187.38
   0   6  -3 3836.02  190.88
   0   6  -3 3918.51  188.58
   0  -6   3 3875.81  185.98
   0  -6   3 3720.73  183.38
   0  -6   3 3717.23  186.48
   0  -6   3 3677.93  190.28
  -1   6  -3   58.39    4.60
  -1   6  -3   53.89    4.60
  -1   6  -3   68.39    5.60
   1  -6   3   57.89    4.40
   1  -6   3   62.49    3.90
   1  -6   3   58.89    5.20
   1  -6   3   60.89    4.30
  -2   6  -3 3354.16  161.18
  -2   6  -3 3096.49  154.78
  -2   6  -3 3434.56  160.18
  -2   6  -3 3316.77  164.78
   2  -6   3 3284.67  156.38
   2  -6   3 3250.77  154.98
   2  -6   3 3521.15  165.88
   2  -6   3 2934.21  156.28
  -3   6  -3    3.20    1.30
  -3   6  -3    5.60    1.80
  -3   6  -3    0.80    0.60
  -3   6  -3    1.80    1.10
   3  -6   3    2.90    1.50
  -4   6  -3   27.20    2.80
  -4   6  -3   30.60    3.00
  -4   6  -3   34.10    4.30
  -4   6  -3   26.90    2.40
   4  -6   3   32.30    4.10
  -5   6  -3   34.00    2.70
  -5   6  -3   37.00    3.20
  -5   6  -3   35.10    4.40
  -5   6  -3   36.60    2.80
[truncated: 1,459,468 more chars]
