# Supplementary material for: A Crystalline Mono‐Coordinate Indium(I)‐Phosphaalkenyl
Source: Angew Chem Int Ed Engl. 2026 Jan 15;65(8):e23125. doi: 10.1002/anie.202523125 (PMC12910146; doi:10.1002/anie.202523125)
Supplement: Supplementary file 2 — Supporting Information [file ANIE-65-e23125-s002.zip › 4.cif]

 
data_25190
 
_audit_creation_method            'SHELXL-2019/3'
_shelx_SHELXL_version_number      '2019/3'
_chemical_name_systematic         
;
[(DippTer)In(Me)I]2
;
_publ_contact_author
;
 Prof. J. M. Goicoechea           
 Department of Chemistry
 Indiana University 
 800 East Kirkwood Ave.
 Bloomington, IN
 47401
 USA
;   
_publ_contact_author_phone      '+1 (812) 322-3727'
_contact_author_fax             '+1 (812) 855-8300'
_publ_contact_author_email      'jgoicoec@iu.edu'
_chemical_name_common             .
_chemical_melting_point           .
_chemical_formula_moiety
 'C62 H80 I2 In2'
_chemical_formula_sum
 'C62 H80 I2 In2' 
_chemical_formula_weight          1308.70

loop_
 _atom_type_symbol
 _atom_type_description
 _atom_type_scat_dispersion_real
 _atom_type_scat_dispersion_imag
 _atom_type_scat_source
 'C'  'C'   0.0033   0.0016
 'International Tables Vol C Tables 4.2.6.8 and 6.1.1.4'
 'H'  'H'   0.0000   0.0000
 'International Tables Vol C Tables 4.2.6.8 and 6.1.1.4'
 'I'  'I'  -0.4742   1.8119
 'International Tables Vol C Tables 4.2.6.8 and 6.1.1.4'
 'In'  'In'  -0.7276   1.3100
 'International Tables Vol C Tables 4.2.6.8 and 6.1.1.4'
 
_space_group_crystal_system       monoclinic
_space_group_IT_number            14
_space_group_name_H-M_alt         'P 21/n'
_space_group_name_Hall            '-P 2yn'
 
_shelx_space_group_comment
;
The symmetry employed for this shelxl refinement is uniquely defined
by the following loop, which should always be used as a source of
symmetry information in preference to the above space-group names.
They are only intended as comments.
;
 
loop_
 _space_group_symop_operation_xyz
 'x, y, z'
 '-x+1/2, y+1/2, -z+1/2'
 '-x, -y, -z'
 'x-1/2, -y-1/2, z-1/2'
 
_cell_length_a                    10.7389(4)
_cell_length_b                    19.8380(9)
_cell_length_c                    14.1538(7)
_cell_angle_alpha                 90
_cell_angle_beta                  103.5720(10)
_cell_angle_gamma                 90
_cell_volume                      2931.1(2)
_cell_formula_units_Z             2
_cell_measurement_temperature     153(2)
_cell_measurement_reflns_used     9921
_cell_measurement_theta_min       2.39
_cell_measurement_theta_max       28.16
 
_exptl_crystal_description        'block'
_exptl_crystal_colour             'colourless'
_exptl_crystal_density_meas       .
_exptl_crystal_density_method     .
_exptl_crystal_density_diffrn     1.483          
_exptl_crystal_F_000              1312
_exptl_transmission_factor_min    .
_exptl_transmission_factor_max    .
_exptl_crystal_size_max           0.260
_exptl_crystal_size_mid           0.259
_exptl_crystal_size_min           0.079
_exptl_absorpt_coefficient_mu     1.875
_shelx_estimated_absorpt_T_min    0.641
_shelx_estimated_absorpt_T_max    0.866
_exptl_absorpt_correction_type    multi-scan
_exptl_absorpt_correction_T_min   0.6787
_exptl_absorpt_correction_T_max   0.7457
_exptl_absorpt_process_details  
;
L. Krause, R. Herbst-Irmer, G.M. Sheldrick, D. Stalke:
Comparison of silver and molybdenum microfocus X-ray sources for 
single-crystal structure determination.
J. Appl. Cryst. (2015), 48, 3-10. doi:10.1107/S1600576714022985
;
_exptl_absorpt_special_details    .

_diffrn_ambient_temperature       153(2)
_diffrn_radiation_wavelength      0.71073
_diffrn_radiation_type            MoK\a
_diffrn_source                    'microfocus sealed tube'
_diffrn_source_type               'Incoatec I\mS 3.0'
_diffrn_measurement_device        'four-circle diffractometer'
_diffrn_measurement_device_type   'Bruker D8 VENTURE'
_diffrn_measurement_method        '\w and \f scans'
_diffrn_detector                  'Photon III'
_diffrn_detector_area_resol_mean  7.3910
_diffrn_reflns_number             119147
_diffrn_reflns_av_unetI/netI      0.0306
_diffrn_reflns_av_R_equivalents   0.0934
_diffrn_reflns_limit_h_min        -14
_diffrn_reflns_limit_h_max        14
_diffrn_reflns_limit_k_min        -26
_diffrn_reflns_limit_k_max        26
_diffrn_reflns_limit_l_min        -18
_diffrn_reflns_limit_l_max        18
_diffrn_reflns_theta_min          1.801
_diffrn_reflns_theta_max          28.299
_diffrn_reflns_theta_full         25.242
_diffrn_measured_fraction_theta_max   1.000
_diffrn_measured_fraction_theta_full  1.000
_diffrn_reflns_Laue_measured_fraction_max    1.000
_diffrn_reflns_Laue_measured_fraction_full   1.000
_diffrn_reflns_point_group_measured_fraction_max   1.000
_diffrn_reflns_point_group_measured_fraction_full  1.000
_reflns_number_total              7282
_reflns_number_gt                 6010
_reflns_threshold_expression      'I > 2\s(I)'
_reflns_Friedel_coverage          0.000
_reflns_Friedel_fraction_max      .
_reflns_Friedel_fraction_full     .
 
_reflns_special_details
;
 Reflections were merged by SHELXL according to the crystal
 class for the calculation of statistics and refinement.
 
 _reflns_Friedel_fraction is defined as the number of unique
 Friedel pairs measured divided by the number that would be
 possible theoretically, ignoring centric projections and
 systematic absences.
;
 
_computing_data_collection        'BIS v6.2.14 (Bruker_AXS, 2020)'
_computing_cell_refinement        'SAINT V8.40B (Bruker AXS, 2019)'
_computing_data_reduction         'SAINT V8.40B (Bruker AXS, 2019)'
_computing_structure_solution     'SHELXT 2018/2 (Sheldrick, 2018)'
_computing_structure_refinement   'SHELXL-2019/2 (Sheldrick, 2019)'
_computing_molecular_graphics     
;
C. B. H\"ubschle, G. M. Sheldrick, B. Dittrich:
ShelXle: a Qt graphical user interface for SHELXL.
J. Appl. Cryst., 44, (2011) 1281-1284.
;
_computing_publication_material   'APEX6 v2024.9-0 (Bruker AXS, 2024)'
_refine_special_details           .

_refine_ls_structure_factor_coef  Fsqd
_refine_ls_matrix_type            full
_refine_ls_weighting_scheme       calc
_refine_ls_weighting_details
'w=1/[\s^2^(Fo^2^)+(0.0706P)^2^+4.0098P] where P=(Fo^2^+2Fc^2^)/3'
_atom_sites_solution_primary      .
_atom_sites_solution_secondary    .
_atom_sites_solution_hydrogens    geom
_refine_ls_hydrogen_treatment     constr
_refine_ls_extinction_method      none
_refine_ls_extinction_coef        .
_refine_ls_number_reflns          7282
_refine_ls_number_parameters      298
_refine_ls_number_restraints      0
_refine_ls_R_factor_all           0.0547
_refine_ls_R_factor_gt            0.0369
_refine_ls_wR_factor_ref          0.1420
_refine_ls_wR_factor_gt           0.1105
_refine_ls_goodness_of_fit_ref    1.246
_refine_ls_restrained_S_all       1.246
_refine_ls_shift/su_max           0.002
_refine_ls_shift/su_mean          0.000
 
loop_
 _atom_site_label
 _atom_site_type_symbol
 _atom_site_fract_x
 _atom_site_fract_y
 _atom_site_fract_z
 _atom_site_U_iso_or_equiv
 _atom_site_adp_type
 _atom_site_occupancy
 _atom_site_site_symmetry_order  
 _atom_site_calc_flag
 _atom_site_refinement_flags_posn
 _atom_site_refinement_flags_adp
 _atom_site_refinement_flags_occupancy
 _atom_site_disorder_assembly
 _atom_site_disorder_group
In1 In 0.43794(3) 0.57830(2) 0.40735(2) 0.02508(10) Uani 1 1 d . . . . .
I1 I 0.54844(3) 0.56626(2) 0.61142(2) 0.03505(11) Uani 1 1 d . . . . .
C1 C 0.2337(4) 0.5918(3) 0.3998(4) 0.0368(11) Uani 1 1 d . . . . .
H1A H 0.205933 0.558660 0.442031 0.055 Uiso 1 1 calc R U . . .
H1B H 0.218691 0.637362 0.421333 0.055 Uiso 1 1 calc R U . . .
H1C H 0.184865 0.585260 0.332673 0.055 Uiso 1 1 calc R U . . .
C2 C 0.5482(3) 0.63826(19) 0.3282(3) 0.0200(7) Uani 1 1 d . . . . .
C3 C 0.5574(4) 0.6193(2) 0.2346(3) 0.0224(8) Uani 1 1 d . . . . .
C4 C 0.6041(4) 0.6647(2) 0.1760(3) 0.0286(9) Uani 1 1 d . . . . .
H4 H 0.609555 0.651409 0.112609 0.034 Uiso 1 1 calc R U . . .
C5 C 0.6427(4) 0.7289(2) 0.2090(3) 0.0309(9) Uani 1 1 d . . . . .
H5 H 0.671346 0.760005 0.167753 0.037 Uiso 1 1 calc R U . . .
C6 C 0.6390(4) 0.7471(2) 0.3024(3) 0.0276(9) Uani 1 1 d . . . . .
H6 H 0.668038 0.790614 0.325881 0.033 Uiso 1 1 calc R U . . .
C7 C 0.5931(4) 0.7025(2) 0.3632(3) 0.0223(8) Uani 1 1 d . . . . .
C8 C 0.5325(4) 0.5483(2) 0.1985(3) 0.0238(8) Uani 1 1 d . . . . .
C9 C 0.6373(4) 0.5035(2) 0.2142(3) 0.0281(9) Uani 1 1 d . . . . .
C10 C 0.6159(5) 0.4378(3) 0.1792(4) 0.0381(11) Uani 1 1 d . . . . .
H10 H 0.685107 0.406766 0.190483 0.046 Uiso 1 1 calc R U . . .
C11 C 0.4964(5) 0.4170(3) 0.1285(4) 0.0404(12) Uani 1 1 d . . . . .
H11 H 0.484209 0.372251 0.104400 0.048 Uiso 1 1 calc R U . . .
C12 C 0.3945(4) 0.4612(3) 0.1129(4) 0.0353(10) Uani 1 1 d . . . . .
H12 H 0.312571 0.446573 0.077405 0.042 Uiso 1 1 calc R U . . .
C13 C 0.4099(4) 0.5268(2) 0.1483(3) 0.0260(8) Uani 1 1 d . . . . .
C14 C 0.7717(4) 0.5249(3) 0.2697(4) 0.0335(10) Uani 1 1 d . . . . .
H14 H 0.769366 0.574820 0.279275 0.040 Uiso 1 1 calc R U . . .
C15 C 0.8079(6) 0.4930(3) 0.3703(5) 0.0569(17) Uani 1 1 d . . . . .
H15A H 0.741253 0.502743 0.405201 0.085 Uiso 1 1 calc R U . . .
H15B H 0.816155 0.444161 0.363852 0.085 Uiso 1 1 calc R U . . .
H15C H 0.889743 0.511716 0.406502 0.085 Uiso 1 1 calc R U . . .
C16 C 0.8717(7) 0.5113(5) 0.2135(6) 0.090(3) Uani 1 1 d . . . . .
H16A H 0.845940 0.532309 0.149220 0.135 Uiso 1 1 calc R U . . .
H16B H 0.953948 0.530046 0.248628 0.135 Uiso 1 1 calc R U . . .
H16C H 0.880359 0.462490 0.205978 0.135 Uiso 1 1 calc R U . . .
C17 C 0.2969(4) 0.5752(2) 0.1300(3) 0.0263(8) Uani 1 1 d . . . . .
H17 H 0.316755 0.611895 0.179782 0.032 Uiso 1 1 calc R U . . .
C18 C 0.1720(4) 0.5413(3) 0.1385(5) 0.0432(12) Uani 1 1 d . . . . .
H18A H 0.102624 0.574611 0.126150 0.065 Uiso 1 1 calc R U . . .
H18B H 0.151118 0.504820 0.090779 0.065 Uiso 1 1 calc R U . . .
H18C H 0.182248 0.522834 0.204116 0.065 Uiso 1 1 calc R U . . .
C19 C 0.2791(5) 0.6076(3) 0.0292(4) 0.0422(12) Uani 1 1 d . . . . .
H19A H 0.206146 0.638680 0.018117 0.063 Uiso 1 1 calc R U . . .
H19B H 0.356796 0.632455 0.025900 0.063 Uiso 1 1 calc R U . . .
H19C H 0.262895 0.572343 -0.020642 0.063 Uiso 1 1 calc R U . . .
C20 C 0.6049(4) 0.7222(2) 0.4670(3) 0.0238(8) Uani 1 1 d . . . . .
C21 C 0.7209(5) 0.7082(2) 0.5346(3) 0.0319(10) Uani 1 1 d . . . . .
C22 C 0.7354(5) 0.7301(3) 0.6297(4) 0.0408(12) Uani 1 1 d . . . . .
H22 H 0.814297 0.722631 0.675611 0.049 Uiso 1 1 calc R U . . .
C23 C 0.6367(6) 0.7625(3) 0.6585(4) 0.0434(12) Uani 1 1 d . . . . .
H23 H 0.647317 0.775560 0.724462 0.052 Uiso 1 1 calc R U . . .
C24 C 0.5224(5) 0.7761(3) 0.5923(4) 0.0374(11) Uani 1 1 d . . . . .
H24 H 0.455720 0.798766 0.613304 0.045 Uiso 1 1 calc R U . . .
C25 C 0.5041(4) 0.7570(2) 0.4955(3) 0.0278(9) Uani 1 1 d . . . . .
C26 C 0.8288(5) 0.6702(3) 0.5042(4) 0.0397(12) Uani 1 1 d . . . . .
H26 H 0.788577 0.640666 0.448114 0.048 Uiso 1 1 calc R U . . .
C27 C 0.9048(6) 0.6242(3) 0.5851(5) 0.0582(17) Uani 1 1 d . . . . .
H27A H 0.972544 0.601091 0.561832 0.087 Uiso 1 1 calc R U . . .
H27B H 0.943222 0.651469 0.642231 0.087 Uiso 1 1 calc R U . . .
H27C H 0.846964 0.590753 0.602684 0.087 Uiso 1 1 calc R U . . .
C28 C 0.9217(5) 0.7176(3) 0.4697(5) 0.0519(15) Uani 1 1 d . . . . .
H28A H 0.989111 0.691007 0.451046 0.078 Uiso 1 1 calc R U . . .
H28B H 0.875069 0.743504 0.413547 0.078 Uiso 1 1 calc R U . . .
H28C H 0.960490 0.748514 0.522382 0.078 Uiso 1 1 calc R U . . .
C29 C 0.3830(4) 0.7770(2) 0.4208(3) 0.0318(9) Uani 1 1 d . . . . .
H29 H 0.371044 0.744339 0.365495 0.038 Uiso 1 1 calc R U . . .
C30 C 0.2627(5) 0.7750(3) 0.4603(5) 0.0493(14) Uani 1 1 d . . . . .
H30A H 0.188451 0.788294 0.408930 0.074 Uiso 1 1 calc R U . . .
H30B H 0.249843 0.729219 0.482137 0.074 Uiso 1 1 calc R U . . .
H30C H 0.272308 0.806298 0.515087 0.074 Uiso 1 1 calc R U . . .
C31 C 0.4000(5) 0.8475(3) 0.3809(4) 0.0435(12) Uani 1 1 d . . . . .
H31A H 0.322038 0.860276 0.332857 0.065 Uiso 1 1 calc R U . . .
H31B H 0.416244 0.880186 0.434353 0.065 Uiso 1 1 calc R U . . .
H31C H 0.472741 0.847189 0.350025 0.065 Uiso 1 1 calc R U . . .
 
loop_
 _atom_site_aniso_label
 _atom_site_aniso_U_11
 _atom_site_aniso_U_22
 _atom_site_aniso_U_33
 _atom_site_aniso_U_23
 _atom_site_aniso_U_13
 _atom_site_aniso_U_12
In1 0.02604(16) 0.02575(17) 0.02551(17) 0.00494(11) 0.01017(12) 0.00243(10)
I1 0.0518(2) 0.02739(17) 0.02661(17) 0.00303(11) 0.01045(14) -0.00090(12)
C1 0.026(2) 0.044(3) 0.043(3) 0.012(2) 0.013(2) 0.0059(19)
C2 0.0178(16) 0.0204(18) 0.0218(18) 0.0025(14) 0.0050(14) 0.0018(14)
C3 0.0188(17) 0.027(2) 0.0206(19) -0.0006(15) 0.0037(14) -0.0017(14)
C4 0.029(2) 0.034(2) 0.024(2) 0.0013(17) 0.0073(16) -0.0056(17)
C5 0.029(2) 0.030(2) 0.034(2) 0.0088(18) 0.0089(18) -0.0060(17)
C6 0.028(2) 0.021(2) 0.032(2) 0.0003(16) 0.0042(17) -0.0035(16)
C7 0.0187(17) 0.0212(19) 0.025(2) -0.0012(15) 0.0018(15) 0.0056(14)
C8 0.0245(19) 0.027(2) 0.023(2) -0.0032(16) 0.0116(16) -0.0029(16)
C9 0.024(2) 0.033(2) 0.030(2) -0.0070(17) 0.0103(17) -0.0010(16)
C10 0.036(2) 0.034(3) 0.048(3) -0.011(2) 0.017(2) 0.0055(19)
C11 0.040(3) 0.035(3) 0.050(3) -0.020(2) 0.019(2) -0.007(2)
C12 0.028(2) 0.038(3) 0.039(3) -0.012(2) 0.0069(19) -0.0065(19)
C13 0.028(2) 0.029(2) 0.024(2) -0.0050(16) 0.0103(16) -0.0061(16)
C14 0.022(2) 0.040(3) 0.038(3) -0.011(2) 0.0077(18) -0.0003(18)
C15 0.041(3) 0.060(4) 0.061(4) 0.006(3) -0.006(3) 0.004(3)
C16 0.036(3) 0.162(9) 0.079(5) -0.060(6) 0.028(3) -0.036(4)
C17 0.0225(19) 0.030(2) 0.027(2) -0.0018(16) 0.0059(16) -0.0026(15)
C18 0.024(2) 0.043(3) 0.064(4) 0.008(3) 0.014(2) -0.001(2)
C19 0.046(3) 0.051(3) 0.028(2) 0.003(2) 0.007(2) -0.001(2)
C20 0.0272(19) 0.0200(18) 0.0222(19) -0.0003(15) 0.0020(15) 0.0031(15)
C21 0.036(2) 0.023(2) 0.031(2) -0.0006(17) -0.0010(19) 0.0015(17)
C22 0.050(3) 0.034(3) 0.031(3) -0.003(2) -0.005(2) 0.005(2)
C23 0.065(3) 0.040(3) 0.024(2) -0.005(2) 0.007(2) 0.001(2)
C24 0.050(3) 0.034(3) 0.031(2) -0.0070(19) 0.014(2) -0.001(2)
C25 0.036(2) 0.021(2) 0.027(2) 0.0005(16) 0.0074(18) 0.0008(16)
C26 0.030(2) 0.037(3) 0.042(3) -0.013(2) -0.011(2) 0.0078(19)
C27 0.041(3) 0.043(3) 0.077(5) -0.003(3) -0.011(3) 0.014(2)
C28 0.032(3) 0.071(4) 0.050(3) -0.008(3) 0.005(2) 0.008(3)
C29 0.029(2) 0.035(2) 0.032(2) -0.0030(19) 0.0075(18) 0.0043(18)
C30 0.038(3) 0.050(3) 0.065(4) -0.009(3) 0.022(3) 0.007(2)
C31 0.044(3) 0.038(3) 0.048(3) 0.011(2) 0.009(2) 0.014(2)
 
_geom_special_details
;
 All esds (except the esd in the dihedral angle between two l.s. planes)
 are estimated using the full covariance matrix.  The cell esds are taken
 into account individually in the estimation of esds in distances, angles
 and torsion angles; correlations between esds in cell parameters are only
 used when they are defined by crystal symmetry.  An approximate (isotropic)
 treatment of cell esds is used for estimating esds involving l.s. planes.
;
 
loop_
 _geom_bond_atom_site_label_1
 _geom_bond_atom_site_label_2
 _geom_bond_distance
 _geom_bond_site_symmetry_2
 _geom_bond_publ_flag
In1 C2 2.167(4) . ?
In1 C1 2.187(4) . ?
In1 I1 2.8633(5) . ?
In1 I1 2.8868(5) 3_666 ?
C1 H1A 0.9800 . ?
C1 H1B 0.9800 . ?
C1 H1C 0.9800 . ?
C2 C3 1.403(5) . ?
C2 C7 1.410(5) . ?
C3 C4 1.395(6) . ?
C3 C8 1.501(6) . ?
C4 C5 1.386(6) . ?
C4 H4 0.9500 . ?
C5 C6 1.380(7) . ?
C5 H5 0.9500 . ?
C6 C7 1.403(6) . ?
C6 H6 0.9500 . ?
C7 C20 1.497(6) . ?
C8 C13 1.407(6) . ?
C8 C9 1.410(6) . ?
C9 C10 1.393(6) . ?
C9 C14 1.533(6) . ?
C10 C11 1.379(7) . ?
C10 H10 0.9500 . ?
C11 C12 1.378(7) . ?
C11 H11 0.9500 . ?
C12 C13 1.391(6) . ?
C12 H12 0.9500 . ?
C13 C17 1.522(6) . ?
C14 C16 1.504(8) . ?
C14 C15 1.522(9) . ?
C14 H14 1.0000 . ?
C15 H15A 0.9800 . ?
C15 H15B 0.9800 . ?
C15 H15C 0.9800 . ?
C16 H16A 0.9800 . ?
C16 H16B 0.9800 . ?
C16 H16C 0.9800 . ?
C17 C18 1.531(6) . ?
C17 C19 1.535(7) . ?
C17 H17 1.0000 . ?
C18 H18A 0.9800 . ?
C18 H18B 0.9800 . ?
C18 H18C 0.9800 . ?
C19 H19A 0.9800 . ?
C19 H19B 0.9800 . ?
C19 H19C 0.9800 . ?
C20 C21 1.409(6) . ?
C20 C25 1.419(6) . ?
C21 C22 1.388(7) . ?
C21 C26 1.526(7) . ?
C22 C23 1.380(8) . ?
C22 H22 0.9500 . ?
C23 C24 1.385(8) . ?
C23 H23 0.9500 . ?
C24 C25 1.391(6) . ?
C24 H24 0.9500 . ?
C25 C29 1.523(6) . ?
C26 C28 1.532(9) . ?
C26 C27 1.539(8) . ?
C26 H26 1.0000 . ?
C27 H27A 0.9800 . ?
C27 H27B 0.9800 . ?
C27 H27C 0.9800 . ?
C28 H28A 0.9800 . ?
C28 H28B 0.9800 . ?
C28 H28C 0.9800 . ?
C29 C30 1.524(7) . ?
C29 C31 1.537(7) . ?
C29 H29 1.0000 . ?
C30 H30A 0.9800 . ?
C30 H30B 0.9800 . ?
C30 H30C 0.9800 . ?
C31 H31A 0.9800 . ?
C31 H31B 0.9800 . ?
C31 H31C 0.9800 . ?
 
loop_
 _geom_angle_atom_site_label_1
 _geom_angle_atom_site_label_2
 _geom_angle_atom_site_label_3
 _geom_angle
 _geom_angle_site_symmetry_1
 _geom_angle_site_symmetry_3
 _geom_angle_publ_flag
C2 In1 C1 124.83(16) . . ?
C2 In1 I1 114.84(10) . . ?
C1 In1 I1 103.47(14) . . ?
C2 In1 I1 116.88(10) . 3_666 ?
C1 In1 I1 100.87(14) . 3_666 ?
I1 In1 I1 89.542(12) . 3_666 ?
In1 I1 In1 90.458(12) . 3_666 ?
In1 C1 H1A 109.5 . . ?
In1 C1 H1B 109.5 . . ?
H1A C1 H1B 109.5 . . ?
In1 C1 H1C 109.5 . . ?
H1A C1 H1C 109.5 . . ?
H1B C1 H1C 109.5 . . ?
C3 C2 C7 118.7(4) . . ?
C3 C2 In1 120.6(3) . . ?
C7 C2 In1 119.8(3) . . ?
C4 C3 C2 120.2(4) . . ?
C4 C3 C8 117.6(4) . . ?
C2 C3 C8 121.8(4) . . ?
C5 C4 C3 120.9(4) . . ?
C5 C4 H4 119.6 . . ?
C3 C4 H4 119.6 . . ?
C6 C5 C4 119.4(4) . . ?
C6 C5 H5 120.3 . . ?
C4 C5 H5 120.3 . . ?
C5 C6 C7 121.0(4) . . ?
C5 C6 H6 119.5 . . ?
C7 C6 H6 119.5 . . ?
C6 C7 C2 119.7(4) . . ?
C6 C7 C20 118.4(4) . . ?
C2 C7 C20 121.6(4) . . ?
C13 C8 C9 120.4(4) . . ?
C13 C8 C3 121.8(4) . . ?
C9 C8 C3 117.8(4) . . ?
C10 C9 C8 118.3(4) . . ?
C10 C9 C14 119.9(4) . . ?
C8 C9 C14 121.8(4) . . ?
C11 C10 C9 121.4(5) . . ?
C11 C10 H10 119.3 . . ?
C9 C10 H10 119.3 . . ?
C12 C11 C10 120.1(4) . . ?
C12 C11 H11 120.0 . . ?
C10 C11 H11 120.0 . . ?
C11 C12 C13 120.9(4) . . ?
C11 C12 H12 119.5 . . ?
C13 C12 H12 119.5 . . ?
C12 C13 C8 118.9(4) . . ?
C12 C13 C17 120.4(4) . . ?
C8 C13 C17 120.6(4) . . ?
C16 C14 C15 111.2(6) . . ?
C16 C14 C9 112.5(4) . . ?
C15 C14 C9 111.6(4) . . ?
C16 C14 H14 107.1 . . ?
C15 C14 H14 107.1 . . ?
C9 C14 H14 107.1 . . ?
C14 C15 H15A 109.5 . . ?
C14 C15 H15B 109.5 . . ?
H15A C15 H15B 109.5 . . ?
C14 C15 H15C 109.5 . . ?
H15A C15 H15C 109.5 . . ?
H15B C15 H15C 109.5 . . ?
C14 C16 H16A 109.5 . . ?
C14 C16 H16B 109.5 . . ?
H16A C16 H16B 109.5 . . ?
C14 C16 H16C 109.5 . . ?
H16A C16 H16C 109.5 . . ?
H16B C16 H16C 109.5 . . ?
C13 C17 C18 112.8(4) . . ?
C13 C17 C19 110.0(4) . . ?
C18 C17 C19 109.7(4) . . ?
C13 C17 H17 108.1 . . ?
C18 C17 H17 108.1 . . ?
C19 C17 H17 108.1 . . ?
C17 C18 H18A 109.5 . . ?
C17 C18 H18B 109.5 . . ?
H18A C18 H18B 109.5 . . ?
C17 C18 H18C 109.5 . . ?
H18A C18 H18C 109.5 . . ?
H18B C18 H18C 109.5 . . ?
C17 C19 H19A 109.5 . . ?
C17 C19 H19B 109.5 . . ?
H19A C19 H19B 109.5 . . ?
C17 C19 H19C 109.5 . . ?
H19A C19 H19C 109.5 . . ?
H19B C19 H19C 109.5 . . ?
C21 C20 C25 121.0(4) . . ?
C21 C20 C7 118.2(4) . . ?
C25 C20 C7 120.8(4) . . ?
C22 C21 C20 118.5(4) . . ?
C22 C21 C26 120.5(4) . . ?
C20 C21 C26 121.0(4) . . ?
C23 C22 C21 120.8(5) . . ?
C23 C22 H22 119.6 . . ?
C21 C22 H22 119.6 . . ?
C22 C23 C24 120.8(5) . . ?
C22 C23 H23 119.6 . . ?
C24 C23 H23 119.6 . . ?
C23 C24 C25 120.7(5) . . ?
C23 C24 H24 119.6 . . ?
C25 C24 H24 119.6 . . ?
C24 C25 C20 118.1(4) . . ?
C24 C25 C29 120.9(4) . . ?
C20 C25 C29 120.9(4) . . ?
C21 C26 C28 112.4(4) . . ?
C21 C26 C27 112.9(5) . . ?
C28 C26 C27 109.2(4) . . ?
C21 C26 H26 107.3 . . ?
C28 C26 H26 107.3 . . ?
C27 C26 H26 107.3 . . ?
C26 C27 H27A 109.5 . . ?
C26 C27 H27B 109.5 . . ?
H27A C27 H27B 109.5 . . ?
C26 C27 H27C 109.5 . . ?
H27A C27 H27C 109.5 . . ?
H27B C27 H27C 109.5 . . ?
C26 C28 H28A 109.5 . . ?
C26 C28 H28B 109.5 . . ?
H28A C28 H28B 109.5 . . ?
C26 C28 H28C 109.5 . . ?
H28A C28 H28C 109.5 . . ?
H28B C28 H28C 109.5 . . ?
C25 C29 C30 113.5(4) . . ?
C25 C29 C31 109.6(4) . . ?
C30 C29 C31 110.0(4) . . ?
C25 C29 H29 107.9 . . ?
C30 C29 H29 107.9 . . ?
C31 C29 H29 107.9 . . ?
C29 C30 H30A 109.5 . . ?
C29 C30 H30B 109.5 . . ?
H30A C30 H30B 109.5 . . ?
C29 C30 H30C 109.5 . . ?
H30A C30 H30C 109.5 . . ?
H30B C30 H30C 109.5 . . ?
C29 C31 H31A 109.5 . . ?
C29 C31 H31B 109.5 . . ?
H31A C31 H31B 109.5 . . ?
C29 C31 H31C 109.5 . . ?
H31A C31 H31C 109.5 . . ?
H31B C31 H31C 109.5 . . ?
 
loop_
 _geom_torsion_atom_site_label_1
 _geom_torsion_atom_site_label_2
 _geom_torsion_atom_site_label_3
 _geom_torsion_atom_site_label_4
 _geom_torsion
 _geom_torsion_site_symmetry_1
 _geom_torsion_site_symmetry_2
 _geom_torsion_site_symmetry_3
 _geom_torsion_site_symmetry_4
 _geom_torsion_publ_flag
C7 C2 C3 C4 -3.3(6) . . . . ?
In1 C2 C3 C4 166.1(3) . . . . ?
C7 C2 C3 C8 169.6(3) . . . . ?
In1 C2 C3 C8 -21.0(5) . . . . ?
C2 C3 C4 C5 0.4(6) . . . . ?
C8 C3 C4 C5 -172.8(4) . . . . ?
C3 C4 C5 C6 2.3(7) . . . . ?
C4 C5 C6 C7 -2.0(7) . . . . ?
C5 C6 C7 C2 -0.9(6) . . . . ?
C5 C6 C7 C20 173.4(4) . . . . ?
C3 C2 C7 C6 3.6(5) . . . . ?
In1 C2 C7 C6 -165.9(3) . . . . ?
C3 C2 C7 C20 -170.6(3) . . . . ?
In1 C2 C7 C20 19.9(5) . . . . ?
C4 C3 C8 C13 -95.7(5) . . . . ?
C2 C3 C8 C13 91.2(5) . . . . ?
C4 C3 C8 C9 82.6(5) . . . . ?
C2 C3 C8 C9 -90.4(5) . . . . ?
C13 C8 C9 C10 -0.3(7) . . . . ?
C3 C8 C9 C10 -178.7(4) . . . . ?
C13 C8 C9 C14 -179.2(4) . . . . ?
C3 C8 C9 C14 2.4(6) . . . . ?
C8 C9 C10 C11 1.4(8) . . . . ?
C14 C9 C10 C11 -179.6(5) . . . . ?
C9 C10 C11 C12 -1.0(9) . . . . ?
C10 C11 C12 C13 -0.5(8) . . . . ?
C11 C12 C13 C8 1.6(7) . . . . ?
C11 C12 C13 C17 179.6(5) . . . . ?
C9 C8 C13 C12 -1.2(6) . . . . ?
C3 C8 C13 C12 177.1(4) . . . . ?
C9 C8 C13 C17 -179.2(4) . . . . ?
C3 C8 C13 C17 -0.9(6) . . . . ?
C10 C9 C14 C16 54.2(8) . . . . ?
C8 C9 C14 C16 -126.9(6) . . . . ?
C10 C9 C14 C15 -71.6(6) . . . . ?
C8 C9 C14 C15 107.3(6) . . . . ?
C12 C13 C17 C18 39.6(6) . . . . ?
C8 C13 C17 C18 -142.4(4) . . . . ?
C12 C13 C17 C19 -83.3(5) . . . . ?
C8 C13 C17 C19 94.7(5) . . . . ?
C6 C7 C20 C21 -85.1(5) . . . . ?
C2 C7 C20 C21 89.1(5) . . . . ?
C6 C7 C20 C25 91.9(5) . . . . ?
C2 C7 C20 C25 -93.9(5) . . . . ?
C25 C20 C21 C22 -0.8(7) . . . . ?
C7 C20 C21 C22 176.1(4) . . . . ?
C25 C20 C21 C26 179.4(4) . . . . ?
C7 C20 C21 C26 -3.7(6) . . . . ?
C20 C21 C22 C23 2.4(8) . . . . ?
C26 C21 C22 C23 -177.8(5) . . . . ?
C21 C22 C23 C24 -2.3(9) . . . . ?
C22 C23 C24 C25 0.5(8) . . . . ?
C23 C24 C25 C20 1.1(7) . . . . ?
C23 C24 C25 C29 -174.9(5) . . . . ?
C21 C20 C25 C24 -0.9(7) . . . . ?
C7 C20 C25 C24 -177.8(4) . . . . ?
C21 C20 C25 C29 175.1(4) . . . . ?
C7 C20 C25 C29 -1.8(6) . . . . ?
C22 C21 C26 C28 -89.4(6) . . . . ?
C20 C21 C26 C28 90.4(5) . . . . ?
C22 C21 C26 C27 34.7(7) . . . . ?
C20 C21 C26 C27 -145.5(5) . . . . ?
C24 C25 C29 C30 -37.6(6) . . . . ?
C20 C25 C29 C30 146.4(5) . . . . ?
C24 C25 C29 C31 85.8(5) . . . . ?
C20 C25 C29 C31 -90.2(5) . . . . ?
 
_refine_diff_density_max    1.085
_refine_diff_density_min   -2.219
_refine_diff_density_rms    0.362

_shelx_res_file
;
TITL mo_25190_0m_a.res in P2(1)/n
    shelx.res
    created by SHELXL-2019/3 at 09:22:00 on 20-Jun-2025
CELL  0.71073  10.7389  19.8380  14.1538   90.000  103.572   90.000
ZERR     2.00   0.0004   0.0009   0.0007    0.000    0.001    0.000
LATT   1
SYMM  1/2 - X, 1/2 + Y, 1/2 - Z
SFAC  C    H    I    IN
UNIT  124 160 4 4
MERG   2
MORE -1
FMAP   2
PLAN   12
SIZE     0.079   0.259   0.260
ACTA
BOND   $H
CONF
LIST   6
L.S.  24
TEMP  -120.15
WGHT    0.070600    4.009800
FVAR       0.25747
IN1   4    0.437939    0.578301    0.407354    11.00000    0.02604    0.02575 =
         0.02551    0.00494    0.01017    0.00243
I1    3    0.548438    0.566257    0.611417    11.00000    0.05177    0.02739 =
         0.02661    0.00303    0.01045   -0.00090
C1    1    0.233669    0.591752    0.399806    11.00000    0.02613    0.04360 =
         0.04291    0.01155    0.01274    0.00593
AFIX  33
H1A   2    0.205933    0.558660    0.442031    11.00000   -1.50000
H1B   2    0.218691    0.637362    0.421333    11.00000   -1.50000
H1C   2    0.184865    0.585260    0.332673    11.00000   -1.50000
AFIX   0
C2    1    0.548173    0.638257    0.328174    11.00000    0.01783    0.02044 =
         0.02179    0.00246    0.00497    0.00183
C3    1    0.557437    0.619266    0.234604    11.00000    0.01883    0.02713 =
         0.02062   -0.00055    0.00367   -0.00165
C4    1    0.604114    0.664666    0.176011    11.00000    0.02889    0.03388 =
         0.02351    0.00125    0.00725   -0.00559
AFIX  43
H4    2    0.609555    0.651409    0.112609    11.00000   -1.20000
AFIX   0
C5    1    0.642666    0.728862    0.209040    11.00000    0.02929    0.02983 =
         0.03444    0.00885    0.00892   -0.00600
AFIX  43
H5    2    0.671346    0.760005    0.167753    11.00000   -1.20000
AFIX   0
C6    1    0.639024    0.747143    0.302419    11.00000    0.02796    0.02145 =
         0.03187    0.00026    0.00424   -0.00348
AFIX  43
H6    2    0.668038    0.790614    0.325881    11.00000   -1.20000
AFIX   0
C7    1    0.593107    0.702477    0.363206    11.00000    0.01873    0.02122 =
         0.02516   -0.00116    0.00181    0.00556
C8    1    0.532524    0.548252    0.198504    11.00000    0.02453    0.02713 =
         0.02287   -0.00322    0.01155   -0.00288
C9    1    0.637314    0.503470    0.214194    11.00000    0.02401    0.03256 =
         0.02963   -0.00697    0.01033   -0.00103
C10   1    0.615891    0.437848    0.179201    11.00000    0.03568    0.03397 =
         0.04824   -0.01099    0.01734    0.00546
AFIX  43
H10   2    0.685107    0.406766    0.190483    11.00000   -1.20000
AFIX   0
C11   1    0.496357    0.417046    0.128535    11.00000    0.04038    0.03511 =
         0.04971   -0.01986    0.01869   -0.00673
AFIX  43
H11   2    0.484209    0.372251    0.104400    11.00000   -1.20000
AFIX   0
C12   1    0.394488    0.461174    0.112872    11.00000    0.02844    0.03787 =
         0.03921   -0.01241    0.00690   -0.00654
AFIX  43
H12   2    0.312571    0.446573    0.077405    11.00000   -1.20000
AFIX   0
C13   1    0.409938    0.526820    0.148279    11.00000    0.02799    0.02850 =
         0.02368   -0.00503    0.01030   -0.00609
C14   1    0.771697    0.524931    0.269720    11.00000    0.02249    0.04015 =
         0.03809   -0.01109    0.00767   -0.00031
AFIX  13
H14   2    0.769366    0.574820    0.279275    11.00000   -1.20000
AFIX   0
C15   1    0.807939    0.493049    0.370272    11.00000    0.04082    0.05979 =
         0.06144    0.00553   -0.00559    0.00400
AFIX  33
H15A  2    0.741253    0.502743    0.405201    11.00000   -1.50000
H15B  2    0.816155    0.444161    0.363852    11.00000   -1.50000
H15C  2    0.889743    0.511716    0.406502    11.00000   -1.50000
AFIX   0
C16   1    0.871693    0.511253    0.213491    11.00000    0.03641    0.16239 =
         0.07855   -0.06032    0.02806   -0.03622
AFIX  33
H16A  2    0.845940    0.532309    0.149220    11.00000   -1.50000
H16B  2    0.953948    0.530046    0.248628    11.00000   -1.50000
H16C  2    0.880359    0.462490    0.205978    11.00000   -1.50000
AFIX   0
C17   1    0.296924    0.575235    0.130016    11.00000    0.02245    0.02981 =
         0.02668   -0.00180    0.00591   -0.00262
AFIX  13
H17   2    0.316755    0.611895    0.179782    11.00000   -1.20000
AFIX   0
C18   1    0.171992    0.541325    0.138531    11.00000    0.02406    0.04327 =
         0.06412    0.00750    0.01405   -0.00128
AFIX  33
H18A  2    0.102624    0.574611    0.126150    11.00000   -1.50000
H18B  2    0.151118    0.504820    0.090779    11.00000   -1.50000
H18C  2    0.182248    0.522834    0.204116    11.00000   -1.50000
AFIX   0
C19   1    0.279078    0.607603    0.029242    11.00000    0.04593    0.05124 =
         0.02834    0.00270    0.00663   -0.00092
AFIX  33
H19A  2    0.206146    0.638680    0.018117    11.00000   -1.50000
H19B  2    0.356796    0.632455    0.025900    11.00000   -1.50000
H19C  2    0.262895    0.572343   -0.020642    11.00000   -1.50000
AFIX   0
C20   1    0.604865    0.722224    0.466995    11.00000    0.02723    0.01998 =
         0.02219   -0.00028    0.00201    0.00314
C21   1    0.720941    0.708247    0.534578    11.00000    0.03649    0.02338 =
         0.03136   -0.00064   -0.00095    0.00145
C22   1    0.735448    0.730077    0.629725    11.00000    0.05040    0.03359 =
         0.03107   -0.00349   -0.00520    0.00487
AFIX  43
H22   2    0.814297    0.722631    0.675611    11.00000   -1.20000
AFIX   0
C23   1    0.636718    0.762469    0.658487    11.00000    0.06489    0.04006 =
         0.02356   -0.00468    0.00682    0.00107
AFIX  43
H23   2    0.647317    0.775560    0.724462    11.00000   -1.20000
AFIX   0
C24   1    0.522382    0.776116    0.592312    11.00000    0.04972    0.03361 =
         0.03116   -0.00704    0.01390   -0.00130
AFIX  43
H24   2    0.455720    0.798766    0.613304    11.00000   -1.20000
AFIX   0
C25   1    0.504079    0.757024    0.495451    11.00000    0.03564    0.02067 =
         0.02714    0.00048    0.00739    0.00079
C26   1    0.828819    0.670196    0.504246    11.00000    0.03046    0.03655 =
         0.04238   -0.01345   -0.01120    0.00782
AFIX  13
H26   2    0.788577    0.640666    0.448114    11.00000   -1.20000
AFIX   0
C27   1    0.904788    0.624199    0.585092    11.00000    0.04127    0.04346 =
         0.07731   -0.00286   -0.01126    0.01435
AFIX  33
H27A  2    0.972544    0.601091    0.561832    11.00000   -1.50000
H27B  2    0.943222    0.651469    0.642231    11.00000   -1.50000
H27C  2    0.846964    0.590753    0.602684    11.00000   -1.50000
AFIX   0
C28   1    0.921744    0.717574    0.469692    11.00000    0.03208    0.07078 =
         0.05037   -0.00832    0.00485    0.00780
AFIX  33
H28A  2    0.989111    0.691007    0.451046    11.00000   -1.50000
H28B  2    0.875069    0.743504    0.413547    11.00000   -1.50000
H28C  2    0.960490    0.748514    0.522382    11.00000   -1.50000
AFIX   0
C29   1    0.382967    0.776954    0.420766    11.00000    0.02895    0.03473 =
         0.03202   -0.00299    0.00747    0.00432
AFIX  13
H29   2    0.371044    0.744339    0.365495    11.00000   -1.20000
AFIX   0
C30   1    0.262658    0.775019    0.460253    11.00000    0.03774    0.05018 =
         0.06505   -0.00880    0.02230    0.00693
AFIX  33
H30A  2    0.188451    0.788294    0.408930    11.00000   -1.50000
H30B  2    0.249843    0.729219    0.482137    11.00000   -1.50000
H30C  2    0.272308    0.806298    0.515087    11.00000   -1.50000
AFIX   0
C31   1    0.400044    0.847545    0.380888    11.00000    0.04402    0.03819 =
         0.04767    0.01110    0.00947    0.01360
AFIX  33
H31A  2    0.322038    0.860276    0.332857    11.00000   -1.50000
H31B  2    0.416244    0.880186    0.434353    11.00000   -1.50000
H31C  2    0.472741    0.847189    0.350025    11.00000   -1.50000
AFIX   0
HKLF    4


REM  mo_25190_0m_a.res in P2(1)/n
REM wR2 = 0.1420, GooF = S = 1.246, Restrained GooF = 1.246 for all data
REM R1 = 0.0369 for 6010 Fo > 4sig(Fo) and 0.0547 for all 7282 data
REM 298 parameters refined using 0 restraints

END

WGHT      0.0706      4.0098

REM Highest difference peak  1.085,  deepest hole -2.219,  1-sigma level  0.362
Q1    1   0.9667  0.7242  0.5412  11.00000  0.05    1.08
Q2    1   0.9989  0.7167  0.4986  11.00000  0.05    1.04
Q3    1   0.2955  0.4958  0.0223  11.00000  0.05    1.02
Q4    1   0.1567  0.7970  0.3422  11.00000  0.05    1.02
Q5    1   0.5528  0.4254  0.1237  11.00000  0.05    1.00
Q6    1   0.5726  0.4111  0.0597  11.00000  0.05    0.98
Q7    1   0.3764  0.7056  0.1056  11.00000  0.05    0.96
Q8    1   0.3420  0.5323 -0.0057  11.00000  0.05    0.94
Q9    1   1.0507  0.7315  0.4431  11.00000  0.05    0.93
Q10   1   0.8275  0.5041  0.1572  11.00000  0.05    0.92
Q11   1   0.5443  0.5966  0.1168  11.00000  0.05    0.92
Q12   1   0.5707  0.5669  0.1024  11.00000  0.05    0.91
;
_shelx_res_checksum   83586

_shelx_hkl_file
;
   1   0   0   -1.30    0.50
   1   0   0    0.30    0.30
   1   0   0   -0.40    0.60
   2   0   0 3652.23  123.39
  -2   0   0 3495.55  123.19
  -2   0   0 3587.84  166.88
   2   0   0 3703.43  172.38
  -3   0   0   -1.90    2.00
  -3   0   0   -0.40    1.50
  -3   0   0    2.00    3.70
   3   0   0    3.10    3.40
   3   0   0   -2.40    1.80
   3   0   0   -0.40    1.40
  -3   0   0   -2.60    2.20
  -3   0   0   -0.90    0.60
  -3   0   0    1.10    0.90
   4   0   0    3.60    2.10
  -4   0   0   37.90    9.60
  -4   0   0    6.80    1.90
  -4   0   0    4.30    3.80
   4   0   0   -0.20    2.00
  -4   0   0    5.90    1.50
  -4   0   0    0.90    1.90
   4   0   0   -0.10    3.00
  -4   0   0    2.70    2.80
   5   0   0    0.40    2.30
  -5   0   0    3.90    5.40
   5   0   0    1.70    1.90
  -5   0   0   -2.30    2.90
   5   0   0   -0.90    3.80
  -5   0   0   -0.40    1.30
  -5   0   0   -0.20    1.60
  -5   0   0   -2.80    1.60
  -5   0   0    3.70    3.10
  -6   0   0 1281.57   48.90
   6   0   0 1334.07   59.29
  -6   0   0 1276.57   46.70
  -6   0   0 1248.48   52.49
   6   0   0 1295.47   46.90
   6   0   0 1268.57   48.00
  -6   0   0 1229.08   66.69
  -6   0   0 1227.08   56.59
  -6   0   0 1301.27   50.09
  -7   0   0    0.00    3.00
  -7   0   0   -8.70    2.70
  -7   0   0   -1.70    2.60
  -7   0   0    4.20    7.90
  -7   0   0    0.40    4.00
   7   0   0   10.80    7.60
   7   0   0   -1.80    2.40
   7   0   0   -1.90    1.70
  -8   0   0  637.94   39.90
  -8   0   0  694.93   52.29
  -8   0   0  711.33   34.90
   8   0   0  681.93   26.90
  -8   0   0  719.33   31.60
  -8   0   0  703.93   33.10
   8   0   0  753.22   26.80
  -9   0   0   -3.30    4.20
  -9   0   0   -7.80    4.70
  -9   0   0  -12.10    4.10
  -9   0   0    0.60    4.70
  -9   0   0    1.50    3.80
  -9   0   0    1.90    4.40
 -10   0   0  350.56   24.10
 -10   0   0  366.86   21.20
 -10   0   0  366.16   30.80
 -10   0   0  439.56   54.89
 -10   0   0  331.07   18.40
 -11   0   0   -5.40    3.70
 -11   0   0   -3.20    5.50
 -11   0   0    4.40    7.90
 -11   0   0    3.00    3.10
 -11   0   0    0.30    2.80
 -11   0   0  -11.20    5.10
 -12   0   0   49.20   19.50
 -12   0   0   37.40   10.50
 -12   0   0   64.19   23.80
 -12   0   0   39.30   11.60
 -12   0   0   40.30   15.80
 -13   0   0   -3.00   10.20
 -13   0   0    0.20    5.30
 -13   0   0    3.00    7.60
 -13   0   0   -0.70   12.30
 -13   0   0   -5.00    5.70
   1   1   0 9999.00  398.76
  -2  -1   0   86.49    7.50
  -2  -1   0   91.39   12.20
  -2  -1   0   84.19    5.00
  -2  -1   0   81.39    8.40
  -2  -1   0   67.79    5.50
  -2  -1   0   87.99    6.10
  -2   1   0   72.19    6.60
   2   1   0   79.49    4.70
  -2   1   0   93.49   10.50
   2   1   0   83.39    9.60
   2   1   0   75.59    4.20
   2   1   0   94.19    8.00
  -3  -1   0 2831.12  185.68
  -3  -1   0 3061.29  112.19
   3  -1   0 3001.20  142.69
   3  -1   0 3130.99  104.59
  -3   1   0 3070.69  104.59
  -3   1   0 3239.48  137.19
   3   1   0 2822.32  192.38
   3   1   0 3118.19  112.09
  -4  -1   0    3.00    3.60
  -4  -1   0   -0.90    1.90
  -4  -1   0    0.90    2.00
  -4  -1   0   -0.20    3.10
  -4  -1   0    1.00    5.00
   4  -1   0    2.00    1.30
  -4  -1   0    2.60    1.80
   4  -1   0    1.50    1.10
   4   1   0    4.30    3.90
  -4   1   0    2.70    2.20
  -4   1   0    2.50    3.00
  -4   1   0   -0.40    1.20
  -4   1   0    5.50    4.60
   4   1   0    0.80    1.90
   4   1   0   -1.00    2.30
  -5  -1   0  273.97   15.50
   5  -1   0  268.07   11.20
  -5  -1   0  261.37   18.10
  -5  -1   0  266.37   19.00
   5  -1   0  295.67   10.90
  -5  -1   0  287.87   25.20
  -5   1   0  236.58   18.10
  -5   1   0  276.57   12.80
   5   1   0  284.47   20.50
   5   1   0  257.87   15.80
  -6  -1   0   -2.30    5.60
  -6  -1   0    1.00    2.90
  -6  -1   0   -5.70    3.60
  -6  -1   0    4.30    9.30
  -6  -1   0   -2.60    2.30
   6   1   0   -1.30    3.00
   6   1   0   -3.30    4.30
  -6   1   0   -0.40    2.60
   6   1   0   -1.20    2.30
  -6   1   0    1.30    1.50
  -6   1   0   -0.50    1.20
  -6   1   0   -3.30    3.60
  -6   1   0   -1.70    5.40
  -6   1   0    1.40    2.10
  -7  -1   0  983.10   60.89
  -7  -1   0  933.61   41.90
  -7  -1   0  903.01   48.20
  -7  -1   0  981.30   46.30
  -7  -1   0  988.10   41.40
  -7  -1   0 1028.80   40.70
  -7   1   0  847.52   56.39
  -7   1   0 1003.60   48.80
   7   1   0  966.10   40.70
   7   1   0  968.00   39.00
  -7   1   0  988.70   37.40
  -7   1   0  992.10   40.10
   7   1   0  883.11   49.40
  -7   1   0  993.20   37.50
  -8  -1   0   80.09   13.60
  -8  -1   0   88.39   12.90
  -8  -1   0   68.29   19.60
  -8  -1   0   55.19   13.20
  -8  -1   0   72.39   10.20
  -8  -1   0   72.89   10.50
   8   1   0   74.99    8.80
  -8   1   0   86.09    9.90
   8   1   0   52.09   14.20
  -8   1   0   94.39   16.10
  -8   1   0   85.59    8.50
  -8   1   0   72.19    9.20
  -8   1   0   82.49    8.70
  -8   1   0  100.59   22.60
  -9  -1   0  681.53   32.60
  -9  -1   0  733.33   37.00
  -9  -1   0  654.43   36.70
  -9  -1   0  626.84   36.20
  -9  -1   0  714.43   43.70
  -9  -1   0  791.12   59.39
   9   1   0  663.93   28.50
  -9   1   0  638.44   27.30
  -9   1   0  690.03   41.80
  -9   1   0  651.43   30.40
   9   1   0  687.03   28.00
  -9   1   0  673.93   32.10
  -9   1   0  835.82   58.39
 -10  -1   0   78.69   18.00
 -10  -1   0   81.39   13.00
 -10  -1   0   73.09   22.70
 -10  -1   0   88.99   14.30
 -10  -1   0   73.49   10.90
 -10  -1   0  106.59   16.70
 -10   1   0  135.99   30.70
 -10   1   0   90.69   13.10
 -10   1   0   73.09   10.70
 -10   1   0   79.09   16.60
 -11  -1   0  183.18   27.10
 -11  -1   0  177.88   13.60
 -11  -1   0  176.98   16.20
 -11  -1   0  186.38   37.80
 -11  -1   0  209.28   25.30
 -11  -1   0  201.58   17.90
 -11   1   0  196.88   37.30
 -11   1   0  200.48   22.30
 -11   1   0  196.28   17.40
 -11   1   0  151.68   24.80
 -11   1   0  147.99   32.60
 -12  -1   0    5.20    8.40
 -12  -1   0   -1.40    9.50
 -12  -1   0    9.30    4.50
 -12  -1   0    6.00    8.20
 -12  -1   0    3.40    5.70
 -12   1   0    7.30    7.30
 -12   1   0    6.50   12.20
 -12   1   0    8.80    6.80
 -12   1   0   -0.20    7.00
 -12   1   0   21.80   17.20
 -13  -1   0   16.10   16.90
 -13  -1   0   -6.10    6.10
 -13  -1   0   14.90   10.90
 -13  -1   0   18.80   15.90
 -13  -1   0    8.30    7.90
 -13   1   0    3.90    7.80
 -13   1   0   -2.20   11.60
 -13   1   0    2.20    6.90
 -13   1   0   -3.20   11.50
 -13   1   0    6.30    6.50
   0  -2   0    0.60    0.90
   0  -2   0   -0.30    1.00
   0  -2   0    0.20    1.30
   0   2   0    0.20    0.60
   0   2   0    2.80    1.00
  -1  -2   0   53.69    4.80
   1  -2   0   48.40    6.50
  -1  -2   0   47.20    5.80
   1  -2   0   45.00    3.40
  -1  -2   0   57.49    4.60
  -1  -2   0   40.30    4.90
  -1  -2   0   49.10    6.70
  -1   2   0   47.40    3.50
   1   2   0   69.09    7.00
  -1   2   0   44.00    3.80
   1   2   0   46.80    5.50
  -1   2   0   44.70    3.40
  -1   2   0   51.69    3.30
   1   2   0   50.39    4.30
  -1   2   0   49.10    6.90
   1   2   0   52.09    5.70
  -1   2   0   45.40    3.00
   1   2   0   58.09    6.90
  -2  -2   0 1199.48   47.90
  -2   2   0 1185.88   46.30
  -3  -2   0  628.84   31.20
  -3  -2   0  669.93   31.00
  -3  -2   0  670.53   31.80
  -3  -2   0  698.53   36.90
  -3  -2   0  706.93   29.20
  -3   2   0  677.03   29.60
   3   2   0  684.43   31.50
   3   2   0  666.63   26.50
   3   2   0  687.43   25.40
  -3   2   0  656.23   32.50
   3   2   0  659.03   30.70
  -3   2   0  686.43   34.50
  -4  -2   0  145.49   15.10
  -4  -2   0  106.29   16.60
  -4  -2   0  110.99   13.20
  -4  -2   0  137.29   10.20
  -4  -2   0  108.99    9.30
   4   2   0  112.59    5.70
   4   2   0  118.49    6.10
   4   2   0  108.79   14.00
  -4   2   0  107.79    5.30
  -4   2   0  101.79   11.90
   4   2   0  103.59    8.80
   4   2   0  108.79   12.40
  -4   2   0  114.49   15.30
  -4   2   0  114.19    5.10
  -5  -2   0   13.40    3.90
  -5  -2   0   11.70    4.40
  -5  -2   0   18.90    6.70
  -5  -2   0   18.10    5.20
  -5  -2   0    7.30    7.30
  -5  -2   0   15.40    6.40
  -5   2   0   18.30    2.80
  -5   2   0   14.90    8.10
   5   2   0   17.70    5.80
   5   2   0   18.20    4.90
  -5   2   0   14.20    2.20
   5   2   0    9.40    5.70
  -5   2   0   11.80    5.50
  -6  -2   0  166.78   11.90
  -6  -2   0  144.39   12.20
  -6  -2   0  133.99   17.20
  -6  -2   0  151.68   15.80
  -6  -2   0  143.99   24.50
  -6  -2   0  162.58   19.20
   6   2   0  150.08   13.20
  -6   2   0  150.78    8.10
  -6   2   0  158.78   23.40
  -6   2   0  154.28    7.40
   6   2   0  144.89   15.80
   6   2   0  182.88   21.40
  -7  -2   0    7.80    4.90
  -7  -2   0   10.70    6.70
  -7  -2   0   21.90   10.90
  -7  -2   0   10.10    6.80
  -7  -2   0    8.60    4.60
  -7  -2   0   21.90    7.10
  -7   2   0   18.60   11.00
  -7   2   0   13.30    2.20
   7   2   0   13.70    5.00
   7   2   0    8.90    7.40
  -7   2   0    9.30    6.50
   7   2   0   14.70    5.50
  -7   2   0   13.10    2.80
  -7   2   0   15.50    2.50
  -7   2   0   16.30    2.70
  -8  -2   0  652.93   33.00
  -8  -2   0  651.53   40.20
  -8  -2   0  618.84   34.90
  -8  -2   0  646.54   34.80
  -8  -2   0  641.64   38.10
  -8  -2   0  633.44   50.89
  -8   2   0  659.83   27.00
   8   2   0  686.63   31.10
   8   2   0  764.42   44.50
  -8   2   0  661.73   49.20
  -8   2   0  699.43   50.29
  -8   2   0  612.74   37.80
   8   2   0  673.53   32.70
  -9  -2   0  112.69   14.70
  -9  -2   0  100.69   15.90
  -9  -2   0   89.39   13.40
  -9  -2   0   80.59   24.10
  -9  -2   0   87.59   16.30
  -9  -2   0  125.19   21.10
   9   2   0   98.79   19.50
  -9   2   0  140.89   29.30
  -9   2   0   96.09    8.50
   9   2   0  122.09   13.70
   9   2   0  105.29   12.00
  -9   2   0   98.89   10.60
  -9   2   0   83.19   22.20
  -9   2   0   69.99   15.80
 -10  -2   0  162.48   14.90
 -10  -2   0  176.38   22.80
 -10  -2   0  197.58   23.90
 -10  -2   0  190.78   26.40
 -10  -2   0  194.58   17.30
 -10   2   0  165.98   12.80
  10   2   0  176.38   12.50
  10   2   0  168.18   11.70
 -10   2   0  228.18   38.50
 -10   2   0  240.88   38.00
 -10   2   0  175.98   14.00
 -10   2   0  186.18   25.00
 -11  -2   0   86.79   16.90
 -11  -2   0   84.69   15.20
 -11  -2   0   71.49   11.80
 -11  -2   0   97.79   15.90
 -11  -2   0   76.09   17.90
 -11  -2   0   89.29   26.70
 -11   2   0   29.80   18.00
 -11   2   0   89.39   11.90
 -11   2   0   81.99   24.40
 -11   2   0  103.09   14.10
 -11   2   0   76.89   16.80
 -12  -2   0   25.30   12.40
 -12  -2   0   12.20   15.80
 -12  -2   0   19.50    8.60
 -12  -2   0   49.90   20.10
 -12  -2   0   41.40   11.00
 -12  -2   0   24.30    7.50
 -12   2   0   30.10   10.40
 -12   2   0   32.40    8.20
 -12   2   0   39.50   20.70
 -12   2   0   62.59   12.10
 -12   2   0   31.30   19.00
 -13  -2   0   -1.20   12.60
 -13  -2   0   25.40   13.60
 -13  -2   0   38.20   15.30
 -13  -2   0   26.40    6.80
 -13  -2   0   56.59   14.50
 -13   2   0   15.20   18.10
 -13   2   0   32.60    9.40
 -13   2   0   65.89   24.20
 -13   2   0   55.49   15.90
 -13   2   0   37.30   11.60
   0  -3   0    0.80    2.50
   0  -3   0    0.60    2.60
   0  -3   0    0.70    1.60
   0  -3   0    1.30    1.60
   0  -3   0    0.50    1.80
   0  -3   0   -1.80    3.00
   0   3   0    2.00    3.20
   0   3   0    2.10    2.20
   0   3   0   -1.00    2.20
   0   3   0   -0.70    1.80
   0   3   0    2.00    2.50
   0   3   0    0.10    1.30
  -1  -3   0  644.34   32.80
   1  -3   0  640.64   25.40
  -1  -3   0  627.84   28.50
  -1  -3   0  647.04   26.80
  -1  -3   0  711.03   28.10
  -1  -3   0  689.93   27.50
  -1  -3   0  614.84   29.60
   1  -3   0  624.04   30.40
   1   3   0  669.23   28.60
  -1   3   0  679.13   26.20
   1   3   0  638.84   27.40
  -1   3   0  663.93   27.10
  -1   3   0  691.23   31.50
  -1   3   0  630.54   25.40
   1   3   0  630.64   29.60
  -2  -3   0  716.13   33.70
   2  -3   0  708.23   27.40
   2  -3   0  699.13   26.10
   2  -3   0  689.33   37.20
  -2  -3   0  703.73   30.90
  -2  -3   0  677.83   31.10
  -2  -3   0  711.33   30.40
  -2   3   0  698.93   27.10
   2   3   0  699.83   30.20
   2   3   0  709.23   32.90
  -2   3   0  710.73   34.60
   2   3   0  718.13   30.70
  -2   3   0  679.53   26.20
   2   3   0  730.73   31.20
  -2   3   0  732.83   29.20
  -3  -3   0  249.48   18.00
  -3  -3   0  234.88   14.80
  -3  -3   0  262.27   16.10
  -3  -3   0  225.48   19.40
  -3  -3   0  231.78   15.90
  -3  -3   0  264.97   14.40
  -3   3   0  243.48   10.10
  -3   3   0  242.18   16.30
  -3   3   0  214.08   18.40
   3   3   0  232.98   16.60
   3   3   0  282.77   17.20
  -3   3   0  247.58   10.30
   3   3   0  265.67   14.60
   3   3   0  251.97   12.80
  -4  -3   0   25.00    6.30
  -4  -3   0   27.40    5.50
  -4  -3   0   27.20    6.10
  -4  -3   0   13.90    5.70
   4   3   0   23.10    6.90
   4   3   0   26.10    4.90
  -4   3   0   15.30    6.00
   4   3   0   11.50    5.50
  -4   3   0   46.30   11.00
  -4   3   0   17.80    5.20
  -5  -3   0   57.99    8.40
  -5  -3   0   46.40    8.40
  -5  -3   0   66.69   11.40
  -5  -3   0   42.80    8.80
  -5  -3   0   29.00    8.50
  -5  -3   0   50.79   14.30
  -5   3   0   48.60    9.10
   5   3   0   49.70   10.60
   5   3   0   55.69    4.70
  -5   3   0   57.09   13.60
   5   3   0   47.20    3.90
   5   3   0   47.50    7.90
  -5   3   0   26.80    8.90
   5   3   0   38.10    8.90
  -6  -3   0   91.29   13.00
  -6  -3   0  100.19   15.90
  -6  -3   0   87.09   10.90
  -6  -3   0   60.89   15.90
  -6  -3   0   73.49   13.50
  -6  -3   0   74.99   11.10
  -6   3   0  127.09   21.40
  -6   3   0   89.99   17.50
   6   3   0   83.69   12.90
   6   3   0   49.70   11.50
  -6   3   0   86.39   13.30
   6   3   0   79.19   10.70
  -7  -3   0    3.40    3.90
  -7  -3   0    3.10    4.10
  -7  -3   0   -5.00    3.90
  -7  -3   0   -0.10    7.30
  -7  -3   0   -2.60    3.50
  -7  -3   0    0.70    5.10
  -7   3   0   12.80   10.20
   7   3   0    5.50    4.20
   7   3   0    5.90    5.30
  -7   3   0   10.10    8.10
  -7   3   0    5.50    5.40
   7   3   0    1.90    5.80
  -8  -3   0  169.28   22.70
  -8  -3   0  219.38   35.00
  -8  -3   0  225.58   27.20
  -8  -3   0  174.88   19.20
  -8  -3   0  206.48   22.50
  -8  -3   0  193.08   16.30
  -8   3   0  194.48    8.80
   8   3   0  159.68   18.40
  -8   3   0  235.68   25.20
   8   3   0  198.38   26.10
   8   3   0  172.58   14.90
  -8   3   0  220.68   32.80
  -8   3   0  184.78   29.30
  -9  -3   0   46.90   13.90
  -9  -3   0   30.80    8.50
  -9  -3   0   17.00    9.50
  -9  -3   0   31.70   10.30
  -9  -3   0   13.10    7.10
  -9  -3   0    6.60   12.90
  -9   3   0   29.10    4.70
  -9   3   0   46.60   16.70
   9   3   0   17.60    6.50
  -9   3   0    7.20   10.10
   9   3   0   26.30    8.10
  -9   3   0   32.70   11.10
  -9   3   0   28.90    7.30
   9   3   0   22.20   12.10
 -10  -3   0   82.79   17.30
 -10  -3   0  101.69   15.90
 -10  -3   0  104.19   27.50
 -10  -3   0   93.09   17.20
 -10  -3   0   90.09   20.40
  10   3   0   69.79   11.10
 -10   3   0  118.89   28.90
 -10   3   0   86.49    9.40
  10   3   0   90.59   20.40
  10   3   0   69.79   10.20
 -10   3   0   64.09   14.50
 -10   3   0   82.39    9.90
 -10   3   0  124.89   27.30
 -11  -3   0   -4.70    4.30
 -11  -3   0    8.10    7.90
 -11  -3   0    4.00    6.50
 -11  -3   0   -8.60    5.20
 -11  -3   0   16.70   15.40
 -11   3   0   -4.40    5.40
 -11   3   0    5.70    4.80
 -11   3   0   -4.00    8.70
 -11   3   0   -0.80    3.40
 -12  -3   0   89.79   17.30
 -12  -3   0   53.89   15.70
 -12  -3   0  115.59   30.50
 -12  -3   0   40.20   10.10
 -12  -3   0   72.39   15.60
 -12  -3   0   53.09   16.00
 -12   3   0   37.10   22.00
 -12   3   0   55.19   20.50
 -12   3   0   65.59   10.90
 -12   3   0   75.59   16.90
 -12   3   0   67.89   12.00
 -13  -3   0   -1.80   12.10
 -13  -3   0   -0.50    4.80
 -13  -3   0   13.00   10.30
 -13  -3   0   10.60   11.10
 -13  -3   0    0.10    5.00
 -13  -3   0   -5.20    5.00
 -13   3   0   -1.50   12.70
 -13   3   0   -4.30    5.20
 -13   3   0   -0.50    4.90
 -13   3   0    3.40   11.50
 -13   3   0    2.00    4.40
   0  -4   0  416.16   19.90
   0  -4   0  434.96   19.70
   0  -4   0  395.16   22.60
   0  -4   0  419.86   23.00
   0   4   0  464.15   26.20
   0   4   0  447.96   20.90
   0   4   0  458.85   23.20
   0   4   0  430.46   19.80
   0   4   0  428.06   26.30
   0   4   0  470.75   22.40
  -1  -4   0 2065.09   79.79
  -2  -4   0  576.74   27.40
  -2  -4   0  564.44   30.70
  -2  -4   0  536.85   28.20
   2  -4   0  582.84   23.50
  -2  -4   0  540.95   26.10
  -2  -4   0  565.24   27.20
   2  -4   0  580.64   31.10
   2  -4   0  583.94   25.60
  -2   4   0  622.94   23.20
  -2   4   0  606.24   23.90
   2   4   0  546.45   29.70
   2   4   0  555.24   27.80
   2   4   0  580.94   27.50
  -2   4   0  620.74   24.10
  -2   4   0  611.74   25.40
  -2   4   0  545.15   31.40
  -2   4   0  576.04   23.70
   2   4   0  583.34   27.80
  -3  -4   0   34.50    6.30
  -3  -4   0   50.29    8.30
  -3  -4   0   37.60    7.60
  -3  -4   0   61.89   10.00
  -3  -4   0   24.40    8.10
   3  -4   0   24.90    7.60
   3  -4   0   38.10    4.30
  -3  -4   0   39.10    9.10
  -3   4   0   47.00    5.30
  -3   4   0   40.10    4.50
   3   4   0   57.99    9.40
   3   4   0   42.70    6.00
   3   4   0   47.60    8.00
  -3   4   0   49.20    7.90
   3   4   0   40.90    9.00
   3   4   0   40.20    7.10
  -3   4   0   32.20    9.10
  -4  -4   0  226.88   15.30
  -4  -4   0  253.47   16.90
  -4  -4   0  265.07   23.70
  -4  -4   0  217.18   19.40
  -4  -4   0  188.68   16.20
   4   4   0  243.58   13.20
   4   4   0  256.57   15.50
  -4   4   0  237.78   18.10
  -4   4   0  243.88   10.20
   4   4   0  214.38   17.60
  -4   4   0  237.78   10.10
   4   4   0  251.17   18.50
  -4   4   0  255.57   27.10
  -5  -4   0   13.20    9.10
  -5  -4   0   12.20    6.30
  -5  -4   0   15.00    5.70
  -5  -4   0    9.60    5.80
  -5  -4   0    6.60    4.10
  -5  -4   0    9.10    6.80
   5   4   0   13.10    3.30
  -5   4   0    4.90    6.60
   5   4   0   20.30    7.80
   5   4   0    9.80    3.60
   5   4   0   16.10    5.10
  -5   4   0    3.00    4.70
  -5   4   0   10.50    5.20
   5   4   0   14.60    6.80
  -6  -4   0  170.48   19.40
  -6  -4   0  135.19   17.90
  -6  -4   0  184.18   23.40
  -6  -4   0  151.38   17.20
  -6  -4   0  201.78   28.90
  -6  -4   0  169.68   20.80
   6   4   0  188.28   20.40
  -6   4   0  132.19   17.00
  -6   4   0  139.29   21.00
   6   4   0  229.68   25.50
   6   4   0  145.69    8.70
  -6   4   0  142.19   23.10
   6   4   0  146.89    8.20
   6   4   0  147.19   13.50
  -7  -4   0  233.68   33.20
  -7  -4   0  280.67   20.10
  -7  -4   0  236.48   22.00
  -7  -4   0  236.18   18.40
  -7  -4   0  303.37   25.50
  -7  -4   0  259.77   21.50
  -7   4   0  255.77   34.20
   7   4   0  282.67   24.20
  -7   4   0  289.97   21.70
  -7   4   0  281.87   32.90
   7   4   0  210.08   17.20
  -8  -4   0  431.16   29.20
  -8  -4   0  398.86   25.90
  -8  -4   0  453.95   54.09
  -8  -4   0  405.46   25.90
  -8  -4   0  343.37   28.80
  -8  -4   0  329.27   29.60
   8   4   0  407.66   32.30
   8   4   0  344.17   23.20
  -8   4   0  463.35   37.70
   8   4   0  401.86   26.90
  -8   4   0  360.76   27.00
  -8   4   0  394.46   46.30
  -9  -4   0  291.07   25.00
  -9  -4   0  293.37   33.20
  -9  -4   0  303.07   45.70
  -9  -4   0  237.38   21.10
  -9  -4   0  271.07   21.70
  -9  -4   0  304.57   34.40
  -9   4   0  203.08   32.80
  -9   4   0  278.27   12.00
  -9   4   0  318.47   44.70
   9   4   0  265.47   19.80
   9   4   0  324.57   37.30
   9   4   0  267.87   21.20
  -9   4   0  259.77   12.10
  -9   4   0  304.87   25.30
 -10  -4   0   24.30   11.50
 -10  -4   0   42.90   13.80
 -10  -4   0   42.50   10.50
 -10  -4   0   50.19   14.60
 -10  -4   0   45.10   11.00
 -10  -4   0   50.19   20.60
 -10   4   0   32.00    5.20
  10   4   0   35.50    9.50
 -10   4   0   29.60   10.40
 -10   4   0   -5.20   10.10
  10   4   0   26.60    7.40
  10   4   0   60.09   17.90
 -10   4   0   34.30   16.50
 -11  -4   0   60.39   16.00
 -11  -4   0   63.19   16.40
 -11  -4   0   91.29   20.00
 -11  -4   0   84.49   15.60
 -11  -4   0   81.79   26.10
 -11  -4   0   98.89   15.50
 -11   4   0   75.69   16.20
  11   4   0   71.59   12.40
 -11   4   0  111.59   27.00
  11   4   0   98.09   12.70
 -11   4   0  120.79   31.40
 -11   4   0   93.09   10.50
 -11   4   0   95.29   10.90
 -12  -4   0    5.90    8.30
 -12  -4   0    1.70    6.80
 -12  -4   0   -2.00   11.20
 -12  -4   0   -7.70    6.50
 -12  -4   0    4.80    6.50
 -12  -4   0   -4.00    5.90
 -12   4   0   -1.50    5.70
 -12   4   0    3.00    4.00
 -12   4   0    0.50    4.00
 -12   4   0   10.90   15.60
  12   4   0   -0.80    3.70
 -12   4   0  -10.80    4.10
  12   4   0    8.20    4.60
 -13  -4   0    1.10    5.70
 -13  -4   0   13.60    8.50
 -13  -4   0    9.60   11.30
 -13  -4   0    7.70    8.90
 -13  -4   0   10.90   16.70
 -13  -4   0    3.50    8.80
 -13   4   0   -2.90   10.80
 -13   4   0    3.60    5.70
 -13   4   0   -2.00   14.10
 -13   4   0    7.30    7.90
 -13   4   0    7.80    5.80
   0  -5   0    4.70    3.30
   0  -5   0    2.10    2.80
   0  -5   0   -0.20    3.50
   0  -5   0    9.70    5.40
   0  -5   0    5.10    4.80
   0  -5   0    0.10    5.70
   0   5   0    8.10    4.80
   0   5   0    0.50    3.20
   0   5   0    1.30    3.00
   0   5   0    3.50    5.90
   0   5   0   -0.90    3.90
   0   5   0    1.40    2.80
  -1  -5   0 3581.34  263.87
  -1  -5   0 3962.20  143.19
   1  -5   0 3388.76  142.39
  -1   5   0 3952.40  254.37
   1   5   0 3581.34  141.09
   1   5   0 3101.09  260.37
  -1   5   0 3923.61  137.89
   2  -5   0  328.57   23.10
   2  -5   0  307.77   13.70
  -2  -5   0  280.37   17.60
   2  -5   0  332.07   16.00
  -2  -5   0  302.17   22.10
   2  -5   0  304.97   17.90
  -2  -5   0  320.27   19.10
  -2  -5   0  342.07   21.30
   2  -5   0  308.97   13.50
  -2  -5   0  354.16   26.40
   2   5   0  298.97   18.80
   2   5   0  300.57   21.40
  -2   5   0  330.07   17.90
  -2   5   0  314.67   13.60
  -2   5   0  305.57   16.60
  -2   5   0  332.87   15.70
   2   5   0  319.17   19.00
  -2   5   0  312.27   16.10
  -2   5   0  280.87   22.40
   2   5   0  297.57   19.70
  -3  -5   0  757.52   35.50
  -3  -5   0  723.63   35.50
   3  -5   0  751.82   31.50
   3  -5   0  780.72   29.50
  -3  -5   0  754.92   37.40
  -3  -5   0  747.93   34.30
   3  -5   0  777.82   40.10
  -3  -5   0  681.53   40.00
  -3  -5   0  727.23   39.90
   3   5   0  721.83   35.70
  -3   5   0  664.13   40.00
  -3   5   0  787.02   28.80
   3   5   0  681.83   34.70
  -3   5   0  774.02   29.50
   3   5   0  735.53   35.10
   3   5   0  739.23   38.80
   3   5   0  766.52   32.10
  -3   5   0  669.13   31.60
  -3   5   0  728.53   30.80
  -3   5   0  757.62   29.80
  -4  -5   0   28.40    7.10
  -4  -5   0   20.20    6.90
  -4  -5   0   22.20    7.40
  -4  -5   0   19.40    8.20
  -4  -5   0   14.70    7.80
   4  -5   0   15.00    3.20
   4  -5   0   21.20    3.10
  -4  -5   0   16.90    6.10
   4  -5   0    9.00    5.90
  -4   5   0   12.40    3.00
   4   5   0   29.70    8.30
   4   5   0   16.60    4.60
  -4   5   0   24.10    4.10
  -4   5   0   20.30    6.40
   4   5   0   19.00    6.20
   4   5   0   17.20    5.90
   4   5   0   20.10    7.50
  -4   5   0   30.80   10.30
  -5  -5   0   41.40   12.90
  -5  -5   0   54.69   11.50
  -5  -5   0   60.79   12.30
  -5  -5   0   44.90    9.50
  -5  -5   0   59.49   14.50
  -5   5   0   45.20    3.30
   5   5   0   30.30    8.80
  -5   5   0   39.80    3.10
   5   5   0   50.09    7.10
   5   5   0   59.19    9.20
   5   5   0   59.19   11.90
  -5   5   0   39.20    9.50
  -5   5   0   51.19    9.80
  -6  -5   0   48.10    9.60
  -6  -5   0   36.00   10.20
  -6  -5   0   12.90    9.40
  -6  -5   0   37.10   10.50
  -6  -5   0   33.30   11.70
  -6  -5   0   41.20    9.60
  -6   5   0   37.10    9.00
  -6   5   0   27.00   11.40
   6   5   0   29.30    9.30
   6   5   0   40.50    6.60
   6   5   0   35.50    5.60
   6   5   0   38.80   11.40
  -6   5   0   27.70   11.40
   6   5   0   31.70    7.80
  -7  -5   0  401.66   29.70
  -7  -5   0  452.25   32.20
  -7  -5   0  474.15   34.90
  -7  -5   0  443.16   49.50
  -7  -5   0  520.45   30.10
  -7  -5   0  447.86   28.10
   7   5   0  472.95   19.20
   7   5   0  466.15   18.70
   7   5   0  462.15   33.10
  -7   5   0  458.85   35.10
  -7   5   0  466.35   39.90
  -7   5   0  443.06   29.00
   7   5   0  459.95   30.80
   7   5   0  465.45   28.20
  -8  -5   0  250.47   31.10
  -8  -5   0  228.98   20.20
  -8  -5   0  180.28   32.80
  -8  -5   0  212.08   23.40
  -8  -5   0  195.88   26.10
  -8  -5   0  249.78   28.30
  -8   5   0  185.38   29.10
   8   5   0  204.78   27.40
  -8   5   0  225.28   20.40
   8   5   0  214.68   24.50
  -8   5   0  230.28   34.40
  -9  -5   0  476.55   31.80
  -9  -5   0  418.06   33.60
  -9  -5   0  447.46   36.90
  -9  -5   0  585.64   66.39
  -9  -5   0  451.35   30.80
  -9  -5   0  488.95   36.80
   9   5   0  500.15   38.90
   9   5   0  463.05   29.30
  -9   5   0  517.55   33.90
  -9   5   0  545.55   59.29
  -9   5   0  580.54   44.70
   9   5   0  486.55   31.70
 -10  -5   0   59.69   16.60
 -10  -5   0   73.19   17.60
 -10  -5   0   72.19   14.90
 -10  -5   0   72.59   14.70
 -10  -5   0  101.49   28.40
 -10   5   0   79.99   15.60
  10   5   0   72.09   12.30
 -10   5   0   62.99    6.60
 -10   5   0  106.99   27.30
 -10   5   0   69.29   20.00
  10   5   0   67.09   17.70
 -10   5   0   67.69    5.40
 -11  -5   0   99.29   20.40
 -11  -5   0   98.09   18.30
 -11  -5   0  118.89   23.00
 -11  -5   0  123.59   30.80
 -11  -5   0   99.39   21.60
 -11   5   0  101.59   18.50
 -11   5   0   88.59   23.30
  11   5   0   74.99   14.40
 -11   5   0   86.29    7.90
  11   5   0   80.99   13.20
 -11   5   0   65.99   24.60
 -11   5   0   84.69    7.80
 -12  -5   0   46.90   12.30
 -12  -5   0   52.49   14.90
 -12  -5   0   14.40   11.20
 -12  -5   0   31.50   21.80
 -12  -5   0   52.39   16.20
 -12  -5   0   52.09   17.10
  12   5   0   29.50    9.10
 -12   5   0   27.70   19.50
 -12   5   0   40.60    7.30
  12   5   0   72.29   22.50
 -12   5   0   50.79   21.40
 -12   5   0   33.20    7.00
 -12   5   0   15.70    9.40
 -13  -5   0    6.10    9.20
 -13  -5   0  -14.60    6.10
 -13  -5   0   -1.70    6.70
 -13  -5   0   -0.80    5.70
 -13   5   0   -3.20    4.10
 -13   5   0   16.60   16.90
 -13   5   0    3.60   13.00
 -13   5   0   -3.30    3.60
   0  -6   0 9166.38  479.15
   0  -6   0 8667.73  328.57
   0   6   0 9643.83  504.75
   0   6   0 9002.90  318.17
   1  -6   0  476.75   23.10
  -1  -6   0  467.75   24.80
   1  -6   0  440.46   26.10
   1  -6   0  437.56   30.00
  -1  -6   0  424.86   25.90
   1  -6   0  462.45   22.50
  -1  -6   0  492.25   24.20
  -1  -6   0  459.25   24.00
  -1  -6   0  428.86   30.80
   1  -6   0  458.35   23.70
  -1  -6   0  466.85   28.90
   1   6   0  408.36   25.40
   1   6   0  463.05   23.50
   1   6   0  385.96   29.50
   1   6   0  430.66   27.30
  -1   6   0  436.16   29.70
  -1   6   0  484.65   26.10
  -1   6   0  477.35   22.10
  -1   6   0  462.55   22.50
   1   6   0  449.46   24.60
  -1   6   0  426.46   24.30
   1   6   0  443.36   23.40
  -1   6   0  449.95   23.10
  -2  -6   0 2611.44  109.89
  -2   6   0 2661.23  107.69
  -3  -6   0    1.30    3.50
   3  -6   0    0.00    2.20
  -3  -6   0    0.70    4.40
   3  -6   0   -2.10    4.30
  -3  -6   0   -0.50    4.10
  -3  -6   0    8.90    6.50
  -3  -6   0    4.20    4.10
   3  -6   0    5.10    3.80
  -3  -6   0    2.70    5.00
  -3   6   0   -0.20    2.10
  -3   6   0   -1.30    2.40
  -3   6   0   -0.50    2.00
  -3   6   0    1.80    2.30
  -3   6   0    5.20    3.60
   3   6   0    0.80    3.80
   3   6   0    5.40    3.60
   3   6   0   -1.30    3.20
   3   6   0    4.40    4.40
  -3   6   0   -3.10    5.50
   3   6   0   -1.70    4.20
  -4  -6   0  519.65   28.80
  -4  -6   0  507.35   36.60
  -4  -6   0  537.95   30.10
   4  -6   0  544.85   22.50
   4  -6   0  558.24   34.70
   4  -6   0  532.75   24.30
  -4  -6   0  548.35   35.80
  -4  -6   0  537.35   32.10
  -4  -6   0  534.05   30.90
  -4   6   0  490.65   36.00
  -4   6   0  541.65   23.20
  -4   6   0  514.35   27.40
   4   6   0  472.65   28.70
   4   6   0  514.75   30.80
  -4   6   0  554.74   22.20
   4   6   0  523.25   25.60
   4   6   0  540.65   29.50
  -4   6   0  514.25   22.70
  -4   6   0  508.05   23.70
   4   6   0  528.55   33.10
  -5  -6   0  197.68   28.50
  -5  -6   0  217.58   19.60
  -5  -6   0  235.68   27.80
  -5  -6   0  229.68   24.80
  -5  -6   0  182.98   17.10
  -5  -6   0  210.58   17.30
   5   6   0  227.68   25.30
  -5   6   0  185.58   26.80
   5   6   0  207.38   14.10
  -5   6   0  237.98   10.10
  -5   6   0  221.18   11.30
  -5   6   0  226.58   11.20
  -5   6   0  224.58   10.20
   5   6   0  243.68   17.40
   5   6   0  246.28   26.30
  -5   6   0  234.58   18.80
   5   6   0  201.88   17.40
  -6  -6   0  385.86   42.80
  -6  -6   0  440.36   27.40
  -6  -6   0  382.86   28.30
  -6  -6   0  424.76   29.60
  -6  -6   0  421.86   33.00
  -6  -6   0  424.06   26.50
   6   6   0  383.86   22.50
   6   6   0  415.46   20.70
  -6   6   0  393.76   25.60
   6   6   0  408.66   30.00
   6   6   0  363.66   28.00
  -6   6   0  369.46   34.30
  -6   6   0  454.75   30.50
  -7  -6   0   -1.00    4.90
  -7  -6   0   -2.00    5.70
  -7  -6   0    0.00    8.20
  -7  -6   0   -3.20    5.20
  -7  -6   0   -1.10    5.30
  -7  -6   0    7.50    7.60
   7   6   0   -1.20    2.50
   7   6   0   -0.30    4.30
  -7   6   0   -5.90    7.10
  -7   6   0   -5.40    3.80
   7   6   0   -3.00    3.00
   7   6   0   -3.00    4.80
   7   6   0   -7.90    6.20
  -7   6   0   -2.90    4.20
  -8  -6   0  607.54   43.10
  -8  -6   0  503.65   33.30
  -8  -6   0  548.75   38.20
  -8  -6   0  544.45   37.70
  -8  -6   0  537.55   34.10
   8   6   0  569.34   33.60
   8   6   0  603.44   37.60
  -8   6   0  515.95   40.10
  -8   6   0  566.34   34.50
  -8   6   0  506.05   45.40
   8   6   0  494.45   38.30
  -9  -6   0   48.90   13.00
  -9  -6   0   71.79   16.70
  -9  -6   0   44.40   21.40
  -9  -6   0   87.99   20.20
  -9  -6   0   65.19   13.90
  -9  -6   0   63.79   18.40
   9   6   0   60.89   17.40
   9   6   0   44.90   12.10
  -9   6   0   49.40   13.00
   9   6   0   52.79   11.50
  -9   6   0   43.80   15.60
  -9   6   0   77.89   24.50
 -10  -6   0  357.56   54.69
 -10  -6   0  399.06   34.20
 -10  -6   0  432.36   37.00
 -10  -6   0  355.26   28.20
 -10  -6   0  338.27   29.30
  10   6   0  363.66   26.40
 -10   6   0  415.96   54.79
  10   6   0  436.36   38.30
 -10   6   0  418.66   31.20
 -10   6   0  396.36   47.70
 -11  -6   0    3.80    9.90
 -11  -6   0    5.10    8.90
 -11  -6   0   13.30   11.50
 -11  -6   0    3.80    6.50
 -11  -6   0   17.50   16.30
 -11  -6   0    0.10    7.10
 -11   6   0    1.30    2.50
  11   6   0    2.50    6.30
 -11   6   0    1.60   12.70
  11   6   0    2.20    9.00
 -11   6   0    0.80    7.30
 -11   6   0    5.70    3.30
  11   6   0   -4.20    5.90
 -11   6   0    1.20    6.00
 -12  -6   0   14.40   12.00
 -12  -6   0   24.80   12.50
 -12  -6   0   37.30   16.50
 -12  -6   0   11.40    9.10
 -12  -6   0   38.80   12.40
 -12  -6   0   30.20   21.40
  12   6   0   45.50   16.60
 -12   6   0   46.00   19.40
 -12   6   0   30.00    6.00
 -12   6   0   13.60    9.40
  12   6   0   35.40   10.30
 -12   6   0   21.70    5.40
 -12   6   0   21.10   15.00
 -13  -6   0    0.60    6.90
 -13  -6   0    6.80    8.30
 -13  -6   0    0.00    6.80
 -13  -6   0   15.70   14.80
 -13  -6   0   -0.30   14.20
 -13  -6   0    6.90    9.10
 -13   6   0    7.40    8.40
 -13   6   0    1.10    3.80
 -13   6   0    1.70   12.00
  13   6   0   -0.20    5.40
 -13   6   0  -10.70   10.80
 -13   6   0    5.30    4.40
   0  -7   0   -1.70    4.50
   0  -7   0    2.70    3.50
   0  -7   0    1.70    6.20
   0  -7   0   -1.40    5.00
   0  -7   0    3.50    3.70
   0  -7   0    2.00    3.00
   0   7   0   -0.90    2.60
   0   7   0    2.40    4.10
   0   7   0   -1.00    5.60
   0   7   0    0.20    4.30
   0   7   0    5.80    4.30
   0   7   0   -0.90    4.20
  -1  -7   0 5420.86  211.78
   1  -7   0 5694.43  208.28
  -1  -7   0 6029.60  399.36
   1   7   0 5466.75  401.36
   1   7   0 5585.54  212.08
  -1   7   0 5789.32  381.46
  -2  -7   0  108.79   13.40
   2  -7   0   96.69   16.00
  -2  -7   0  113.79   14.50
  -2  -7   0   76.19   13.90
  -2  -7   0  113.79   16.90
   2  -7   0   96.79    8.70
  -2  -7   0  100.99   17.20
   2  -7   0  120.49   10.20
  -2  -7   0   96.89   12.70
  -2  -7   0  102.19   19.90
  -2   7   0  128.79   20.60
   2   7   0  100.29   13.90
  -2   7   0   85.29   12.20
  -2   7   0  120.59   15.10
  -2   7   0  110.99    9.80
  -2   7   0  131.59   14.40
   2   7   0  131.89   14.70
  -2   7   0  118.09    9.60
   2   7   0  112.79   15.80
   2   7   0  118.09   14.90
   2   7   0  111.29   17.10
  -3  -7   0  557.14   30.00
  -3  -7   0  516.45   32.50
  -3  -7   0  453.75   38.00
  -3  -7   0  478.15   29.10
   3  -7   0  519.95   24.80
   3  -7   0  526.05   34.80
  -3  -7   0  587.24   31.40
   3  -7   0  506.35   27.90
  -3  -7   0  519.75   41.30
  -3  -7   0  557.64   40.20
   3   7   0  480.35   29.50
  -3   7   0  518.85   25.60
  -3   7   0  562.74   38.10
  -3   7   0  531.45   24.90
  -3   7   0  548.25   27.80
   3   7   0  566.34   27.60
  -3   7   0  557.54   22.60
   3   7   0  510.85   33.50
  -3   7   0  560.54   27.40
   3   7   0  544.45   30.70
  -4  -7   0  245.68   26.70
   4  -7   0  258.17   23.40
  -4  -7   0  242.38   29.00
  -4  -7   0  236.48   19.30
  -4  -7   0  236.68   18.60
  -4  -7   0  198.08   18.30
   4  -7   0  239.68   13.50
  -4  -7   0  178.78   25.00
   4  -7   0  231.88   15.40
  -4   7   0  218.38   14.50
   4   7   0  264.17   22.70
   4   7   0  235.18   19.00
  -4   7   0  218.38   17.50
  -4   7   0  195.18   26.70
  -4   7   0  206.38   14.80
   4   7   0  218.28   15.40
   4   7   0  245.18   20.00
   4   7   0  238.18   19.20
  -4   7   0  225.88   14.80
  -4   7   0  227.98   13.80
  -5  -7   0   21.40   10.60
  -5  -7   0   32.90    9.50
  -5  -7   0   38.50    9.80
  -5  -7   0   50.79   13.00
   5  -7   0   34.20    5.30
   5  -7   0   48.30   13.10
  -5  -7   0   47.60   11.30
   5  -7   0   34.40    4.80
  -5  -7   0   32.20   12.10
  -5   7   0   35.90    5.90
   5   7   0   30.10    8.40
  -5   7   0   35.70    6.00
   5   7   0   49.90    8.30
  -5   7   0   34.90   12.80
  -5   7   0   56.09    6.80
  -5   7   0   31.50    7.80
   5   7   0   27.50   10.00
  -5   7   0   39.80    5.60
   5   7   0   44.50   11.60
   5   7   0   41.10    9.80
  -6  -7   0  144.79   19.70
  -6  -7   0  103.89   23.30
  -6  -7   0  182.98   23.50
  -6  -7   0  141.89   23.50
  -6  -7   0  162.58   19.70
  -6  -7   0  149.69   22.10
  -6   7   0  143.19    8.00
   6   7   0  113.49   17.70
  -6   7   0  130.49    7.90
   6   7   0  170.88   27.00
  -6   7   0  131.29    8.70
   6   7   0  202.48   25.40
  -6   7   0  163.58   20.80
  -6   7   0  141.09   26.00
  -6   7   0  144.79    8.40
   6   7   0  162.18   12.40
  -7  -7   0  976.80   55.49
  -7  -7   0  996.90   54.89
  -7  -7   0  958.10   51.19
  -7  -7   0  907.71   50.19
  -7  -7   0  925.51   65.29
  -7  -7   0 1091.59   62.09
   7   7   0 1039.40   55.69
   7   7   0 1018.10   56.79
  -7   7   0 1043.40   55.49
  -7   7   0  923.81   48.80
  -7   7   0  988.90   37.10
  -7   7   0 1098.29   66.99
   7   7   0 1086.29   42.40
   7   7   0 1083.79   45.40
  -7   7   0 1084.89   36.90
  -8  -7   0   -2.00    6.90
  -8  -7   0    1.90    7.10
  -8  -7   0   -3.60    5.10
  -8  -7   0  -14.50    5.80
  -8  -7   0    1.20    6.00
  -8  -7   0   -4.80    7.30
   8   7   0    3.80    6.10
   8   7   0    0.50    8.70
   8   7   0   -0.20    7.40
  -8   7   0    1.00    6.50
   8   7   0   -3.20    2.50
  -8   7   0   -3.90    4.70
  -8   7   0   -8.50    6.30
   8   7   0   -5.20    2.70
  -9  -7   0  459.65   37.10
  -9  -7   0  434.36   32.30
  -9  -7   0  533.05   63.99
  -9  -7   0  476.95   33.90
  -9  -7   0  559.94   45.00
  -9  -7   0  523.15   38.80
  -9   7   0  489.75   32.90
   9   7   0  489.85   32.60
   9   7   0  510.05   41.00
   9   7   0  463.65   34.60
  -9   7   0  438.16   38.80
  -9   7   0  454.85   54.19
 -10  -7   0   21.10   10.70
 -10  -7   0    0.10   13.20
 -10  -7   0   11.70    9.40
 -10  -7   0   17.20   12.80
 -10  -7   0    9.30   10.80
 -10  -7   0   13.80    9.30
 -10   7   0   21.60    3.90
 -10   7   0   18.30    2.90
 -10   7   0   21.30   12.90
 -10   7   0   11.00    8.50
  10   7   0   14.50    8.10
 -10   7   0   46.80   19.50
 -11  -7   0   66.49   20.20
 -11  -7   0   55.99   24.40
 -11  -7   0   70.39   16.10
 -11  -7   0   94.19   19.20
 -11  -7   0   83.59   21.70
 -11  -7   0   88.99   20.70
  11   7   0  120.99   20.10
 -11   7   0  118.29   27.10
  11   7   0   91.79   16.70
 -11   7   0   98.69    7.70
 -11   7   0   76.79   15.80
 -11   7   0  100.49    6.50
 -11   7   0  103.69   29.70
  11   7   0  138.19   28.20
 -12  -7   0   -4.80   10.30
 -12  -7   0    0.40   10.60
 -12  -7   0   -3.80   10.20
 -12  -7   0   12.80   12.80
 -12  -7   0   -3.50    7.50
 -12   7   0  -11.70    8.90
  12   7   0    6.10    7.10
 -12   7   0    3.20    3.20
 -12   7   0   -5.20    7.60
 -12   7   0    4.20    7.40
  12   7   0    7.30   13.60
 -13  -7   0    9.00   10.60
 -13  -7   0   -1.10    7.00
 -13  -7   0    8.00   15.50
 -13  -7   0    9.30   10.90
 -13  -7   0   35.80   14.00
 -13   7   0   -2.40    9.80
 -13   7   0   -1.40    2.80
 -13   7   0    1.70    6.70
 -13   7   0   -1.30    2.90
 -13   7   0   31.10   21.70
  13   7   0    0.40    6.20
   0  -8   0 2063.39   75.79
   0  -8   0 1980.70   78.39
   0  -8   0 1982.30   81.59
   0  -8   0 1993.40   91.09
   0  -8   0 2026.90   85.99
   0  -8   0 2069.19   79.69
   0   8   0 2021.90   78.19
   0   8   0 2001.30   82.79
   0   8   0 1880.81   89.09
  -1  -8   0   64.09   11.20
  -1  -8   0   77.09   11.30
   1  -8   0   63.89   15.10
   1  -8   0   49.99    9.70
  -1  -8   0   63.69   11.30
  -1  -8   0   82.59   14.60
   1  -8   0   52.89    9.20
   1  -8   0   59.29    5.30
  -1  -8   0   93.69   16.10
  -1  -8   0   71.89   17.00
   1  -8   0   85.99   15.00
   1  -8   0   59.69    9.80
   1   8   0   67.89   19.70
  -1   8   0   50.09   10.70
  -1   8   0  100.39   12.20
   1   8   0   72.99   11.10
  -1   8   0   66.59   10.20
   1   8   0   73.69   14.90
   1   8   0   50.19    9.90
  -1   8   0   98.99   15.80
   1   8   0   90.29   12.70
   1   8   0   62.19   15.20
  -1   8   0   60.49   15.00
  -2  -8   0 1944.81   80.89
   2  -8   0 1906.81   75.99
  -2  -8   0 1831.32   78.69
  -2  -8   0 2034.10   84.19
  -2  -8   0 1984.40   84.39
  -2  -8   0 2011.70   93.69
  -2  -8   0 2044.50   89.29
  -2  -8   0 1974.80   80.09
   2  -8   0 2231.68   91.59
  -2   8   0 2162.98   81.99
   2   8   0 2024.90   86.99
   2   8   0 1990.50   79.89
   2   8   0 1896.61   82.79
   2   8   0 2068.99   81.79
  -2   8   0 1953.30   90.39
  -2   8   0 1951.50   77.29
  -2   8   0 2012.60   80.09
  -2   8   0 1932.21   75.79
  -2   8   0 1981.50   75.59
  -3  -8   0  199.48   17.70
   3  -8   0  178.68   16.10
  -3  -8   0  210.28   17.50
  -3  -8   0  181.68   16.70
  -3  -8   0  189.48   28.10
   3  -8   0  192.28    9.80
  -3  -8   0  235.48   27.00
  -3  -8   0  246.88   27.00
   3  -8   0  188.08    9.70
   3  -8   0  201.18   14.10
   3  -8   0  267.87   29.70
  -3  -8   0  203.28   26.50
  -3   8   0  190.28   14.20
  -3   8   0  206.38   16.40
   3   8   0  185.58   23.90
  -3   8   0  196.28   13.80
   3   8   0  179.38   20.80
  -3   8   0  177.78    8.50
   3   8   0  211.68   23.80
   3   8   0  220.38   16.10
  -3   8   0  225.78   16.70
  -3   8   0  159.98   24.50
   3   8   0  194.68   21.00
   4  -8   0  191.98   12.60
  -4  -8   0  200.88   22.30
  -4  -8   0  180.98   26.60
   4  -8   0  203.58   15.40
  -4  -8   0  134.19   22.80
  -4  -8   0  185.88   21.80
  -4  -8   0  188.88   22.60
  -4  -8   0  236.38   33.10
  -4  -8   0  206.68   25.40
   4  -8   0  201.98   26.30
  -4   8   0  167.38   13.80
   4   8   0  193.88   22.70
  -4   8   0  163.68   11.70
   4   8   0  173.98   14.30
  -4   8   0  152.48   13.50
  -4   8   0  170.38   12.20
  -4   8   0  159.98   12.40
   4   8   0  212.58   26.40
   4   8   0  175.48   21.20
  -4   8   0  193.08   28.00
   4   8   0  130.59   18.80
  -5  -8   0  274.07   22.60
  -5  -8   0  281.77   24.80
   5  -8   0  313.37   33.80
  -5  -8   0  283.37   23.40
   5  -8   0  261.97   14.50
   5  -8   0  268.87   16.40
  -5  -8   0  235.38   20.70
  -5  -8   0  224.38   30.00
  -5  -8   0  280.07   36.30
   5   8   0  261.67   21.90
   5   8   0  270.37   31.30
   5   8   0  264.77   21.20
  -5   8   0  260.67   15.30
  -5   8   0  239.58   16.20
  -5   8   0  259.67   16.30
   5   8   0  265.37   17.90
   5   8   0  277.97   23.40
  -5   8   0  261.47   18.50
  -5   8   0  262.87   15.00
  -5   8   0  299.57   36.80
  -6  -8   0  301.47   27.00
  -6  -8   0  340.47   25.30
  -6  -8   0  348.97   27.40
  -6  -8   0  315.77   25.00
  -6  -8   0  361.96   41.20
  -6  -8   0  357.66   42.90
   6   8   0  309.37   19.50
  -6   8   0  326.97   16.10
  -6   8   0  297.37   17.50
   6   8   0  362.96   29.60
  -6   8   0  329.67   23.90
   6   8   0  337.17   23.40
   6   8   0  240.98   22.90
  -6   8   0  401.16   35.80
  -7  -8   0   37.60   11.90
  -7  -8   0   66.59   15.50
  -7  -8   0   35.50   10.90
  -7  -8   0   73.99   16.90
  -7  -8   0   46.80   15.70
  -7  -8   0   46.00   18.30
   7   8   0   61.59   14.10
   7   8   0   70.29   17.50
  -7   8   0   51.99    7.40
   7   8   0   70.19   11.90
  -7   8   0   43.40   16.30
  -7   8   0   50.99   13.20
  -7   8   0   59.89    6.90
  -7   8   0   41.10   10.40
   7   8   0   49.90    8.10
   7   8   0   69.49   15.80
  -8  -8   0  800.62   49.20
  -8  -8   0  747.83   44.90
  -8  -8   0  757.72   45.30
  -8  -8   0  832.32   51.49
  -8  -8   0  762.82   60.79
  -8  -8   0  770.52   53.89
  -8   8   0  805.02   30.40
   8   8   0  745.23   33.50
  -8   8   0  798.72   31.90
  -8   8   0  823.42   60.19
  -8   8   0  778.22   43.20
  -8   8   0  711.63   47.10
   8   8   0  685.13   47.40
   8   8   0  743.53   49.90
   8   8   0  764.32   36.00
  -9  -8   0    7.80    8.50
  -9  -8   0    9.00   10.30
  -9  -8   0    6.70    8.10
  -9  -8   0    1.30   10.80
  -9  -8   0    8.80   10.30
  -9  -8   0    6.70    8.10
  -9   8   0    1.70    3.00
  -9   8   0   -6.30    5.80
  -9   8   0   -2.00    5.40
   9   8   0   -0.90    8.80
   9   8   0    2.20    2.80
  -9   8   0   13.00   12.80
   9   8   0   -1.00    6.40
 -10  -8   0  111.79   24.80
 -10  -8   0  159.78   25.20
 -10  -8   0  141.79   31.20
 -10  -8   0  163.58   26.60
 -10  -8   0  166.18   29.60
 -10   8   0  148.89   27.10
 -10   8   0  190.48   37.10
 -10   8   0  162.48    8.50
  10   8   0  157.28   23.90
  10   8   0  193.88   24.50
 -10   8   0  167.18   22.70
 -10   8   0  139.89    9.90
 -11  -8   0   11.50    9.90
 -11  -8   0   25.70   19.10
 -11  -8   0   34.40   17.20
 -11  -8   0   33.20   14.90
 -11  -8   0   16.20   11.60
 -11  -8   0   46.00   14.00
  11   8   0   35.20   11.20
 -11   8   0   27.40    5.30
 -11   8   0   13.30   14.80
 -11   8   0   39.80   11.50
  11   8   0   22.90   14.90
 -11   8   0   13.30   12.40
 -11   8   0   36.20    4.30
 -12  -8   0   26.40   14.70
 -12  -8   0    7.50   12.00
 -12  -8   0   20.70   13.20
 -12  -8   0    1.50   12.00
 -12  -8   0    8.20   10.00
 -12  -8   0   20.50   18.70
 -12   8   0   11.40    4.40
 -12   8   0    5.60   15.40
  12   8   0   13.70    9.80
 -12   8   0   -0.40    6.60
 -13  -8   0   30.80   18.40
 -13  -8   0   42.30   26.90
 -13  -8   0    6.50   10.90
 -13  -8   0   42.10   17.10
 -13  -8   0   24.80   15.30
 -13  -8   0   38.90   13.70
 -13   8   0  100.49   32.90
 -13   8   0   41.10   13.30
 -13   8   0   31.70   18.40
   0  -9   0    3.90    4.00
   0  -9   0   -1.90    7.60
   0  -9   0    2.30    3.40
   0  -9   0    0.10    3.00
   0  -9   0    5.50    5.80
   0  -9   0    6.40    6.50
   0   9   0    2.60    7.00
   0   9   0    2.50    3.80
   0   9   0   -0.10    3.20
   0   9   0   -4.50    3.60
   0   9   0    0.70    4.20
  -1  -9   0 1929.41   90.19
  -1  -9   0 2030.50   83.59
   1  -9   0 2109.09   81.79
  -1  -9   0 2025.00   86.79
   1  -9   0 2017.70   87.99
  -1  -9   0 1986.40   96.29
  -1  -9   0 2034.20   82.79
   1  -9   0 2110.19   80.99
   1  -9   0 1994.20   94.19
  -1  -9   0 2134.19   83.49
   1  -9   0 1999.50   82.69
   1   9   0 2116.39   90.09
   1   9   0 2080.69   96.79
   1   9   0 2019.20   86.79
  -1   9   0 2058.19   86.69
   1   9   0 2226.78   85.49
  -1   9   0 2037.10   82.29
  -2  -9   0  325.27   27.60
  -2  -9   0  295.37   35.90
  -2  -9   0  315.67   22.00
  -2  -9   0  301.17   21.90
  -2  -9   0  309.37   25.20
  -2  -9   0  298.67   24.00
   2  -9   0  307.47   19.00
   2  -9   0  301.87   28.20
   2  -9   0  259.77   18.90
   2  -9   0  316.77   20.10
  -2  -9   0  303.87   23.00
  -2   9   0  314.97   19.90
   2   9   0  301.77   22.80
  -2   9   0  295.37   20.30
   2   9   0  315.87   21.10
   2   9   0  321.57   26.80
  -2   9   0  284.07   18.60
  -2   9   0  336.47   23.50
   2   9   0  314.37   22.10
   2   9   0  308.77   24.50
  -2   9   0  325.67   23.70
   3  -9   0  659.43   36.20
   3  -9   0  615.74   27.10
   3  -9   0  617.74   42.50
  -3  -9   0  689.53   44.30
  -3  -9   0  670.43   36.50
  -3  -9   0  646.54   39.60
  -3  -9   0  578.74   35.50
  -3  -9   0  551.24   38.50
  -3  -9   0  586.44   34.80
   3  -9   0  634.14   31.10
   3  -9   0  653.13   27.10
  -3  -9   0  585.84   45.60
  -3   9   0  624.84   30.80
  -3   9   0  631.44   34.30
  -3   9   0  678.03   46.10
  -3   9   0  634.44   34.60
  -3   9   0  640.94   32.10
   3   9   0  598.04   35.50
   3   9   0  650.43   33.10
   3   9   0  630.94   36.60
   3   9   0  620.14   37.60
  -3   9   0  669.53   31.50
   3   9   0  642.44   41.00
  -4  -9   0  132.59   18.70
  -4  -9   0  113.89   22.00
  -4  -9   0  103.89   22.60
  -4  -9   0  117.69   17.80
  -4  -9   0   87.99   14.80
  -4  -9   0   78.19   16.20
   4  -9   0   82.09   10.70
  -4  -9   0   95.39   20.40
   4  -9   0   93.39   18.90
   4   9   0   90.69   13.10
  -4   9   0   91.99   13.90
   4   9   0  122.59   18.20
  -4   9   0   98.69   11.90
  -4   9   0   83.99    7.00
   4   9   0   83.09   15.60
  -4   9   0  100.09   20.90
  -4   9   0  100.69   13.80
  -4   9   0  102.99   12.10
   4   9   0  119.09   17.80
   4   9   0   97.69   18.40
  -5  -9   0   29.60    9.50
   5  -9   0   15.90    9.00
  -5  -9   0   13.80    9.30
   5  -9   0   28.40    6.10
  -5  -9   0   31.30   12.30
  -5  -9   0   32.20   15.60
  -5  -9   0   14.30   10.20
  -5  -9   0   30.40    9.30
  -5  -9   0   28.20    9.10
   5  -9   0   29.90    7.30
   5   9   0   24.00    6.70
   5   9   0   22.20    9.20
   5   9   0   53.69   12.50
   5   9   0   14.80    7.50
  -5   9   0   42.00    7.70
  -5   9   0   43.90    7.50
  -5   9   0   27.00    7.20
  -5   9   0   32.40    7.40
  -5   9   0   37.60   14.10
  -5   9   0   27.80    6.50
   5   9   0   38.20   10.00
  -6  -9   0   45.70   11.80
  -6  -9   0   32.70   10.70
   6  -9   0   29.80    5.00
  -6  -9   0   47.20   15.60
  -6  -9   0   39.00   13.30
  -6  -9   0   50.89   16.90
  -6  -9   0   46.10   13.90
   6  -9   0   33.70    4.80
  -6   9   0   43.80    7.20
   6   9   0   19.80    9.10
   6   9   0   34.90   11.70
   6   9   0   32.60    9.70
   6   9   0   39.20    8.20
  -6   9   0   36.10    7.80
  -6   9   0   22.90   14.00
  -6   9   0   18.80    6.50
   6   9   0   32.40    9.70
  -6   9   0   39.40    6.80
  -6   9   0   38.90    6.60
  -7  -9   0  203.58   25.60
  -7  -9   0  173.48   24.40
  -7  -9   0  165.08   24.70
  -7  -9   0  225.98   31.30
  -7  -9   0  180.08   33.30
  -7  -9   0  146.29   27.80
  -7   9   0  149.88    9.20
   7   9   0  191.58   24.40
  -7   9   0  172.18   13.40
   7   9   0  182.38   27.40
  -7   9   0  187.28   21.90
  -7   9   0  179.48   11.70
   7   9   0  145.99   13.40
   7   9   0  152.88   24.90
  -7   9   0  135.19   19.40
  -7   9   0  209.58   34.40
  -7   9   0  157.08    9.20
   7   9   0  173.18   20.40
  -8  -9   0   20.20   10.30
  -8  -9   0   14.30   11.60
  -8  -9   0    1.40    8.20
  -8  -9   0   -2.20    6.40
  -8  -9   0    2.30    7.00
  -8  -9   0    3.30    6.90
  -8   9   0   -1.40    5.30
   8   9   0    1.20    6.50
  -8   9   0    0.10    5.40
  -8   9   0    3.10   10.70
   8   9   0   -8.70    4.70
   8   9   0    2.80    4.60
  -8   9   0    1.10    3.90
   8   9   0    2.50    5.40
  -8   9   0    6.30    3.40
  -9  -9   0   94.79   26.90
  -9  -9   0  100.99   19.30
  -9  -9   0  104.69   19.40
  -9  -9   0   79.39   21.00
  -9  -9   0   85.79   21.00
  -9  -9   0  119.49   21.90
  -9   9   0   93.49   10.60
   9   9   0   61.79   18.40
  -9   9   0   72.49   18.20
   9   9   0  100.19   17.40
  -9   9   0   82.49   15.70
   9   9   0   84.49   10.40
  -9   9   0   36.40   18.70
   9   9   0   82.49    9.40
 -10  -9   0   69.89   17.20
 -10  -9   0   84.29   20.60
 -10  -9   0   89.09   27.20
 -10  -9   0   95.29   18.50
 -10  -9   0  111.89   26.70
 -10  -9   0   79.99   21.30
  10   9   0   82.79   19.30
 -10   9   0   81.79   20.20
 -10   9   0   82.59   26.70
  10   9   0   74.69   15.50
 -10   9   0   93.49    6.90
 -10   9   0   93.09   10.50
 -10   9   0   76.99   16.30
 -11  -9   0   70.59   20.20
 -11  -9   0   16.50   14.40
 -11  -9   0   47.30   15.10
 -11  -9   0   29.80   21.20
 -11  -9   0   46.70   16.20
 -11  -9   0   32.00   12.60
  11   9   0   21.90   15.80
  11   9   0   33.40   11.70
 -11   9   0   34.10   14.10
 -11   9   0   34.70    4.80
 -11   9   0   25.10    6.10
 -11   9   0   10.40    8.20
 -12  -9   0   51.89   17.20
 -12  -9   0   56.79   16.60
 -12  -9   0   64.69   25.60
 -12  -9   0   86.99   22.20
 -12  -9   0   51.39   18.70
 -12  -9   0   44.50   18.60
 -12   9   0   63.69    8.30
 -12   9   0   58.29   19.80
 -12   9   0   41.00   20.90
 -12   9   0   43.30   12.50
  12   9   0   66.99   15.70
 -13  -9   0   -0.30    9.90
 -13  -9   0    9.40   12.60
 -13  -9   0    0.40   15.50
 -13   9   0    4.90   10.40
 -13   9   0   21.10   11.00
 -13   9   0   -3.70   12.30
   0 -10   0  290.77   21.10
   0 -10   0  269.17   22.50
   0 -10   0  291.87   21.50
   0 -10   0  254.87   29.60
   0 -10   0  252.17   17.50
   0 -10   0  281.67   19.70
   0 -10   0  349.67   38.90
   0  10   0  246.48   32.10
   0  10   0  248.88   19.10
   0  10   0  270.37   19.30
   0  10   0  255.27   22.60
   0  10   0  278.77   21.30
   0  10   0  270.87   29.30
   1 -10   0  338.77   27.70
   1 -10   0  371.86   25.40
  -1 -10   0  335.67   26.90
   1 -10   0  343.97   17.20
  -1 -10   0  345.77   24.20
   1 -10   0  323.77   25.50
   1 -10   0  406.16   34.80
   1 -10   0  329.07   22.90
  -1 -10   0  288.37   36.00
  -1 -10   0  359.26   29.90
  -1 -10   0  342.67   24.70
  -1 -10   0  379.26   24.60
  -1 -10   0  340.77   23.20
  -1  10   0  330.57   22.40
   1  10   0  319.47   26.20
  -1  10   0  374.36   33.20
  -1  10   0  323.77   21.50
  -1  10   0  354.36   24.30
  -1  10   0  342.27   25.90
   1  10   0  352.46   39.60
   1  10   0  378.86   24.10
  -1  10   0  375.36   27.50
   1  10   0  355.56   25.40
   1  10   0  356.66   23.60
   1  10   0  351.36   28.60
   2 -10   0  344.27   21.20
   2 -10   0  330.77   26.30
   2 -10   0  354.46   22.60
  -2 -10   0  316.07   24.10
  -2 -10   0  360.26   27.50
   2 -10   0  349.37   31.70
  -2 -10   0  304.67   22.70
   2 -10   0  334.77   22.30
  -2 -10   0  357.76   43.30
  -2 -10   0  338.07   27.50
  -2 -10   0  343.27   24.60
  -2 -10   0  336.87   40.30
   2  10   0  305.57   23.10
  -2  10   0  345.47   25.40
  -2  10   0  354.46   21.50
  -2  10   0  309.37   22.30
   2  10   0  309.27   24.50
   2  10   0  364.56   29.50
  -2  10   0  375.66   41.90
   2  10   0  340.67   27.10
  -2  10   0  348.57   25.70
   2  10   0  366.26   23.70
  -2  10   0  313.47   21.30
  -3 -10   0   90.99   15.30
   3 -10   0   69.99   13.80
  -3 -10   0  113.49   19.50
   3 -10   0   96.99   19.80
  -3 -10   0   84.69   18.80
   3 -10   0   89.69   10.50
  -3 -10   0   99.89   18.20
   3 -10   0   87.19   12.10
  -3 -10   0  105.59   17.30
  -3 -10   0  108.59   16.10
   3 -10   0   93.19   11.10
  -3 -10   0   84.29   20.90
  -3  10   0  105.69   18.50
  -3  10   0  107.89   21.80
  -3  10   0   96.19   13.30
  -3  10   0   89.19   14.80
  -3  10   0   84.29   12.20
   3  10   0  100.79   19.80
   3  10   0   77.69   12.50
   3  10   0   95.19   17.20
  -3  10   0   96.19   12.60
   3  10   0   71.19   13.50
   3  10   0   70.09   13.80
  -4 -10   0    3.20    4.60
  -4 -10   0   -2.50    5.90
  -4 -10   0   -4.30    2.40
   4 -10   0   -0.70    3.00
  -4 -10   0   -0.90    3.00
  -4 -10   0    9.10    7.90
  -4 -10   0   -7.20    3.60
   4 -10   0    0.30    5.90
   4 -10   0   11.40    5.10
  -4 -10   0   -3.10    4.70
   4  10   0    0.10    6.00
  -4  10   0    7.00    4.40
  -4  10   0    1.40    3.10
   4  10   0    0.30    3.10
   4  10   0   -2.00    5.00
   4  10   0    1.00    4.80
   4  10   0    2.60    5.00
  -4  10   0   -1.00    3.90
  -4  10   0    1.60    4.60
  -4  10   0   12.80   10.60
  -4  10   0    0.30    3.20
  -5 -10   0   86.69   16.30
  -5 -10   0   84.29   19.30
   5 -10   0   82.69   13.00
  -5 -10   0  112.29   20.70
  -5 -10   0  137.79   25.70
  -5 -10   0   76.29   15.90
  -5 -10   0   67.39   13.90
   5 -10   0   81.29   18.70
  -5 -10   0   87.69   22.90
   5 -10   0   79.99   10.50
  -5  10   0   93.19   10.30
  -5  10   0  157.58   29.00
  -5  10   0   86.59   11.60
   5  10   0   66.99   11.90
   5  10   0  102.69   17.60
  -5  10   0   88.99   13.40
  -5  10   0   91.39   12.80
   5  10   0   68.99   14.70
   5  10   0   88.79   16.70
   5  10   0   68.09   16.60
  -5  10   0   94.19   11.90
   6 -10   0   13.60    4.70
  -6 -10   0    8.20   11.10
   6 -10   0   14.30    4.20
  -6 -10   0    7.80    7.10
  -6 -10   0    7.50    8.60
   6 -10   0    4.50    7.60
  -6 -10   0    5.70    6.90
  -6 -10   0    9.20    9.40
  -6 -10   0   29.20   10.10
  -6 -10   0   41.10   15.00
  -6  10   0   18.90   13.00
  -6  10   0   19.30    5.40
  -6  10   0    9.70    5.10
   6  10   0   10.90    8.00
   6  10   0   17.40    9.90
  -6  10   0   25.30    7.80
  -6  10   0    4.90    4.30
   6  10   0   23.20   10.40
   6  10   0   22.10    6.90
   6  10   0    6.00    6.70
  -6  10   0   10.50    4.80
  -7 -10   0  104.79   26.00
  -7 -10   0  129.59   26.20
  -7 -10   0  183.68   36.60
  -7 -10   0  192.38   25.90
  -7 -10   0  160.48   26.80
  -7 -10   0  157.38   23.30
  -7  10   0  157.78   17.00
  -7  10   0  139.59   18.50
   7  10   0  178.48   28.40
  -7  10   0  132.49   11.30
   7  10   0  163.48   17.60
   7  10   0  124.59   20.10
  -7  10   0  142.89   10.30
   7  10   0  155.78   25.90
  -7  10   0  130.29    9.80
  -7  10   0  132.59   29.10
   7  10   0  126.89   18.90
  -8 -10   0    0.10    6.00
  -8 -10   0    6.00    7.90
  -8 -10   0   -5.40    5.70
  -8 -10   0   -7.00    5.60
  -8  10   0    5.00    3.60
   8  10   0    1.10    7.60
  -8  10   0   -1.10    4.50
   8  10   0   -0.70    5.40
   8  10   0   -6.70    3.60
  -8  10   0    0.50    4.10
  -8  10   0   11.70   13.00
  -8  10   0    0.90    5.40
   8  10   0    6.10    5.10
  -9 -10   0   96.29   22.00
  -9 -10   0   97.29   24.60
  -9 -10   0   57.29   14.50
  -9 -10   0   73.09   25.00
  -9 -10   0   72.39   17.40
  -9 -10   0   66.99   16.70
  -9  10   0   26.70   18.10
  -9  10   0   47.30   14.00
  -9  10   0   54.69   12.40
  -9  10   0   49.90    9.40
   9  10   0   61.09   10.50
   9  10   0   69.79    9.80
 -10 -10   0   12.70   16.20
 -10 -10   0   11.40   13.30
 -10 -10   0   10.00   11.80
 -10 -10   0   15.70   10.10
 -10 -10   0   11.10   11.50
 -10 -10   0    7.20   13.40
 -10  10   0    7.50    8.00
  10  10   0   12.50   10.20
 -10  10   0   16.80    6.20
 -10  10   0   10.60   15.90
  10  10   0    9.40    9.80
  10  10   0    9.60    3.40
 -10  10   0   44.90   14.70
 -10  10   0   10.70    3.80
  10  10   0   -1.90    7.30
 -11 -10   0   43.00   16.50
 -11 -10   0   89.29   19.80
 -11 -10   0   86.09   29.80
 -11 -10   0   73.79   20.80
 -11 -10   0   69.59   19.00
 -11  10   0   61.49    9.50
 -11  10   0   67.19   19.00
 -11  10   0   76.19    6.60
 -11  10   0   61.39   13.80
 -11  10   0  108.09   33.50
  11  10   0  109.09   21.30
 -12 -10   0    2.70    9.90
 -12 -10   0   -1.70    7.20
 -12 -10   0   12.20   16.60
 -12 -10   0    9.90    9.30
 -12  10   0    0.90    2.50
 -12  10   0   -0.10    3.80
 -12  10   0    1.20   10.40
 -12  10   0    0.30    6.00
 -12  10   0    3.90   16.30
   0 -11   0    1.50    6.30
   0 -11   0    1.00    7.80
   0 -11   0    1.30    3.10
   0 -11   0    1.70    3.90
   0 -11   0    2.40    5.40
   0 -11   0   -2.30    3.50
   0 -11   0    1.10    4.80
   0  11   0   -5.50    1.80
   0  11   0    6.80    5.80
   0  11   0   -4.50    2.10
   0  11   0    2.40    5.70
   0  11   0   -4.00    4.10
   0  11   0   -7.30    6.00
   1 -11   0  196.58   12.60
   1 -11   0  212.08   31.10
   1 -11   0  235.58   19.20
   1 -11   0  214.68   23.70
   1 -11   0  233.58   18.50
  -1 -11   0  206.38   31.70
  -1 -11   0  191.08   17.40
  -1 -11   0  232.88   19.50
  -1 -11   0  238.68   27.80
  -1 -11   0  220.38   23.60
  -1 -11   0  212.48   28.80
  -1 -11   0  239.58   25.50
   1 -11   0  211.88   28.30
   1  11   0  212.98   27.70
   1  11   0  190.08   25.10
   1  11   0  251.27   34.00
   1  11   0  222.58   24.90
  -1  11   0  274.57   30.10
  -1  11   0  225.28   17.80
  -1  11   0  197.18   24.80
   1  11   0  217.78   23.20
  -1  11   0  221.88   32.00
  -1  11   0  200.88   22.00
  -1  11   0  202.38   17.30
   1  11   0  189.98   17.40
   2 -11   0    4.90    4.80
   2 -11   0   22.70   12.40
   2 -11   0    3.80    4.50
  -2 -11   0   -3.30    3.60
  -2 -11   0    1.20    4.60
  -2 -11   0   -3.00    3.20
  -2 -11   0    0.20    7.70
   2 -11   0    6.40    4.30
   2 -11   0   -2.20    4.20
  -2 -11   0    0.10    6.00
  -2 -11   0    4.70    5.80
  -2 -11   0    0.10    6.30
   2  11   0   -0.30    5.30
  -2  11   0    8.00    6.50
  -2  11   0   -0.40    3.40
  -2  11   0    3.60    3.40
   2  11   0    0.90    4.50
   2  11   0   -4.80    4.30
  -2  11   0    2.90    8.50
   2  11   0   -7.40    2.50
   2  11   0    1.60    4.50
  -2  11   0   -0.20    3.00
  -2  11   0    3.50    5.70
  -3 -11   0   59.59   16.70
  -3 -11   0   62.09   19.40
   3 -11   0   39.30    9.10
   3 -11   0   40.20    7.60
   3 -11   0   30.60    6.90
  -3 -11   0   46.90   11.80
  -3 -11   0   36.60   11.40
  -3 -11   0   42.40   10.90
  -3 -11   0   52.69   13.90
  -3 -11   0   39.10   11.30
   3 -11   0   37.50   10.60
  -3  11   0   27.60   13.00
   3  11   0   43.50   10.20
  -3  11   0   44.40    9.10
   3  11   0   48.20   11.60
  -3  11   0   31.20    9.20
  -3  11   0   41.90   10.90
   3  11   0   48.90   12.10
   3  11   0   46.20   13.60
   3  11   0   43.10   12.70
  -3  11   0   33.90    9.10
  -3  11   0   43.70    9.00
  -4 -11   0   33.50   10.50
   4 -11   0   40.70    8.50
  -4 -11   0   31.30   11.90
   4 -11   0   30.00    9.40
  -4 -11   0   35.90   18.40
  -4 -11   0   43.90   14.80
  -4 -11   0   18.60    8.80
   4 -11   0   24.20   12.10
  -4 -11   0   41.40   11.10
  -4 -11   0   65.89   17.10
  -4  11   0   33.50    8.10
  -4  11   0   29.10    7.50
  -4  11   0   20.70   13.30
  -4  11   0   26.20    8.90
   4  11   0   32.80   12.50
   4  11   0   33.80    8.40
  -4  11   0   33.60    7.90
   4  11   0   30.80   10.90
   4  11   0   56.19   13.10
   4  11   0   45.90   14.20
  -4  11   0   26.40    9.10
   5 -11   0    4.40    4.50
  -5 -11   0   34.80   13.40
  -5 -11   0    7.90    7.10
  -5 -11   0    6.40    6.70
  -5 -11   0   47.90   15.80
  -5 -11   0    7.80    6.60
   5 -11   0    4.30    7.40
  -5 -11   0   -7.40    5.90
   5 -11   0   19.20    8.00
  -5 -11   0   22.60   12.30
   5  11   0    5.00    5.50
   5  11   0   14.40    8.70
   5  11   0    9.60    7.80
  -5  11   0    6.50    9.60
  -5  11   0    8.80    5.20
   5  11   0   27.20    9.80
   5  11   0   14.40   10.40
  -5  11   0    7.00    5.00
  -5  11   0   12.40    6.50
  -5  11   0   10.60    2.70
   6 -11   0   17.50    6.40
  -6 -11   0   16.90    8.10
   6 -11   0   15.30   10.20
   6 -11   0   26.30    6.10
  -6 -11   0   20.10   13.40
  -6 -11   0   18.10   12.10
  -6 -11   0   18.60   14.90
  -6 -11   0   15.60    8.30
  -6 -11   0   30.10   14.20
  -6 -11   0   20.90    8.90
  -6  11   0    8.10    5.10
  -6  11   0   19.20   14.30
  -6  11   0   13.30    7.40
  -6  11   0   18.50    5.50
   6  11   0   14.00    9.90
  -6  11   0   13.60    5.30
   6  11   0    9.30    5.50
  -6  11   0   14.60    5.80
   6  11   0   22.70   10.30
   6  11   0   14.00    9.50
   6  11   0   25.90   10.20
  -7 -11   0   80.99   17.70
  -7 -11   0  101.49   21.50
  -7 -11   0   67.69   17.00
  -7 -11   0   70.99   16.80
  -7 -11   0   80.29   24.50
  -7 -11   0   64.59   21.60
  -7 -11   0   46.10   16.30
  -7  11   0   73.59   10.50
  -7  11   0   40.00    7.60
   7  11   0   95.69   19.10
  -7  11   0   37.10   17.80
  -7  11   0   80.29   13.20
   7  11   0   81.49   19.80
   7  11   0   85.39   19.10
  -7  11   0   71.69   12.70
   7  11   0   78.69   15.60
   7  11   0   69.49   11.80
  -7  11   0   62.39    9.10
  -8 -11   0  112.19   31.20
  -8 -11   0  102.49   25.30
  -8 -11   0   80.89   17.80
  -8 -11   0   87.39   25.00
  -8 -11   0   70.49   18.60
  -8 -11   0   97.49   22.00
  -8  11   0   77.29    5.60
   8  11   0   90.29   13.10
  -8  11   0   93.69   11.30
   8  11   0  126.69   24.90
  -8  11   0  115.19   15.30
  -8  11   0   93.99   25.80
   8  11   0   57.59   11.90
   8  11   0   82.79   17.80
  -8  11   0   86.19    5.90
  -8  11   0   97.09   17.20
  -9 -11   0   26.10   11.50
  -9 -11   0   16.10   12.80
  -9 -11   0   23.60   15.70
  -9 -11   0   51.29   20.80
  -9 -11   0   34.90   12.60
  -9  11   0   37.80   20.80
   9  11   0   52.99   19.70
  -9  11   0    8.40    8.10
   9  11   0   34.10    8.10
   9  11   0   17.90   11.20
   9  11   0   39.60    9.90
  -9  11   0   17.60    9.10
  -9  11   0   41.10    9.10
 -10 -11   0   76.29   24.40
 -10 -11   0   96.39   21.90
 -10 -11   0  121.69   37.00
 -10 -11   0  104.09   30.90
 -10 -11   0  128.89   28.30
 -10 -11   0  117.59   22.50
 -10 -11   0  125.59   26.10
  10  11   0  121.59   10.10
 -10  11   0   98.09   13.70
 -10  11   0  108.49   20.50
  10  11   0  143.59   25.00
 -10  11   0  119.29    9.50
 -10  11   0   87.99   16.20
 -10  11   0   96.59   28.80
  10  11   0   99.39   24.30
 -11 -11   0    0.80    9.00
 -11 -11   0   -5.50   12.30
 -11 -11   0    5.90   10.60
 -11 -11   0   -4.70    6.10
 -11 -11   0   -2.50    6.90
 -11 -11   0   -7.60   10.00
 -11  11   0    0.00    6.10
  11  11   0   -7.40    5.30
 -11  11   0    2.00    3.00
 -11  11   0   11.00   12.00
 -11  11   0   -2.90    6.00
 -11  11   0   -4.90    3.90
 -12 -11   0    6.20   11.50
 -12 -11   0    5.40   16.90
 -12 -11   0    2.80   12.90
 -12 -11   0   -0.80    8.50
 -12 -11   0   -1.80    9.10
 -12  11   0    0.10    6.10
 -12  11   0    4.00   15.10
 -12  11   0   11.80    3.90
 -12  11   0    0.90    4.30
 -12  11   0   -3.40    6.90
   0 -12   0 1024.60   59.89
   0 -12   0  963.30   50.59
   0 -12   0 1031.90   65.89
   0 -12   0 1075.19   55.39
   0 -12   0 1034.00   46.80
   0 -12   0 1015.90   49.30
   0 -12   0 1069.79   52.49
   0  12   0 1049.20   57.99
   0  12   0 1083.69   50.59
   0  12   0 1000.50   56.09
   0  12   0  978.30   63.69
   0  12   0 1019.40   52.49
   0  12   0 1021.70   49.99
   1 -12   0  131.69   26.80
  -1 -12   0  112.99   16.90
   1 -12   0  134.79   10.00
  -1 -12   0  131.59   18.60
  -1 -12   0  111.89   25.20
   1 -12   0  107.29   16.40
  -1 -12   0  135.89   25.20
   1 -12   0  136.69   18.60
  -1 -12   0  142.69   20.40
   1 -12   0  107.09   21.10
  -1 -12   0  122.19   17.00
  -1 -12   0  128.59   21.10
   1 -12   0  142.59   20.70
  -1  12   0  140.59   17.60
   1  12   0  136.09   27.90
  -1  12   0  151.88   19.00
   1  12   0  137.89   18.70
  -1  12   0  113.09   19.50
   1  12   0  109.09   20.10
   1  12   0  117.29   16.90
   1  12   0   96.09   19.90
  -1  12   0  144.59   27.40
  -1  12   0  117.39   24.10
   1  12   0  138.69   20.90
  -1  12   0  116.49   17.20
   2 -12   0  399.96   27.20
  -2 -12   0  390.56   29.30
  -2 -12   0  416.76   28.50
  -2 -12   0  417.46   30.80
   2 -12   0  434.76   38.30
   2 -12   0  434.06   28.10
   2 -12   0  432.36   30.30
  -2 -12   0  387.46   32.30
  -2 -12   0  396.86   35.90
   2 -12   0  403.06   32.20
  -2 -12   0  348.97   28.40
  -2 -12   0  415.76   49.20
   2  12   0  424.56   33.00
   2  12   0  388.16   33.60
   2  12   0  434.96   31.20
  -2  12   0  458.65   40.40
  -2  12   0  458.95   32.20
  -2  12   0  461.05   26.70
   2  12   0  370.26   27.80
  -2  12   0  395.66   27.60
  -2  12   0  364.06   29.70
  -2  12   0  434.96   27.30
  -3 -12   0  160.78   23.10
  -3 -12   0  147.49   23.80
  -3 -12   0  138.99   20.40
   3 -12   0  124.59   14.60
  -3 -12   0  108.09   21.10
  -3 -12   0  190.78   33.50
   3 -12   0  113.59   16.20
  -3 -12   0  149.19   27.50
  -3 -12   0  149.39   21.00
   3 -12   0  155.48   27.00
   3 -12   0  110.99   14.20
   3  12   0  149.79   25.10
  -3  12   0  140.29   21.10
  -3  12   0  130.39   26.60
  -3  12   0  148.89   21.40
   3  12   0  159.58   23.00
   3  12   0  173.28   20.70
  -3  12   0  142.59   18.60
   3  12   0  124.59   20.80
  -3  12   0  154.88   17.40
  -3  12   0  155.08   18.00
   3  12   0  151.38   23.80
  -4 -12   0   25.20    9.20
   4 -12   0   14.60    7.00
  -4 -12   0   -4.50    7.70
   4 -12   0   20.10    9.80
  -4 -12   0   18.80   10.70
  -4 -12   0    4.80    6.50
  -4 -12   0   12.00    8.20
   4 -12   0    7.40    6.70
  -4 -12   0   14.10    8.40
  -4 -12   0   10.10   12.40
  -4  12   0   17.50    7.30
  -4  12   0    8.20    5.20
  -4  12   0    7.10   10.40
  -4  12   0   10.50    6.20
   4  12   0    4.60    7.20
   4  12   0   13.10    9.20
  -4  12   0    9.60    5.40
  -4  12   0   13.10    7.90
   4  12   0   12.90    8.40
   4  12   0   29.50   10.70
   4  12   0    1.80    4.40
  -5 -12   0  265.27   35.80
  -5 -12   0  326.67   42.60
  -5 -12   0  273.07   32.00
  -5 -12   0  252.37   40.40
  -5 -12   0  279.47   31.90
  -5 -12   0  287.47   38.90
   5 -12   0  231.58   18.40
   5 -12   0  306.67   38.30
  -5 -12   0  305.07   33.60
   5 -12   0  299.77   23.80
  -5  12   0  251.07   19.70
   5  12   0  252.77   34.80
  -5  12   0  258.97   39.30
  -5  12   0  259.37   22.80
  -5  12   0  308.87   20.70
   5  12   0  300.87   33.90
  -5  12   0  238.98   20.70
  -5  12   0  257.87   19.80
   5  12   0  302.87   27.00
   5  12   0  292.17   33.30
   5  12   0  260.87   21.50
  -6 -12   0   27.90   19.00
  -6 -12   0   14.90   10.00
   6 -12   0   51.09   10.90
   6 -12   0   51.09    9.00
  -6 -12   0    4.50   10.30
   6 -12   0   20.30   13.20
  -6 -12   0   27.60   11.30
  -6 -12   0    8.70    8.70
  -6 -12   0   77.69   19.70
  -6 -12   0   27.70   15.40
  -6  12   0   26.20    8.10
   6  12   0   60.69   16.30
  -6  12   0   30.90    5.00
   6  12   0   52.09   16.50
  -6  12   0   37.00    9.20
   6  12   0   32.20    9.40
   6  12   0   46.50   13.80
  -6  12   0   22.80   15.40
   6  12   0   43.20   13.10
  -6  12   0   43.00   11.60
  -7 -12   0   82.29   18.50
  -7 -12   0   60.59   20.90
  -7 -12   0  107.49   29.50
   7 -12   0   76.29    9.30
  -7 -12   0   50.59   14.70
  -7 -12   0  114.89   22.70
  -7 -12   0   82.89   23.00
   7 -12   0   73.99    8.30
  -7 -12   0   55.79   16.30
   7  12   0   50.99   10.80
  -7  12   0   71.69   11.20
   7  12   0   82.89   20.70
  -7  12   0   68.39   14.40
  -7  12   0   61.69   10.30
   7  12   0   81.69   19.20
   7  12   0  106.39   21.10
  -7  12   0   78.89   11.50
  -7  12   0   76.49   10.80
  -7  12   0   74.29   24.10
  -8 -12   0  154.48   25.30
  -8 -12   0  201.48   37.50
  -8 -12   0  149.49   25.60
  -8 -12   0  120.89   23.70
  -8 -12   0  218.08   34.70
  -8 -12   0  184.48   34.60
  -8 -12   0  235.38   46.00
  -8  12   0  147.59   18.70
  -8  12   0  168.28   34.90
  -8  12   0  170.18   11.10
   8  12   0  162.88   22.80
  -8  12   0  146.59   21.00
  -8  12   0  167.88   10.80
  -8  12   0  148.49   13.10
   8  12   0  154.08   25.10
   8  12   0  142.49   26.70
  -9 -12   0   21.90   16.10
  -9 -12   0    7.30   14.70
  -9 -12   0   62.89   20.50
  -9 -12   0   59.69   29.10
  -9 -12   0   45.30   15.70
  -9 -12   0   59.39   16.90
  -9 -12   0   14.40   13.00
   9  12   0   28.60   11.50
   9  12   0   53.19   16.20
  -9  12   0   40.70   11.50
  -9  12   0   32.10   11.00
  -9  12   0   76.59   24.60
   9  12   0   10.40    8.10
   9  12   0   58.89   10.40
   9  12   0   26.30   10.50
 -10 -12   0   91.79   28.10
 -10 -12   0  144.29   27.00
 -10 -12   0  129.59   30.20
 -10 -12   0  140.09   31.90
 -10 -12   0  118.19   24.00
 -10 -12   0   78.09   19.30
 -10  12   0  119.59   19.20
 -10  12   0  124.09   10.70
 -10  12   0  147.39   23.30
  10  12   0   98.89   14.00
 -10  12   0   95.69   30.20
  10  12   0  113.69   34.30
  10  12   0  119.29   13.90
 -10  12   0   93.99   16.60
 -11 -12   0   -2.60   11.10
 -11 -12   0    1.00    8.50
 -11 -12   0    5.90   14.30
 -11 -12   0    4.00   10.70
 -11 -12   0   -3.30    8.10
 -11 -12   0   -5.70   10.10
 -11  12   0    4.80    6.00
 -11  12   0    0.90    3.40
 -11  12   0    2.80    7.60
 -11  12   0   -5.60   12.00
 -11  12   0   -3.20    5.30
 -12 -12   0   10.90   12.70
 -12 -12   0   12.80   18.10
 -12 -12   0   -8.30    3.40
 -12 -12   0    5.60   13.90
 -12  12   0    1.40    3.20
 -12  12   0   -4.00   10.90
 -12  12   0    8.20    9.90
 -12  12   0    4.50    7.00
 -12  12   0   -2.50    4.40
   0 -13   0   -0.40    3.60
   0 -13   0   -0.90    5.40
   0 -13   0   -0.80    8.90
   0 -13   0    8.00    6.20
   0 -13   0   -7.40    5.10
   0 -13   0   -3.30    3.50
   0 -13   0   -8.10    4.30
   0  13   0   13.20    8.80
   0  13   0   -0.20    4.20
   0  13   0    3.20    7.60
   0  13   0   -0.90    4.50
   0  13   0   -0.20    9.50
   0  13   0    0.10    5.20
   1 -13   0 1302.37   63.29
   1 -13   0 1230.38   69.39
  -1 -13   0 1256.67   62.49
  -1 -13   0 1224.18   59.69
   1 -13   0 1382.36   62.09
  -1 -13   0 1367.16   74.19
   1 -13   0 1274.57   50.39
  -1 -13   0 1335.67   67.69
  -1 -13   0 1367.76   81.49
   1 -13   0 1325.07   60.59
   1 -13   0 1262.07   76.79
  -1 -13   0 1222.28   59.79
  -1 -13   0 1255.77   62.59
  -1  13   0 1211.08   66.39
  -1  13   0 1308.77   62.59
   1  13   0 1244.68   68.89
   1  13   0 1277.47   67.29
   1  13   0 1168.08   59.39
  -1  13   0 1243.98   59.09
   1  13   0 1320.47   78.49
  -1  13   0 1254.97   58.49
  -1  13   0 1441.96   79.89
   1  13   0 1204.68   59.29
   1  13   0 1272.17   63.89
  -1  13   0 1166.98   64.99
   2 -13   0  196.88   17.90
  -2 -13   0  171.78   24.20
  -2 -13   0  222.88   36.80
  -2 -13   0  229.48   36.20
  -2 -13   0  188.68   24.30
  -2 -13   0  154.68   22.00
  -2 -13   0  176.58   24.70
   2 -13   0  187.78   31.50
  -2 -13   0  197.08   31.80
   2 -13   0  211.88   28.60
   2 -13   0  164.48   21.20
  -2  13   0  191.18   26.40
  -2  13   0  193.78   17.50
  -2  13   0  171.38   22.20
   2  13   0  207.68   26.70
   2  13   0  195.78   29.60
  -2  13   0  183.38   21.50
   2  13   0  184.88   27.20
  -2  13   0  198.18   33.70
  -2  13   0  179.98   25.70
   2  13   0  222.88   26.50
   3 -13   0  243.68   37.80
   3 -13   0  232.28   19.80
  -3 -13   0  213.68   30.40
  -3 -13   0  262.47   37.90
  -3 -13   0  269.77   32.90
  -3 -13   0  291.97   25.60
  -3 -13   0  255.67   28.90
   3 -13   0  280.77   19.80
  -3 -13   0  243.78   29.40
  -3 -13   0  201.48   35.10
   3 -13   0  235.78   18.20
  -3  13   0  202.78   18.70
  -3  13   0  205.98   36.20
  -3  13   0  224.38   28.00
   3  13   0  284.77   35.00
   3  13   0  252.67   29.20
   3  13   0  264.57   31.40
   3  13   0  258.67   34.90
  -3  13   0  213.88   18.60
  -3  13   0  249.28   29.30
  -3  13   0  234.48   21.20
   3  13   0  225.98   20.40
   4 -13   0  381.76   30.20
  -4 -13   0  415.36   32.20
   4 -13   0  326.67   23.90
   4 -13   0  438.46   48.40
  -4 -13   0  424.66   55.49
  -4 -13   0  388.06   35.10
  -4 -13   0  424.16   45.20
  -4 -13   0  315.97   29.30
  -4 -13   0  382.26   47.70
  -4 -13   0  387.26   30.50
   4 -13   0  360.66   16.90
   4 -13   0  350.16   16.90
  -4  13   0  342.27   25.40
   4  13   0  349.77   30.30
  -4  13   0  391.56   49.30
  -4  13   0  368.86   29.60
   4  13   0  337.67   30.90
  -4  13   0  373.76   25.30
   4  13   0  372.36   30.30
  -4  13   0  364.46   28.40
  -4  13   0  401.16   25.60
   4  13   0  445.56   37.60
   4  13   0  354.96   26.20
  -5 -13   0   34.60   19.90
  -5 -13   0   22.30   12.10
   5 -13   0   22.90   10.00
  -5 -13   0   49.10   17.00
  -5 -13   0   26.70   11.40
   5 -13   0   29.80    9.10
  -5 -13   0   38.20   15.50
  -5 -13   0   21.60   10.80
   5 -13   0   33.90   16.00
  -5 -13   0   27.90   14.90
   5  13   0   28.50   14.70
   5  13   0   24.40   12.50
  -5  13   0   28.60   16.20
  -5  13   0   44.60   11.00
  -5  13   0   27.30    8.20
   5  13   0   36.60    9.80
  -5  13   0   23.60    8.10
   5  13   0   44.10   14.20
  -5  13   0   28.90    8.40
  -5  13   0   55.29   13.30
  -6 -13   0  419.06   35.10
   6 -13   0  462.25   26.40
  -6 -13   0  511.35   57.19
  -6 -13   0  521.65   58.89
  -6 -13   0  541.25   65.99
  -6 -13   0  452.75   36.60
   6 -13   0  414.86   29.20
  -6 -13   0  462.75   36.40
  -6 -13   0  456.75   40.20
  -6  13   0  366.06   30.00
   6  13   0  444.96   35.90
   6  13   0  474.75   30.60
   6  13   0  493.85   37.70
  -6  13   0  480.15   29.20
  -6  13   0  557.04   62.19
  -6  13   0  434.46   27.40
  -6  13   0  425.26   28.80
   6  13   0  478.95   52.39
  -6  13   0  470.05   27.90
   6  13   0  373.26   34.40
   7 -13   0  284.67   17.40
   7 -13   0  276.47   39.10
  -7 -13   0  268.57   48.40
  -7 -13   0  353.36   40.50
  -7 -13   0  301.77   45.10
  -7 -13   0  310.17   41.30
  -7 -13   0  315.67   38.50
  -7 -13   0  400.46   59.49
   7 -13   0  314.27   19.90
  -7 -13   0  344.27   38.40
   7  13   0  345.07   38.90
  -7  13   0  265.27   15.00
  -7  13   0  270.97   19.40
  -7  13   0  304.67   48.00
   7  13   0  272.87   22.30
   7  13   0  349.27   37.30
   7  13   0  253.07   37.60
  -7  13   0  308.27   20.80
  -7  13   0  256.87   23.70
  -7  13   0  258.17   19.60
  -8 -13   0   26.50   18.00
  -8 -13   0   87.79   25.70
  -8 -13   0   49.90   19.60
  -8 -13   0   66.19   18.40
  -8 -13   0   92.09   19.50
  -8 -13   0   77.69   20.00
  -8  13   0   54.79    8.50
  -8  13   0   55.29    8.80
   8  13   0   66.19   17.80
  -8  13   0   66.79   14.30
   8  13   0   84.29   13.90
   8  13   0   52.89   14.10
  -8  13   0   63.59   24.60
  -8  13   0   64.59   11.20
  -8  13   0   69.69   11.20
   8  13   0   46.00   20.80
  -9 -13   0  354.46   42.10
  -9 -13   0  320.57   49.00
  -9 -13   0  421.16   61.29
  -9 -13   0  463.75   69.29
  -9 -13   0  362.16   41.50
  -9 -13   0  431.66   48.20
   9  13   0  314.67   43.30
  -9  13   0  353.36   28.60
   9  13   0  373.46   25.10
  -9  13   0  287.27   24.00
  -9  13   0  277.47   48.80
   9  13   0  420.66   51.29
   9  13   0  365.26   28.40
   9  13   0  401.46   44.00
  -9  13   0  312.37   25.50
 -10 -13   0   27.20   13.30
 -10 -13   0   -8.30   11.70
 -10 -13   0    5.80   13.40
 -10 -13   0    1.90    9.30
 -10 -13   0    0.90   13.10
  10  13   0   -0.30    8.80
 -10  13   0   13.90    8.50
 -10  13   0   -4.30    5.50
 -10  13   0    1.50    4.20
 -10  13   0   -5.30   13.40
  10  13   0   -0.80    6.00
  10  13   0    2.20    5.90
 -10  13   0   -0.40    5.80
 -11 -13   0   42.30   17.20
 -11 -13   0   82.39   31.60
 -11 -13   0  103.19   24.80
 -11 -13   0   65.79   19.20
 -11 -13   0  126.59   35.40
 -11  13   0   81.69   10.70
 -11  13   0  101.09   15.80
 -11  13   0   78.09   15.80
 -11  13   0   72.69   29.80
 -11  13   0   60.39   15.90
 -12 -13   0   42.30   28.20
 -12 -13   0   11.20   12.10
 -12 -13   0   18.50   17.10
 -12 -13   0    8.40    9.40
 -12 -13   0    2.00   10.80
 -12  13   0    7.30    8.40
 -12  13   0    8.30   15.90
 -12  13   0    4.20    4.40
 -12  13   0    9.70    7.40
 -12  13   0   12.60   10.50
   0 -14   0 2330.37  101.99
   0 -14   0 2394.66  114.59
   0 -14   0 2359.36  102.59
   0 -14   0 2473.15  100.19
   0 -14   0 2424.06   95.49
   0 -14   0 2409.16  106.79
   0 -14   0 2513.65  123.79
   0  14   0 2385.06  109.09
   0  14   0 2453.95  100.59
   0  14   0 2443.96  121.99
   0  14   0 2417.96  104.59
   0  14   0 2506.05  108.99
   0  14   0 2403.36  110.89
  -1 -14   0   12.00   14.70
  -1 -14   0   19.20   10.40
   1 -14   0   36.30    6.80
   1 -14   0   27.80   17.10
  -1 -14   0   38.90   11.40
   1 -14   0   36.70   11.30
  -1 -14   0   35.60   10.60
   1 -14   0   38.80   11.40
   1 -14   0   13.90   10.90
  -1 -14   0   22.90    9.70
   1 -14   0   30.70   12.20
  -1  14   0   30.30   16.20
   1  14   0   36.20   10.90
   1  14   0   43.40   14.90
  -1  14   0   36.10   12.00
  -1  14   0   39.60   15.30
  -1  14   0   25.10   12.00
   1  14   0   16.40    8.00
  -1  14   0   48.30   11.90
  -1  14   0   27.70    9.70
   1  14   0   14.10    9.40
   1  14   0   12.90   10.40
   1  14   0   52.69   18.70
  -2 -14   0 1116.69   68.89
   2 -14   0  942.41   59.19
   2 -14   0  973.90   51.99
  -2 -14   0 1019.40   60.39
   2 -14   0 1008.70   52.19
  -2 -14   0 1046.60   56.89
  -2 -14   0  994.50   55.69
  -2 -14   0 1013.90   72.29
   2 -14   0 1156.98   71.59
   2 -14   0 1002.30   50.69
  -2 -14   0  961.70   52.99
  -2 -14   0 1016.10   55.69
   2  14   0 1038.50   57.69
  -2  14   0 1001.50   58.19
   2  14   0 1033.50   63.09
  -2  14   0 1071.39   52.19
   2  14   0 1051.29   55.39
  -2  14   0 1041.00   50.99
   2  14   0 1060.79   60.99
  -2  14   0  925.61   66.89
  -2  14   0  994.20   53.59
  -2  14   0 1019.40   58.59
   3 -14   0  499.55   31.90
  -3 -14   0  471.85   58.89
  -3 -14   0  562.24   37.80
  -3 -14   0  473.35   34.20
  -3 -14   0  515.35   37.10
  -3 -14   0  455.55   37.50
  -3 -14   0  462.85   52.69
   3 -14   0  471.95   29.40
  -3 -14   0  496.35   39.70
   3 -14   0  494.45   54.19
  -3  14   0  430.76   53.69
   3  14   0  440.66   30.70
   3  14   0  436.76   39.10
   3  14   0  481.05   35.20
   3  14   0  367.76   32.70
  -3  14   0  457.45   30.40
  -3  14   0  501.75   30.30
  -3  14   0  522.75   36.90
  -3  14   0  431.36   31.30
   3  14   0  493.55   38.70
  -3  14   0  482.15   36.70
   4 -14   0   44.90   11.20
   4 -14   0   41.80    6.80
   4 -14   0   42.10   13.80
  -4 -14   0   34.20   11.90
  -4 -14   0   66.89   16.60
  -4 -14   0   60.99   19.00
  -4 -14   0   31.60   19.00
   4 -14   0   63.69   19.60
  -4 -14   0   47.70   15.70
  -4 -14   0   19.60   10.80
  -4 -14   0   38.50   14.70
  -4  14   0   42.80   13.70
  -4  14   0   13.50   13.70
  -4  14   0   64.69   13.40
  -4  14   0   66.09   13.40
   4  14   0   26.90   12.40
   4  14   0   34.50   10.40
   4  14   0   43.40   14.30
   4  14   0   50.09   17.50
  -4  14   0   36.20    9.90
  -4  14   0   40.30   12.40
   4  14   0   38.10   13.00
  -5 -14   0  560.84   42.50
  -5 -14   0  548.45   45.70
  -5 -14   0  619.24   44.10
   5 -14   0  645.54   35.50
  -5 -14   0  658.63   59.99
  -5 -14   0  582.94   42.10
  -5 -14   0  590.54   52.29
   5 -14   0  652.73   41.70
  -5 -14   0  584.54   49.20
  -5  14   0  582.84   38.00
   5  14   0  642.74   44.20
   5  14   0  629.24   49.10
  -5  14   0  600.34   36.20
   5  14   0  630.74   44.60
  -5  14   0  645.94   36.00
   5  14   0  609.74   37.10
  -5  14   0  575.24   54.09
   5  14   0  672.13   45.90
  -5  14   0  664.93   36.10
  -5  14   0  649.64   42.20
   6 -14   0  297.27   39.80
  -6 -14   0  246.48   40.50
  -6 -14   0  402.06   48.90
  -6 -14   0  294.07   51.89
   6 -14   0  275.67   20.60
  -6 -14   0  331.27   39.20
  -6 -14   0  229.38   32.80
   6 -14   0  284.27   24.50
  -6 -14   0  306.67   45.70
  -6  14   0  284.57   23.80
  -6  14   0  260.17   21.40
   6  14   0  246.28   34.30
  -6  14   0  270.77   45.10
  -6  14   0  286.17   32.00
  -6  14   0  277.57   21.80
   6  14   0  291.07   40.10
   6  14   0  262.67   23.10
  -6  14   0  305.07   22.20
   6  14   0  288.57   36.30
  -7 -14   0  157.08   27.30
  -7 -14   0  201.28   34.40
  -7 -14   0  163.98   33.90
   7 -14   0  190.68   14.90
   7 -14   0  173.68   19.60
  -7 -14   0  163.88   40.20
   7 -14   0  220.58   34.70
  -7 -14   0  213.58   32.20
  -7 -14   0  163.38   27.30
  -7  14   0  188.98   20.80
   7  14   0  204.68   24.50
  -7  14   0  196.58   25.60
  -7  14   0  159.18   19.30
   7  14   0  185.28   28.80
  -7  14   0  151.28   35.20
   7  14   0  221.78   30.90
   7  14   0  176.18   31.50
  -7  14   0  161.58   19.90
  -8 -14   0  297.67   48.70
  -8 -14   0  457.45   37.60
  -8 -14   0  412.76   37.00
  -8 -14   0  411.56   37.50
  -8 -14   0  510.65   67.19
  -8 -14   0  447.26   67.99
  -8 -14   0  386.76   52.29
   8  14   0  384.86   49.00
   8  14   0  381.86   34.70
  -8  14   0  379.06   22.80
   8  14   0  337.87   30.80
  -8  14   0  356.96   29.80
   8  14   0  439.16   28.60
   8  14   0  311.77   41.30
  -8  14   0  348.17   26.20
  -8  14   0  385.26   22.50
  -8  14   0  395.86   57.29
  -9 -14   0   24.90   18.30
  -9 -14   0   18.70   25.60
  -9 -14   0    5.90   13.90
  -9 -14   0   11.80   11.00
  -9 -14   0    5.70   13.10
  -9 -14   0    9.80   11.00
  -9 -14   0    9.60   11.50
  -9  14   0    2.60    7.50
  -9  14   0   13.40    5.60
   9  14   0    9.10   11.40
  -9  14   0    3.90    2.50
   9  14   0    7.40   10.00
  -9  14   0   -0.70    6.70
  -9  14   0   -0.70   12.20
   9  14   0    9.30    8.10
   9  14   0   10.50    9.10
 -10 -14   0  149.99   33.20
 -10 -14   0  117.69   25.00
 -10 -14   0  127.89   27.10
 -10 -14   0  162.08   40.60
 -10 -14   0  128.09   26.60
 -10  14   0  127.49   34.00
 -10  14   0  132.99   26.50
  10  14   0  146.59   23.10
 -10  14   0  144.79   21.10
 -10  14   0  147.69   13.40
  10  14   0  150.98   20.00
  10  14   0  125.59   25.30
 -10  14   0  112.99   19.00
 -11 -14   0   56.09   25.30
 -11 -14   0   50.79   18.60
 -11 -14   0   30.60   18.80
 -11 -14   0   50.49   24.00
 -11  14   0   31.50   21.70
 -11  14   0   29.80    7.70
 -11  14   0   15.10    9.50
 -11  14   0   17.00    9.50
 -11  14   0   30.40   12.10
   0 -15   0    6.10    6.10
   0 -15   0    4.80    7.90
   0 -15   0    6.20    5.30
   0 -15   0  -11.00    4.90
   0 -15   0    0.60    6.80
   0 -15   0    1.00   11.80
   0 -15   0   17.10    8.00
   0  15   0  -10.30    7.50
   0  15   0   -1.30    7.20
   0  15   0    6.20    7.80
   0  15   0    3.20    5.80
   0  15   0   11.20    8.20
   0  15   0    4.90    9.70
   1 -15   0 1342.57   67.19
  -1 -15   0 1410.96   68.49
   1 -15   0 1296.47   51.99
  -1 -15   0 1194.08   68.99
  -1 -15   0 1172.18   75.59
   1 -15   0 1331.87   75.39
  -1 -15   0 1225.58   73.59
  -1 -15   0 1277.67   63.69
   1 -15   0 1229.28   62.79
   1 -15   0 1219.38   63.49
  -1 -15   0 1367.66   86.49
  -1 -15   0 1308.97   70.79
   1 -15   0 1288.37   95.29
   1  15   0 1294.87   71.69
   1  15   0 1225.68   62.89
   1  15   0 1330.57   68.29
  -1  15   0 1361.96   72.69
   1  15   0 1453.75   87.19
  -1  15   0 1383.66   63.39
   1  15   0 1257.47   73.59
  -1  15   0 1331.77   66.89
  -1  15   0 1151.68   78.49
   1  15   0 1342.77   64.89
  -1  15   0 1322.97   63.19
  -1  15   0 1250.27   70.69
  -2 -15   0  314.47   28.00
  -2 -15   0  273.17   40.30
   2 -15   0  273.27   25.00
   2 -15   0  247.98   35.10
  -2 -15   0  297.47   34.40
  -2 -15   0  305.17   34.50
   2 -15   0  262.37   23.10
  -2 -15   0  303.87   46.10
  -2 -15   0  286.07   26.00
   2 -15   0  261.87   24.10
  -2 -15   0  337.37   41.20
   2  15   0  298.17   39.70
  -2  15   0  286.07   24.60
   2  15   0  301.97   27.20
  -2  15   0  326.57   38.50
   2  15   0  326.07   39.10
  -2  15   0  339.37   48.00
  -2  15   0  289.67   26.30
  -2  15   0  244.18   32.70
  -2  15   0  324.27   24.60
   2  15   0  342.17   38.20
  -3 -15   0  243.58   43.30
  -3 -15   0  269.47   36.80
   3 -15   0  248.28   22.70
   3 -15   0  287.67   65.09
  -3 -15   0  285.97   36.10
   3 -15   0  247.58   21.00
  -3 -15   0  233.58   31.20
  -3 -15   0  308.47   34.10
  -3 -15   0  327.47   29.00
   3 -15   0  271.27   21.90
   3 -15   0  284.87   37.20
  -3 -15   0  209.18   36.50
  -3  15   0  301.47   23.50
   3  15   0  269.37   33.40
  -3  15   0  271.57   24.50
   3  15   0  321.37   28.60
  -3  15   0  231.48   39.10
  -3  15   0  250.67   32.50
   3  15   0  305.67   38.70
   3  15   0  345.07   25.90
   3  15   0  243.88   36.40
  -3  15   0  360.86   39.30
   4 -15   0  417.06   28.90
  -4 -15   0  400.76   34.50
  -4 -15   0  420.86   38.00
  -4 -15   0  473.55   49.70
   4 -15   0  380.06   21.80
   4 -15   0  340.47   45.90
  -4 -15   0  366.76   33.10
  -4 -15   0  404.06   33.10
  -4 -15   0  402.56   57.69
  -4 -15   0  421.06   53.39
   4 -15   0  402.86   21.80
   4 -15   0  423.46   35.10
  -4  15   0  396.16   32.40
  -4  15   0  382.36   28.10
   4  15   0  436.66   36.10
  -4  15   0  369.96   32.90
  -4  15   0  478.95   56.39
   4  15   0  397.86   44.20
  -4  15   0  430.76   30.40
  -4  15   0  370.76   27.10
   4  15   0  396.66   48.90
   4  15   0  397.06   33.30
   4  15   0  438.06   30.50
   5 -15   0   -9.50    7.00
  -5 -15   0   18.40   10.90
   5 -15   0    5.90    7.30
  -5 -15   0   -2.30    9.80
  -5 -15   0   -0.60    7.00
  -5 -15   0    2.10    6.50
   5 -15   0   -0.70    6.10
  -5 -15   0    6.90   12.20
  -5 -15   0   -7.90    6.50
  -5  15   0   13.70    7.00
  -5  15   0   11.50    7.20
  -5  15   0    5.00    5.70
  -5  15   0   -9.60    5.20
   5  15   0    8.20    9.20
   5  15   0   -1.60    4.90
   5  15   0   16.70   11.00
  -5  15   0   -1.30   11.10
   5  15   0   -4.10    9.00
  -5  15   0    3.40    7.50
  -6 -15   0  182.58   33.30
  -6 -15   0  178.58   36.00
  -6 -15   0  173.08   33.50
   6 -15   0  168.88   20.40
  -6 -15   0  166.78   27.30
   6 -15   0  142.99   22.70
   6 -15   0  192.38   35.00
  -6 -15   0  190.08   28.90
  -6 -15   0  157.48   27.20
  -6  15   0  144.49   24.20
  -6  15   0  144.39   21.00
  -6  15   0  164.88   20.10
   6  15   0  166.98   30.90
  -6  15   0  122.29   30.20
  -6  15   0  135.79   18.80
   6  15   0  131.99   24.30
  -6  15   0  172.28   21.80
   6  15   0  186.48   23.20
   6  15   0  140.09   23.90
  -7 -15   0  143.99   26.00
   7 -15   0  166.28   20.20
  -7 -15   0  158.48   34.70
  -7 -15   0  176.88   35.60
   7 -15   0  125.29   27.60
  -7 -15   0  208.88   34.90
  -7 -15   0  152.68   27.30
  -7 -15   0  178.18   28.90
   7 -15   0  166.58   18.30
   7  15   0  145.89   27.00
  -7  15   0  179.98   21.30
   7  15   0  121.39   18.60
  -7  15   0  163.88   23.10
   7  15   0  149.59   25.70
  -7  15   0  177.38   37.70
  -7  15   0  144.39   18.60
  -7  15   0  152.78   18.70
   7  15   0  137.99   29.30
  -7  15   0  175.08   25.20
  -8 -15   0    0.70    8.40
  -8 -15   0    5.60   13.20
  -8 -15   0   -2.10    7.40
  -8 -15   0   -3.10    8.20
  -8 -15   0   10.10   13.40
  -8 -15   0   14.80   18.30
  -8 -15   0    3.10   11.10
   8  15   0    4.70   10.60
  -8  15   0    6.30    8.60
   8  15   0   -0.10    6.20
  -8  15   0   -4.00    3.30
   8  15   0   19.20    9.20
   8  15   0    1.30   10.00
  -8  15   0    7.10   14.20
   8  15   0    1.50    8.30
  -8  15   0    1.80    4.70
  -8  15   0    2.10    5.10
  -9 -15   0  211.88   33.50
  -9 -15   0  221.28   34.90
  -9 -15   0  205.98   33.30
  -9 -15   0  215.48   42.50
  -9 -15   0  205.38   40.50
  -9 -15   0  244.18   48.70
   9  15   0  197.98   26.30
  -9  15   0  186.48   17.00
  -9  15   0  242.58   27.90
   9  15   0  250.87   35.50
  -9  15   0  190.88   25.90
  -9  15   0  214.68   44.60
  -9  15   0  207.38   12.80
  -9  15   0  218.88   27.00
   9  15   0  229.48   25.70
  -9  15   0  191.88   12.60
 -10 -15   0   26.20   19.80
 -10 -15   0   52.09   18.20
 -10 -15   0   59.59   19.70
 -10 -15   0   16.00   18.50
 -10 -15   0   66.19   20.40
 -10  15   0   55.89    8.10
 -10  15   0   51.49   14.20
  10  15   0   57.29   12.20
 -10  15   0   60.89   14.70
 -10  15   0   46.70    9.50
 -10  15   0   46.90   11.60
 -10  15   0   15.00   21.70
  10  15   0   47.10   12.60
 -11 -15   0   93.69   26.00
 -11 -15   0   35.20   18.00
 -11 -15   0   20.70   21.70
 -11 -15   0   87.79   23.60
 -11 -15   0  105.79   34.20
 -11  15   0   59.69   29.50
 -11  15   0   71.29   11.60
 -11  15   0   66.09   15.00
 -11  15   0   72.39   16.20
 -11  15   0   52.19   10.90
 -11  15   0   59.89   13.50
   0 -16   0  216.38   30.30
   0 -16   0  292.67   33.10
   0 -16   0  272.97   32.00
   0 -16   0  266.07   43.40
   0 -16   0  247.98   20.20
   0 -16   0  262.37   38.00
   0 -16   0  251.87   28.10
   0  16   0  299.87   31.70
   0  16   0  219.98   39.40
   0  16   0  227.68   30.00
   0  16   0  294.77   38.50
   0  16   0  225.38   27.70
   0  16   0  384.86   42.40
  -1 -16   0   61.69   15.50
   1 -16   0   61.79   21.30
   1 -16   0   57.59   18.00
   1 -16   0   46.00   14.80
  -1 -16   0   64.19   20.50
  -1 -16   0   83.79   25.80
  -1 -16   0   44.20   12.20
  -1 -16   0   70.89   19.00
   1 -16   0   67.79   16.00
  -1 -16   0   38.80   12.70
   1 -16   0   51.09   12.90
  -1 -16   0   37.70   11.80
   1 -16   0   56.99    8.70
  -1  16   0   32.80   18.90
  -1  16   0   56.09   15.60
   1  16   0   60.69   17.50
  -1  16   0   57.09   13.50
   1  16   0   69.79   19.60
   1  16   0   43.80   12.60
  -1  16   0   45.00   16.00
  -1  16   0   49.99   14.80
  -1  16   0   57.39   17.10
   1  16   0  108.89   21.70
  -2 -16   0  311.67   45.30
  -2 -16   0  276.57   33.60
   2 -16   0  284.67   38.80
  -2 -16   0  319.77   36.60
   2 -16   0  327.17   27.00
  -2 -16   0  299.97   34.00
  -2 -16   0  371.46   30.40
   2 -16   0  398.16   29.40
  -2 -16   0  345.67   42.10
   2 -16   0  385.46   52.09
  -2 -16   0  390.96   55.79
   2 -16   0  399.76   30.10
  -2  16   0  330.97   29.00
   2  16   0  321.77   28.70
   2  16   0  361.86   40.00
   2  16   0  313.67   39.50
  -2  16   0  377.96   27.80
  -2  16   0  313.27   25.90
  -2  16   0  323.57   40.00
  -2  16   0  417.36   55.69
   2  16   0  362.46   45.80
   2  16   0  361.66   28.10
  -2  16   0  376.06   33.80
  -3 -16   0  156.98   26.30
  -3 -16   0  197.78   32.20
   3 -16   0  158.18   21.80
  -3 -16   0  208.18   36.30
   3 -16   0  157.68   33.70
  -3 -16   0  235.28   29.10
   3 -16   0  165.58   27.80
  -3 -16   0  218.68   31.10
   3 -16   0  225.98   25.20
  -3 -16   0  174.78   28.50
  -3 -16   0  144.09   34.60
   3 -16   0  144.09   19.40
  -3  16   0  174.78   27.60
  -3  16   0  165.98   21.40
   3  16   0  131.99   24.30
   3  16   0  122.59   21.80
  -3  16   0  224.68   32.10
  -3  16   0  145.29   23.40
   3  16   0  147.99   29.40
  -3  16   0  161.18   34.50
   3  16   0  199.58   32.10
  -3  16   0  149.29   21.10
   3  16   0  209.58   26.30
   4 -16   0   18.50    9.40
  -4 -16   0   11.60    9.60
   4 -16   0   12.70    5.90
  -4 -16   0    9.90   13.60
  -4 -16   0   10.10   10.00
   4 -16   0   14.30   14.30
  -4 -16   0   19.20   12.60
  -4 -16   0   36.80   22.40
  -4 -16   0   16.50   10.00
   4 -16   0   15.60    8.70
   4 -16   0   19.10    6.00
   4  16   0   31.90    9.70
  -4  16   0   10.60   15.10
  -4  16   0   11.40    7.10
   4  16   0    4.80    8.40
  -4  16   0   13.90    9.70
  -4  16   0    5.70    8.40
   4  16   0   19.30    9.60
  -4  16   0    4.60    6.20
   4  16   0   40.30   17.20
   4  16   0    4.60    8.10
  -4  16   0   14.20    8.30
   5 -16   0  134.59   29.50
   5 -16   0  104.79   21.10
   5 -16   0   84.49   16.00
  -5 -16   0   82.19   18.40
  -5 -16   0   81.69   23.10
  -5 -16   0   81.69   19.30
  -5 -16   0   68.29   18.80
  -5 -16   0   54.99   18.10
   5  16   0   63.39   18.10
  -5  16   0   37.00   11.10
  -5  16   0   47.10   13.30
  -5  16   0  105.79   17.50
   5  16   0   72.19   19.80
  -5  16   0   72.09   14.20
  -5  16   0   57.19   22.40
  -5  16   0   52.59   15.20
   5  16   0  103.49   24.90
   5  16   0   52.89   12.80
  -6 -16   0   -7.00    5.60
   6 -16   0   -1.70    6.20
  -6 -16   0   -2.70    7.50
  -6 -16   0   16.10   10.90
  -6 -16   0   -2.30    5.80
  -6 -16   0    6.60   12.10
  -6 -16   0   -6.50    7.40
   6 -16   0    0.10    9.00
   6  16   0    2.50    8.50
  -6  16   0   12.40   13.90
   6  16   0   -4.10    6.60
  -6  16   0    4.90    6.90
  -6  16   0    8.70    8.80
  -6  16   0   -1.90    3.80
  -6  16   0   -1.00    4.50
   6  16   0    5.90    7.20
   6  16   0  -11.70    6.20
  -6  16   0    0.70    5.40
  -7 -16   0    9.00    9.30
  -7 -16   0   -4.00    5.10
  -7 -16   0   -3.60    6.50
  -7 -16   0  -10.50    7.10
   7 -16   0   -7.60    7.40
   7 -16   0    9.20    7.60
  -7 -16   0   -8.30    8.40
  -7 -16   0   18.70   12.50
  -7 -16   0    0.30    8.70
  -7  16   0    0.10    5.10
  -7  16   0   -1.00   10.30
   7  16   0   13.40    9.50
  -7  16   0   -3.50    4.40
   7  16   0    4.80    6.70
   7  16   0    4.80    8.70
  -7  16   0    7.20    8.40
  -7  16   0    9.50    5.10
  -8 -16   0   98.19   28.80
  -8 -16   0   70.99   19.30
  -8 -16   0  110.89   30.30
  -8 -16   0  116.99   31.70
  -8 -16   0   95.59   24.00
  -8 -16   0   82.59   22.00
   8 -16   0   79.49   10.90
   8  16   0   68.79   20.10
   8  16   0  102.09   16.90
   8  16   0   95.49   24.60
  -8  16   0   93.29   18.30
  -8  16   0   90.99   18.60
  -8  16   0   93.79   29.00
  -8  16   0   89.89   14.30
  -8  16   0   74.89   12.80
  -9 -16   0   33.80   15.80
  -9 -16   0   29.40   14.50
  -9 -16   0   27.50   21.60
  -9 -16   0   33.00   21.80
  -9 -16   0   19.30   13.40
  -9  16   0   23.00   11.20
  -9  16   0   16.60   17.10
  -9  16   0   29.00   10.70
   9  16   0   40.20   11.90
   9  16   0   14.70   11.00
  -9  16   0   32.90    6.90
   9  16   0   42.70   16.30
  -9  16   0   27.20    6.60
  -9  16   0   18.10    9.40
 -10 -16   0   51.49   19.10
 -10 -16   0   41.10   20.40
 -10 -16   0   73.59   29.70
 -10 -16   0   51.39   22.90
 -10 -16   0   96.39   26.10
 -10  16   0   22.30   10.50
  10  16   0   53.89   14.50
 -10  16   0   63.89   26.10
 -10  16   0   68.99   14.20
  10  16   0   88.49   16.30
 -10  16   0   63.69   16.50
 -11 -16   0   75.89   22.70
 -11 -16   0   64.19   23.00
 -11 -16   0   10.30   19.20
 -11 -16   0   15.60   22.80
 -11 -16   0   15.90   13.90
  11  16   0   53.29   16.60
 -11  16   0   67.79   29.90
 -11  16   0   33.60   13.00
 -11  16   0   35.00   11.80
 -11  16   0   46.20   12.10
   0 -17   0   -5.00    7.80
   0 -17   0    3.00    6.10
   0 -17   0   -4.40   10.30
   0 -17   0    7.00    5.10
   0 -17   0    8.90    8.40
   0 -17   0   -4.20    7.60
   0 -17   0    1.10    4.30
   0  17   0   -1.00    8.00
   0  17   0    2.20    8.70
   0  17   0   -4.60    3.90
   0  17   0   -4.00    9.70
   0  17   0    8.50    7.20
   0  17   0    1.00    6.70
  -1 -17   0   17.40   16.30
   1 -17   0   10.40    8.50
  -1 -17   0   10.70   11.90
   1 -17   0    0.00   10.40
   1 -17   0    5.10    9.00
  -1 -17   0   -1.90    6.40
  -1 -17   0    1.90    5.70
  -1 -17   0   12.20    8.80
  -1 -17   0    5.30    9.30
   1 -17   0    7.10    3.70
  -1 -17   0    6.30    6.60
   1 -17   0   15.40    9.50
   1 -17   0    1.90    6.20
   1  17   0    9.30   10.00
  -1  17   0   25.50   12.90
  -1  17   0    1.40    5.60
  -1  17   0   10.80   10.10
   1  17   0    5.20    6.90
  -1  17   0    8.00    8.10
   1  17   0   22.60   13.30
  -1  17   0    4.60    6.90
  -1  17   0   13.40   12.90
   1  17   0    8.50    8.80
   2 -17   0   37.80   11.40
  -2 -17   0   32.00   12.60
   2 -17   0   23.10   15.80
  -2 -17   0   10.20    7.80
  -2 -17   0   32.40   11.70
   2 -17   0   20.10   14.00
  -2 -17   0   29.70   14.30
   2 -17   0   38.50   11.50
  -2 -17   0   59.69   18.90
  -2 -17   0   44.90   19.80
   2 -17   0   30.80   10.00
  -2 -17   0   19.30   11.40
  -2  17   0   20.50   11.00
  -2  17   0   26.70   15.00
   2  17   0   16.20   10.80
  -2  17   0   16.40   11.40
   2  17   0   44.80   15.10
  -2  17   0   13.80    8.60
   2  17   0   65.99   16.90
  -2  17   0   16.80   11.40
  -2  17   0   42.30   11.00
   2  17   0   38.10   12.10
  -3 -17   0    1.80    6.70
  -3 -17   0    6.40    4.20
  -3 -17   0   12.10   12.00
   3 -17   0    3.20   12.00
   3 -17   0   14.10    7.60
  -3 -17   0   -5.80    8.50
  -3 -17   0  -10.20    6.20
   3 -17   0   38.00   14.60
  -3 -17   0   16.00    8.10
   3 -17   0    8.50    6.60
  -3 -17   0    2.50    5.80
  -3  17   0    1.50    5.00
  -3  17   0   -5.10    9.70
   3  17   0    8.00    6.80
  -3  17   0    2.30    5.60
   3  17   0    7.50    7.10
  -3  17   0   13.40    7.50
  -3  17   0    5.00    9.90
  -3  17   0   -7.10    5.60
   3  17   0   -7.20    3.90
   3  17   0    8.40   10.30
   4 -17   0   19.90    6.40
  -4 -17   0   36.10   12.30
  -4 -17   0    4.20   12.80
   4 -17   0  -11.50    6.80
   4 -17   0   35.40   14.10
   4 -17   0   11.00    6.30
  -4 -17   0   45.40   16.60
  -4 -17   0   24.70   16.30
  -4 -17   0    9.60    9.10
  -4 -17   0   11.00   10.80
  -4  17   0   10.10   14.50
   4  17   0   18.10   11.50
   4  17   0   29.60   10.30
  -4  17   0    4.80    6.30
  -4  17   0   18.70   11.60
  -4  17   0   11.90    9.70
   4  17   0    1.20    6.40
   4  17   0   -1.90    9.30
  -4  17   0    1.10    5.70
  -5 -17   0   13.30   10.30
  -5 -17   0    2.10    8.80
  -5 -17   0   13.40   13.40
   5 -17   0   21.60   15.10
  -5 -17   0   -3.30    4.60
  -5 -17   0   20.50   14.90
   5  17   0   -9.00    6.00
  -5  17   0    6.20    6.40
  -5  17   0   -5.20    4.40
   5  17   0    4.80    3.60
  -5  17   0    7.70    9.00
  -5  17   0    6.00   14.20
   5  17   0    1.20    6.90
  -5  17   0   -2.20    4.90
   5  17   0   11.70   11.30
  -6 -17   0   11.40   12.10
  -6 -17   0    2.20    7.60
   6 -17   0   -0.60    5.80
  -6 -17   0    2.00   10.70
  -6 -17   0    7.60   10.10
  -6 -17   0    1.10    6.80
   6 -17   0   -8.90    6.00
  -6  17   0    2.70    6.70
   6  17   0    5.90   10.30
  -6  17   0    5.50   10.50
  -6  17   0   -0.50    5.30
   6  17   0   -1.40    8.50
  -6  17   0    0.00    5.10
  -6  17   0    8.00    9.80
   6  17   0   -4.40    5.50
   7 -17   0    4.50    6.70
  -7 -17   0    8.50   12.40
  -7 -17   0    1.50   13.20
   7 -17   0   -4.00    9.10
  -7 -17   0    3.80    7.90
  -7 -17   0    8.50   10.00
  -7 -17   0  -11.30    5.70
  -7 -17   0   27.40   15.10
   7 -17   0    7.10    6.30
  -7 -17   0   -5.50   10.60
  -7  17   0    3.50    8.70
   7  17   0   -5.40    3.70
  -7  17   0   31.40   16.60
   7  17   0   12.70   12.30
   7  17   0   -1.50    6.80
  -7  17   0   -5.80    3.40
   7  17   0   -1.40    7.50
  -8 -17   0   86.19   28.40
   8 -17   0   48.60   10.30
  -8 -17   0   41.30   14.90
   8 -17   0   48.00    9.50
  -8 -17   0   53.69   22.60
  -8 -17   0   15.20   13.50
  -8 -17   0   27.20   15.20
  -8  17   0   18.60   12.60
   8  17   0   27.60   14.30
  -8  17   0   52.89   11.80
  -8  17   0   39.20   10.20
  -8  17   0   53.09   11.70
   8  17   0   57.19   16.70
  -9 -17   0   -2.50    9.00
  -9 -17   0   -9.90    6.30
  -9 -17   0   14.30   11.80
  -9 -17   0    8.00   13.90
  -9 -17   0    2.80   13.50
  -9  17   0    1.90    4.30
  -9  17   0    6.70    7.20
   9  17   0   -4.80    8.00
   9  17   0    4.10    8.90
  -9  17   0   -0.50    4.10
  -9  17   0    3.80    9.10
  -9  17   0   -5.30   14.60
  -9  17   0    0.50    6.10
 -10 -17   0   29.10   22.20
 -10 -17   0   33.50   14.80
 -10 -17   0  -10.80    7.70
 -10  17   0   39.10    9.70
 -10  17   0   23.30   11.50
  10  17   0   31.80   19.40
 -10  17   0   14.10   10.50
 -10  17   0   15.20    7.20
 -10  17   0   35.50   24.40
   0 -18   0   58.09   21.70
   0 -18   0   30.70    8.50
   0 -18   0   15.00   10.00
   0 -18   0   21.40   15.30
   0 -18   0   51.09   14.00
   0 -18   0   15.80   11.00
   0  18   0   14.00    9.10
   0  18   0   53.69   14.80
   0  18   0   24.00   13.30
   0  18   0    7.30   12.00
   0  18   0   24.70   13.50
   1 -18   0    3.90    3.40
   1 -18   0   15.50   13.00
   1 -18   0    5.90    9.90
  -1 -18   0   16.20   13.40
  -1 -18   0    1.40    5.10
   1 -18   0   -0.90    4.30
  -1 -18   0   -0.60    5.10
   1 -18   0   -2.40    6.20
   1 -18   0    6.80    8.90
  -1 -18   0   10.80   14.50
  -1 -18   0   11.00    9.40
  -1 -18   0    1.90    6.00
   1 -18   0   -1.40   11.90
  -1 -18   0   -3.80    8.00
   1  18   0    9.10    6.50
   1  18   0   -3.20    7.90
   1  18   0   -5.60    5.10
  -1  18   0   -0.10    4.60
   1  18   0   -2.00    5.90
  -1  18   0    7.30   11.30
  -1  18   0    4.00    9.50
  -1  18   0   -5.50    5.20
  -1  18   0    2.70    5.80
  -1  18   0    6.20    7.50
   2 -18   0   63.49   15.60
   2 -18   0   59.69   23.50
  -2 -18   0   23.20   11.00
   2 -18   0   56.19   19.00
  -2 -18   0   57.99   16.50
   2 -18   0   57.89   14.40
  -2 -18   0   56.39   14.90
  -2 -18   0   50.29   20.00
  -2 -18   0   56.19   15.60
  -2 -18   0   64.59   25.10
   2 -18   0   50.09   17.00
  -2 -18   0   91.69   22.80
  -2  18   0   70.19   15.20
   2  18   0   50.29   17.10
  -2  18   0   83.09   16.60
  -2  18   0   47.70   16.40
  -2  18   0   83.09   25.10
   2  18   0   83.39   18.40
   2  18   0   57.99   17.00
   2  18   0   79.29   20.70
  -2  18   0   40.90   15.60
   3 -18   0   -2.90   12.20
  -3 -18   0  -10.50    4.40
  -3 -18   0    2.60    7.10
  -3 -18   0   -1.60    6.50
   3 -18   0    4.90    6.20
  -3 -18   0    8.30    9.80
  -3 -18   0    1.20    9.60
   3 -18   0   -4.40    7.80
   3 -18   0   -2.30    6.40
  -3  18   0    4.20    7.00
   3  18   0   10.80    9.70
  -3  18   0   -6.60    8.20
  -3  18   0    6.40    8.30
   3  18   0   17.70   13.30
   3  18   0    4.40    8.20
  -3  18   0   -1.00    5.50
  -3  18   0   -3.90    6.90
   3  18   0   -2.30    6.90
  -3  18   0   -3.90    7.00
   4 -18   0    2.30    4.80
   4 -18   0   10.90   10.00
   4 -18   0   -6.30    8.90
  -4 -18   0   -6.90    3.90
  -4 -18   0   -5.30    5.70
  -4 -18   0   -5.80    7.20
  -4 -18   0   10.80   14.30
  -4 -18   0    1.00    5.50
   4 -18   0   10.00    7.50
   4  18   0    4.80    7.40
  -4  18   0    8.30    9.10
  -4  18   0    5.00    6.80
   4  18   0   12.60    8.80
  -4  18   0   -0.50    8.20
  -4  18   0    6.60    7.80
   4  18   0   10.00   12.50
   4  18   0   15.80   11.70
  -4  18   0   14.20   11.00
  -4  18   0   13.10   16.30
  -5 -18   0   25.30   13.90
  -5 -18   0   20.00   16.40
   5 -18   0   33.50   18.80
  -5 -18   0   22.60   13.70
  -5 -18   0   49.80   21.20
  -5 -18   0   20.20   11.60
   5 -18   0   65.39   15.40
  -5 -18   0    2.40    8.50
   5  18   0   53.39   17.20
   5  18   0    9.90   10.20
  -5  18   0   48.30   13.50
   5  18   0   31.70   11.20
  -5  18   0   32.10   14.90
  -5  18   0   38.60   11.20
  -5  18   0   43.00   12.30
  -5  18   0   47.70   23.00
  -5  18   0   35.00   12.60
   5  18   0   12.20   13.20
   5  18   0   18.50   13.50
  -6 -18   0   10.00   13.10
  -6 -18   0   10.10   12.60
  -6 -18   0   10.40   14.90
  -6 -18   0   52.39   16.50
   6 -18   0   65.49   22.20
   6 -18   0   50.79   15.60
   6 -18   0   24.40   10.20
  -6 -18   0   46.40   15.30
  -6 -18   0   18.90   17.70
  -6 -18   0   46.60   20.10
  -6  18   0   45.10   12.70
  -6  18   0   64.59   24.30
  -6  18   0   59.39   16.80
   6  18   0   31.20   16.50
   6  18   0   51.39   16.70
  -6  18   0   22.20   10.80
  -6  18   0   29.10   10.00
   6  18   0   24.50   16.90
   6  18   0   54.29   17.00
  -7 -18   0   91.09   28.90
   7 -18   0   46.90   14.30
  -7 -18   0   49.10   16.20
   7 -18   0   79.29   25.10
  -7 -18   0   47.90   16.60
  -7 -18   0   73.39   21.90
  -7 -18   0   57.19   21.90
   7 -18   0   86.99   15.70
   7  18   0   84.09   17.10
   7  18   0   49.00   23.40
   7  18   0   73.99   19.90
  -7  18   0   52.69   12.70
  -7  18   0   30.10   13.00
   7  18   0   70.69   20.10
  -7  18   0   61.79   14.10
  -8 -18   0   65.49   20.30
   8 -18   0   72.09   12.70
  -8 -18   0   24.10   18.90
  -8 -18   0   65.59   20.60
  -8 -18   0   22.50   16.90
   8 -18   0   64.19   13.00
  -8 -18   0   74.59   22.50
   8  18   0   79.19   16.60
  -8  18   0   23.50   19.90
  -8  18   0   68.29   14.00
   8  18   0   66.09   19.10
   8  18   0   96.69   24.50
  -8  18   0   69.19   14.50
  -8  18   0   75.59   14.30
  -8  18   0   52.29   16.80
  -8  18   0   50.09   11.80
  -9 -18   0   41.20   19.00
  -9 -18   0   47.40   18.80
  -9 -18   0   38.10   25.00
  -9 -18   0   51.69   26.20
   9  18   0   71.69   16.90
  -9  18   0   91.79   32.30
   9  18   0   86.99   24.30
  -9  18   0   18.90   13.30
  -9  18   0   51.99   12.90
  -9  18   0   55.29   13.60
   9  18   0   57.59   17.00
  -9  18   0   59.69   11.00
  -9  18   0   48.00    9.70
 -10 -18   0   -8.70    9.20
 -10 -18   0   11.80   18.90
 -10 -18   0    1.90   10.20
 -10 -18   0    5.70   10.50
 -10 -18   0   -5.30    8.50
 -10  18   0   23.40   21.90
 -10  18   0    7.70    8.30
 -10  18   0    3.00    9.70
 -10  18   0    5.60    7.00
 -10  18   0    4.90    7.30
  10  18   0    3.30    9.60
   0 -19   0    7.50    9.10
   0 -19   0   -1.90    7.60
   0 -19   0    8.50   15.60
   0 -19   0   -8.40    7.70
   0 -19   0   -2.00    8.80
   0 -19   0   -2.00    4.00
   0  19   0   21.70   12.40
   0  19   0   10.50    5.80
   0  19   0   -1.70    4.90
   0  19   0    5.70   12.10
   0  19   0    4.60   12.70
  -1 -19   0  299.57   47.30
   1 -19   0  283.97   34.80
  -1 -19   0  253.67   34.30
   1 -19   0  271.17   32.10
   1 -19   0  283.27   49.50
  -1 -19   0  266.27   35.00
  -1 -19   0  243.58   28.20
   1 -19   0  259.87   41.20
  -1 -19   0  259.37   33.10
  -1 -19   0  346.87   44.00
  -1 -19   0  249.68   47.90
   1 -19   0  224.18   13.50
   1 -19   0  226.38   13.60
   1 -19   0  190.58   30.00
  -1  19   0  234.28   38.40
   1  19   0  250.27   39.20
  -1  19   0  302.47   49.20
  -1  19   0  217.78   40.10
  -1  19   0  211.48   34.30
   1  19   0  203.28   34.10
  -1  19   0  219.08   29.00
   1  19   0  257.67   33.20
   1  19   0  266.87   37.00
   2 -19   0   22.30   11.90
  -2 -19   0   38.80   13.50
  -2 -19   0   42.50   13.20
  -2 -19   0   31.80   12.60
   2 -19   0   27.50   10.00
   2 -19   0   62.09   16.30
  -2 -19   0   44.00   13.40
   2 -19   0   20.70   17.90
  -2 -19   0   19.00   15.20
   2 -19   0    8.80   12.90
  -2  19   0    3.00    7.80
   2  19   0   48.30   15.80
  -2  19   0   45.60   22.10
   2  19   0   37.30   12.60
  -2  19   0   54.49   14.20
   2  19   0   23.00   14.20
  -2  19   0   14.50   12.50
   3 -19   0   75.79   25.00
  -3 -19   0   38.00   26.00
   3 -19   0   65.89   14.20
   3 -19   0   65.69   15.40
  -3 -19   0   20.90   18.90
  -3 -19   0   47.80   15.50
  -3 -19   0   73.19   24.40
  -3 -19   0   89.19   21.60
  -3 -19   0   61.89   18.30
  -3 -19   0   46.40   16.10
   3 -19   0   78.89   22.50
   3  19   0   57.59   16.20
   3  19   0   62.19   21.00
  -3  19   0   58.59   14.70
   3  19   0   98.69   23.40
  -3  19   0   36.40   11.80
  -3  19   0   50.29   17.80
  -3  19   0   47.60   22.90
   3  19   0   78.29   23.40
  -3  19   0   48.80   19.40
  -4 -19   0  211.18   30.90
  -4 -19   0  196.08   45.70
  -4 -19   0  218.28   34.10
   4 -19   0  169.98   37.70
   4 -19   0  211.38   17.90
  -4 -19   0  142.09   29.90
  -4 -19   0  166.28   30.30
  -4 -19   0  132.79   28.20
  -4 -19   0  152.18   35.20
  -4  19   0  193.68   26.00
  -4  19   0  192.18   28.80
   4  19   0  160.68   32.90
   4  19   0  178.58   31.50
  -4  19   0  140.69   34.80
   4  19   0  216.78   29.40
   4  19   0  209.38   33.90
  -4  19   0  177.78   29.30
  -4  19   0  297.47   32.30
   4  19   0  218.38   31.50
  -4  19   0  217.18   34.70
  -5 -19   0   21.20   15.00
   5 -19   0   11.80   15.20
  -5 -19   0   38.10   16.10
  -5 -19   0   -3.90    6.80
  -5 -19   0    8.20   10.10
   5 -19   0    7.80   14.70
  -5 -19   0   16.80   16.70
   5 -19   0   25.60   12.50
  -5 -19   0    4.30   18.40
  -5  19   0   -3.80   12.90
  -5  19   0   27.70   11.40
   5  19   0   12.80   12.10
   5  19   0   33.80   13.40
  -5  19   0   13.70    8.60
   5  19   0    4.00   10.40
  -5  19   0   30.80   12.70
   5  19   0   13.00   12.30
   5  19   0   39.90   20.60
  -5  19   0    9.40   11.00
   6 -19   0  182.98   30.40
  -6 -19   0  138.59   36.00
  -6 -19   0  174.88   29.40
  -6 -19   0  102.89   24.90
  -6 -19   0  138.99   29.10
   6 -19   0  150.88   24.30
   6 -19   0  109.89   29.90
  -6 -19   0  118.19   28.20
   6  19   0  119.89   30.70
   6  19   0  132.39   28.50
  -6  19   0  119.29   22.00
   6  19   0  178.38   31.90
  -6  19   0  125.99   38.20
   6  19   0  115.89   20.20
  -6  19   0  114.99   26.00
  -6  19   0  124.89   19.60
  -6  19   0  140.59   23.20
   7 -19   0  114.29   21.80
  -7 -19   0  144.19   35.40
  -7 -19   0  145.79   36.90
  -7 -19   0  113.09   26.80
  -7 -19   0  116.49   26.20
  -7 -19   0  114.89   25.00
  -7  19   0  121.49   25.20
   7  19   0  111.89   19.50
  -7  19   0  100.59   18.40
   7  19   0  133.09   27.20
   7  19   0  111.29   25.80
  -7  19   0  116.29   19.20
  -7  19   0  129.39   36.00
  -8 -19   0   69.19   27.20
  -8 -19   0   87.69   26.30
   8 -19   0   35.50   11.60
  -8 -19   0   58.49   18.60
   8 -19   0   30.60   23.10
  -8 -19   0   41.40   17.10
  -8 -19   0   30.80   24.30
  -8  19   0   37.10   25.40
  -8  19   0   37.70   11.30
  -8  19   0   47.00   17.90
  -8  19   0   53.79   13.20
  -8  19   0   55.39   14.00
   8  19   0   44.90   19.50
   8  19   0   24.00   15.60
  -8  19   0   55.29   13.20
  -9 -19   0  124.79   36.90
  -9 -19   0  104.29   26.70
  -9 -19   0  110.39   26.30
  -9 -19   0   43.30   26.50
  -9  19   0   92.99   23.10
  -9  19   0  119.89   16.40
   9  19   0  132.09   22.90
   9  19   0   67.79   18.00
  -9  19   0  135.59   38.70
  -9  19   0  154.58   21.20
  -9  19   0  118.29   16.10
  -9  19   0  102.39   17.60
   0 -20   0  595.54   46.80
   0 -20   0  501.95   62.09
   0 -20   0  532.65   42.00
   0 -20   0  586.24   43.70
   0 -20   0  549.35   33.00
   0  20   0  506.35   43.50
   0  20   0  563.54   41.80
   0  20   0  513.95   43.00
   0  20   0  535.95   47.90
   0  20   0  511.95   69.39
   0  20   0  465.15   54.99
  -1 -20   0   97.79   22.10
  -1 -20   0   81.29   17.50
   1 -20   0  127.19   30.30
  -1 -20   0   68.79   18.60
  -1 -20   0   75.99   24.40
   1 -20   0   43.80   14.50
   1 -20   0   82.29   34.50
  -1 -20   0   59.69   13.70
   1 -20   0   73.39   17.40
   1 -20   0   52.99   15.70
   1  20   0   85.19   23.90
   1  20   0   65.59   18.40
  -1  20   0   74.89   18.10
  -1  20   0   80.69   28.20
  -1  20   0   65.19   17.90
   1  20   0   88.99   24.90
   1  20   0   59.89   16.40
  -1  20   0   68.99   21.30
  -1  20   0   61.89   19.90
  -2 -20   0  200.98   29.30
  -2 -20   0  222.68   33.50
  -2 -20   0  283.47   39.00
   2 -20   0  233.28   39.10
  -2 -20   0  147.29   46.20
   2 -20   0  216.18   32.50
  -2 -20   0  219.18   30.60
   2 -20   0  258.57   32.00
   2 -20   0  204.88   43.60
   2 -20   0  207.58   27.60
  -2 -20   0  241.98   43.70
  -2 -20   0  227.58   43.50
   2  20   0  277.47   36.00
   2  20   0  246.88   37.70
  -2  20   0  261.77   49.99
   2  20   0  210.88   39.00
  -2  20   0  284.97   37.40
  -2  20   0  224.68   37.80
  -2  20   0  235.08   31.10
  -2  20   0  237.58   36.80
   2  20   0  179.28   33.60
  -3 -20   0  279.07   43.40
   3 -20   0  262.37   41.90
   3 -20   0  214.38   27.20
  -3 -20   0  186.68   32.10
   3 -20   0  254.27   28.80
   3 -20   0  227.68   31.60
  -3 -20   0  205.58   46.00
  -3 -20   0  281.57   37.30
  -3 -20   0  300.97   40.70
  -3 -20   0  288.57   40.10
  -3 -20   0  322.37   52.09
   3 -20   0  277.17   48.60
  -3  20   0  342.87   39.10
   3  20   0  268.67   40.50
   3  20   0  276.77   40.80
  -3  20   0  240.58   37.30
  -3  20   0  294.17   53.29
   3  20   0  257.77   43.10
   3  20   0  195.28   28.20
   3  20   0  295.67   38.20
  -3  20   0  230.08   36.40
  -3  20   0  309.27   35.10
  -4 -20   0    3.70   16.10
  -4 -20   0    4.60   12.20
   4 -20   0   29.30   12.50
   4 -20   0   20.80    8.50
  -4 -20   0  -13.90   11.70
  -4 -20   0    9.80   12.50
  -4 -20   0    7.20   11.50
   4 -20   0    5.50   14.60
  -4 -20   0    8.40    9.10
  -4 -20   0   16.60   15.40
   4  20   0    6.00   11.60
  -4  20   0    0.70    8.70
  -4  20   0    5.50    7.60
  -4  20   0    8.50    9.40
   4  20   0   13.50   12.30
   4  20   0    3.80   10.50
  -4  20   0   12.10   11.70
   4  20   0   19.50   11.20
  -4  20   0   23.00   18.80
   4  20   0   -5.70   10.10
  -5 -20   0  236.68   38.90
  -5 -20   0  187.88   32.30
  -5 -20   0  232.48   37.00
  -5 -20   0  330.17   55.99
   5 -20   0  206.18   35.80
   5  20   0  209.38   28.90
  -5  20   0  207.38   29.50
  -5  20   0  213.68   35.20
   5  20   0  293.27   46.90
  -5  20   0  261.07   30.30
  -5  20   0  296.57   51.99
   5  20   0  212.98   36.50
   5  20   0  217.98   37.60
  -5  20   0  260.67   35.50
  -6 -20   0   96.29   22.90
  -6 -20   0  118.19   27.20
  -6 -20   0  126.09   31.10
   6 -20   0   72.49   20.70
  -6 -20   0   84.39   22.60
  -6 -20   0  112.89   30.90
   6  20   0  154.78   30.90
   6  20   0  114.39   26.10
  -6  20   0   90.19   19.10
   6  20   0  161.78   31.00
  -6  20   0  145.49   28.40
  -6  20   0  122.49   21.20
  -6  20   0  105.39   32.00
  -6  20   0  123.09   23.90
   6  20   0   64.29   25.00
  -7 -20   0   83.89   22.90
  -7 -20   0   85.49   30.40
  -7 -20   0   66.69   23.90
  -7 -20   0   96.59   26.90
   7 -20   0   72.79   20.50
  -7  20   0   71.79   22.60
  -7  20   0   70.89   15.60
   7  20   0  135.69   29.00
  -7  20   0   69.29   20.80
  -7  20   0  101.99   18.30
   7  20   0   80.19   22.20
  -7  20   0   85.99   18.20
  -7  20   0   84.79   29.40
  -8 -20   0  111.79   28.30
   8 -20   0  140.59   34.10
  -8 -20   0  157.88   31.30
  -8 -20   0  133.79   35.60
  -8 -20   0   86.49   27.10
  -8 -20   0   92.19   32.50
   8 -20   0  143.09   21.40
   8  20   0  174.88   36.40
  -8  20   0  126.19   21.70
  -8  20   0  110.79   18.40
  -8  20   0  144.39   20.80
  -8  20   0   45.50   26.00
   8  20   0   99.19   23.20
  -8  20   0  108.79   25.00
  -8  20   0  123.39   21.50
  -9 -20   0  -13.60    8.10
  -9 -20   0   -0.20    7.30
  -9 -20   0   -4.80   12.70
  -9 -20   0   -8.40    6.20
  -9 -20   0  -11.60   12.80
   9  20   0   -3.30    8.00
  -9  20   0   -2.60    6.70
  -9  20   0   -4.00    5.60
  -9  20   0   -4.50    4.70
  -9  20   0    6.70    7.10
  -9  20   0  -16.40    8.20
  -9  20   0    4.50   10.80
   0 -21   0    1.90    5.60
   0 -21   0    9.40   14.90
   0 -21   0    7.80    9.20
   0 -21   0   56.79   25.00
   0 -21   0   16.50   23.20
   0 -21   0  -11.40   10.70
   0  21   0    7.30   12.10
   0  21   0   -8.50    4.60
   0  21   0   15.60   14.80
   0  21   0    5.50    8.50
   0  21   0    1.30    9.60
  -1 -21   0  354.06   30.40
  -1 -21   0  429.86   69.89
  -1 -21   0  517.55   74.99
   1 -21   0  450.45   40.40
   1 -21   0  458.35   37.90
  -1 -21   0  451.25   49.99
   1 -21   0  342.77   41.30
  -1 -21   0  351.06   43.10
  -1 -21   0  339.17   52.69
  -1  21   0  329.47   30.50
   1  21   0  378.16   34.60
  -1  21   0  310.87   53.19
   1  21   0  371.06   33.30
  -1  21   0  395.66   51.39
   1  21   0  433.46   49.20
  -1  21   0  317.27   42.90
  -1  21   0  365.16   49.10
  -1  21   0  401.66   33.60
   1  21   0  324.57   46.70
   1  21   0  341.77   49.50
  -2 -21   0  156.18   26.30
   2 -21   0  100.09   22.30
   2 -21   0  158.78   28.70
  -2 -21   0  132.79   25.50
   2 -21   0  171.78   25.30
  -2 -21   0  138.49   37.50
  -2 -21   0  187.08   31.00
  -2 -21   0  226.28   46.40
  -2 -21   0  182.88   36.20
   2 -21   0  161.08   34.30
  -2 -21   0  153.98   29.40
  -2  21   0  128.19   22.90
   2  21   0  130.39   26.30
   2  21   0  198.28   36.20
  -2  21   0  160.38   31.30
   2  21   0  193.58   28.60
   2  21   0  203.58   38.60
  -2  21   0  147.09   29.80
   2  21   0  120.59   26.70
  -2  21   0   96.19   31.20
  -2  21   0  161.08   30.40
  -3 -21   0   76.69   20.30
  -3 -21   0   53.69   26.00
  -3 -21   0  124.39   24.50
  -3 -21   0  120.89   25.20
   3 -21   0  114.79   27.20
  -3 -21   0   87.09   24.40
  -3 -21   0   77.69   21.10
   3 -21   0   68.49   19.90
   3 -21   0   89.49   17.20
  -3 -21   0   46.20   28.50
   3  21   0   69.19   22.20
  -3  21   0  105.79   32.10
  -3  21   0   82.49   20.70
  -3  21   0  135.39   30.00
   3  21   0  104.09   28.60
  -3  21   0   71.89   21.70
   3  21   0   80.59   21.20
  -3  21   0   67.29   16.20
   3  21   0   75.59   17.80
  -4 -21   0  264.47   41.20
   4 -21   0  243.98   21.50
  -4 -21   0  231.78   46.40
  -4 -21   0  285.87   38.50
  -4 -21   0  300.87   43.00
  -4 -21   0  350.36   43.90
   4 -21   0  257.87   21.90
  -4  21   0  243.08   38.10
  -4  21   0  278.67   40.30
  -4  21   0  222.58   32.60
   4  21   0  291.47   48.50
   4  21   0  291.47   42.40
  -4  21   0  275.27   32.50
   4  21   0  258.27   41.50
  -4  21   0  319.27   55.29
  -5 -21   0   -8.70    8.80
   5 -21   0    1.70   11.00
  -5 -21   0    6.20   11.40
  -5 -21   0    8.80   11.10
   5 -21   0  -10.80   13.30
  -5 -21   0  -10.60   11.20
  -5 -21   0    0.00    9.50
   5  21   0   -6.40    8.40
  -5  21   0    0.10    7.40
   5  21   0    2.80   11.50
  -5  21   0    6.00   16.20
  -5  21   0   10.60   12.10
   5  21   0   14.80   20.40
  -5  21   0   -4.30    9.40
  -5  21   0   11.50    8.50
   6 -21   0  138.79   39.60
  -6 -21   0  168.98   34.50
  -6 -21   0  164.48   34.30
  -6 -21   0   71.29   26.50
  -6 -21   0  136.79   27.90
  -6 -21   0  160.98   33.00
   6 -21   0   89.89   24.00
   6  21   0  116.69   27.30
  -6  21   0  169.68   29.40
  -6  21   0  153.18   23.10
  -6  21   0  116.19   22.30
   6  21   0  133.39   29.50
  -6  21   0  153.18   30.10
   6  21   0  169.78   38.40
  -6  21   0  204.88   46.80
   7 -21   0  161.48   29.80
  -7 -21   0  118.69   29.00
  -7 -21   0  109.69   31.70
   7 -21   0  116.89   32.50
  -7 -21   0  189.78   46.10
   7  21   0  102.79   25.50
  -7  21   0  109.39   25.80
  -7  21   0  134.79   36.30
  -7  21   0  124.29   26.30
   7  21   0   92.79   25.00
  -7  21   0  119.99   20.10
  -7  21   0  125.49   22.00
  -8 -21   0   16.80   14.20
  -8 -21   0    8.70   14.40
   8 -21   0    1.30    8.70
  -8 -21   0   -6.60    9.70
  -8 -21   0   14.60   14.00
  -8 -21   0  -11.70   13.00
   8 -21   0   18.50   18.10
  -8  21   0    6.30    9.10
  -8  21   0    3.80    8.00
  -8  21   0   -4.00   12.40
  -8  21   0    0.60    7.20
   8  21   0   -6.50    9.70
  -8  21   0   -4.40    9.30
  -8  21   0   13.20   10.50
   8  21   0    4.80   12.40
   0 -22   0  184.38   38.60
   0 -22   0  183.78   20.80
   0 -22   0  225.08   32.80
   0 -22   0  241.28   49.70
   0 -22   0  202.18   34.20
   0  22   0  208.68   35.00
   0  22   0  174.78   35.40
   0  22   0  190.28   43.50
   0  22   0  256.37   42.50
   1 -22   0   26.70   18.60
  -1 -22   0   11.90    9.00
  -1 -22   0    8.70   13.40
   1 -22   0   -2.80   13.90
  -1 -22   0    2.60   16.40
   1 -22   0   18.40   14.10
   1 -22   0    6.90   11.90
  -1 -22   0    4.20   13.20
  -1 -22   0    6.90    9.60
  -1 -22   0    8.20   12.20
  -1  22   0    4.90   11.00
  -1  22   0    6.60    9.80
   1  22   0   41.90   17.00
   1  22   0   22.80   18.10
   1  22   0    1.00    8.50
  -1  22   0   19.30   15.40
   1  22   0    0.00    9.90
  -1  22   0   27.00   11.60
  -1  22   0   12.10   15.10
  -1  22   0   12.40   16.50
  -2 -22   0  152.68   33.30
  -2 -22   0  156.28   26.10
  -2 -22   0  123.29   34.40
  -2 -22   0  121.19   24.10
   2 -22   0  153.18   26.90
  -2 -22   0  119.29   29.40
  -2 -22   0  183.48   47.60
   2 -22   0  122.59   36.70
   2 -22   0  170.38   29.00
  -2 -22   0  147.59   29.40
  -2  22   0  103.29   21.40
  -2  22   0  137.59   38.00
   2  22   0  120.69   29.00
   2  22   0  151.38   31.00
   2  22   0  112.09   24.90
  -2  22   0  128.39   28.90
  -2  22   0  146.99   29.20
  -2  22   0  157.98   27.30
  -2  22   0  122.99   29.80
   2  22   0  131.79   31.40
  -3 -22   0  134.69   29.00
   3 -22   0  140.89   22.00
   3 -22   0  152.08   34.60
  -3 -22   0  127.89   25.70
  -3 -22   0  238.38   46.80
   3 -22   0  154.38   37.30
   3 -22   0  106.29   18.30
  -3 -22   0  135.89   35.50
  -3 -22   0  138.89   26.50
   3  22   0  112.09   30.20
  -3  22   0  175.38   33.70
  -3  22   0  169.98   27.20
  -3  22   0  135.19   26.00
   3  22   0  159.78   33.90
   3  22   0  195.68   36.20
  -3  22   0  134.19   30.00
  -3  22   0  140.49   24.10
  -3  22   0  206.68   46.50
   4 -22   0    3.90    7.20
  -4 -22   0   -4.90   10.80
   4 -22   0    2.80   13.30
   4 -22   0    2.20    7.60
  -4 -22   0    7.40   12.30
  -4 -22   0   -6.00   14.40
  -4 -22   0    2.70    9.50
  -4 -22   0   12.50   13.80
  -4  22   0    5.50    8.50
  -4  22   0   31.10   18.10
   4  22   0   -2.20    9.70
  -4  22   0   17.30   13.20
  -4  22   0    5.60   10.30
   4  22   0    4.30   13.10
   4  22   0   29.70   17.60
  -4  22   0  -11.60   10.90
  -4  22   0   -3.50    6.40
  -5 -22   0  168.98   34.80
   5 -22   0  108.69   34.00
  -5 -22   0  175.88   43.80
  -5 -22   0  154.48   28.80
  -5 -22   0  140.79   31.40
  -5 -22   0  135.09   30.70
  -5  22   0  113.89   28.00
   5  22   0  157.78   34.10
   5  22   0  102.99   29.10
  -5  22   0  181.38   43.20
  -5  22   0  135.19   26.50
  -5  22   0  173.68   27.50
  -5  22   0  150.78   24.30
  -5  22   0  166.78   28.70
  -6 -22   0   37.10   19.40
  -6 -22   0   11.20   13.70
  -6 -22   0   32.30   20.40
  -6 -22   0   -4.30   11.80
   6 -22   0   47.00   26.70
  -6  22   0   43.20   20.50
   6  22   0   21.80   16.90
  -6  22   0   28.10   15.60
   6  22   0   11.20   15.30
  -6  22   0   27.70   13.60
  -6  22   0   11.10   18.00
  -6  22   0   51.59   14.60
  -7 -22   0   38.10   21.70
   7 -22   0   55.79   27.80
  -7 -22   0   37.10   19.60
  -7 -22   0   55.19   18.90
  -7 -22   0   53.69   23.30
  -7 -22   0   22.80   22.20
  -7  22   0   73.99   18.40
   7  22   0   29.80   18.60
  -7  22   0   35.20   18.10
  -7  22   0   38.90   13.50
  -7  22   0   51.39   19.70
  -7  22   0   28.80   23.20
  -7  22   0   60.79   15.40
   7  22   0   52.19   19.90
   0 -23   0   17.10   15.80
   0 -23   0    8.20   10.90
   0 -23   0    4.60    4.80
   0 -23   0   -5.60   11.10
   0 -23   0   -4.50   13.10
   0 -23   0    3.10    4.40
   0  23   0   -3.20   10.10
   0  23   0    1.40    9.00
   0  23   0   -7.10    5.60
   0  23   0   -2.60    9.00
   1 -23   0   67.49   24.20
  -1 -23   0   37.00   15.30
   1 -23   0   41.00   25.40
  -1 -23   0   57.29   22.90
  -1 -23   0   57.99   17.40
  -1 -23   0   40.40   11.50
   1 -23   0   31.00   14.80
  -1 -23   0   88.79   26.30
   1  23   0   46.40   17.00
   1  23   0   75.09   23.80
   1  23   0   76.59   24.50
  -1  23   0   54.09   15.00
  -1  23   0   70.99   23.70
  -1  23   0   54.49   28.30
  -1  23   0   58.49   18.40
   1  23   0   40.20   15.70
  -1  23   0   78.69   24.00
  -2 -23   0   41.70   15.00
   2 -23   0   81.99   20.20
  -2 -23   0   87.69   23.50
   2 -23   0   27.60   20.30
   2 -23   0   45.70   13.30
  -2 -23   0   39.40   14.10
   2 -23   0   35.40   24.60
  -2 -23   0   18.90   18.50
  -2 -23   0   28.00   16.40
  -2  23   0   70.59   23.60
   2  23   0   30.00   19.80
   2  23   0   62.79   21.70
  -2  23   0   50.69   17.20
   2  23   0   56.99   20.70
  -2  23   0   27.80   16.70
  -2  23   0   43.90   24.50
   3 -23   0   20.20   16.90
   3 -23   0    6.80   11.00
  -3 -23   0    4.50   10.70
   3 -23   0   60.79   29.40
  -3 -23   0    3.10    9.00
   3 -23   0    2.80    8.60
  -3 -23   0   24.50   14.40
  -3 -23   0    3.70    7.80
  -3 -23   0   31.70   21.00
  -3  23   0    1.20   11.30
  -3  23   0   12.40   12.30
  -3  23   0    8.90    9.90
   3  23   0   23.60   16.80
   3  23   0   -5.00    8.80
   3  23   0   17.40   16.40
  -3  23   0   -2.50    7.20
  -3  23   0   22.50   21.10
  -4 -23   0   67.39   21.30
  -4 -23   0   52.99   19.20
   4 -23   0   47.10   12.10
  -4 -23   0  111.19   35.60
   4 -23   0   72.89   13.80
  -4 -23   0   18.70   13.30
  -4 -23   0   90.59   25.20
   4 -23   0   53.89   28.60
   4  23   0   69.89   23.80
   4  23   0   96.19   34.50
  -4  23   0   31.70   18.70
  -4  23   0   50.89   16.90
  -4  23   0   56.89   16.90
  -4  23   0   26.60   22.00
  -4  23   0   44.00   16.80
   4  23   0   74.39   22.90
  -5 -23   0   -6.70   11.50
  -5 -23   0    6.90   13.30
  -5 -23   0   -4.50    6.80
  -5 -23   0   -0.60    9.40
   5 -23   0   -1.30   12.10
   5  23   0   -9.70    6.70
  -5  23   0    5.50   13.20
  -5  23   0   -0.80    7.20
   5  23   0    1.40   10.00
   5  23   0   18.00   12.90
  -5  23   0    2.20    8.60
  -5  23   0   13.90   13.60
  -6 -23   0   42.30   25.70
  -6 -23   0   62.79   20.00
  -6 -23   0   16.90   17.40
  -6 -23   0   66.99   25.50
  -6  23   0   53.69   19.40
   6  23   0   11.20   16.90
  -6  23   0   32.90   23.50
  -6  23   0    8.30   10.80
  -6  23   0   38.70   13.70
  -6  23   0   68.29   19.00
   0 -24   0    9.30   13.50
   0 -24   0    5.40    9.90
   0 -24   0   -2.40   11.40
   0  24   0   -2.50    8.30
   0  24   0   -1.60    8.90
   1 -24   0   -4.30    5.30
  -1 -24   0    3.00    8.50
   1 -24   0  -13.00    8.40
   1 -24   0    5.40   16.50
  -1 -24   0   14.40   15.80
  -1 -24   0   -0.40    5.10
  -1  24   0    0.20    9.90
  -1  24   0    6.90    8.20
   1  24   0   -1.70    8.50
   1  24   0   -3.50    9.90
  -1  24   0   -0.60   11.40
   1  24   0    6.70   12.70
  -1  24   0   16.20   13.00
  -2 -24   0   10.60   11.60
  -2 -24   0  -13.50    8.80
  -2 -24   0    0.40    6.40
   2 -24   0    0.20   11.50
   2 -24   0  -10.80    5.40
  -2  24   0   -8.40    7.90
  -2  24   0   -3.20   11.80
   2  24   0   14.90   11.40
   2  24   0  -11.30    6.20
  -2  24   0  -10.10    6.50
  -2  24   0   -0.40    8.50
  -2  24   0   -3.20    5.90
   2  24   0   -5.20    6.90
   3 -24   0   15.90   10.60
  -3 -24   0   -9.80    5.30
   3 -24   0    8.30   10.50
  -3 -24   0    4.40    8.60
  -3 -24   0    8.70   11.80
  -3  24   0   25.70   12.50
   3  24   0   -8.40    6.10
  -3  24   0    7.10   10.00
  -3  24   0    3.00   10.90
   3  24   0   12.60   16.80
  -3  24   0    0.30   12.00
  -3  24   0   -1.60   12.40
  -4 -24   0    5.30   13.70
  -4 -24   0    0.70    8.30
  -4 -24   0   -8.40    9.10
  -4 -24   0    3.30   10.20
  -4  24   0   20.10   13.20
  -4  24   0   17.10   18.90
   4  24   0   16.80   13.70
   4  24   0    5.60   15.80
  -4  24   0   -6.10    9.60
   4  24   0   -8.10    7.80
  -4  24   0   12.90   11.80
  -5 -24   0   13.30   20.00
  -5 -24   0    8.60   15.40
  -5 -24   0    0.40    8.60
  -5 -24   0   -5.80    8.50
  -5 -24   0    3.40   13.30
   5  24   0  -11.80    5.00
   5  24   0   17.90   14.50
  -5  24   0   -7.80    3.70
  -5  24   0    1.60    9.90
  -5  24   0   -5.30    8.70
  -5  24   0  -11.30    8.30
   0 -25   0   10.70   12.50
   0 -25   0   14.40   17.40
   0  25   0    4.50    7.80
   0  25   0    4.40   14.30
   1 -25   0   24.20   16.50
  -1 -25   0    5.20   14.60
   1 -25   0    9.20   11.90
  -1 -25   0   17.20   14.00
   1 -25   0   17.30   19.00
   1  25   0   29.70   21.10
  -1  25   0   28.20   19.70
   1  25   0   12.90   12.80
  -1  25   0   19.70   15.00
  -2 -25   0    3.00   13.40
   2 -25   0    2.60    9.00
  -2 -25   0    3.00    9.80
  -2 -25   0    7.30   10.70
   2  25   0    4.00   11.70
  -2  25   0    0.20   10.90
  -2  25   0    7.70   16.90
  -2  25   0   -8.60    6.20
   2  25   0   -4.10   10.00
   2  25   0    0.60   11.60
  -3 -25   0    3.80    9.40
   3 -25   0   -5.00    7.50
  -3 -25   0   -7.70   12.10
   3 -25   0   -0.90    9.40
   3  25   0   10.20   17.00
  -3  25   0  -13.50   10.40
  -3  25   0    5.00    8.80
  -3  25   0  -12.00    5.30
  -3  25   0  -10.40    6.60
   3  25   0   -8.80    6.90
  -3  25   0    1.50    8.10
   3  25   0   -4.60   11.20
  -4 -25   0   32.00   18.20
  -4 -25   0   -2.80   10.70
  -4 -25   0   12.30   11.10
  -4 -25   0   17.30   21.00
  -4  25   0   13.30   16.10
  -4  25   0   33.90   15.30
   4  25   0   11.40   15.80
   4  25   0   12.10   15.30
  -4  25   0   40.60   20.90
  -4  25   0   23.90   14.80
  -4  25   0    9.90   17.50
   0 -26   0   57.79   18.30
   0 -26   0  112.49   36.90
   0  26   0   53.59   25.50
   0  26   0   35.50   22.50
  -1 -26   0  -12.10    6.70
   1 -26   0    8.80   12.00
   1 -26   0    2.30   13.90
  -1 -26   0   -0.70   14.90
   1  26   0    9.00   13.40
  -1  26   0    8.30   13.30
   1  26   0   -0.90   11.10
  -1  26   0   13.00   13.80
  -1  26   0   16.60   17.20
   1  26   0    3.40   14.60
   2 -26   0   20.60   14.70
  -2  26   0   12.30   15.80
   2  26   0   -1.50   14.80
   2  26   0    6.30   12.80
  -2  26   0   15.30   15.00
   2  26   0   33.90   20.70
  -2  26   0   31.80   22.50
 -14   0   1   -1.40    8.20
 -14   0   1   10.40   20.00
 -14   0   1   -5.10    5.40
 -14   0   1   -3.20    6.60
 -13   0   1   -0.20   10.20
 -13   0   1    6.70    9.00
 -13   0   1    8.80   13.40
 -13   0   1   10.20    8.80
 -13   0   1   15.00    9.70
 -12   0   1   -1.10    2.60
 -12   0   1   10.40    8.60
 -12   0   1   -4.00    1.90
 -12   0   1    5.30    6.50
 -12   0   1  -12.00    7.80
 -12   0   1    8.80    8.00
 -12   0   1   -9.40    8.20
 -11   0   1  459.15   29.40
 -11   0   1  446.06   34.90
 -11   0   1  479.15   31.00
 -11   0   1  489.35   23.90
 -11   0   1  511.25   64.29
 -10   0   1   -3.80    6.00
 -10   0   1   -6.00    3.80
 -10   0   1   -3.50    7.50
 -10   0   1    3.70    4.00
 -10   0   1    7.30    6.10
  -9   0   1  930.31   43.30
   9   0  -1  916.31   35.00
   9   0  -1  988.20   37.20
  -9   0   1  919.41   40.40
  -9   0   1  994.60   50.99
  -9   0   1  931.01   42.50
  -9   0   1  932.61   44.50
  -9   0   1  948.01   65.59
  -8   0   1    6.70    9.30
  -8   0   1   -0.30    3.40
   8   0  -1    1.60    2.60
  -8   0   1   -2.50    2.90
   8   0  -1   -3.60    4.50
  -8   0   1   -1.40    3.60
  -8   0   1   -1.50    3.00
   8   0  -1   -4.00    2.70
  -8   0   1   -0.90    4.60
  -7   0   1   48.20    9.70
   7   0  -1   43.10   10.60
   7   0  -1   49.50    6.50
  -7   0   1   52.39   10.40
  -7   0   1   46.90    7.60
  -7   0   1   52.39    7.90
  -7   0   1   49.30   14.50
   7   0  -1   44.40    7.20
  -7   0   1   49.10    7.30
  -6   0   1    3.70    3.60
  -6   0   1   -0.40    2.20
  -6   0   1    2.60    2.40
  -6   0   1   -0.60    2.00
   6   0  -1   -2.30    3.20
   6   0  -1   -3.30    2.10
  -6   0   1   -1.70    5.10
  -6   0   1   -1.90    2.80
   6   0  -1   -0.50    1.90
  -5   0   1  806.82   46.40
  -5   0   1  801.22   31.10
  -5   0   1  792.32   36.20
   5   0  -1  832.12   33.90
   5   0  -1  774.02   34.20
  -5   0   1  768.72   36.30
   5   0  -1  793.22   37.50
  -5   0   1  800.22   32.90
  -5   0   1  778.22   31.20
   4   0  -1    0.00    2.60
  -4   0   1    0.40    2.40
   4   0  -1   -2.00    2.30
  -4   0   1   -0.40    2.00
  -4   0   1    0.80    1.70
  -4   0   1   -0.60    1.30
  -4   0   1    2.40    3.10
   4   0  -1    2.50    4.60
   4   0  -1   -2.80    1.30
  -4   0   1   -2.00    3.80
   3   0  -1 3809.52  230.18
   3   0  -1 4403.36  152.88
  -3   0   1 4489.05  153.28
  -3   0   1 4416.26  241.98
  -2   0   1    1.30    1.70
  -2   0   1    0.20    1.60
   2   0  -1    1.90    1.20
  -2   0   1   -0.50    2.40
  -2   0   1   -0.80    1.20
   2   0  -1   -0.90    3.00
   2   0  -1    0.60    1.00
  -2   0   1    0.60    1.70
   2   0  -1   -0.80    0.80
  -2   0   1   -4.90    2.60
   2   0  -1    0.00    3.70
   2   0  -1    5.70    2.20
   1   0  -1    2.00    1.50
   1   0  -1    0.20    1.40
   1   0   1   -0.70    0.20
  -2   0  -1    3.40    2.50
   2   0   1   -2.50    2.90
  -2   0  -1    0.40    0.90
  -2   0  -1    1.60    1.50
  -2   0  -1    2.60    3.40
   2   0   1   -0.30    2.00
   2   0   1    0.70    1.80
  -2   0  -1    2.40    2.00
   3   0   1  361.16   21.30
   3   0   1  373.86   15.90
   3   0   1  371.16   16.10
  -3   0  -1  373.06   14.70
  -3   0  -1  388.96   16.50
  -3   0  -1  393.56   17.70
  -3   0  -1  393.96   21.50
   4   0   1   -4.40    2.40
  -4   0  -1    0.00    3.30
  -4   0  -1    0.50    1.50
  -4   0  -1   -1.30    0.70
   4   0   1   -1.80    1.50
  -4   0  -1   -1.20    2.20
  -4   0  -1   -0.40    1.90
   4   0   1    0.20    1.80
   5   0   1 2587.14  100.49
  -5   0  -1 2563.04  107.69
  -5   0  -1 2461.25   92.09
   6   0   1   -1.20    1.80
  -6   0  -1   -2.10    2.90
  -6   0  -1    0.90    1.90
   6   0   1    2.10    2.40
  -6   0  -1   -1.20    2.90
  -6   0  -1   -0.60    3.60
  -6   0  -1    1.90    5.00
  -6   0  -1   -7.80    5.50
  -7   0  -1 1455.25   67.59
  -7   0  -1 1420.96   55.39
  -7   0  -1 1399.46   56.39
  -7   0  -1 1417.36   59.09
   7   0   1 1470.15   51.69
  -7   0  -1 1456.65   53.59
  -7   0  -1 1553.84   79.69
   7   0   1 1472.55   51.59
  -8   0  -1    3.20    3.60
  -8   0  -1    1.40    4.50
  -8   0  -1   -0.10    3.90
  -8   0  -1   -7.80    5.90
  -8   0  -1    1.70    6.80
  -8   0  -1   -4.00    2.40
  -9   0  -1  346.67   21.90
  -9   0  -1  314.57   19.80
  -9   0  -1  243.68   39.40
  -9   0  -1  309.07   34.10
 -10   0  -1   -2.70   11.30
 -10   0  -1   -1.50    5.60
 -10   0  -1   -2.50    3.00
 -10   0  -1   -1.70    4.80
 -10   0  -1    3.20    3.20
 -11   0  -1   36.70   12.80
 -11   0  -1    6.70   11.00
 -11   0  -1   34.20   10.50
 -11   0  -1   29.70    7.90
 -12   0  -1   -3.50    4.30
 -12   0  -1    7.80   12.30
 -12   0  -1   -0.50    6.10
 -12   0  -1    2.90   10.40
 -12   0  -1    3.40    7.80
 -13   0  -1   19.80    8.90
 -13   0  -1   20.30   17.70
 -13   0  -1    9.60    9.00
 -13   0  -1   21.70   12.50
 -13   0  -1    0.10   11.90
 -14  -1   1    3.60    9.60
 -14  -1   1   -2.00   13.00
 -14  -1   1   -0.70    6.40
 -14  -1   1    0.60   14.30
 -14  -1   1    4.00    7.70
 -14   1   1    0.20    6.10
 -14   1   1    4.70   17.90
 -14   1   1    0.60   14.30
 -14   1   1    0.40    7.40
 -13  -1   1    6.20    3.60
 -13  -1   1   -4.90   10.20
 -13  -1   1   -3.10    6.80
 -13  -1   1   18.80   11.50
 -13  -1   1    0.10   11.70
 -13  -1   1   43.80   12.60
 -13   1   1    6.80   13.70
 -13   1   1   12.10    8.00
 -13   1   1   27.70   20.30
 -13   1   1   12.50    9.00
 -13   1   1    7.20    8.30
 -12  -1   1  163.98   37.20
 -12  -1   1  151.88   22.80
 -12  -1   1  158.68   12.60
 -12  -1   1  137.69   20.00
 -12  -1   1  126.89   22.30
 -12  -1   1  131.59   16.10
 -12   1   1  135.39   22.30
 -12   1   1  181.28   22.30
 -12   1   1   87.29   27.00
 -12   1   1  176.78   38.90
 -12   1   1  138.39   18.80
 -11  -1   1   37.60   11.00
 -11  -1   1   32.60   10.30
 -11  -1   1   13.00    9.60
 -11  -1   1   27.20    7.70
 -11  -1   1   59.09   21.70
 -11   1   1   31.20    4.00
 -11   1   1   25.50    8.40
 -11   1   1    3.40   12.90
 -11   1   1   14.00    9.60
 -11   1   1   31.20    9.50
 -11   1   1   42.50   29.70
 -10  -1   1  563.14   29.70
 -10  -1   1  553.34   38.60
 -10  -1   1  563.34   34.70
 -10  -1   1  601.54   53.79
 -10  -1   1  606.14   33.20
 -10   1   1  582.54   51.49
 -10   1   1  583.44   25.40
 -10   1   1  603.14   52.79
 -10   1   1  553.04   37.40
  10   1  -1  579.44   24.50
  10   1  -1  558.54   25.30
 -10   1   1  627.64   31.40
 -10   1   1  554.74   27.00
  -9  -1   1   -5.80    3.50
  -9  -1   1    1.30    5.50
  -9  -1   1   -4.10    9.00
  -9  -1   1    1.10    5.10
  -9  -1   1   -1.90    5.70
   9   1  -1   -5.00    5.50
  -9   1   1    2.00    4.10
  -9   1   1   -1.10    9.90
   9   1  -1   -0.80    3.20
  -9   1   1   -0.20    3.30
  -9   1   1    0.50    4.00
   9   1  -1   -0.40    3.70
  -9   1   1   -3.00    5.40
  -9   1   1   -5.00    2.80
  -8  -1   1  764.22   36.30
  -8  -1   1  736.13   40.40
  -8  -1   1  788.22   36.30
  -8  -1   1  781.22   56.29
  -8  -1   1  805.92   37.80
  -8  -1   1  756.82   42.40
  -8   1   1  838.02   55.59
  -8   1   1  758.42   41.30
  -8   1   1  723.83   33.10
  -8   1   1  760.32   33.40
   8   1  -1  860.61   46.00
   8   1  -1  783.02   33.50
   7  -1  -1    1.10    2.10
  -7  -1   1   -2.40    2.30
  -7  -1   1   -1.30    5.70
  -7  -1   1    0.50    2.70
  -7  -1   1    1.30    4.30
  -7  -1   1    1.80    4.20
   7  -1  -1   -0.90    1.70
  -7  -1   1    2.60    3.50
  -7   1   1   -8.30    3.90
  -7   1   1   -2.60    3.00
  -7   1   1   -1.70    1.60
  -7   1   1   -1.90    1.90
  -7   1   1   -0.70    3.00
   7   1  -1   -0.70    3.30
   7   1  -1   -3.00    4.20
   7   1  -1    1.60    2.80
  -7   1   1    2.40    2.60
  -6  -1   1   36.30    7.10
  -6  -1   1   69.09   17.30
   6  -1  -1   30.10    5.00
  -6  -1   1   32.10    6.50
  -6  -1   1   34.30    6.40
   6  -1  -1   42.00    9.30
  -6  -1   1   27.30    7.60
  -6  -1   1   27.90    8.00
   6  -1  -1   26.70    4.00
   6   1  -1   21.00    7.20
  -6   1   1   35.70    5.50
  -6   1   1   27.60    4.20
  -6   1   1   28.30    7.00
  -6   1   1   33.70    6.90
   6   1  -1   30.60    7.00
   6   1  -1   23.30    4.90
  -6   1   1   34.60    4.90
  -6   1   1   55.29   14.90
  -5  -1   1  224.08   27.70
  -5  -1   1  283.07   18.30
   5  -1  -1  245.58   13.90
  -5  -1   1  263.97   14.60
  -5  -1   1  258.17   18.40
  -5  -1   1  265.77   14.80
   5  -1  -1  272.37   12.40
  -5  -1   1  285.67   15.90
   5  -1  -1  258.37   17.50
   5   1  -1  251.47   17.00
  -5   1   1  275.17   15.80
  -5   1   1  265.57   11.40
   5   1  -1  270.07   18.40
  -5   1   1  264.57   16.90
   5   1  -1  221.58   14.00
  -5   1   1  244.48   13.30
  -5   1   1  267.37   12.00
  -4  -1   1 2155.18   81.39
   4  -1  -1 2120.49   86.39
  -4  -1   1 2081.69   89.09
   4   1  -1 2073.09   79.69
  -4   1   1 2151.28   87.29
  -3  -1   1   44.30    9.80
   3  -1  -1   44.00    6.00
  -3  -1   1   45.90    6.50
   3  -1  -1   24.50    7.30
  -3  -1   1   47.80    6.10
   3  -1  -1   45.30    6.10
  -3  -1   1   45.00    7.70
   3  -1  -1   44.50    4.00
  -3  -1   1   40.00    5.30
  -3  -1   1   52.69    6.10
  -3   1   1   49.90    4.30
  -3   1   1   45.30    6.10
  -3   1   1   47.00    2.90
  -3   1   1   53.79   10.20
  -3   1   1   51.09    6.20
  -3   1   1   41.90    3.20
   3   1  -1   40.40    9.20
   3   1  -1   38.20    5.10
   3   1  -1   47.30    3.70
   3   1  -1   39.60    3.50
   3   1  -1   44.90    6.90
   3   1  -1   44.40    7.60
   2  -1  -1 4230.08  149.19
  -2  -1   1 4305.27  151.08
  -2  -1   1 3916.01  234.58
   2   1  -1 4209.18  150.98
  -2   1   1 4603.14  188.08
   2   1  -1 4279.87  240.18
   1   1  -1  516.95   23.00
   0   1   1    0.10    1.40
  -1  -1  -1   13.10    2.20
   1  -1   1   19.90    2.60
  -1  -1  -1   15.00    3.40
   1  -1   1   14.80    2.00
  -1  -1  -1   12.00    2.80
  -1  -1  -1   13.50    3.20
  -1  -1  -1   21.90    4.00
  -1   1  -1   17.60    2.20
   1   1   1   10.20    2.80
  -1   1  -1   15.80    1.90
   1   1   1   17.50    3.50
   1   1   1   14.00    2.10
  -1   1  -1   14.90    1.70
   1   1   1   11.00    3.00
   2  -1   1  520.05   19.20
  -2  -1  -1  542.55   22.20
  -2  -1  -1  513.75   23.10
  -2  -1  -1  560.44   25.30
  -2  -1  -1  556.24   22.40
   2   1   1  548.65   25.50
   2   1   1  489.85   22.40
   2   1   1  522.15   20.50
  -3  -1  -1  141.69    9.10
  -3  -1  -1  134.99   11.80
  -3  -1  -1  124.49    8.80
   3  -1   1  137.29    5.90
  -3  -1  -1  141.39    7.40
  -3  -1  -1  120.29    9.90
  -3   1  -1  132.49    7.30
   3   1   1  142.59   15.20
   3   1   1  148.69    9.10
  -3   1  -1  145.19    7.20
  -3   1  -1  149.29   11.80
   3   1   1  135.09    9.50
  -4  -1  -1  176.38   12.80
  -4  -1  -1  173.48   10.90
   4  -1   1  163.18    6.90
  -4  -1  -1  148.99   13.90
  -4  -1  -1  181.58    9.10
   4  -1   1  160.18    6.80
  -4  -1  -1  169.98   10.80
  -4   1  -1  174.18   14.40
  -4   1  -1  181.48    9.70
   4   1   1  152.48   10.80
  -4   1  -1  157.38    8.40
   4   1   1  152.58   17.80
   4   1   1  167.38   10.40
  -5  -1  -1  151.78   11.20
  -5  -1  -1  167.18   18.70
  -5  -1  -1  172.88   14.00
  -5  -1  -1  169.68    9.70
  -5  -1  -1  177.28   13.50
   5   1   1  147.49   10.40
   5   1   1  159.18   11.60
  -5   1  -1  169.08    9.20
  -5   1  -1  172.68   10.50
   5   1   1  155.68   19.10
  -5   1  -1  129.89   19.80
  -6  -1  -1 2119.99   79.59
  -6  -1  -1 2056.99   98.99
  -6  -1  -1 2150.48   89.19
  -6  -1  -1 2162.88   80.59
  -6  -1  -1 2153.18   84.09
   6   1   1 2200.48   78.09
  -6   1  -1 2153.68   97.59
   6   1   1 2231.98   79.29
  -6   1  -1 2162.38   88.79
  -6   1  -1 2135.19   77.99
   6   1   1 2136.79   90.79
  -6   1  -1 2096.49   75.59
  -7  -1  -1   58.69    8.10
  -7  -1  -1   70.59    9.90
  -7  -1  -1   63.89   14.20
  -7  -1  -1   69.69   11.90
  -7  -1  -1   59.09   17.40
  -7  -1  -1   63.49   10.70
   7   1   1   58.59   14.00
  -7   1  -1   63.19    5.30
   7   1   1   70.59    8.30
  -7   1  -1   73.69    7.90
  -7   1  -1   55.59   13.20
  -7   1  -1   55.99    7.80
   7   1   1   71.49    8.90
  -7   1  -1   56.99   16.50
  -8  -1  -1  802.02   40.00
  -8  -1  -1  787.62   47.20
  -8  -1  -1  850.61   37.60
  -8  -1  -1  879.21   42.70
  -8  -1  -1  921.51   61.19
   8   1   1  820.02   33.60
  -8   1  -1  807.62   46.90
  -8   1  -1  855.51   33.10
  -8   1  -1  823.82   35.60
  -8   1  -1  875.61   58.49
  -8   1  -1  824.02   34.30
  -8   1  -1  799.72   32.60
  -9  -1  -1   13.40    7.40
  -9  -1  -1   14.40    6.00
  -9  -1  -1   11.90    9.40
  -9  -1  -1   39.40   16.50
  -9  -1  -1   19.30    7.50
  -9   1  -1   10.50    8.90
  -9   1  -1   -5.70    7.70
   9   1   1   20.70    3.70
   9   1   1   16.70    3.60
  -9   1  -1   20.30    3.70
  -9   1  -1   10.80    5.80
 -10  -1  -1  164.98   25.10
 -10  -1  -1  171.08   21.40
 -10  -1  -1  138.09   12.60
 -10  -1  -1  182.58   15.90
 -10  -1  -1  161.98   14.80
 -10   1  -1  173.68   15.30
 -10   1  -1  187.78   13.60
 -10   1  -1  217.78   38.50
 -10   1  -1  191.58   27.20
 -11  -1  -1   11.80    8.50
 -11  -1  -1   27.20   16.60
 -11  -1  -1   20.90    6.00
 -11  -1  -1    9.40    6.20
 -11  -1  -1   17.20    6.20
 -11   1  -1   27.00   17.40
 -11   1  -1   14.10   10.00
 -11   1  -1   35.00    9.20
 -11   1  -1    6.50    7.30
 -11   1  -1   11.30   12.80
 -12  -1  -1   15.20    7.80
 -12  -1  -1   37.70   12.50
 -12  -1  -1   11.80   14.30
 -12  -1  -1   12.10   10.10
 -12   1  -1   10.50    7.50
 -12   1  -1    7.30    9.20
 -12   1  -1   38.80   19.60
 -12   1  -1  -10.20    5.90
 -12   1  -1   13.40    6.70
 -13  -1  -1   16.80   16.70
 -13  -1  -1    1.00    6.10
 -13  -1  -1   -5.30    8.10
 -13  -1  -1   11.50   11.70
 -13  -1  -1   12.70   17.70
 -13   1  -1   10.90   10.70
 -13   1  -1   -1.80    4.60
 -13   1  -1    3.60   13.20
 -13   1  -1   25.20   10.90
 -13   1  -1   15.10   17.90
 -14  -2   1   32.40   12.90
 -14  -2   1   24.50   22.20
 -14  -2   1   20.60   11.80
 -14  -2   1   25.30   21.20
 -14  -2   1   16.80   12.50
 -14   2   1   28.30   12.30
 -14   2   1   38.70   26.80
 -14   2   1   17.20   15.90
 -14   2   1   42.80   12.00
 -14   2   1   13.40   10.20
 -13  -2   1   -1.40    6.10
 -13  -2   1    3.00    6.20
 -13  -2   1   11.60   10.70
 -13  -2   1    3.20    4.70
 -13  -2   1   -3.20    6.00
 -13  -2   1   -4.60   10.40
 -13   2   1   -0.30    5.80
 -13   2   1    9.90   14.10
 -13   2   1   -9.40   11.90
 -13   2   1   11.80    8.20
 -12  -2   1   48.10    9.70
 -12  -2   1   22.50   19.30
 -12  -2   1   35.80   13.00
 -12  -2   1   44.20   12.70
 -12   2   1   31.10   11.60
 -12   2   1   45.40   10.40
 -12   2   1   39.00   20.30
 -12   2   1   21.70   18.30
 -12   2   1   58.09   11.90
 -11  -2   1  131.99   19.90
 -11  -2   1  176.78   18.80
 -11  -2   1  151.28   20.80
 -11  -2   1  150.88   24.40
 -11  -2   1  144.79   33.60
 -11  -2   1  212.48   26.40
 -11   2   1  156.08   19.80
 -11   2   1  145.79   32.00
  11   2  -1  178.58   11.90
 -11   2   1  163.58   24.00
 -11   2   1  175.48   18.70
 -10  -2   1   74.89   25.60
 -10  -2   1   78.59   14.90
 -10  -2   1  117.59   19.00
 -10  -2   1   64.69   13.30
 -10  -2   1   88.89   17.70
 -10  -2   1   90.99   15.40
 -10   2   1  109.39   25.50
  10   2  -1   77.79   11.30
 -10   2   1   62.69   20.50
  10   2  -1  100.79   19.50
 -10   2   1   95.89   12.30
 -10   2   1   88.09   16.10
  10   2  -1   73.59    9.80
 -10   2   1   81.09   11.20
  -9  -2   1  910.91   43.40
  -9  -2   1  915.21   44.80
  -9  -2   1  965.10   67.19
  -9  -2   1  963.60   50.29
  -9  -2   1  950.40   47.10
  -9  -2   1  969.00   51.79
  -9   2   1  945.41   39.40
  -9   2   1  916.01   64.69
   9   2  -1  898.91   42.50
  -9   2   1  837.62   61.49
  -9   2   1  919.41   48.40
   9   2  -1  939.31   40.60
  -9   2   1  967.10   39.20
  -9   2   1  860.71   35.60
  -9   2   1  934.81   34.90
  -8  -2   1   41.30   11.30
  -8  -2   1   58.89   11.40
  -8  -2   1   87.59   21.80
  -8  -2   1   46.50    9.80
  -8  -2   1   58.59   13.00
  -8   2   1   60.39    7.90
  -8   2   1   55.59   11.80
  -8   2   1   62.39    7.60
  -8   2   1   43.00   15.50
  -8   2   1   54.09   16.50
  -8   2   1   47.90    6.60
   8   2  -1   55.99    9.20
  -8   2   1   55.09    6.30
   8   2  -1   77.29   11.70
   8   2  -1   73.69   15.20
  -7  -2   1    8.10    4.40
  -7  -2   1   13.80    7.20
  -7  -2   1   18.10    6.10
  -7  -2   1   21.60    6.60
  -7  -2   1   18.50    6.70
  -7  -2   1   11.50    8.70
  -7   2   1   21.60    3.70
  -7   2   1   15.30    3.40
   7   2  -1    9.70    7.20
  -7   2   1   16.70   10.60
  -7   2   1   10.10    3.70
  -7   2   1    9.30    5.50
   7   2  -1   27.30    7.50
  -7   2   1   18.60    3.60
  -7   2   1    6.20    7.80
   7   2  -1   17.90    5.10
   6  -2  -1   29.60    2.70
  -6  -2   1   41.50    7.60
  -6  -2   1   29.20    7.80
  -6  -2   1   33.80    9.30
  -6  -2   1   36.60    7.60
  -6  -2   1   36.10   13.30
  -6  -2   1   35.60    7.60
   6  -2  -1   34.00    2.70
  -6   2   1   38.50   12.30
  -6   2   1   33.40    3.90
   6   2  -1   29.90    7.60
  -6   2   1   34.20    3.10
  -6   2   1   47.50    5.60
   6   2  -1   31.80    8.40
   6   2  -1   35.90    6.80
  -6   2   1   31.10    7.40
  -6   2   1   40.80   12.90
  -6   2   1   35.60    5.90
  -5  -2   1  133.79   10.80
  -5  -2   1  170.18   12.30
  -5  -2   1  140.09   11.50
   5  -2  -1  130.69    7.90
   5  -2  -1  134.69    7.10
  -5  -2   1  129.49   16.20
  -5  -2   1  165.78   23.90
  -5  -2   1  144.89   15.60
   5   2  -1  125.99   15.40
   5   2  -1  142.09    5.90
   5   2  -1  143.99   11.10
  -5   2   1  172.88   27.70
   5   2  -1  145.19   16.10
  -5   2   1  158.98   20.90
  -5   2   1  126.49    6.10
  -5   2   1  136.79    8.20
  -5   2   1  139.29    5.90
   5   2  -1  136.29    6.00
  -5   2   1  153.48   12.00
  -4  -2   1  153.78   17.10
  -4  -2   1  188.18   13.60
   4  -2  -1  181.18    8.60
  -4  -2   1  166.28   11.90
  -4  -2   1  178.78   12.40
   4  -2  -1  143.49   17.60
  -4  -2   1  159.38   11.30
  -4  -2   1  141.69   20.40
   4  -2  -1  179.98   10.00
  -4   2   1  190.58    9.30
   4   2  -1  159.08    8.70
  -4   2   1  217.98   24.10
   4   2  -1  157.28   13.10
   4   2  -1  186.78   12.10
  -4   2   1  171.68   11.60
  -4   2   1  182.48   10.30
  -4   2   1  193.88   21.50
   4   2  -1  166.88    9.10
   4   2  -1  143.79   13.40
  -3  -2   1 3435.26  241.48
  -3  -2   1 3595.74  131.49
   3  -2  -1 3426.06  123.19
   3   2  -1 3310.77  246.58
   3   2  -1 3460.25  130.79
  -3   2   1 3678.63  165.78
  -2  -2   1  106.99    8.30
   2  -2  -1  124.09   14.70
  -2  -2   1  127.79   14.10
   2  -2  -1  131.29   10.20
  -2  -2   1  105.69    8.10
  -2  -2   1  121.99   13.20
   2  -2  -1  105.79    7.50
  -2  -2   1  108.19    8.40
  -2  -2   1   93.29    8.00
   2  -2  -1  107.69    6.90
   2   2  -1   96.69    7.70
   2   2  -1  103.29    8.30
  -2   2   1  108.39    6.70
  -2   2   1  114.79    5.50
  -2   2   1  110.99    6.10
   2   2  -1  117.69    8.20
  -2   2   1  115.89   13.50
   2   2  -1  111.49   12.30
  -2   2   1  118.49    6.60
   2   2  -1   84.79   11.30
  -2   2   1  121.69    7.50
  -2   2   1  110.79    9.60
  -1  -2   1  309.87   14.20
  -1  -2   1  294.17   13.70
  -1  -2   1  289.17   14.20
   1  -2  -1  292.37   17.60
   1  -2  -1  285.67   13.90
  -1  -2   1  260.07   15.90
  -1  -2   1  294.97   14.40
  -1  -2   1  277.47   15.60
   1  -2  -1  287.37   11.90
   1  -2  -1  284.77   13.40
   1  -2  -1  267.97   10.70
   1  -2  -1  300.57   13.30
   1   2  -1  289.07   13.60
   1   2  -1  267.87   13.80
  -1   2   1  308.67   13.70
  -1   2   1  262.37   17.30
  -1   2   1  293.77   12.00
  -1   2   1  301.67   13.70
  -1   2   1  298.67   14.10
   1   2  -1  300.37   14.30
   1   2  -1  299.07   15.90
   1   2  -1  295.67   14.10
  -1   2   1  283.07   10.70
   1   2  -1  316.77   16.80
  -1   2   1  289.77   13.40
   0  -2  -1  292.77   14.70
   0  -2   1  331.67   15.40
   0  -2  -1  320.67   15.60
   0  -2   1  316.27   14.70
   0  -2  -1  320.07   15.70
   0  -2   1  349.07   16.80
   0  -2  -1  323.37   13.80
   0  -2   1  325.57   14.90
   0  -2  -1  319.67   13.90
   0  -2   1  337.97   14.50
   0   2   1  327.27   14.00
   0   2  -1  329.77   14.60
   0   2   1  329.17   15.10
   0   2  -1  308.77   16.20
   0   2   1  344.27   18.60
   0   2   1  327.27   15.80
   0   2   1  350.06   14.00
   0   2  -1  344.17   15.10
   0   2   1  335.97   15.80
   0   2  -1  351.76   15.20
   0   2  -1  354.66   14.70
  -1  -2  -1  181.98   11.20
   1  -2   1  175.48    9.70
  -1  -2  -1  166.78   13.10
  -1  -2  -1  195.68   10.60
   1  -2   1  144.39    9.10
   1  -2   1  183.68    8.50
  -1  -2  -1  163.68   11.10
  -1  -2  -1  176.18    9.00
  -1  -2  -1  183.98   11.00
  -1   2  -1  191.38    8.50
  -1   2  -1  173.28    8.40
  -1   2  -1  165.38    9.90
   1   2   1  172.38    8.80
   1   2   1  181.08   11.10
  -1   2  -1  184.38    8.40
   1   2   1  189.58   11.40
   1   2   1  193.98   10.60
  -1   2  -1  171.38    9.80
   1   2   1  161.08   10.60
  -2  -2  -1    1.00    4.10
  -2  -2  -1    1.00    3.10
  -2  -2  -1    1.60    2.70
  -2  -2  -1    2.00    2.00
   2  -2   1    3.00    1.30
   2  -2   1    2.00    1.60
  -2  -2  -1    1.10    3.50
  -2   2  -1    9.10    4.20
   2   2   1    9.70    4.80
  -2   2  -1    1.40    1.20
   2   2   1    4.20    2.20
  -2   2  -1    1.90    2.10
   2   2   1    2.30    3.60
   2   2   1   -1.90    2.40
  -3  -2  -1   76.89   10.10
  -3  -2  -1   86.29    7.70
  -3  -2  -1   86.79    6.40
  -3  -2  -1   74.59   10.40
  -3   2  -1   78.19    4.40
  -3   2  -1   80.59    4.00
   3   2   1   80.59    9.50
   3   2   1   80.19    7.00
   3   2   1   83.69   11.40
   3   2   1   75.99    6.10
   3   2   1   77.39    5.10
  -4  -2  -1   86.99   10.70
  -4  -2  -1  105.89   11.20
  -4  -2  -1   73.19    6.60
  -4  -2  -1   84.39   13.20
  -4   2  -1   67.99   10.80
   4   2   1   92.19    4.30
   4   2   1  109.99   11.80
   4   2   1   85.79   13.20
   4   2   1   90.69   10.00
   4   2   1   95.09    4.60
  -5  -2  -1  622.84   29.40
  -5  -2  -1  576.44   32.50
  -5  -2  -1  658.73   27.40
  -5  -2  -1  630.34   30.50
  -5  -2  -1  665.73   35.30
   5   2   1  646.04   29.00
   5   2   1  624.94   35.50
   5   2   1  623.14   30.20
  -5   2  -1  621.94   34.20
  -6  -2  -1  133.69   10.40
  -6  -2  -1  142.89   12.30
  -6  -2  -1  154.88   13.40
  -6  -2  -1  102.89   17.00
  -6  -2  -1  122.19   22.60
  -6  -2  -1  138.59   17.10
  -6   2  -1  156.48   23.10
   6   2   1  188.28   22.90
  -6   2  -1  176.08   20.00
   6   2   1  140.49   11.50
   6   2   1  150.08   12.50
  -7  -2  -1  575.94   45.70
  -7  -2  -1  608.14   35.30
  -7  -2  -1  627.64   38.30
  -7  -2  -1  586.64   32.30
  -7  -2  -1  645.54   31.20
   7   2   1  629.04   30.60
   7   2   1  622.94   29.20
  -7   2  -1  582.64   36.40
  -7   2  -1  619.44   22.00
   7   2   1  580.54   39.00
  -7   2  -1  597.14   43.50
  -7   2  -1  630.74   22.70
  -8  -2  -1   76.59   13.40
  -8  -2  -1   67.49   11.20
  -8  -2  -1   72.99   14.40
  -8  -2  -1   69.39   15.60
  -8  -2  -1   81.89   21.90
   8   2   1   78.19   20.80
  -8   2  -1   75.49    6.70
  -8   2  -1   70.39   19.50
   8   2   1   82.19   11.10
  -8   2  -1   71.29    5.60
   8   2   1   85.29   10.60
  -8   2  -1   75.89   15.80
  -9  -2  -1  252.47   40.70
  -9  -2  -1  322.27   21.60
  -9  -2  -1  353.16   30.40
  -9  -2  -1  311.57   25.10
   9   2   1  361.96   19.50
   9   2   1  339.07   18.60
  -9   2  -1  327.77   43.40
  -9   2  -1  312.47   18.10
  -9   2  -1  375.06   45.60
  -9   2  -1  329.97   28.50
  -9   2  -1  347.47   16.50
 -10  -2  -1  235.28   40.10
 -10  -2  -1  167.88   19.40
 -10  -2  -1  194.38   27.30
 -10  -2  -1  181.78   15.50
 -10  -2  -1  209.78   25.10
 -10  -2  -1  172.48   26.40
  10   2   1  189.48   12.40
 -10   2  -1  188.88   14.50
 -10   2  -1  180.68   12.60
 -10   2  -1  195.08   36.30
  10   2   1  195.88   11.60
 -10   2  -1  131.59   28.30
 -10   2  -1  209.68   27.40
 -11  -2  -1   -1.80    5.40
 -11  -2  -1   -5.40    3.70
 -11  -2  -1   -6.10    4.50
 -11  -2  -1   -4.30    3.70
 -11  -2  -1   -2.60    5.70
 -11  -2  -1   -8.60    7.20
 -11   2  -1   -4.00    3.60
 -11   2  -1    2.80    3.90
 -11   2  -1    9.20   11.80
 -11   2  -1   11.90   10.40
 -11   2  -1    2.90    7.20
 -12  -2  -1   11.70    6.50
 -12  -2  -1   -3.70    7.00
 -12  -2  -1    4.60    4.70
 -12  -2  -1    0.80    5.30
 -12  -2  -1    2.60   11.40
 -12   2  -1    9.80   13.60
 -12   2  -1    4.40    6.20
 -12   2  -1   10.90    5.50
 -12   2  -1   -0.80    8.30
 -12   2  -1   14.20    9.40
 -13  -2  -1   -0.80    6.20
 -13  -2  -1  -12.60    8.40
 -13  -2  -1    9.70    9.80
 -13  -2  -1   10.60   10.90
 -13   2  -1   28.00   10.70
 -13   2  -1   42.10   24.20
 -13   2  -1   15.80   16.50
 -13   2  -1    6.80    6.30
 -13   2  -1   14.80   11.00
 -13  -3   1   33.10   16.10
 -13  -3   1   33.80   15.10
 -13  -3   1    8.10   15.10
 -13  -3   1   43.20   13.60
 -13  -3   1   39.70    9.90
 -13   3   1   24.40   20.40
 -13   3   1   40.60   10.00
 -13   3   1    5.30   14.90
 -13   3   1   45.70   11.20
 -13   3   1   37.20   12.70
 -12  -3   1   11.30   10.00
 -12  -3   1   25.40   18.50
 -12  -3   1   16.50   10.90
 -12  -3   1    6.90    7.90
 -12  -3   1    5.90    6.50
 -12  -3   1   11.50    9.00
 -12   3   1   20.90   11.60
  12   3  -1    5.40    4.00
 -12   3   1    5.60   14.40
 -12   3   1    1.80    5.40
 -12   3   1    4.40    7.20
 -12   3   1    3.50   12.80
 -11  -3   1  116.99   19.40
 -11  -3   1  145.69   21.70
 -11  -3   1  129.69   17.10
 -11  -3   1  128.59   22.30
 -11  -3   1  180.58   38.10
 -11  -3   1  127.99   21.30
 -11   3   1  132.89   15.10
  11   3  -1  128.79   11.60
  11   3  -1  124.99   25.30
 -11   3   1  126.79   20.80
 -11   3   1  123.79   34.20
 -11   3   1  127.99   14.60
 -10  -3   1    3.30    7.00
 -10  -3   1   23.30    7.50
 -10  -3   1   48.90   19.30
 -10  -3   1   10.40    8.00
 -10  -3   1    7.00    6.60
 -10   3   1   54.09   19.30
 -10   3   1   22.90    6.10
 -10   3   1    3.20    6.50
  10   3  -1   36.30   12.20
 -10   3   1   31.00   15.70
  10   3  -1    5.30    5.30
 -10   3   1   10.90    4.90
  10   3  -1   14.80    7.30
  -9  -3   1    3.90    7.60
  -9  -3   1    9.30    6.60
  -9  -3   1    4.20   10.90
  -9  -3   1    6.40    7.00
  -9  -3   1    3.60    6.70
  -9  -3   1    7.10    6.20
   9   3  -1    2.40    4.80
  -9   3   1   14.80    4.70
   9   3  -1   10.20    6.80
   9   3  -1    7.00    8.20
  -9   3   1    8.80    6.80
  -9   3   1   10.20    4.00
  -9   3   1   40.00   14.90
  -9   3   1   20.80   14.70
  -8  -3   1   64.99   19.60
  -8  -3   1   41.30   11.10
  -8  -3   1   56.79   11.90
  -8  -3   1   68.69   14.80
  -8  -3   1   72.19   12.00
  -8  -3   1   66.09   11.90
  -8   3   1   85.49   19.40
   8   3  -1   50.79   12.70
  -8   3   1   61.89    6.70
  -8   3   1   52.59    5.80
   8   3  -1   63.59   12.40
  -8   3   1   41.00   15.30
   8   3  -1   45.90    9.00
  -8   3   1   56.59   11.70
  -8   3   1   48.70    3.70
  -8   3   1   53.19    3.70
  -7  -3   1   52.29   10.40
  -7  -3   1   72.09   19.00
  -7  -3   1   55.79   10.40
  -7  -3   1   45.20   11.00
  -7  -3   1   61.59   13.00
  -7   3   1   48.50   16.00
   7   3  -1   52.59   13.80
  -7   3   1   48.20   14.10
  -7   3   1   50.89    3.80
  -7   3   1   55.79    4.40
  -7   3   1   46.10    5.10
  -7   3   1   49.30    4.30
   7   3  -1   45.10   11.00
   7   3  -1   41.30    9.80
  -6  -3   1   15.40    7.50
  -6  -3   1   14.30    6.00
  -6  -3   1    5.00    7.60
  -6  -3   1    5.50    4.20
  -6  -3   1   16.30    6.70
  -6  -3   1   21.30    6.10
  -6   3   1    9.10    4.60
  -6   3   1   19.60    3.20
   6   3  -1    6.10    5.10
  -6   3   1   15.80    1.80
   6   3  -1   13.50    1.90
   6   3  -1   14.20    2.00
  -6   3   1    6.20    7.50
  -6   3   1    8.60    2.80
  -6   3   1   16.00    8.90
   6   3  -1   19.90    7.70
   6   3  -1   10.20    4.50
  -5  -3   1  141.59   15.30
  -5  -3   1  121.69   11.30
  -5  -3   1  141.49   12.20
   5  -3  -1  143.99    6.20
  -5  -3   1  120.29   18.10
  -5  -3   1  142.89   22.20
  -5  -3   1   99.99   15.50
   5   3  -1  121.49   10.80
  -5   3   1  147.99   22.30
  -5   3   1  130.69   20.30
  -5   3   1  128.99    7.60
  -5   3   1  147.99   11.70
  -5   3   1  146.69    9.80
   5   3  -1  137.19    8.80
   5   3  -1  132.39   16.30
   5   3  -1  148.49   17.20
  -4  -3   1  880.11   38.60
  -4  -3   1  857.61   37.60
   4  -3  -1  876.41   42.40
  -4  -3   1  843.62   53.79
  -4  -3   1  850.01   47.90
   4  -3  -1  918.61   33.60
  -4  -3   1  915.01   40.10
   4  -3  -1  893.51   32.40
  -4  -3   1  873.61   38.80
  -4   3   1  896.91   47.90
   4   3  -1  929.91   40.50
  -4   3   1  896.51   32.70
  -4   3   1  820.92   33.20
   4   3  -1  846.32   41.70
  -4   3   1  877.61   36.20
  -4   3   1  879.41   43.20
   4   3  -1  854.91   35.30
   3  -3  -1   86.99    6.60
   3  -3  -1   73.79   12.50
  -3  -3   1   71.79    9.60
  -3  -3   1   69.79    9.50
  -3  -3   1  103.49   11.10
  -3  -3   1   96.29   15.50
  -3  -3   1   83.49    9.80
   3  -3  -1   78.79    6.10
  -3  -3   1   80.69   12.70
   3  -3  -1   82.89   11.00
   3   3  -1   78.89    7.00
  -3   3   1   69.59    9.80
  -3   3   1   62.19   12.40
  -3   3   1   74.89    4.30
  -3   3   1   72.39    5.90
  -3   3   1   67.99    5.50
   3   3  -1   95.39   11.00
   3   3  -1   67.19   12.10
  -3   3   1   88.59    5.10
   3   3  -1   88.69   12.40
  -3   3   1   63.49    6.90
   3   3  -1   73.79    8.70
   3   3  -1   97.49   10.80
   2  -3  -1 1914.11   77.59
   2   3  -1 1951.50   76.39
  -2   3   1 1968.80   78.89
   1  -3  -1   58.39   10.40
   1  -3  -1   78.49    7.10
  -1  -3   1   99.39   11.40
  -1  -3   1   81.99    7.50
   1  -3  -1   90.69    6.10
  -1  -3   1   80.39    7.50
   1  -3  -1   82.19    6.60
   1  -3  -1  112.59   11.10
  -1  -3   1   87.79    9.90
   1  -3  -1   94.89    5.30
  -1  -3   1   95.59    7.50
   1   3  -1   92.19   10.80
  -1   3   1   94.29    7.70
   1   3  -1   99.29   10.40
   1   3  -1   85.29    9.30
   1   3  -1  101.29   12.30
  -1   3   1   91.59    7.30
  -1   3   1  100.99   13.00
  -1   3   1   84.79    7.40
  -1   3   1   90.99    5.20
   1   3  -1   71.99    8.40
  -1   3   1   88.39    6.00
  -1   3   1  100.89    7.10
   0  -3  -1    2.90    4.50
   0  -3   1    1.10    3.30
   0  -3  -1    0.00    2.60
   0  -3  -1    0.30    3.00
   0  -3  -1    1.90    2.50
   0  -3   1    0.90    1.80
   0  -3   1    3.20    3.50
   0  -3   1   -1.70    2.30
   0  -3   1    2.30    2.20
   0  -3  -1    1.90    1.90
   0  -3  -1    4.20    2.20
   0  -3   1    1.30    2.20
   0   3  -1    0.30    2.00
   0   3  -1    0.10    1.80
   0   3   1   -0.70    1.50
   0   3   1    1.30    1.80
   0   3  -1    0.40    2.30
   0   3   1    4.00    2.80
   0   3  -1   -1.00    1.40
   0   3  -1   -0.40    1.70
   0   3  -1   -1.40    2.60
   0   3   1   -1.20    2.70
   0   3  -1    3.40    3.30
   0   3   1    0.90    4.10
   0   3   1    4.00    3.60
  -1  -3  -1    3.20    2.60
  -1  -3  -1    2.50    3.80
   1  -3   1    1.90    3.50
   1  -3   1    1.60    2.00
  -1  -3  -1   -4.30    2.40
  -1  -3  -1    4.10    6.50
   1  -3   1    0.40    2.00
  -1  -3  -1    1.40    2.90
   1  -3   1   -1.30    1.90
   1   3   1    4.40    3.50
  -1   3  -1    0.40    3.40
  -1   3  -1    1.80    2.10
   1   3   1    5.70    4.70
  -1   3  -1    2.70    3.20
  -1   3  -1    0.60    2.30
   1   3   1   -3.60    4.50
   1   3   1    6.80    4.40
   1   3   1   -2.80    2.60
  -1   3  -1    1.00    2.30
   2  -3   1  481.55   23.60
   2  -3   1  512.25   20.50
  -2  -3  -1  499.75   21.40
  -2  -3  -1  496.85   23.20
  -2  -3  -1  472.75   25.20
   2  -3   1  489.95   18.80
  -2  -3  -1  511.65   24.90
   2   3   1  451.65   24.30
   2   3   1  495.35   24.70
  -2   3  -1  476.75   20.70
  -2   3  -1  485.95   19.00
   2   3   1  481.55   23.10
   2   3   1  457.65   23.20
   2   3   1  454.25   20.60
  -3  -3  -1  489.05   24.40
  -3  -3  -1  443.16   26.30
  -3  -3  -1  551.54   22.90
  -3  -3  -1  483.85   25.50
  -3  -3  -1  498.35   26.70
   3   3   1  495.15   21.90
   3   3   1  488.05   23.50
  -3   3  -1  507.25   18.30
  -3   3  -1  505.95   19.50
   3   3   1  529.65   27.60
  -3   3  -1  497.75   27.60
   3   3   1  501.85   26.20
  -4  -3  -1  106.69   13.20
  -4  -3  -1   74.19   12.10
  -4  -3  -1   90.99   11.10
  -4  -3  -1   85.29    9.30
   4   3   1   97.39   12.50
  -4   3  -1   87.19   12.30
   4   3   1   84.09   13.70
   4   3   1   78.79    6.40
  -4   3  -1   81.19   13.50
   4   3   1   78.29    8.30
   4   3   1   77.29    9.70
  -5  -3  -1   14.70    7.10
  -5  -3  -1    5.50    5.40
  -5  -3  -1    7.20    4.60
  -5  -3  -1   12.60    4.10
  -5  -3  -1    1.90    4.50
   5   3   1   13.90    2.30
  -5   3  -1   16.10    7.70
   5   3   1   10.00    4.50
   5   3   1   14.20    5.70
  -5   3  -1   11.30    6.60
   5   3   1    9.00    2.20
  -5   3  -1   11.90    6.20
   5   3   1    7.50    6.20
  -6  -3  -1   40.00   10.30
  -6  -3  -1   52.09   11.90
  -6  -3  -1   62.39   11.50
  -6  -3  -1   51.39    9.20
  -6  -3  -1   31.20   13.10
  -6  -3  -1   47.20    7.80
   6   3   1   45.40    8.90
   6   3   1   30.70    7.00
  -6   3  -1   65.49   14.80
  -6   3  -1   49.50   11.20
   6   3   1   40.70   11.30
  -6   3  -1   50.29   13.80
  -7  -3  -1  316.17   40.20
  -7  -3  -1  308.17   25.40
  -7  -3  -1  281.37   21.50
  -7  -3  -1  276.47   19.70
  -7  -3  -1  302.77   24.50
  -7   3  -1  300.97   35.90
   7   3   1  255.37   22.40
  -7   3  -1  326.87   37.40
  -7   3  -1  307.17   24.10
   7   3   1  283.87   18.80
   7   3   1  308.07   26.50
  -8  -3  -1   -2.80    4.90
  -8  -3  -1   12.80   11.90
  -8  -3  -1    0.10    5.40
  -8  -3  -1    3.90    5.00
  -8  -3  -1   -2.90    4.90
  -8  -3  -1    2.20    4.10
  -8   3  -1    8.40    9.20
   8   3   1    2.50    3.90
  -8   3  -1   -5.30    6.50
   8   3   1    2.90    4.50
   8   3   1   -2.60    5.90
  -8   3  -1    8.10    6.80
  -9  -3  -1  165.18   32.50
  -9  -3  -1  176.98   16.10
  -9  -3  -1  192.28   24.70
  -9  -3  -1  181.08   25.60
  -9  -3  -1  182.88   16.40
  -9  -3  -1  245.78   28.00
   9   3   1  173.58   13.90
  -9   3  -1  181.28   32.10
  -9   3  -1  165.18    9.10
  -9   3  -1  195.28   26.20
  -9   3  -1  166.48   10.30
   9   3   1  162.48   14.30
  -9   3  -1  165.58   30.70
   9   3   1  174.18   28.10
 -10  -3  -1    4.90   11.00
 -10  -3  -1   17.10   10.00
 -10  -3  -1    1.80    6.30
 -10  -3  -1    1.90    4.90
 -10  -3  -1   13.80    7.20
 -10  -3  -1   20.40   10.20
 -10   3  -1   -3.60    9.40
  10   3   1   20.80    5.70
 -10   3  -1    8.00   10.80
  10   3   1    9.80    4.80
 -10   3  -1   21.20    9.60
 -10   3  -1   13.50    5.00
 -11  -3  -1   37.30   11.80
 -11  -3  -1   22.40   16.80
 -11  -3  -1   67.39   16.20
 -11  -3  -1   64.79   17.00
 -11  -3  -1   41.60   11.40
 -11  -3  -1   27.50    8.20
 -11   3  -1   55.29    9.60
 -11   3  -1   45.10    7.30
  11   3   1   55.89    7.40
 -11   3  -1   40.70   12.80
 -11   3  -1   77.29   23.90
 -11   3  -1   23.20   16.60
 -12  -3  -1   10.10   10.40
 -12  -3  -1    3.00    6.20
 -12  -3  -1   11.60   11.00
 -12  -3  -1    4.40    5.90
 -12  -3  -1    2.60    6.10
 -12  -3  -1   19.10   17.10
 -12   3  -1    4.60    8.00
 -12   3  -1   12.00    6.10
 -12   3  -1   11.30   13.20
 -12   3  -1    5.20    4.40
 -12   3  -1    5.70   10.80
 -13  -3  -1    9.00   10.60
 -13  -3  -1    0.60    6.20
 -13  -3  -1    0.50    7.80
 -13  -3  -1   -2.20    4.80
 -13  -3  -1   -6.70   11.60
 -13   3  -1    0.30    7.50
 -13   3  -1   -0.40    4.20
 -13   3  -1    1.30    9.30
 -13   3  -1   -2.90    4.80
 -13   3  -1   -2.50   10.30
 -13  -4   1   18.90    9.70
 -13  -4   1   24.30   12.20
 -13  -4   1    9.10    7.70
 -13  -4   1   24.10   14.80
 -13  -4   1    3.40   14.30
 -13  -4   1   17.30   11.20
  13   4  -1   12.20    4.20
 -13   4   1    1.00   14.50
 -13   4   1   24.60    8.70
 -13   4   1    2.80    6.20
 -13   4   1   -7.70    8.20
 -13   4   1   20.60   10.70
 -12  -4   1   77.09   16.90
 -12  -4   1   74.89   16.80
 -12  -4   1  101.09   31.10
 -12  -4   1   45.70   16.10
 -12  -4   1   79.39   14.40
 -12  -4   1  125.09   23.60
  12   4  -1   74.39   12.50
 -12   4   1   69.99   11.10
 -12   4   1   96.29   18.40
 -12   4   1   87.49   12.80
  12   4  -1   76.99   12.00
 -12   4   1   61.49   22.70
 -12   4   1  103.89   28.30
 -11  -4   1   17.30    9.90
 -11  -4   1   28.80   18.70
 -11  -4   1   15.10    8.00
 -11  -4   1   34.20   12.40
 -11  -4   1    1.20    7.50
 -11   4   1   26.70    9.70
 -11   4   1   23.30    6.60
  11   4  -1   11.10    6.40
  11   4  -1   30.70    8.50
  11   4  -1   11.10   11.70
 -11   4   1    2.40    9.60
 -11   4   1   15.10    5.70
 -10  -4   1   75.19   17.20
 -10  -4   1   52.29   12.40
 -10  -4   1   67.59   23.40
 -10  -4   1   47.40   11.40
 -10  -4   1   75.29   17.00
 -10  -4   1   71.59   16.20
 -10   4   1   97.99   26.80
  10   4  -1   40.70    9.30
 -10   4   1   65.59    8.60
  10   4  -1   53.49   12.70
  10   4  -1   71.29   16.00
 -10   4   1   36.20   17.50
 -10   4   1   48.30   11.80
 -10   4   1   49.00    7.20
  -9  -4   1  126.09   18.50
  -9  -4   1  139.79   21.30
  -9  -4   1  125.19   26.60
  -9  -4   1  131.49   20.70
   9   4  -1  168.38   20.60
  -9   4   1  146.89   19.70
   9   4  -1  116.69   14.90
  -9   4   1  127.79   27.40
  -9   4   1  119.59    9.10
  -9   4   1  111.69   24.60
   9   4  -1  109.99   21.00
  -8  -4   1   21.40    7.80
  -8  -4   1   28.90   11.00
  -8  -4   1   21.50   13.90
  -8  -4   1   10.50    7.20
  -8  -4   1    5.30    5.50
  -8  -4   1   41.60   11.70
  -8   4   1   13.80   10.30
  -8   4   1   25.20    3.40
  -8   4   1   21.30    4.00
   8   4  -1   23.00    7.60
   8   4  -1   21.00    9.60
   8   4  -1   13.10    7.60
  -8   4   1   15.20   12.80
  -8   4   1   16.60    7.20
  -7  -4   1   92.39   13.60
  -7  -4   1   97.59   23.30
  -7  -4   1   76.99   14.20
  -7  -4   1  134.99   18.30
  -7  -4   1   95.49   14.40
  -7  -4   1   82.79   16.40
  -7   4   1   91.89   13.20
  -7   4   1  112.89   20.30
   7   4  -1  119.89   14.70
  -7   4   1   87.59    5.30
  -7   4   1   93.29    4.90
  -7   4   1  105.69   23.30
   7   4  -1  117.59   18.80
  -6  -4   1    7.20    6.40
  -6  -4   1   -2.50    2.90
  -6  -4   1    5.10    3.50
  -6  -4   1    0.70    6.40
  -6  -4   1    6.80    5.10
   6   4  -1   -1.40    3.90
  -6   4   1    2.70    1.80
  -6   4   1    1.60    6.00
   6   4  -1    3.40    3.60
  -6   4   1   -0.10    1.30
   6   4  -1   -0.70    1.80
   6   4  -1    5.30    5.40
  -6   4   1    0.50    4.00
   6   4  -1    3.00    2.10
  -6   4   1    5.60    4.20
  -5  -4   1  169.28   15.10
  -5  -4   1  170.28   18.10
  -5  -4   1  161.08   21.60
  -5  -4   1  222.28   28.80
  -5  -4   1  140.09   12.90
  -5  -4   1  148.79   13.40
   5  -4  -1  154.18    6.90
  -5   4   1  152.48   19.40
  -5   4   1  151.78   23.90
  -5   4   1  149.59    8.30
   5   4  -1  142.89   10.80
   5   4  -1  170.58   18.90
   5   4  -1  158.38   19.10
   5   4  -1  165.58   10.30
  -5   4   1  138.89   11.80
  -5   4   1  136.49    8.50
   4  -4  -1   25.00    4.20
  -4  -4   1   34.40   11.90
  -4  -4   1   28.90    7.70
  -4  -4   1   20.70    5.90
  -4  -4   1   18.30    6.00
  -4  -4   1    6.90    4.30
  -4  -4   1   15.30    7.60
   4  -4  -1   16.90    6.10
  -4   4   1   28.40   10.30
  -4   4   1   15.20    6.00
  -4   4   1   17.60    2.80
  -4   4   1   24.80    4.00
  -4   4   1   26.30    4.40
   4   4  -1   24.90    8.40
   4   4  -1   36.60    6.70
   4   4  -1   10.90    5.30
   4   4  -1   31.20    5.60
  -4   4   1   16.00    4.40
   4   4  -1   22.10    6.20
  -4   4   1   20.90    2.70
   3  -4  -1  356.16   22.90
   3  -4  -1  351.06   16.90
  -3  -4   1  327.67   24.50
  -3  -4   1  340.57   19.80
  -3  -4   1  362.96   21.10
   3  -4  -1  317.77   16.10
  -3  -4   1  328.27   19.60
   3  -4  -1  325.77   24.10
  -3  -4   1  313.67   18.90
  -3  -4   1  335.77   23.50
   3   4  -1  351.26   23.30
  -3   4   1  327.97   19.40
  -3   4   1  360.96   14.60
   3   4  -1  352.76   20.10
   3   4  -1  335.37   19.20
  -3   4   1  341.57   16.20
  -3   4   1  313.37   15.80
   3   4  -1  305.27   19.00
  -3   4   1  348.57   26.00
   3   4  -1  337.17   18.00
  -3   4   1  340.17   15.60
  -2  -4   1  887.51   37.00
   2  -4  -1  819.22   35.10
  -2  -4   1  873.61   38.30
  -2  -4   1  824.22   36.80
   2  -4  -1  851.71   31.70
   2  -4  -1  897.81   34.60
  -2  -4   1  840.72   36.80
  -2  -4   1  866.31   41.60
   2  -4  -1  859.11   34.60
  -2  -4   1  879.21   41.60
   2  -4  -1  918.51   43.90
   2   4  -1  822.92   36.30
  -2   4   1  879.01   44.30
   2   4  -1  832.52   40.40
  -2   4   1  821.62   34.90
   2   4  -1  872.31   37.40
   2   4  -1  802.62   40.40
  -2   4   1  892.51   34.40
  -2   4   1  891.01   32.80
   2   4  -1  861.11   37.50
  -2   4   1  840.82   34.70
  -1  -4   1  384.46   20.20
  -1  -4   1  362.66   20.10
   1  -4  -1  369.26   18.00
   1  -4  -1  328.07   18.10
  -1  -4   1  361.06   18.40
  -1  -4   1  358.56   22.30
  -1  -4   1  373.46   19.40
   1  -4  -1  372.76   15.70
   1  -4  -1  328.27   23.60
   1  -4  -1  357.76   16.50
   1  -4  -1  319.37   18.80
  -1  -4   1  359.06   18.90
   1  -4  -1  350.76   16.60
  -1   4   1  326.87   17.40
   1   4  -1  362.26   19.10
  -1   4   1  361.76   15.60
   1   4  -1  356.46   19.70
  -1   4   1  367.56   19.10
   1   4  -1  359.96   19.80
   1   4  -1  360.66   18.60
  -1   4   1  382.06   25.00
  -1   4   1  361.56   19.30
   1   4  -1  321.67   17.80
   1   4  -1  377.96   22.50
   0  -4  -1    8.70    5.00
   0  -4  -1    6.90    2.90
   0  -4  -1    7.40    5.10
   0  -4   1    8.70    3.90
   0  -4   1    5.20    4.80
   0  -4   1    7.80    3.70
   0  -4   1   10.90    3.20
   0  -4  -1    8.30    4.30
   0  -4  -1    7.50    3.20
   0  -4  -1   -3.90    5.60
   0  -4   1    8.60    5.80
   0   4  -1   10.40    4.50
   0   4   1    6.50    3.30
   0   4   1    9.80    3.50
   0   4   1   10.80    4.30
   0   4  -1   11.60    4.70
   0   4   1    6.80    6.50
   0   4   1    6.80    4.90
   0   4   1   13.90    5.60
   0   4  -1    4.50    3.20
   0   4  -1    8.30    4.60
   0   4  -1   10.70    3.50
   0   4  -1    8.00    5.00
   0   4  -1   11.00    3.80
   1  -4   1  328.77   19.50
   1  -4   1  295.77   15.00
  -1  -4  -1  304.37   19.50
  -1  -4  -1  299.67   18.60
   1  -4   1  299.17   15.20
  -1  -4  -1  287.57   17.00
   1  -4   1  304.87   14.90
  -1  -4  -1  321.77   17.10
  -1  -4  -1  357.16   24.10
  -1   4  -1  302.07   15.50
   1   4   1  282.77   18.60
  -1   4  -1  281.77   15.10
   1   4   1  303.87   15.40
   1   4   1  285.47   17.10
   1   4   1  303.17   16.90
   1   4   1  335.27   23.30
   1   4   1  314.77   18.80
  -1   4  -1  279.47   15.60
  -1   4  -1  303.67   17.70
  -1   4  -1  343.07   19.90
  -1   4  -1  319.77   12.70
  -2  -4  -1  271.57   16.50
   2  -4   1  279.97   18.00
  -2  -4  -1  330.27   24.30
  -2  -4  -1  263.67   17.90
  -2  -4  -1  293.87   17.70
  -2  -4  -1  248.68   14.70
   2  -4   1  277.17   15.20
  -2  -4  -1  278.57   19.20
   2  -4   1  272.77   13.10
  -2   4  -1  271.57   12.90
  -2   4  -1  285.27   18.90
   2   4   1  262.17   18.20
   2   4   1  294.37   14.80
  -2   4  -1  271.77   15.20
   2   4   1  275.27   16.70
  -2   4  -1  272.17   13.10
   2   4   1  251.07   16.90
  -2   4  -1  280.77   13.40
   2   4   1  274.87   17.60
  -3  -4  -1   33.60    7.30
  -3  -4  -1   25.60    7.40
  -3  -4  -1   31.30    5.70
  -3  -4  -1   38.50    8.40
   3  -4   1   35.60    4.40
  -3  -4  -1   32.40    8.10
   3  -4   1   29.70    3.30
  -3   4  -1   27.60    4.80
   3   4   1   30.60    8.00
   3   4   1   49.40    9.60
   3   4   1   40.30    7.50
   3   4   1   27.60    6.30
   3   4   1   26.30    4.90
  -3   4  -1   34.00    4.10
  -3   4  -1   44.90    9.90
  -4  -4  -1  157.18   11.70
  -4  -4  -1  147.99   16.90
  -4  -4  -1  198.38   20.10
  -4  -4  -1  159.98   13.20
  -4  -4  -1  151.48   19.20
  -4   4  -1  182.28   20.00
   4   4   1  152.78    9.70
   4   4   1  166.58   18.30
   4   4   1  134.79   16.00
  -4   4  -1  140.19   17.90
  -4   4  -1  149.39    7.00
  -4   4  -1  143.69    6.40
   4   4   1  161.08   12.10
  -5  -4  -1   95.69   15.80
  -5  -4  -1   74.49   12.70
  -5  -4  -1  108.69   16.00
  -5  -4  -1  107.59   13.80
   5   4   1   72.19   10.70
   5   4   1   79.59   12.70
   5   4   1   93.29    8.10
   5   4   1   92.79    6.90
   5   4   1   89.29   15.10
  -5   4  -1   91.19   13.60
  -5   4  -1  109.89   18.50
  -5   4  -1   65.89   12.90
  -6  -4  -1  174.38   18.10
  -6  -4  -1  123.19   18.10
  -6  -4  -1  142.29   18.70
  -6  -4  -1  167.58   21.60
  -6  -4  -1  165.08   27.30
  -6   4  -1  126.89   22.10
   6   4   1  142.39   16.10
   6   4   1  129.99    7.10
   6   4   1  134.59    6.80
   6   4   1  114.89   18.60
   6   4   1  140.99   17.40
  -6   4  -1  149.39   22.50
  -6   4  -1  131.79   17.30
  -7  -4  -1  111.79   18.50
  -7  -4  -1  124.69   20.50
  -7  -4  -1  117.79   15.10
  -7  -4  -1  128.59   26.20
  -7  -4  -1  139.79   16.90
  -7  -4  -1  139.59   19.10
  -7   4  -1  113.59   22.50
   7   4   1  118.79   16.40
  -7   4  -1   84.19   15.70
   7   4   1  149.88   22.30
  -7   4  -1   73.39   17.80
  -8  -4  -1  210.78   27.60
  -8  -4  -1  214.38   17.80
  -8  -4  -1  214.18   25.00
  -8  -4  -1  208.38   26.80
  -8  -4  -1  202.38   17.80
  -8  -4  -1  168.88   32.00
  -8   4  -1  235.18   34.90
  -8   4  -1  238.68   32.90
   8   4   1  213.58   18.60
   8   4   1  234.28   29.30
  -8   4  -1  154.58   22.60
   8   4   1  225.38   17.50
  -9  -4  -1  191.68   26.10
  -9  -4  -1  149.49   33.80
  -9  -4  -1  184.68   24.30
  -9  -4  -1  155.68   19.60
  -9  -4  -1  204.78   17.90
  -9  -4  -1  166.68   25.30
  -9   4  -1  233.98   36.40
   9   4   1  170.88   28.20
  -9   4  -1  130.69   27.10
   9   4   1  159.88   14.80
   9   4   1  229.88   18.30
  -9   4  -1  178.48   24.10
 -10  -4  -1   61.69   22.90
 -10  -4  -1   64.09   15.80
 -10  -4  -1   56.09   15.10
 -10  -4  -1   49.50   15.50
 -10  -4  -1   82.39   14.20
 -10  -4  -1   56.59   12.20
  10   4   1   39.00   11.20
 -10   4  -1   44.50   17.90
 -10   4  -1   85.99   24.50
  10   4   1   93.99   21.60
  10   4   1   63.49   10.90
 -10   4  -1   52.59   14.50
 -10   4  -1   77.29    8.20
 -11  -4  -1   -0.80    5.00
 -11  -4  -1   -2.00    4.30
 -11  -4  -1    7.30    6.00
 -11  -4  -1    4.60    8.70
 -11  -4  -1   10.50    9.60
 -11  -4  -1  -14.30    6.90
  11   4   1   -4.70    2.90
 -11   4  -1    1.70    2.70
 -11   4  -1   -1.50    3.00
 -11   4  -1    9.50    8.60
 -11   4  -1   -4.30    8.40
  11   4   1    7.60    8.40
 -12  -4  -1    7.60    7.50
 -12  -4  -1   18.00   11.90
 -12  -4  -1   -1.30    4.70
 -12  -4  -1   12.80    8.80
 -12  -4  -1   -3.20    6.50
 -12  -4  -1   10.20   16.40
 -12   4  -1    7.90    5.20
 -12   4  -1    1.90    9.10
 -12   4  -1    6.00    3.80
 -12   4  -1   13.30   14.90
  12   4   1    4.60    3.80
  12   4   1    7.70    4.10
 -13  -4  -1    5.40    6.30
 -13  -4  -1   23.50    9.90
 -13  -4  -1    8.40   10.50
 -13  -4  -1    3.90   10.80
 -13  -4  -1    5.10    7.60
 -13   4  -1   -9.90    5.80
 -13   4  -1    7.30    5.00
 -13   4  -1   -1.30    7.10
 -13   4  -1   12.50   17.00
 -13   4  -1    4.10    6.00
 -13  -5   1   26.80   13.70
 -13  -5   1    1.50   13.80
 -13  -5   1   29.90   17.40
 -13  -5   1   41.80   12.30
 -13  -5   1   30.00   12.60
  13   5  -1   29.50    7.60
 -13   5   1   24.80   10.20
 -13   5   1   20.80   17.20
 -13   5   1   52.29   10.50
 -13   5   1   21.50    7.70
 -13   5   1   39.60   23.60
 -12  -5   1   74.99   25.60
 -12  -5   1   78.79   20.30
 -12  -5   1   75.79   19.40
 -12  -5   1   64.09   17.40
 -12  -5   1   64.79   14.50
 -12  -5   1   65.79   16.50
  12   5  -1   71.29   12.40
  12   5  -1   66.49   11.90
 -12   5   1   61.99    9.60
  12   5  -1   83.99   35.90
 -12   5   1   41.50    8.80
 -12   5   1   59.59   21.00
 -12   5   1   37.40   11.40
 -12   5   1  106.29   33.40
 -11  -5   1   70.99   24.50
 -11  -5   1  125.09   23.80
 -11  -5   1   85.09   19.40
 -11  -5   1   75.49   19.50
 -11  -5   1  119.39   18.20
 -11  -5   1   83.39   18.20
 -11   5   1   79.49   23.60
  11   5  -1   99.69   15.20
 -11   5   1  106.19   11.20
 -11   5   1   60.79   13.40
  11   5  -1   72.69   14.30
  11   5  -1   72.69   20.10
 -11   5   1   84.59   11.10
 -10  -5   1  346.57   39.60
 -10  -5   1  399.56   56.39
 -10  -5   1  349.77   28.20
 -10  -5   1  376.56   27.70
 -10  -5   1  379.76   32.10
 -10   5   1  332.37   16.80
 -10   5   1  371.06   53.59
  10   5  -1  383.26   34.20
 -10   5   1  325.57   18.50
 -10   5   1  329.47   43.90
  10   5  -1  404.66   26.20
 -10   5   1  337.27   26.20
  -9  -5   1   54.89   18.80
  -9  -5   1   43.70   11.60
  -9  -5   1   48.60   14.70
  -9  -5   1   31.50   10.60
  -9  -5   1   33.40   11.80
  -9  -5   1   24.00   11.20
   9   5  -1   33.10   12.10
   9   5  -1   45.90   10.90
  -9   5   1   25.40    8.90
  -9   5   1   37.00    5.70
   9   5  -1   50.99   12.20
  -9   5   1   58.79   20.30
  -9   5   1   34.50    5.00
  -9   5   1   51.89   16.70
  -8  -5   1   56.49   19.20
  -8  -5   1   54.19   15.20
  -8  -5   1   61.29   14.00
  -8  -5   1   94.29   15.30
  -8  -5   1  101.99   16.50
  -8  -5   1   80.09   16.10
   8   5  -1   76.29   12.60
  -8   5   1   71.89    4.90
   8   5  -1   84.99   18.10
  -8   5   1   76.09   13.20
   8   5  -1   74.19   14.00
  -8   5   1   76.49   18.60
  -8   5   1   80.29    6.00
  -8   5   1   92.59   22.40
  -7  -5   1   45.30   10.00
  -7  -5   1   40.70   11.10
  -7  -5   1   54.49   10.80
  -7  -5   1   49.10   16.50
  -7  -5   1   23.20   11.20
  -7  -5   1   40.90   10.80
   7   5  -1   44.30    6.20
   7   5  -1   43.90    9.60
  -7   5   1   39.00    9.10
  -7   5   1   40.20   14.60
   7   5  -1   60.39   13.00
  -7   5   1   51.09    3.90
  -7   5   1   43.60    3.30
   7   5  -1   42.00    5.60
   7   5  -1   38.90   11.90
  -7   5   1   31.60   11.10
  -6  -5   1   18.80    7.30
  -6  -5   1   23.20    7.50
  -6  -5   1    8.70    5.50
  -6  -5   1   14.10    8.20
  -6  -5   1   32.80    9.40
  -6  -5   1   17.40   10.30
  -6   5   1   18.70    2.50
   6   5  -1   13.90    7.50
  -6   5   1   13.20   10.50
  -6   5   1   15.70    3.00
  -6   5   1   22.60    3.40
   6   5  -1   20.80    4.70
  -6   5   1   15.40    2.60
  -6   5   1    7.90    4.60
   6   5  -1   17.80    7.80
   6   5  -1   17.00    5.20
  -5  -5   1   -1.70    3.60
  -5  -5   1    1.10    3.70
   5  -5  -1    2.00    2.10
  -5  -5   1   -2.60    4.60
  -5  -5   1   12.20    8.80
  -5  -5   1    3.10    5.00
  -5  -5   1    6.70    5.40
   5  -5  -1    3.20    2.20
  -5   5   1    2.50    1.90
   5   5  -1    1.70    4.40
   5   5  -1    0.10    3.80
   5   5  -1    2.00    3.30
   5   5  -1    7.60    3.70
  -5   5   1    3.20    2.10
  -5   5   1   12.30    6.60
  -5   5   1    3.00    2.40
   5   5  -1   -4.00    3.20
  -5   5   1    4.40    1.90
  -5   5   1    7.90    4.10
  -5   5   1    1.80    7.20
  -4  -5   1  540.55   34.60
   4  -5  -1  584.04   29.60
   4  -5  -1  543.75   35.20
  -4  -5   1  558.14   36.90
   4  -5  -1  542.75   23.90
  -4  -5   1  596.44   30.90
  -4  -5   1  517.85   29.10
  -4  -5   1  537.95   30.50
  -4  -5   1  522.75   28.70
   4  -5  -1  529.95   24.20
   4   5  -1  491.65   28.50
   4   5  -1  546.55   33.10
   4   5  -1  547.25   30.30
  -4   5   1  564.34   22.00
  -4   5   1  542.85   29.60
  -4   5   1  556.54   23.80
   4   5  -1  532.05   27.90
  -4   5   1  545.55   23.10
  -4   5   1  570.44   38.10
  -3  -5   1   -0.60    2.70
  -3  -5   1    3.50    3.70
   3  -5  -1    6.70    6.30
  -3  -5   1    6.40    4.40
   3  -5  -1    2.60    2.90
  -3  -5   1   -0.40    3.50
   3  -5  -1    7.50    3.40
  -3  -5   1    2.40    5.40
   3  -5  -1    0.80    2.70
  -3  -5   1    6.90    5.40
   3   5  -1    5.50    4.80
  -3   5   1    3.20    2.60
   3   5  -1    3.10    3.50
  -3   5   1    8.20    3.40
   3   5  -1    3.90    5.10
  -3   5   1    3.00    2.30
  -3   5   1    4.00    3.20
   3   5  -1    2.00    3.40
  -3   5   1    1.60    6.00
   3   5  -1    2.40    3.70
  -3   5   1    6.30    3.50
   2  -5  -1   -1.50    0.70
  -1  -5   1  487.85   25.60
  -1  -5   1  514.55   26.80
  -1  -5   1  469.65   24.90
  -1  -5   1  540.05   31.20
   1  -5  -1  501.95   31.70
   1  -5  -1  501.15   24.00
   1  -5  -1  512.55   25.10
   1  -5  -1  480.35   21.50
  -1  -5   1  540.45   24.90
   1  -5  -1  516.85   22.90
   1  -5  -1  472.65   21.60
  -1  -5   1  514.15   25.30
   1  -5  -1  461.45   25.60
  -1  -5   1  523.55   29.60
  -1   5   1  482.65   23.90
   1   5  -1  537.35   24.90
   1   5  -1  495.75   25.10
  -1   5   1  499.35   25.70
   1   5  -1  518.15   24.90
   1   5  -1  516.55   26.60
  -1   5   1  476.05   31.50
  -1   5   1  463.05   25.30
  -1   5   1  506.65   21.70
  -1   5   1  528.55   23.00
   0  -5  -1 1333.27   56.89
   0  -5  -1 1514.75   59.49
   0  -5  -1 1476.85   64.99
   0  -5   1 1306.97   59.79
   0   5   1 1349.27   57.39
   0   5  -1 1470.55   59.69
   0   5  -1 1439.06   60.39
   0   5   1 1418.96   64.09
   0   5  -1 1436.86   55.39
  -1  -5  -1  758.42   37.40
  -1  -5  -1  773.92   36.80
  -1  -5  -1  738.23   35.10
  -1  -5  -1  743.83   40.80
   1  -5   1  706.63   30.10
  -1  -5  -1  651.83   31.10
   1  -5   1  674.83   30.00
  -1  -5  -1  672.73   30.90
   1  -5   1  716.83   30.60
   1   5   1  647.24   29.80
  -1   5  -1  737.73   30.80
  -1   5  -1  729.13   33.90
  -1   5  -1  720.83   35.90
  -1   5  -1  702.03   30.50
   1   5   1  763.72   40.60
   1   5   1  731.53   32.10
   1   5   1  678.13   32.60
  -1   5  -1  739.43   32.00
   1   5   1  690.93   34.20
   1   5   1  699.53   35.00
  -2  -5  -1  332.17   20.10
   2  -5   1  305.77   21.10
  -2  -5  -1  381.26   19.50
  -2  -5  -1  263.57   24.40
   2  -5   1  348.77   19.40
  -2  -5  -1  358.36   20.50
   2  -5   1  333.17   16.30
  -2  -5  -1  325.87   22.80
  -2  -5  -1  300.77   20.90
   2   5   1  288.87   19.30
   2   5   1  311.57   20.60
  -2   5  -1  324.17   22.30
  -2   5  -1  316.17   18.60
   2   5   1  333.87   20.00
   2   5   1  344.97   22.30
   2   5   1  353.36   17.80
  -2   5  -1  348.07   17.40
  -2   5  -1  352.46   16.90
  -2   5  -1  343.67   16.90
  -3  -5  -1  220.48   17.70
  -3  -5  -1  199.78   18.30
  -3  -5  -1  252.07   19.80
   3  -5   1  244.78   18.30
   3  -5   1  196.88   10.60
  -3  -5  -1  187.28   15.10
  -3  -5  -1  257.97   30.00
  -3   5  -1  223.68   13.20
  -3   5  -1  211.18   11.00
   3   5   1  209.98   17.50
  -3   5  -1  209.88   11.40
  -3   5  -1  197.38   18.10
   3   5   1  216.48   17.10
   3   5   1  230.08   16.80
   3   5   1  220.48   13.40
   3   5   1  177.48   14.80
  -3   5  -1  222.98   14.10
  -3   5  -1  210.08   10.60
  -4  -5  -1  381.06   25.20
  -4  -5  -1  380.16   23.30
  -4  -5  -1  357.66   26.60
  -4  -5  -1  397.26   25.70
   4   5   1  364.46   22.10
  -4   5  -1  404.96   23.70
   4   5   1  395.66   19.40
  -4   5  -1  340.87   16.80
   4   5   1  354.26   25.20
   4   5   1  404.86   23.50
   4   5   1  391.96   26.00
  -4   5  -1  391.76   28.10
  -4   5  -1  382.96   17.10
  -5  -5  -1   21.50    8.40
  -5  -5  -1   24.90    7.90
  -5  -5  -1   26.00    7.90
  -5  -5  -1   30.80    9.40
  -5  -5  -1   26.00    9.30
   5   5   1   25.00    8.80
   5   5   1   34.60    9.50
  -5   5  -1   32.90    9.20
  -5   5  -1   25.20   10.30
   5   5   1   46.00    8.50
   5   5   1   29.40    5.60
  -6  -5  -1  570.54   32.10
  -6  -5  -1  553.04   34.30
  -6  -5  -1  563.14   37.20
  -6  -5  -1  573.44   30.60
  -6  -5  -1  583.84   44.30
  -6  -5  -1  549.05   35.30
   6   5   1  583.54   24.10
   6   5   1  558.34   25.60
   6   5   1  543.35   31.00
   6   5   1  559.14   33.70
  -6   5  -1  580.94   40.70
   6   5   1  526.65   35.70
  -6   5  -1  525.95   35.80
  -6   5  -1  557.14   33.50
  -7  -5  -1   -0.20    6.10
  -7  -5  -1   10.60    6.10
  -7  -5  -1   -5.10    5.20
  -7  -5  -1   -2.30    5.30
  -7  -5  -1    3.70    4.80
  -7  -5  -1    9.80   10.20
  -7   5  -1    9.20    9.00
  -7   5  -1    0.20    5.90
   7   5   1    5.90    5.80
  -7   5  -1   10.60    7.20
   7   5   1    6.70    7.00
   7   5   1   12.00   10.30
  -8  -5  -1  354.96   31.20
  -8  -5  -1  403.06   26.50
  -8  -5  -1  402.46   30.70
  -8  -5  -1  462.75   54.49
  -8  -5  -1  367.16   31.20
  -8  -5  -1  369.96   26.40
   8   5   1  395.46   33.80
  -8   5  -1  422.96   46.80
  -8   5  -1  421.66   35.80
   8   5   1  360.96   25.10
   8   5   1  388.86   27.60
  -8   5  -1  401.66   30.10
  -9  -5  -1   16.50    8.80
  -9  -5  -1   42.90   18.10
  -9  -5  -1   29.30   11.60
  -9  -5  -1   52.79   14.10
  -9  -5  -1   26.60   11.80
  -9  -5  -1   42.40   11.10
   9   5   1   28.10    8.70
  -9   5  -1   22.10   10.70
   9   5   1   32.40   14.20
   9   5   1   35.90   10.20
  -9   5  -1   38.80   15.50
  -9   5  -1   19.10   14.30
 -10  -5  -1  140.39   24.20
 -10  -5  -1   91.29   16.20
 -10  -5  -1  120.69   34.30
 -10  -5  -1   99.39   16.20
 -10  -5  -1  110.19   27.70
 -10   5  -1   80.69   20.90
 -10   5  -1  102.89   18.80
  10   5   1   82.49   12.90
  10   5   1  118.29   24.00
 -10   5  -1  108.19   27.50
 -11  -5  -1    3.70    6.30
 -11  -5  -1   15.70   12.10
 -11  -5  -1    2.00    8.20
 -11  -5  -1   -0.50    7.00
 -11  -5  -1   19.00   17.50
 -11  -5  -1   -0.70    5.80
 -11   5  -1   16.40    9.80
 -11   5  -1    4.60   12.70
  11   5   1    0.30    5.50
  11   5   1   22.00    7.60
 -11   5  -1   12.80   10.20
 -11   5  -1    6.20    3.80
 -11   5  -1    9.10    3.30
 -12  -5  -1    8.60    9.10
 -12  -5  -1   -6.60    5.30
 -12  -5  -1   -7.00    7.80
 -12  -5  -1   -0.90    6.80
 -12  -5  -1    0.40    5.90
 -12  -5  -1   23.60   19.30
 -12   5  -1    0.70    6.40
  12   5   1   -2.10    3.80
 -12   5  -1   -2.00    7.00
 -12   5  -1   -0.30    2.90
 -12   5  -1    2.10    3.80
 -12   5  -1   15.10   16.40
  12   5   1    5.60    5.20
 -13  -5  -1   -0.90    7.30
 -13  -5  -1    2.10    6.10
 -13  -5  -1   -0.80    7.60
 -13  -5  -1    4.40   12.10
 -13  -5  -1    1.90   11.00
 -13   5  -1    2.90   11.00
 -13   5  -1    3.60    4.80
 -13   5  -1    5.80   14.10
 -13   5  -1    0.20    3.30
 -13   5  -1    0.60    8.00
 -13  -6   1   48.10   16.20
 -13  -6   1   49.40   16.70
 -13  -6   1   37.00   18.50
 -13  -6   1   57.39   17.80
 -13  -6   1   46.10   12.20
 -13   6   1   21.40   20.50
 -13   6   1   49.10    9.40
 -13   6   1   36.60   19.50
  13   6  -1   43.60   10.50
 -13   6   1   53.09   12.70
 -13   6   1   46.70    9.00
 -12  -6   1   48.50   15.40
 -12  -6   1    5.00   10.60
 -12  -6   1   -8.40   13.30
 -12  -6   1   12.50   11.90
 -12  -6   1   17.40   11.60
 -12   6   1   31.90    7.60
 -12   6   1   31.30    6.80
  12   6  -1   21.30    9.20
 -12   6   1   17.60    9.70
  12   6  -1   23.80   15.40
 -12   6   1   11.20   17.90
 -12   6   1   19.90   15.20
 -11  -6   1  213.58   26.30
 -11  -6   1  184.68   29.00
 -11  -6   1  246.08   31.00
 -11  -6   1  245.38   34.50
 -11  -6   1  246.68   44.70
 -11  -6   1  190.98   29.90
 -11   6   1  194.58   36.00
 -11   6   1  219.98   13.10
 -11   6   1  222.38   15.00
  11   6  -1  202.78   22.90
 -11   6   1  245.78   22.30
  11   6  -1  212.18   26.40
 -10  -6   1  114.29   22.40
 -10  -6   1   59.89   18.90
 -10  -6   1  111.89   21.30
 -10  -6   1   62.89   14.70
 -10  -6   1   93.79   17.70
 -10  -6   1   51.99   19.30
  10   6  -1   75.89   15.00
 -10   6   1   74.89    9.30
 -10   6   1   73.99    7.50
  10   6  -1   58.89   17.20
 -10   6   1   37.70   21.40
 -10   6   1   72.19   21.30
 -10   6   1   56.69   13.20
  -9  -6   1  415.16   34.30
  -9  -6   1  489.25   59.99
  -9  -6   1  506.05   33.80
  -9  -6   1  427.06   38.00
  -9  -6   1  449.56   31.80
  -9  -6   1  569.04   44.30
  -9   6   1  464.35   20.20
  -9   6   1  471.25   21.50
   9   6  -1  457.05   33.50
  -9   6   1  489.55   41.30
  -9   6   1  457.25   30.00
   9   6  -1  521.65   38.50
  -9   6   1  460.45   57.09
  -8  -6   1   14.00   10.50
  -8  -6   1   15.20    9.30
  -8  -6   1   14.80    8.40
  -8  -6   1    5.00   10.70
  -8  -6   1   15.80    7.80
  -8  -6   1   15.70    9.00
  -8   6   1    0.90    4.60
  -8   6   1    9.20    2.50
  -8   6   1   14.00    3.60
   8   6  -1    2.80    5.90
  -8   6   1   11.10    8.90
   8   6  -1    5.60    8.20
   8   6  -1    3.00    7.20
   8   6  -1    9.60    3.30
  -8   6   1    0.20    9.80
  -7  -6   1   43.80   15.70
  -7  -6   1   39.00   11.60
  -7  -6   1   73.59   13.20
  -7  -6   1   57.59   16.40
  -7  -6   1   52.49   12.00
  -7  -6   1   58.29   13.10
   7   6  -1   64.89    8.00
  -7   6   1   53.89   10.30
   7   6  -1   60.59    8.90
  -7   6   1   60.29   14.00
  -7   6   1   55.79    3.50
   7   6  -1  104.09   17.70
  -7   6   1   60.79    6.60
  -7   6   1  103.49   23.80
   7   6  -1   54.09   13.20
  -6  -6   1   83.79   15.80
  -6  -6   1   39.20   12.10
  -6  -6   1   72.19   14.20
  -6  -6   1   55.69   11.30
  -6  -6   1   75.79   19.10
  -6  -6   1   83.19   14.00
  -6   6   1   86.09   11.90
   6   6  -1   76.59   14.60
  -6   6   1   71.29    7.40
   6   6  -1   61.89    8.50
  -6   6   1   64.19    5.50
   6   6  -1   43.60   12.70
   6   6  -1   57.99   13.30
  -6   6   1   48.30   15.70
  -6   6   1   68.59    5.10
   6   6  -1   57.69    9.40
  -6   6   1   62.79    5.60
  -6   6   1   57.79   13.10
   5  -6  -1  538.65   23.00
  -5  -6   1  510.85   30.50
  -5  -6   1  496.45   32.00
  -5  -6   1  518.85   36.60
  -5  -6   1  543.25   40.10
  -5  -6   1  537.65   30.60
  -5  -6   1  562.84   32.40
   5  -6  -1  528.45   23.40
   5   6  -1  537.55   34.80
  -5   6   1  521.95   21.80
  -5   6   1  499.65   30.60
  -5   6   1  551.84   23.30
   5   6  -1  506.15   30.10
   5   6  -1  493.95   28.00
  -5   6   1  504.65   22.90
   5   6  -1  481.15   25.40
  -5   6   1  555.14   23.50
   5   6  -1  535.25   32.00
  -5   6   1  472.95   38.40
  -4  -6   1   -5.60    4.00
  -4  -6   1   -6.10    2.90
  -4  -6   1   -0.60    5.40
   4  -6  -1    5.00    6.70
  -4  -6   1    0.40    3.90
   4  -6  -1    1.00    3.40
   4  -6  -1    0.40    2.90
  -4  -6   1    2.20    4.40
   4  -6  -1   -2.40    2.70
  -4  -6   1   -0.10    4.50
   4   6  -1    3.20    5.10
  -4   6   1   -4.80    2.20
  -4   6   1   -1.80    2.30
   4   6  -1    0.40    4.10
  -4   6   1    7.90    4.40
  -4   6   1    2.50    3.50
   4   6  -1   -1.60    5.10
  -4   6   1    3.00    3.00
   4   6  -1    2.30    4.00
  -4   6   1   -1.70    6.60
  -3  -6   1 2645.24  107.79
   3  -6  -1 2719.93  109.99
  -3  -6   1 2558.44  102.89
  -3   6   1 2667.43  112.19
   3   6  -1 2665.83  106.99
   2  -6  -1    7.10    4.10
  -2  -6   1    5.20    4.00
  -2  -6   1    6.50    5.50
  -2  -6   1    0.90    5.10
  -2  -6   1    3.00    4.50
   2  -6  -1    5.50    2.60
   2  -6  -1    6.30    7.10
  -2  -6   1    6.90    5.20
   2  -6  -1    5.00    3.10
  -2  -6   1    2.30    4.30
  -2   6   1    6.80    2.80
   2   6  -1    0.90    5.00
  -2   6   1    6.00    4.10
  -2   6   1    2.80    4.00
  -2   6   1    5.40    3.50
   2   6  -1    6.60    4.60
   2   6  -1    3.50    3.60
   2   6  -1    0.60    3.90
  -2   6   1    7.30    7.40
  -2   6   1    6.40    3.70
   2   6  -1    8.10    4.10
  -1  -6   1 8303.47  294.17
  -1  -6   1 7467.45  464.25
   1  -6  -1 8312.77  289.97
   1   6  -1 8106.79  487.65
  -1   6   1 8391.66  290.17
   1   6  -1 7870.41  292.77
  -1   6   1 8379.56  448.36
   0  -6   1    5.30    4.40
   0  -6   1   -4.70    3.30
   0  -6   1    2.50    2.70
   0  -6  -1   -1.40    2.40
   0  -6  -1    2.70    3.10
   0  -6  -1    0.80    3.70
   0  -6   1   -4.20    4.40
   0  -6   1    0.60    2.80
   0  -6  -1    4.00    4.00
   0  -6   1    2.60    3.10
   0  -6  -1   -1.70    2.90
   0  -6  -1    4.30    7.00
   0   6  -1    4.80    4.90
   0   6   1   -1.00    3.10
   0   6  -1   -1.80    4.50
   0   6  -1    1.70    3.20
   0   6   1   -1.00    2.20
   0   6  -1    5.40    3.50
   0   6  -1    5.80    5.00
   0   6   1    6.20    5.30
   0   6   1    2.70    4.40
   0   6   1   -3.90    5.40
   0   6  -1    3.60    3.70
   1  -6   1  993.50   49.10
  -1  -6  -1  983.00   44.50
  -1  -6  -1 1015.20   47.30
  -1  -6  -1  977.10   48.60
   1  -6   1 1040.30   42.50
  -1  -6  -1 1023.40   54.49
   1  -6   1 1041.10   43.20
   1  -6   1  996.50   42.40
  -1  -6  -1 1030.40   43.60
  -1  -6  -1 1069.29   43.90
   1   6   1 1066.19   45.70
   1   6   1 1015.60   43.70
   1   6   1 1033.20   42.40
  -1   6  -1 1055.09   43.10
  -1   6  -1 1030.50   44.50
  -1   6  -1 1069.49   47.10
  -1   6  -1 1003.50   49.30
   1   6   1 1035.10   47.40
   1   6   1 1068.39   48.70
   1   6   1  998.80   52.99
  -1   6  -1 1123.19   43.60
   2  -6   1  208.58   11.00
  -2  -6  -1  204.48   15.60
  -2  -6  -1  178.58   16.60
   2  -6   1  210.48   12.90
  -2  -6  -1  249.18   26.00
  -2  -6  -1  194.38   14.60
   2  -6   1  200.38   15.40
   2  -6   1  203.68   11.20
  -2  -6  -1  169.68   23.30
   2  -6   1  185.58   17.30
  -2   6  -1  207.48   13.20
  -2   6  -1  206.88    9.00
  -2   6  -1  210.18   23.50
   2   6   1  193.18   13.30
  -2   6  -1  204.08    9.00
  -2   6  -1  212.88   15.60
   2   6   1  211.88   16.20
   2   6   1  217.98   17.90
  -2   6  -1  218.98   13.50
   2   6   1  225.98   16.40
  -2   6  -1  203.98   13.90
   2   6   1  211.78   17.40
  -3  -6  -1    5.10    7.70
  -3  -6  -1   18.70    7.00
   3  -6   1    5.90    5.40
  -3  -6  -1   13.20    5.80
   3  -6   1   12.60    3.50
  -3  -6  -1    6.90    4.80
   3  -6   1   11.30    4.50
  -3  -6  -1   11.70    6.80
  -3  -6  -1   13.80    8.70
  -3   6  -1   15.60    5.00
   3   6   1    4.90    5.70
   3   6   1    2.80    4.30
  -3   6  -1   12.10    3.70
  -3   6  -1    7.50    6.90
   3   6   1   13.60    6.20
   3   6   1   13.10    4.40
  -3   6  -1    8.60    3.50
   3   6   1   16.60    7.20
  -3   6  -1    4.00    3.20
  -4  -6  -1  264.87   20.90
   4  -6   1  277.87   21.60
   4  -6   1  242.78   11.90
  -4  -6  -1  254.67   23.00
  -4  -6  -1  284.47   22.60
  -4  -6  -1  281.67   18.90
  -4  -6  -1  216.98   18.10
   4  -6   1  274.57   14.00
   4   6   1  233.08   18.70
  -4   6  -1  250.97   13.20
   4   6   1  261.57   19.40
  -4   6  -1  237.48   14.30
  -4   6  -1  243.68   12.80
  -4   6  -1  258.57   28.30
  -4   6  -1  242.28   12.40
   4   6   1  281.47   22.70
   4   6   1  266.17   15.90
  -4   6  -1  284.17   18.30
   4   6   1  261.97   21.30
  -5  -6  -1 1642.54   67.99
  -5  -6  -1 1609.54   73.09
  -5  -6  -1 1629.44   76.99
  -5  -6  -1 1670.73   73.09
  -5  -6  -1 1621.54   69.69
  -5   6  -1 1661.73   57.89
   5   6   1 1648.24   73.49
  -5   6  -1 1487.35   76.59
   5   6   1 1680.83   74.19
  -5   6  -1 1644.24   70.39
   5   6   1 1606.54   66.79
   5   6   1 1715.93   70.09
  -6  -6  -1    2.60    6.00
  -6  -6  -1   -2.40    4.60
  -6  -6  -1   12.50    8.60
  -6  -6  -1    2.20    6.10
  -6  -6  -1    5.80    5.70
  -6  -6  -1   -5.00    6.40
   6   6   1    9.70    7.30
  -6   6  -1   -0.30    5.80
   6   6   1   -0.60    4.50
  -6   6  -1    7.70    8.40
   6   6   1    1.50    3.40
  -6   6  -1    0.00    4.90
   6   6   1   -1.30    6.10
  -7  -6  -1 1021.50   49.90
  -7  -6  -1  961.00   47.70
  -7  -6  -1  929.81   53.09
  -7  -6  -1  932.21   52.49
  -7  -6  -1  973.50   56.69
  -7  -6  -1  941.21   64.19
  -7   6  -1 1023.70   61.89
  -7   6  -1  967.70   54.59
   7   6   1  942.11   39.00
   7   6   1  998.60   48.70
   7   6   1  909.11   50.29
   7   6   1  967.80   37.60
   7   6   1  978.00   55.39
  -7   6  -1 1047.50   51.69
  -8  -6  -1   15.40   10.50
  -8  -6  -1   26.90   11.40
  -8  -6  -1   15.90   11.50
  -8  -6  -1    7.90    7.70
  -8  -6  -1   20.50   15.00
  -8  -6  -1   19.20    8.90
   8   6   1    8.60   10.20
   8   6   1   23.00    8.90
  -8   6  -1   15.20    9.10
  -8   6  -1    7.70   11.20
  -8   6  -1   16.60   10.90
   8   6   1   17.90    9.70
  -9  -6  -1  464.75   59.99
  -9  -6  -1  445.56   51.69
  -9  -6  -1  381.66   29.10
  -9  -6  -1  395.06   29.30
  -9  -6  -1  443.86   35.70
   9   6   1  346.27   26.30
  -9   6  -1  399.26   31.30
  -9   6  -1  417.66   51.19
  -9   6  -1  416.56   37.60
   9   6   1  394.66   29.50
   9   6   1  419.06   45.60
 -10  -6  -1   -7.60   10.10
 -10  -6  -1   -1.60    6.70
 -10  -6  -1   11.10    8.10
 -10  -6  -1   -0.10    7.20
 -10  -6  -1    8.10    7.80
 -10  -6  -1    1.60    8.20
 -10   6  -1    1.70    6.80
 -10   6  -1    4.50    9.90
  10   6   1    4.80    6.40
  10   6   1    6.70    5.80
 -10   6  -1   -9.90    6.00
 -11  -6  -1    4.70    9.20
 -11  -6  -1    4.00    7.70
 -11  -6  -1    7.30   10.00
 -11  -6  -1    4.60    8.10
 -11  -6  -1   -1.10    5.10
 -11  -6  -1   -4.80   12.40
 -11   6  -1    1.70    7.40
  11   6   1    6.90    7.50
  11   6   1   22.80   13.30
 -11   6  -1   -5.40    5.60
  11   6   1    7.30    6.30
 -11   6  -1   -8.30    9.00
 -12  -6  -1   13.80    9.10
 -12  -6  -1    3.70   16.30
 -12  -6  -1   26.80   13.90
 -12  -6  -1   18.80   12.10
 -12  -6  -1   29.30   11.30
 -12  -6  -1   -3.00    9.50
 -12   6  -1   13.10    3.80
 -12   6  -1   16.50    4.60
 -12   6  -1   23.40   15.80
 -12   6  -1   12.60   17.00
 -12   6  -1   15.10    6.30
 -13  -6  -1   87.69   33.80
 -13  -6  -1   42.00   15.50
 -13  -6  -1   41.20   13.00
 -13  -6  -1   29.60   17.40
 -13  -6  -1   72.39   18.90
 -13   6  -1   55.99    7.60
 -13   6  -1   91.59   32.00
 -13   6  -1   83.09   19.60
 -13   6  -1   46.50   11.00
  13   6   1   57.59   14.50
 -13   6  -1   60.99   22.60
 -13  -7   1   -0.80    7.50
 -13  -7   1    2.90    7.60
 -13  -7   1  -17.80    5.90
 -13  -7   1   11.30   11.30
 -13   7   1    9.20    6.80
 -13   7   1    7.90    4.80
 -13   7   1    5.00    5.20
 -13   7   1   26.90   19.10
 -13   7   1    1.80   16.30
 -12  -7   1  184.88   31.50
 -12  -7   1  167.18   39.70
 -12  -7   1  129.49   27.30
 -12  -7   1  187.98   25.60
 -12  -7   1  150.88   30.20
 -12   7   1   83.09   30.60
 -12   7   1  117.59   18.50
 -12   7   1  147.19   12.60
 -12   7   1  153.18   11.20
 -12   7   1  164.28   34.20
  12   7  -1  123.09   18.50
  12   7  -1  124.39   27.10
 -11  -7   1  -10.40    3.60
 -11  -7   1   -3.70    7.00
 -11  -7   1   -0.30    8.00
 -11  -7   1    6.30    9.10
 -11  -7   1   -7.40    9.10
 -11  -7   1    3.10    9.60
 -11   7   1    2.00    3.10
 -11   7   1    4.80    9.60
 -11   7   1    1.80   13.70
 -11   7   1    4.90    5.90
  11   7  -1   -8.10    4.80
 -11   7   1   -4.20    2.90
  11   7  -1   -4.60    7.90
  11   7  -1    2.70    8.60
 -10  -7   1  518.15   37.90
 -10  -7   1  618.84   43.80
 -10  -7   1  526.35   44.10
 -10  -7   1  403.96   55.89
  10   7  -1  548.75   43.10
 -10   7   1  517.35   33.20
 -10   7   1  573.94   46.50
 -10   7   1  517.85   22.10
  10   7  -1  543.45   35.10
 -10   7   1  519.95   63.69
  10   7  -1  465.45   40.00
 -10   7   1  536.75   25.30
  -9  -7   1   27.90   10.20
  -9  -7   1   29.50   11.70
  -9  -7   1   20.70   10.50
  -9  -7   1   13.20    9.20
  -9   7   1   18.20   12.10
   9   7  -1   45.20   14.70
   9   7  -1   27.10   12.30
   9   7  -1   23.90    9.40
  -9   7   1   40.80   17.40
  -9   7   1   27.80    8.60
  -9   7   1   48.50    7.00
  -8  -7   1  352.66   30.40
  -8  -7   1  350.76   27.80
  -8  -7   1  309.37   26.40
  -8  -7   1  322.07   39.50
  -8  -7   1  389.96   30.70
  -8  -7   1  360.96   48.70
  -8   7   1  373.16   48.30
   8   7  -1  330.67   36.40
   8   7  -1  352.56   18.00
  -8   7   1  310.27   23.10
   8   7  -1  321.97   18.80
   8   7  -1  329.47   29.30
  -8   7   1  343.87   30.70
   8   7  -1  306.47   24.90
  -8   7   1  370.06   18.00
  -8   7   1  320.77   18.70
  -7  -7   1  128.99   19.60
  -7  -7   1  130.99   24.40
  -7  -7   1  147.49   28.90
  -7  -7   1  136.19   19.20
  -7  -7   1  183.18   25.30
  -7  -7   1  148.99   20.60
   7   7  -1   92.69   17.90
   7   7  -1  110.09   10.10
   7   7  -1  101.89   18.80
  -7   7   1  119.69    7.10
   7   7  -1  142.39   21.70
  -7   7   1  119.49    7.10
  -7   7   1  106.69   24.20
  -7   7   1  105.39   14.60
  -7   7   1  129.39    9.60
  -7   7   1  105.69   18.90
   6  -7  -1    5.80    2.30
  -6  -7   1    6.00    7.90
  -6  -7   1    5.80    7.10
  -6  -7   1    9.00    5.80
   6  -7  -1    9.50    2.40
  -6  -7   1   15.70    7.30
  -6  -7   1    7.00    6.30
  -6  -7   1   -1.90    5.90
   6   7  -1    3.20    4.60
   6   7  -1   10.30    8.10
  -6   7   1    3.20    2.80
   6   7  -1    4.40    3.70
   6   7  -1    6.30    5.30
  -6   7   1    6.00    3.50
  -6   7   1    5.10    9.00
   6   7  -1    2.90    5.50
  -6   7   1   10.80    6.60
  -6   7   1    4.60    4.20
  -6   7   1    4.80    2.80
  -5  -7   1  121.09   17.50
   5  -7  -1  174.78   25.00
  -5  -7   1  123.49   17.00
  -5  -7   1  162.08   21.90
   5  -7  -1  120.59   10.30
  -5  -7   1  130.49   18.40
  -5  -7   1  140.19   22.50
   5  -7  -1  132.69   10.10
  -5  -7   1  136.09   24.00
   5   7  -1  125.39   16.20
  -5   7   1  135.39    9.30
   5   7  -1  108.89   16.80
  -5   7   1  131.29   10.20
  -5   7   1  128.19   10.20
   5   7  -1  147.99   15.20
  -5   7   1  118.69   15.50
   5   7  -1  112.69   16.30
  -5   7   1  142.59   25.30
  -5   7   1  127.49   10.80
   5   7  -1  150.58   22.20
   4  -7  -1 1690.13   78.59
   4  -7  -1 1571.14   76.89
  -4  -7   1 1586.94   68.99
  -4  -7   1 1628.84   77.79
  -4  -7   1 1637.14   69.19
  -4  -7   1 1603.44   78.09
  -4  -7   1 1550.14   71.49
   4  -7  -1 1684.33   64.69
   4  -7  -1 1621.34   62.19
  -4  -7   1 1399.76   76.09
  -4   7   1 1631.44   63.79
  -4   7   1 1665.53   60.79
  -4   7   1 1684.23   63.89
  -4   7   1 1600.14   62.09
   4   7  -1 1633.94   69.09
  -4   7   1 1614.34   81.49
   4   7  -1 1707.13   70.39
   4   7  -1 1547.65   74.49
   4   7  -1 1714.73   70.89
  -4   7   1 1584.24   64.39
  -3  -7   1  109.59   14.60
   3  -7  -1  113.99    7.50
   3  -7  -1  123.59    9.30
  -3  -7   1   71.39   17.90
  -3  -7   1   98.39   19.40
   3  -7  -1  103.29    7.50
  -3  -7   1  137.09   18.60
   3  -7  -1  115.09   10.40
   3  -7  -1  123.69   15.00
   3  -7  -1   79.39   16.40
  -3  -7   1  124.29   16.00
  -3  -7   1  138.89   17.20
  -3   7   1  108.19    8.90
  -3   7   1  126.39   13.30
   3   7  -1  124.49   19.00
   3   7  -1  124.79   15.00
  -3   7   1   98.19    9.10
   3   7  -1  117.79   19.50
  -3   7   1  119.69   14.20
   3   7  -1  108.89   15.80
  -3   7   1  116.59    9.00
   3   7  -1  154.18   17.90
  -3   7   1  130.29   14.40
  -3   7   1  116.29   21.40
   2  -7  -1 4380.56  169.78
  -2  -7   1 4417.06  171.18
  -1  -7   1   59.89   10.20
   1  -7  -1   44.00    9.00
  -1  -7   1   82.19   12.40
   1  -7  -1   66.59   15.00
  -1  -7   1   87.69   16.50
   1  -7  -1   69.09    9.20
  -1  -7   1   83.69   11.80
   1  -7  -1   68.79    9.10
   1  -7  -1   66.69   11.90
  -1  -7   1   82.69   10.90
   1  -7  -1   49.50    8.80
  -1  -7   1   81.29   15.10
  -1  -7   1   86.09   13.60
   1   7  -1   61.79   10.70
   1   7  -1   65.29   10.10
  -1   7   1   45.00    7.80
   1   7  -1  102.19   13.20
   1   7  -1   91.09   15.60
  -1   7   1   41.90    6.80
  -1   7   1   81.99   11.20
  -1   7   1   80.89   17.40
   1   7  -1   80.99   13.30
  -1   7   1   62.59   11.30
  -1   7   1   89.29   13.10
   0  -7   1 3444.76  134.49
   0  -7   1 3482.45  131.69
   0   7  -1 3370.56  130.29
  -1  -7  -1  227.88   16.50
  -1  -7  -1  274.47   18.80
  -1  -7  -1  259.47   21.70
   1  -7   1  278.77   17.30
   1  -7   1  222.38   16.50
  -1  -7  -1  259.17   20.20
   1  -7   1  275.47   20.60
   1  -7   1  258.57   10.60
   1  -7   1  263.47   16.70
  -1  -7  -1  298.67   33.60
  -1  -7  -1  250.67   17.30
   1  -7   1  258.97   22.20
   1   7   1  281.07   17.90
  -1   7  -1  226.48   21.40
   1   7   1  256.27   16.20
  -1   7  -1  267.87   16.70
   1   7   1  253.07   18.60
   1   7   1  264.77   20.90
   1   7   1  245.78   28.20
  -1   7  -1  273.27   20.10
   1   7   1  256.17   20.10
  -1   7  -1  270.17   18.70
  -1   7  -1  289.87   17.50
  -1   7  -1  221.28   16.20
  -2  -7  -1  325.87   21.60
   2  -7   1  326.57   17.30
  -2  -7  -1  323.37   25.50
  -2  -7  -1  286.17   22.80
  -2  -7  -1  334.07   29.30
   2  -7   1  297.17   23.90
   2  -7   1  321.77   16.80
   2  -7   1  351.86   18.90
   2  -7   1  341.57   22.00
   2   7   1  306.37   21.60
  -2   7  -1  330.77   21.70
   2   7   1  357.06   25.20
   2   7   1  318.07   23.60
   2   7   1  311.47   21.10
  -2   7  -1  325.47   25.60
   2   7   1  318.57   18.90
  -2   7  -1  304.47   19.80
  -2   7  -1  339.57   19.00
  -2   7  -1  339.67   22.20
  -3  -7  -1    3.50    7.30
  -3  -7  -1   12.50    7.20
   3  -7   1   18.30    6.20
  -3  -7  -1    7.50    5.40
  -3  -7  -1    4.30    4.50
   3  -7   1   13.50    7.50
  -3  -7  -1   12.30    7.80
   3  -7   1   17.50    4.60
  -3  -7  -1    8.20    6.60
  -3   7  -1   10.60    5.30
  -3   7  -1   11.30    3.10
   3   7   1    8.10    5.70
   3   7   1   18.80    5.40
  -3   7  -1   16.20    4.90
   3   7   1    8.10    5.50
   3   7   1   17.90    7.60
   3   7   1   10.40    7.60
  -3   7  -1   11.60    4.20
  -3   7  -1   14.50    5.10
  -3   7  -1   19.90    9.70
   4  -7   1 1160.78   56.69
  -4  -7  -1 1268.97   61.99
   4  -7   1 1070.29   43.20
  -4  -7  -1 1108.69   56.19
   4  -7   1 1179.98   47.10
  -4  -7  -1 1066.19   53.39
  -4  -7  -1 1164.38   53.69
  -4  -7  -1 1123.99   51.49
  -4  -7  -1 1138.99   66.79
  -4   7  -1 1143.79   47.80
   4   7   1 1102.09   47.40
  -4   7  -1 1093.79   59.19
   4   7   1 1175.58   53.69
  -4   7  -1 1191.68   45.10
  -4   7  -1 1094.19   45.50
  -4   7  -1 1183.38   47.40
   4   7   1 1143.09   53.49
   4   7   1 1219.88   58.09
   4   7   1 1191.28   55.59
  -5  -7  -1   78.99   17.40
  -5  -7  -1   71.39   16.00
  -5  -7  -1   78.29   14.70
  -5  -7  -1   77.99   13.20
  -5  -7  -1   86.49   14.90
  -5   7  -1   71.59    6.40
   5   7   1  101.99   15.30
   5   7   1   75.49   10.50
   5   7   1   82.69   15.90
  -5   7  -1   78.19    8.30
   5   7   1   62.09   14.50
  -5   7  -1   61.39   11.40
  -5   7  -1   79.69    6.50
  -5   7  -1   85.49    8.80
   5   7   1   66.59   13.50
  -6  -7  -1 2779.92  116.89
  -6  -7  -1 2756.82  115.59
  -6  -7  -1 2860.61  122.19
  -6  -7  -1 2684.33  111.29
  -6  -7  -1 2838.02  110.39
  -6  -7  -1 2772.42  128.99
  -6   7  -1 2699.33  123.29
   6   7   1 2914.81  128.09
  -6   7  -1 2819.42  112.79
   6   7   1 2788.42  111.79
   6   7   1 2994.10  118.59
  -7  -7  -1   34.00   14.70
  -7  -7  -1    3.40    6.80
  -7  -7  -1   20.10   10.80
  -7  -7  -1    9.70   10.40
  -7  -7  -1    7.30   12.40
  -7  -7  -1    2.90    6.70
   7   7   1    2.20    8.40
   7   7   1   13.00    5.90
  -7   7  -1   -2.50    5.90
   7   7   1   17.50    5.40
   7   7   1   -5.70    6.20
   7   7   1   -2.00    1.80
  -7   7  -1    6.50    8.00
  -7   7  -1   23.20   12.90
  -8  -7  -1  898.41   47.90
  -8  -7  -1  874.71   55.99
  -8  -7  -1  835.52   52.89
  -8  -7  -1  692.93   59.69
  -8  -7  -1  807.42   46.00
  -8  -7  -1  781.52   50.69
   8   7   1  833.22   53.79
  -8   7  -1  845.02   48.10
   8   7   1  847.12   33.70
  -8   7  -1  987.70   55.99
   8   7   1  833.72   48.80
  -8   7  -1 1017.50   64.29
   8   7   1  856.21   46.10
  -9  -7  -1   43.60   12.80
  -9  -7  -1   14.00   16.10
  -9  -7  -1   38.50   12.20
  -9  -7  -1   52.89   15.40
  -9  -7  -1   36.50   16.30
  -9  -7  -1   15.60   11.50
  -9   7  -1   38.40   18.20
   9   7   1   71.59   18.50
  -9   7  -1   55.89   16.50
  -9   7  -1   28.40   11.10
 -10  -7  -1   96.69   21.70
 -10  -7  -1   98.49   18.70
 -10  -7  -1   94.19   21.60
 -10  -7  -1   84.79   19.60
 -10  -7  -1   83.99   16.70
 -10  -7  -1   29.30   19.90
 -10   7  -1  104.59   25.80
 -10   7  -1   73.99   18.80
 -10   7  -1   95.99   18.40
  10   7   1   77.59   15.40
  10   7   1   71.09   15.70
 -11  -7  -1  106.19   24.30
 -11  -7  -1  141.39   28.30
 -11  -7  -1   92.89   18.70
 -11  -7  -1  124.79   24.70
 -11  -7  -1  147.49   37.80
 -11  -7  -1  100.69   19.30
 -11   7  -1  119.69   26.40
 -11   7  -1  109.29   19.90
  11   7   1  108.39   26.20
  11   7   1  129.99   19.60
 -11   7  -1  106.39   27.50
  11   7   1  131.69   20.90
 -12  -7  -1   29.50   14.00
 -12  -7  -1   48.90   17.40
 -12  -7  -1   28.10   15.70
 -12  -7  -1   45.20   13.70
 -12  -7  -1   21.80   20.20
 -12  -7  -1   41.60   13.30
 -12   7  -1   29.10   16.50
  12   7   1   49.99   12.70
 -12   7  -1   49.40   23.40
 -12   7  -1   14.30    9.90
 -13  -7  -1    2.80    6.90
 -13  -7  -1   -2.60   12.20
 -13  -7  -1    3.70   15.90
 -13  -7  -1    3.90   10.20
 -13  -7  -1    9.70   10.10
 -13  -7  -1   -7.80    7.20
 -13   7  -1   10.30   16.10
 -13   7  -1   -1.10    6.10
  13   7   1    1.00    5.60
 -13   7  -1   -1.20   10.60
 -13  -8   1   72.29   20.20
 -13  -8   1   88.39   21.60
 -13  -8   1   66.79   23.50
 -13  -8   1   73.89   17.40
 -13  -8   1   59.29   19.50
 -13  -8   1   95.19   33.70
  13   8  -1   73.59   16.70
 -13   8   1   70.59   14.80
 -13   8   1   61.49   26.30
 -13   8   1   88.39   26.60
 -13   8   1   82.09   10.10
 -13   8   1   94.69   12.10
 -12  -8   1   39.90   14.10
 -12  -8   1   39.10   13.80
 -12  -8   1   13.40   15.40
 -12  -8   1   39.30   15.00
 -12  -8   1   50.89   28.00
 -12  -8   1   66.59   20.90
 -12   8   1   16.50   16.30
  12   8  -1   68.79   16.80
 -12   8   1   40.90   25.00
 -12   8   1   56.99    9.70
 -12   8   1   38.50    6.60
 -12   8   1   48.70   12.20
  12   8  -1   73.09   26.60
 -11  -8   1  243.28   46.50
 -11  -8   1  235.38   32.90
 -11  -8   1  305.97   43.30
 -11  -8   1  227.58   35.30
 -11  -8   1  226.48   29.50
 -11   8   1  216.08   24.90
 -11   8   1  270.17   13.80
  11   8  -1  229.68   28.20
  11   8  -1  316.27   41.10
 -11   8   1  193.48   32.90
 -11   8   1  253.97   16.60
 -11   8   1  178.78   40.50
  11   8  -1  260.27   41.80
 -10  -8   1   49.90   15.70
 -10  -8   1   14.90   12.00
 -10  -8   1   35.30   13.70
 -10  -8   1   38.20   22.40
 -10  -8   1   45.20   14.10
 -10  -8   1   36.80   12.30
 -10   8   1   20.50   17.60
 -10   8   1   51.29    8.30
 -10   8   1   46.50    6.10
 -10   8   1   60.39   12.40
  10   8  -1   38.60   12.50
  10   8  -1   40.10   13.00
 -10   8   1   24.70   13.40
  -9  -8   1  316.37   35.10
  -9  -8   1  239.28   33.00
  -9  -8   1  282.57   32.30
  -9  -8   1  296.07   40.10
  -9  -8   1  275.57   46.40
  -9  -8   1  323.67   27.30
   9   8  -1  269.77   15.50
  -9   8   1  284.47   44.80
   9   8  -1  288.87   15.10
   9   8  -1  303.27   24.90
  -9   8   1  290.17   14.30
  -9   8   1  198.78   29.40
  -9   8   1  276.67   17.00
   9   8  -1  306.77   37.10
  -9   8   1  266.37   21.70
  -8  -8   1  139.89   30.90
  -8  -8   1   98.69   22.90
  -8  -8   1  119.79   19.60
  -8  -8   1  142.59   22.80
  -8  -8   1   99.99   21.10
  -8  -8   1  138.39   21.40
   8   8  -1  130.69   11.30
  -8   8   1  120.89   10.40
   8   8  -1  133.69   23.60
  -8   8   1  114.49   16.10
  -8   8   1  177.88   25.00
  -8   8   1  152.38   31.10
  -8   8   1  115.59    8.40
   8   8  -1  167.08   26.00
  -7  -8   1   68.19   16.00
  -7  -8   1   57.59   14.80
  -7  -8   1   54.69   17.10
  -7  -8   1   49.50   12.10
  -7  -8   1   51.79   17.00
  -7  -8   1   67.29   15.00
  -7   8   1   48.80    6.30
   7   8  -1   43.50    9.20
   7   8  -1   44.60    8.60
  -7   8   1   50.29    6.00
  -7   8   1   27.00   15.10
  -7   8   1   65.09   11.70
   7   8  -1   48.90   14.00
  -7   8   1   49.80    8.10
   7   8  -1   27.70    9.70
   7   8  -1   49.99   14.00
  -7   8   1   56.49   12.60
  -6  -8   1  141.99   20.30
  -6  -8   1  143.79   26.80
   6  -8  -1  160.48   10.70
  -6  -8   1  154.38   25.80
  -6  -8   1  212.98   27.10
   6  -8  -1  151.98   10.10
  -6  -8   1  180.58   22.40
  -6  -8   1  159.08   20.80
  -6   8   1  165.68   19.90
   6   8  -1  205.48   24.10
  -6   8   1  141.39   10.20
  -6   8   1  141.39   10.70
   6   8  -1  144.59   13.10
  -6   8   1  138.99   10.60
  -6   8   1  154.38   28.40
   6   8  -1  179.18   20.40
   6   8  -1  210.38   32.90
   6   8  -1  175.98   23.30
  -6   8   1  154.28   12.40
  -5  -8   1  237.38   32.70
  -5  -8   1  225.18   30.80
   5  -8  -1  276.27   33.30
  -5  -8   1  250.37   23.00
  -5  -8   1  257.87   21.60
   5  -8  -1  239.48   16.80
  -5  -8   1  252.07   21.80
  -5  -8   1  297.57   33.30
   5  -8  -1  261.67   15.90
   5   8  -1  247.48   20.80
  -5   8   1  248.58   17.20
  -5   8   1  236.28   15.60
   5   8  -1  268.97   30.80
  -5   8   1  234.58   16.00
   5   8  -1  278.57   23.10
  -5   8   1  251.07   14.80
  -5   8   1  233.58   18.10
   5   8  -1  284.47   18.60
   5   8  -1  257.57   21.40
  -5   8   1  279.77   36.70
  -4  -8   1  845.72   44.40
   4  -8  -1  846.62   41.20
  -4  -8   1  844.92   51.99
  -4  -8   1  866.41   47.70
  -4  -8   1  994.60   54.99
  -4  -8   1  994.90   47.10
   4  -8  -1  883.91   52.49
  -4  -8   1  910.51   45.40
   4  -8  -1  893.11   38.80
  -4   8   1  858.01   38.00
  -4   8   1  816.32   38.40
   4   8  -1  809.92   44.30
  -4   8   1  901.01   41.20
   4   8  -1  856.21   45.00
   4   8  -1  865.71   50.19
  -4   8   1  891.11   37.40
  -4   8   1  864.91   40.20
  -4   8   1  842.92   54.69
   4   8  -1  919.61   45.80
  -3  -8   1 2197.88   92.59
  -3  -8   1 2144.99   88.99
  -3  -8   1 2014.00   87.59
   3  -8  -1 2311.87  100.09
   3  -8  -1 2370.36   88.79
  -3  -8   1 2203.48   88.09
  -3  -8   1 2220.08   98.09
  -3  -8   1 2143.49  101.99
  -3  -8   1 2261.37   95.59
   3  -8  -1 2230.98   83.59
   3   8  -1 2072.69   89.79
  -3   8   1 2190.58   86.09
  -3   8   1 2264.27  102.89
  -3   8   1 2196.48   81.89
   3   8  -1 2125.89   95.19
  -3   8   1 2243.08   86.69
   3   8  -1 2119.99   88.89
   3   8  -1 2238.58   88.79
   2  -8  -1    6.00    5.00
   2  -8  -1   18.40    9.20
   2  -8  -1   12.90    6.00
  -2  -8   1    7.20    5.80
  -2  -8   1   15.80    9.70
   2  -8  -1   14.30    3.60
   2  -8  -1   17.40    5.40
  -2  -8   1    5.80    6.30
  -2  -8   1    5.30    5.90
  -2  -8   1   12.50    5.20
  -2  -8   1   21.80    8.70
  -2  -8   1   19.80    7.50
   2  -8  -1    3.90    7.80
  -2   8   1    6.10   10.10
  -2   8   1    8.90    3.90
  -2   8   1   11.00    5.20
  -2   8   1    6.70    5.40
   2   8  -1    6.70    6.00
  -2   8   1    4.20    4.80
   2   8  -1    3.90    6.20
   2   8  -1    9.90    6.30
   2   8  -1   16.10    6.50
   2   8  -1    8.70    5.40
  -2   8   1   10.20    4.50
  -1  -8   1 3318.67  135.99
   1  -8  -1 3466.45  138.59
  -1   8   1 3393.66  138.99
   1   8  -1 3200.08  130.59
   0  -8   1   28.30    7.30
   0  -8  -1   18.70    6.90
   0  -8  -1   19.30    6.00
   0  -8   1   28.40    5.90
   0  -8  -1   26.50    8.80
   0  -8   1   28.50    7.10
   0  -8   1   43.20   10.40
   0  -8  -1   29.60   11.80
   0  -8   1   27.60   10.00
   0  -8  -1   15.70    7.50
   0  -8   1    8.00    5.30
   0  -8   1   23.00    9.70
   0  -8  -1   22.60    6.00
   0   8   1   31.50   12.20
   0   8  -1   50.79   10.60
   0   8  -1   14.30    8.70
   0   8  -1   15.20    7.90
   0   8   1   32.40    7.10
   0   8   1   33.80    9.20
   0   8  -1   27.90    7.10
   0   8  -1   21.30    6.50
   0   8  -1   17.90    7.10
   0   8   1   32.90    9.90
   0   8   1   20.80    6.50
   1  -8   1  473.75   17.90
   1  -8   1  473.55   26.40
  -1  -8  -1  470.95   26.90
   1  -8   1  446.36   32.30
  -1  -8  -1  423.26   28.80
   1  -8   1  432.66   24.70
  -1  -8  -1  443.76   25.40
  -1  -8  -1  456.75   36.10
  -1  -8  -1  462.45   27.50
   1  -8   1  470.15   25.50
   1  -8   1  458.65   29.70
  -1  -8  -1  461.15   31.50
  -1   8  -1  430.46   27.10
  -1   8  -1  426.96   31.90
  -1   8  -1  464.95   29.40
   1   8   1  399.46   28.40
  -1   8  -1  467.25   25.10
  -1   8  -1  509.15   26.10
   1   8   1  468.45   24.90
  -1   8  -1  440.66   26.00
   1   8   1  504.55   31.40
   1   8   1  443.66   27.30
   1   8   1  449.86   35.30
   1   8   1  439.36   25.60
   2  -8   1  115.59   12.40
   2  -8   1   96.29   10.90
  -2  -8  -1   99.09   13.50
  -2  -8  -1  106.89   14.20
  -2  -8  -1  125.09   18.70
  -2  -8  -1  110.79   21.10
  -2  -8  -1  103.99   15.10
  -2  -8  -1   71.99   15.90
   2  -8   1  117.39   12.80
   2  -8   1  134.79   19.60
  -2   8  -1  115.19   15.10
   2   8   1  120.79   18.60
  -2   8  -1   98.99   12.00
  -2   8  -1   99.29   12.30
  -2   8  -1   91.49   18.10
   2   8   1  142.59   17.40
   2   8   1   98.89   15.90
   2   8   1  137.99   15.10
  -2   8  -1  122.09   15.70
   2   8   1  134.19   18.10
  -3  -8  -1   42.60   10.10
  -3  -8  -1   43.90   15.00
   3  -8   1   62.09    8.90
  -3  -8  -1   40.80    9.60
   3  -8   1   81.29   15.60
  -3  -8  -1   52.29   11.10
  -3  -8  -1   61.89   14.40
  -3  -8  -1   55.89   13.00
   3  -8   1   53.99   10.70
   3   8   1   64.79   12.70
  -3   8  -1   36.80   12.60
   3   8   1   62.09   13.60
  -3   8  -1   66.79    3.90
   3   8   1   48.00   11.30
  -3   8  -1   66.79    9.40
  -3   8  -1   61.99   10.70
   3   8   1   51.19    9.20
  -3   8  -1   63.09    9.50
  -3   8  -1   61.39    3.80
  -3   8  -1   58.69   10.30
   3   8   1   68.89   13.20
  -4  -8  -1  252.27   31.10
   4  -8   1  246.58   15.00
   4  -8   1  276.37   18.40
  -4  -8  -1  270.27   22.00
  -4  -8  -1  317.47   22.20
   4  -8   1  299.17   25.20
  -4  -8  -1  255.47   34.80
  -4  -8  -1  282.27   24.50
  -4  -8  -1  278.97   22.40
  -4   8  -1  299.67   18.80
   4   8   1  297.87   23.30
  -4   8  -1  254.17   15.60
  -4   8  -1  258.97   17.40
  -4   8  -1  253.77   17.40
  -4   8  -1  275.37   16.40
   4   8   1  288.57   31.30
   4   8   1  245.58   21.10
   4   8   1  291.07   18.60
  -4   8  -1  288.77   32.90
   4   8   1  242.98   21.70
  -5  -8  -1  903.31   51.69
  -5  -8  -1  907.71   57.59
  -5  -8  -1  886.11   49.10
   5  -8   1  959.20   38.30
   5  -8   1  869.11   35.60
  -5  -8  -1  915.31   46.80
  -5  -8  -1 1019.70   57.49
   5  -8   1  962.70   51.99
  -5  -8  -1  965.30   49.00
  -5  -8  -1  991.80   64.89
   5   8   1  961.30   42.10
   5   8   1  967.80   47.80
   5   8   1 1014.70   53.79
  -5   8  -1  940.11   38.60
   5   8   1  945.01   48.30
  -5   8  -1  854.91   39.20
   5   8   1 1009.60   52.29
  -5   8  -1  986.10   38.40
  -5   8  -1  938.91   56.49
  -5   8  -1 1001.10   40.10
  -5   8  -1  834.82   42.50
  -6  -8  -1    0.60    5.40
  -6  -8  -1   -1.90    8.20
  -6  -8  -1    1.30    6.70
  -6  -8  -1    1.80    5.30
  -6  -8  -1   -1.40    5.10
  -6  -8  -1   -6.60    7.20
   6   8   1   -3.60    4.50
  -6   8  -1   -2.30    2.10
  -6   8  -1   -1.20    7.30
  -6   8  -1    2.50    4.90
  -6   8  -1    0.60    3.20
  -6   8  -1   -0.50    2.10
  -6   8  -1    1.30    2.90
   6   8   1    2.50    5.30
   6   8   1    3.80    4.70
   6   8   1   -1.70    6.40
   6   8   1    9.90    6.80
  -7  -8  -1 1447.56   70.89
  -7  -8  -1 1406.16   73.79
  -7  -8  -1 1657.73   91.29
  -7  -8  -1 1442.86   80.49
  -7  -8  -1 1557.44   71.19
  -7  -8  -1 1466.05   77.59
  -7   8  -1 1491.25   83.79
  -7   8  -1 1494.15   56.49
  -7   8  -1 1536.45   72.79
   7   8   1 1562.44   77.79
   7   8   1 1554.84   67.69
  -7   8  -1 1581.74   55.99
  -7   8  -1 1576.74   71.79
   7   8   1 1555.34   75.29
   7   8   1 1598.24   60.69
  -8  -8  -1    0.30    6.40
  -8  -8  -1    3.40   10.70
  -8  -8  -1   -4.10    7.10
  -8  -8  -1    4.00    7.70
  -8  -8  -1   -4.00    6.20
  -8  -8  -1   -3.30    8.40
   8   8   1   -1.60    3.50
  -8   8  -1    3.50    2.80
  -8   8  -1    0.00    2.10
  -8   8  -1    1.70    6.10
   8   8   1    9.80   10.70
  -8   8  -1   10.50    7.90
   8   8   1    1.20    9.30
   8   8   1   -1.00    4.00
  -8   8  -1   -0.30    7.30
   8   8   1    3.70    6.50
  -9  -8  -1  404.16   56.69
  -9  -8  -1  387.26   45.90
  -9  -8  -1  396.56   35.40
  -9  -8  -1  365.86   47.80
  -9  -8  -1  365.96   30.30
  -9  -8  -1  349.77   29.60
  -9   8  -1  410.96   35.50
  -9   8  -1  440.16   52.99
   9   8   1  348.17   28.30
  -9   8  -1  424.86   32.30
   9   8   1  463.65   49.20
 -10  -8  -1  123.99   21.80
 -10  -8  -1  138.89   22.90
 -10  -8  -1  177.48   30.80
 -10  -8  -1  134.49   28.00
 -10  -8  -1   87.49   20.80
 -10  -8  -1  149.99   33.40
  10   8   1  132.49   23.10
 -10   8  -1  126.79   30.30
  10   8   1  110.09   19.10
 -10   8  -1   88.99   20.80
 -11  -8  -1   -6.60    8.50
 -11  -8  -1   10.20    7.90
 -11  -8  -1   -4.40    7.90
 -11  -8  -1   -6.40    7.90
 -11  -8  -1    0.50    6.70
  11   8   1   -0.30    6.90
 -11   8  -1   -7.30    3.60
 -11   8  -1   -5.80    5.30
 -11   8  -1    3.80   12.80
  11   8   1   10.10   13.20
 -12  -8  -1   25.60   16.40
 -12  -8  -1   68.99   27.00
 -12  -8  -1   34.90   13.00
 -12  -8  -1   32.10   16.50
 -12  -8  -1    9.90    9.90
 -12  -8  -1   27.70   14.60
 -12   8  -1   31.80   19.60
  12   8   1   37.80   11.80
 -12   8  -1   33.90   12.30
 -13  -8  -1   90.69   34.30
 -13  -8  -1   96.29   21.70
 -13  -8  -1   38.00   20.50
 -13  -8  -1  111.09   25.50
 -13  -8  -1  100.79   20.40
 -13   8  -1   35.70   21.40
 -13   8  -1   59.49   20.40
 -13   8  -1   95.39   19.70
  13   8   1  101.19   17.60
 -13  -9   1   52.79   18.00
 -13  -9   1   28.30   13.60
 -13  -9   1   65.09   19.90
 -13  -9   1   90.29   36.70
 -13  -9   1   63.89   20.30
 -13   9   1   65.49   10.30
 -13   9   1   87.09   16.60
 -13   9   1   62.49    8.80
 -13   9   1   76.59   28.50
 -13   9   1   45.00   18.50
 -12  -9   1   73.39   18.60
 -12  -9   1  106.39   27.10
 -12  -9   1   56.49   17.90
 -12  -9   1   68.89   21.40
 -12  -9   1   77.59   21.00
 -12  -9   1   84.39   27.60
 -12   9   1   65.99   10.30
 -12   9   1   94.79   16.80
 -12   9   1  134.99   37.30
 -12   9   1   77.79    8.70
 -12   9   1   94.19   23.20
  12   9  -1  118.29   20.90
 -11  -9   1  136.49   23.60
 -11  -9   1  118.29   23.00
 -11  -9   1  110.49   25.30
 -11  -9   1   41.10   23.50
 -11  -9   1  163.98   30.90
 -11  -9   1  115.99   23.10
  11   9  -1  120.89   27.20
 -11   9   1  138.89   15.10
  11   9  -1  108.69   19.10
 -11   9   1  138.69   26.30
 -11   9   1  124.19   17.90
 -11   9   1  133.59    9.40
 -11   9   1  100.29   31.80
 -10  -9   1  211.98   34.90
 -10  -9   1  133.79   25.30
 -10  -9   1  201.18   32.10
 -10  -9   1  174.18   26.10
 -10  -9   1  159.08   27.00
 -10  -9   1  122.29   32.70
  10   9  -1  180.28   27.80
 -10   9   1  173.68   10.90
 -10   9   1  158.88   13.60
 -10   9   1  169.18   20.80
 -10   9   1  133.39   25.30
  10   9  -1  143.69   21.70
 -10   9   1  155.28   35.00
  -9  -9   1   -4.80    7.10
  -9  -9   1    4.80    7.70
  -9  -9   1   -1.60    9.20
  -9  -9   1    5.20    7.80
  -9  -9   1   -6.20    5.40
  -9  -9   1   10.20    9.00
  -9   9   1    9.80    8.50
  -9   9   1   -0.80   10.80
  -9   9   1    5.20    3.30
  -9   9   1   -7.00    3.20
   9   9  -1   -4.70    3.10
   9   9  -1   -0.30    5.20
   9   9  -1   12.60    9.60
  -9   9   1    8.00    5.10
  -8  -9   1   29.60   11.70
  -8  -9   1    3.90    7.50
  -8  -9   1   32.20   14.30
  -8  -9   1   19.40    9.70
  -8  -9   1   -4.50    6.80
  -8  -9   1    6.30   12.70
  -8   9   1   21.00    7.90
  -8   9   1   10.70    3.90
  -8   9   1   16.40    8.10
   8   9  -1   13.10    5.60
  -8   9   1   11.30    5.40
  -8   9   1   12.30    2.10
   8   9  -1   14.80   11.00
   8   9  -1    5.60    6.60
  -8   9   1   13.10   13.90
   8   9  -1    3.80    5.80
  -7  -9   1  115.29   20.60
  -7  -9   1  106.69   26.00
  -7  -9   1  107.89   19.80
  -7  -9   1   70.09   15.30
  -7  -9   1  104.59   20.40
  -7  -9   1   66.79   19.00
  -7   9   1   85.19    7.80
  -7   9   1   93.09   14.00
   7   9  -1   90.49   19.40
  -7   9   1   93.79   24.50
  -7   9   1   88.09   12.30
   7   9  -1   97.09   14.80
  -7   9   1   97.99    8.20
  -7   9   1   94.99   19.90
   7   9  -1   81.39   12.20
   7   9  -1   83.29   17.60
   7   9  -1   88.99   16.50
  -6  -9   1   96.89   21.60
  -6  -9   1  129.79   20.30
  -6  -9   1  130.49   26.70
  -6  -9   1  115.89   20.90
   6  -9  -1  108.49    9.60
   6  -9  -1  120.89   23.70
  -6  -9   1  101.89   18.50
  -6  -9   1  127.49   20.40
   6  -9  -1  120.09   10.70
  -6   9   1  136.49   17.60
   6   9  -1  137.79   18.50
  -6   9   1  108.49   12.00
   6   9  -1   67.69   15.00
   6   9  -1  106.59   13.90
  -6   9   1  106.09   24.30
  -6   9   1  102.09   11.10
   6   9  -1   99.89   17.50
  -6   9   1  129.69   15.10
  -6   9   1  114.09   10.20
   6   9  -1  114.69   21.50
  -5  -9   1  193.38   23.80
  -5  -9   1  197.08   29.30
   5  -9  -1  182.58   13.80
   5  -9  -1  217.28   30.40
  -5  -9   1  224.78   29.10
  -5  -9   1  199.98   30.00
   5  -9  -1  183.38   15.50
  -5  -9   1  222.68   25.30
  -5  -9   1  157.58   21.20
  -5   9   1  167.58   15.40
  -5   9   1  186.28   13.30
   5   9  -1  210.28   23.90
   5   9  -1  182.18   15.50
   5   9  -1  216.68   25.20
  -5   9   1  189.38   14.90
  -5   9   1  184.58   14.10
  -5   9   1  131.39   26.30
   5   9  -1  234.48   34.50
   5   9  -1  192.88   23.60
  -5   9   1  192.18   14.90
  -4  -9   1  901.11   54.79
   4  -9  -1  980.60   45.10
  -4  -9   1  908.61   59.99
  -4  -9   1  860.11   52.89
  -4  -9   1  888.41   49.99
  -4  -9   1  935.51   47.30
   4  -9  -1  902.31   54.89
  -4  -9   1  893.51   46.80
   4  -9  -1  860.41   40.00
  -4  -9   1  863.81   46.00
   4   9  -1  925.71   48.00
   4   9  -1  816.92   46.00
   4   9  -1  893.81   46.90
  -4   9   1  876.91   42.30
  -4   9   1  911.11   39.20
  -4   9   1  927.31   43.90
  -4   9   1  894.01   38.60
  -4   9   1  830.72   40.10
  -4   9   1  883.81   37.00
  -4   9   1  840.92   56.89
   4   9  -1  885.71   52.29
   3  -9  -1  292.37   22.50
  -3  -9   1  313.47   23.60
  -3  -9   1  287.57   25.30
  -3  -9   1  341.37   27.40
  -3  -9   1  284.77   23.00
  -3  -9   1  315.57   23.00
   3  -9  -1  364.36   19.10
  -3  -9   1  275.47   32.90
   3  -9  -1  297.77   14.40
   3  -9  -1  354.16   18.00
  -3  -9   1  333.87   39.50
   3  -9  -1  292.87   19.80
   3  -9  -1  328.37   36.70
   3   9  -1  256.47   22.70
  -3   9   1  297.37   20.30
   3   9  -1  302.97   33.00
  -3   9   1  356.06   40.30
  -3   9   1  276.57   21.80
   3   9  -1  271.27   22.70
  -3   9   1  314.17   19.20
  -3   9   1  300.27   22.00
   3   9  -1  272.97   21.90
  -3   9   1  295.37   17.90
   3   9  -1  301.07   21.50
   2  -9  -1 1741.03   69.29
  -2  -9   1 1630.24   80.19
  -2  -9   1 1679.43   72.39
  -2  -9   1 1753.52   71.39
  -2  -9   1 1688.23   75.79
   2  -9  -1 1615.54   82.49
  -2  -9   1 1698.03   72.69
   2  -9  -1 1739.63   74.89
   2  -9  -1 1757.12   61.49
  -2  -9   1 1762.42   75.39
   2  -9  -1 1769.42   69.79
   2  -9  -1 1672.53   66.99
  -2  -9   1 1614.84   83.49
   2   9  -1 1681.43   70.49
  -2   9   1 1730.83   73.19
   2   9  -1 1691.23   79.09
   2   9  -1 1591.64   74.09
   2   9  -1 1680.43   70.99
   2   9  -1 1605.04   72.19
  -2   9   1 1692.53   72.99
  -2   9   1 1718.43   69.99
  -2   9   1 1610.74   84.29
   1  -9  -1  108.29   13.70
  -1  -9   1   56.99   14.50
  -1  -9   1   99.99   13.80
  -1  -9   1   86.29   13.70
  -1  -9   1   98.99   16.80
  -1  -9   1   78.79   12.40
   1  -9  -1   70.69   12.70
   1  -9  -1  109.99   14.40
   1  -9  -1  100.09   20.80
  -1  -9   1   92.19   15.10
   1  -9  -1   67.99   14.20
  -1  -9   1   71.99   17.00
   1  -9  -1   80.39   10.90
  -1   9   1   75.99   14.10
  -1   9   1  103.19   14.50
   1   9  -1  125.19   16.20
   1   9  -1  106.09   17.50
  -1   9   1  109.69   13.60
   1   9  -1   74.49   12.20
   1   9  -1  114.19   14.70
   1   9  -1   71.09   15.50
  -1   9   1   82.59   11.10
  -1   9   1   83.79   15.60
  -1   9   1   82.49   19.10
   0  -9   1  531.85   38.90
   0  -9   1  578.24   36.00
   0  -9  -1  618.44   32.70
   0  -9   1  577.54   27.80
   0  -9  -1  555.24   30.70
   0  -9  -1  670.53   36.10
   0  -9  -1  570.44   42.30
   0  -9   1  491.85   35.30
   0  -9   1  650.43   32.90
   0  -9  -1  555.54   36.60
   0  -9   1  552.44   30.70
   0  -9   1  661.23   35.40
   0   9   1  545.95   34.70
   0   9  -1  573.64   32.10
   0   9  -1  583.94   34.30
   0   9   1  583.54   35.90
   0   9   1  566.04   29.70
   0   9   1  511.55   40.20
   0   9  -1  485.95   37.60
   0   9  -1  597.64   30.80
   0   9  -1  539.65   30.50
  -1  -9  -1    6.50    4.60
   1  -9   1    4.30    5.50
  -1  -9  -1    8.50    9.40
   1  -9   1    3.80    4.30
  -1  -9  -1   -0.30    5.30
  -1  -9  -1    1.70    4.00
  -1  -9  -1   13.90    6.80
   1  -9   1   10.50    8.80
   1  -9   1    0.90    5.00
   1  -9   1    4.30    4.30
  -1  -9  -1    1.20    5.60
   1  -9   1    2.20    1.70
  -1   9  -1    7.70    4.50
   1   9   1    5.20    6.60
   1   9   1    0.20    3.60
   1   9   1    2.90    8.40
   1   9   1    6.00    5.50
  -1   9  -1   10.40    7.10
   1   9   1    7.40    6.40
  -1   9  -1    3.80    7.20
  -1   9  -1   -3.80    3.80
  -1   9  -1    7.40    4.60
   1   9   1    4.40    3.90
  -1   9  -1    2.90    4.10
  -2  -9  -1   32.10    9.40
  -2  -9  -1   40.30    9.50
  -2  -9  -1   26.30   10.80
  -2  -9  -1   31.20    8.80
   2  -9   1   54.19    9.00
  -2  -9  -1   44.10   13.30
  -2  -9  -1   36.60   14.30
   2  -9   1   41.10    8.30
   2  -9   1   29.40   10.20
   2  -9   1   32.90    7.70
   2   9   1   22.60    9.50
   2   9   1   39.40    8.60
  -2   9  -1   60.69   11.60
  -2   9  -1   31.30   11.30
   2   9   1   53.89   12.60
  -2   9  -1   43.50    9.00
   2   9   1   37.20    8.90
   2   9   1   39.70   10.50
  -2   9  -1   37.60    8.60
  -2   9  -1   37.20    9.90
  -2   9  -1   50.09    9.50
  -3  -9  -1   28.20   13.00
  -3  -9  -1   49.20   11.10
   3  -9   1   49.40   12.90
  -3  -9  -1   58.49   14.10
   3  -9   1   54.69    5.70
   3  -9   1   45.90    5.20
  -3  -9  -1   46.40   14.10
  -3  -9  -1   43.80   10.60
   3  -9   1   38.80    9.50
  -3  -9  -1   58.49   12.70
   3  -9   1   49.00    8.60
  -3   9  -1   37.90   12.90
  -3   9  -1   37.50    7.70
  -3   9  -1   47.90    9.90
  -3   9  -1   51.79   11.20
  -3   9  -1   62.09    9.70
   3   9   1   36.10   11.00
   3   9   1   62.19   10.10
   3   9   1   31.90    9.30
   3   9   1   49.70   12.10
   3   9   1   38.50   11.00
  -4  -9  -1   71.89   16.60
  -4  -9  -1   85.09   15.20
  -4  -9  -1   65.69   14.90
  -4  -9  -1   88.69   14.60
  -4  -9  -1   51.49   17.70
   4  -9   1   76.39    9.90
  -4  -9  -1   83.59   15.60
   4  -9   1   74.89   11.60
   4  -9   1   69.09   15.40
  -4   9  -1   66.49   18.10
   4   9   1  100.69   16.60
   4   9   1   65.59   10.50
   4   9   1   99.19   16.20
   4   9   1   86.99   17.70
  -4   9  -1   84.09   11.40
   4   9   1   71.09   14.10
  -4   9  -1   71.29   10.50
  -4   9  -1   63.99   11.00
  -4   9  -1   65.79    6.10
  -4   9  -1   68.69   10.90
  -5  -9  -1   52.39   14.80
  -5  -9  -1   53.69   15.40
  -5  -9  -1   13.80    9.50
  -5  -9  -1   65.39   13.30
  -5  -9  -1   51.09   12.30
   5  -9   1   42.60    8.00
   5  -9   1   70.59   16.30
  -5  -9  -1   51.89   18.80
   5  -9   1   50.79    7.00
  -5  -9  -1   74.89   15.60
   5   9   1   49.50   15.10
  -5   9  -1   53.99    8.40
   5   9   1   37.60   11.00
  -5   9  -1   53.89    9.40
  -5   9  -1   38.80   13.70
  -5   9  -1   48.50    8.10
   5   9   1   48.80   13.80
   5   9   1   61.79   13.10
   5   9   1   62.09   10.30
  -5   9  -1   64.59    9.80
  -5   9  -1   48.70    8.80
  -6  -9  -1  126.59   22.40
  -6  -9  -1  130.19   26.40
  -6  -9  -1  109.89   18.80
  -6  -9  -1  186.18   34.50
  -6  -9  -1  131.99   20.00
  -6  -9  -1   90.49   21.60
  -6  -9  -1  114.79   18.60
   6   9   1  117.89   17.60
  -6   9  -1  131.59   10.70
   6   9   1  105.59   19.20
  -6   9  -1  149.59   18.60
  -6   9  -1  141.19   17.80
   6   9   1  141.09   20.60
  -6   9  -1  125.39   13.80
  -6   9  -1  146.39    9.90
   6   9   1  132.89   15.00
  -6   9  -1  131.99   25.40
   6   9   1  148.69   24.50
  -7  -9  -1   36.00   14.60
  -7  -9  -1   46.40   13.30
  -7  -9  -1   42.00   16.70
  -7  -9  -1   46.80   13.80
  -7  -9  -1   31.40   18.10
  -7  -9  -1   46.40   15.80
  -7  -9  -1   40.70   13.10
   7   9   1   38.70    8.60
  -7   9  -1   46.80    8.20
   7   9   1   58.79   15.70
  -7   9  -1   29.60   13.80
   7   9   1   24.30    9.70
   7   9   1   54.29   13.50
  -7   9  -1   21.60   14.90
   7   9   1   47.60   11.10
  -7   9  -1   53.69    7.60
  -8  -9  -1  281.17   48.50
  -8  -9  -1  236.88   29.20
  -8  -9  -1  287.87   26.20
  -8  -9  -1  291.27   34.60
  -8  -9  -1  316.57   47.30
  -8  -9  -1  339.37   41.00
   8   9   1  257.97   16.80
  -8   9  -1  181.18   33.00
   8   9   1  266.37   19.70
  -8   9  -1  291.57   32.40
   8   9   1  307.67   38.00
  -8   9  -1  306.27   26.10
  -9  -9  -1   54.39   15.10
  -9  -9  -1   39.00   22.80
  -9  -9  -1   50.09   13.40
  -9  -9  -1   36.00   13.60
  -9  -9  -1   82.39   22.50
  -9  -9  -1   54.69   16.70
   9   9   1   17.30   10.10
   9   9   1   51.19    6.60
  -9   9  -1   48.90    6.80
  -9   9  -1   34.70   19.00
   9   9   1   34.70    6.30
  -9   9  -1   31.20   12.00
  -9   9  -1   37.10   12.60
  -9   9  -1   57.89    7.70
 -10  -9  -1   93.09   19.30
 -10  -9  -1  135.69   35.50
 -10  -9  -1   81.19   20.90
 -10  -9  -1  110.49   24.40
 -10  -9  -1   90.29   18.80
 -10  -9  -1   93.19   21.60
 -10   9  -1   69.59   15.20
 -10   9  -1   90.59   20.20
 -10   9  -1  100.59    8.00
  10   9   1   93.89   19.30
 -10   9  -1   87.89    6.50
 -10   9  -1  131.39   30.50
  10   9   1   73.09   21.50
 -11  -9  -1   86.99   21.00
 -11  -9  -1   87.19   39.00
 -11  -9  -1   42.20   23.80
 -11  -9  -1   61.89   20.10
 -11  -9  -1   49.30   15.10
 -11  -9  -1   72.29   18.10
 -11  -9  -1   54.39   19.60
 -11   9  -1   78.69   25.20
 -11   9  -1   57.59   18.00
 -11   9  -1   42.30   13.30
  11   9   1   56.59   14.60
 -12  -9  -1   18.20   11.70
 -12  -9  -1   20.50   12.20
 -12  -9  -1  -12.40    6.30
 -12  -9  -1    4.90    9.40
  12   9   1    0.50    7.50
 -12   9  -1   -0.30    7.60
 -12   9  -1   -7.70    7.10
 -12   9  -1    9.10    9.20
 -13 -10   1   17.20   12.50
 -13 -10   1   -5.40    8.10
 -13 -10   1   -2.00   10.80
 -13 -10   1    0.20   14.50
 -13  10   1    0.90    5.00
 -13  10   1    1.70    5.00
 -13  10   1   -7.10    6.70
 -13  10   1  -11.80   13.40
 -13  10   1   -1.50    3.40
 -12 -10   1  125.79   24.30
 -12 -10   1   52.39   22.40
 -12 -10   1   74.89   36.50
 -12 -10   1   22.90   14.50
 -12 -10   1   75.39   20.40
 -12 -10   1   56.99   23.50
 -12  10   1   98.99   24.40
 -12  10   1   80.79   14.50
 -12  10   1   44.50   25.90
 -12  10   1   91.99    9.70
 -12  10   1   83.29   12.20
 -11 -10   1   14.20   12.40
 -11 -10   1   -5.40   12.30
 -11 -10   1   19.30   16.10
 -11 -10   1   15.30   11.00
 -11 -10   1    1.70   12.30
 -11 -10   1    2.10    7.90
 -11  10   1    3.10   14.10
 -11  10   1    6.20    3.90
  11  10  -1   -0.20    8.70
 -11  10   1   -1.00    5.00
  11  10  -1   17.30   11.40
 -11  10   1    0.80    7.30
 -11  10   1   -1.10    5.00
 -10 -10   1  156.08   25.20
 -10 -10   1  136.49   25.20
 -10 -10   1  132.69   27.70
 -10 -10   1  137.09   33.50
 -10 -10   1  114.09   27.90
 -10  10   1  109.19   21.70
  10  10  -1  145.79   10.80
 -10  10   1  126.99   18.70
 -10  10   1  150.58   17.00
 -10  10   1  111.09   30.10
 -10  10   1  133.19   10.10
  10  10  -1  150.48   32.00
  10  10  -1  135.19   22.30
  10  10  -1  130.59   24.00
  10  10  -1  122.49    9.70
  -9 -10   1   14.20   12.10
  -9 -10   1   -1.20    9.10
  -9 -10   1   27.20   11.40
  -9 -10   1   12.00   11.40
  -9 -10   1   36.90   12.50
  -9 -10   1   13.70    9.20
  -9  10   1   26.60   10.70
  -9  10   1   16.10    6.90
  -9  10   1   27.40    5.50
  -9  10   1   29.00    9.00
   9  10  -1   11.90    6.20
   9  10  -1    7.10    5.10
  -9  10   1   14.80   13.80
  -8 -10   1   -2.80    5.70
  -8 -10   1   15.80   10.00
  -8 -10   1   23.20   11.90
  -8 -10   1   20.20   13.10
  -8 -10   1    6.40    7.30
  -8 -10   1   33.50   10.80
   8  10  -1   16.40    6.60
  -8  10   1   23.90    7.60
  -8  10   1   21.70    7.40
  -8  10   1   22.80    5.40
   8  10  -1    7.80    8.60
  -8  10   1   16.80    3.60
  -8  10   1    3.80    6.70
   8  10  -1   18.20    6.70
   8  10  -1    2.10    6.00
  -8  10   1   22.10   15.20
  -7 -10   1    7.50    7.70
  -7 -10   1    8.00    7.60
  -7 -10   1    0.40    8.20
  -7 -10   1   20.40   14.30
   7 -10  -1   11.30    3.20
  -7 -10   1    4.80    9.00
  -7 -10   1   10.40    8.00
  -7  10   1   14.20    4.80
  -7  10   1    6.10    4.00
   7  10  -1    9.20    5.90
   7  10  -1   -1.50    6.00
  -7  10   1    5.00   10.70
   7  10  -1   -3.20    4.20
   7  10  -1    6.40    8.20
  -7  10   1   16.90    7.20
  -7  10   1    2.90    5.10
   7  10  -1    5.90    5.20
  -6 -10   1   84.99   17.50
  -6 -10   1   57.99   13.80
  -6 -10   1  123.19   24.30
  -6 -10   1   77.69   21.60
  -6 -10   1   72.39   17.50
   6 -10  -1   39.70   14.20
  -6 -10   1  101.89   19.10
   6 -10  -1   47.70    9.40
   6  10  -1   53.29   10.70
  -6  10   1   59.69    9.00
   6  10  -1   45.70   12.20
   6  10  -1   35.60   11.70
  -6  10   1   43.70    8.30
   6  10  -1   31.90   10.90
  -6  10   1   66.19   11.30
  -6  10   1   97.49   24.40
  -6  10   1   42.90    8.60
  -6  10   1   69.99   12.20
   6  10  -1   53.19   15.20
   5 -10  -1   78.69   18.30
  -5 -10   1   83.29   16.50
  -5 -10   1   77.99   19.40
  -5 -10   1   77.29   26.90
  -5 -10   1   85.29   16.20
  -5 -10   1   82.39   20.20
   5 -10  -1   94.69   12.10
   5 -10  -1   75.39   12.90
  -5 -10   1   94.29   17.30
  -5 -10   1   85.39   18.00
  -5  10   1   82.89   10.90
  -5  10   1   84.19   12.00
   5  10  -1   90.79   20.00
   5  10  -1   76.59   12.70
   5  10  -1   86.89   16.80
  -5  10   1   68.39   11.70
   5  10  -1   49.00   11.90
  -5  10   1   84.99   11.20
  -5  10   1   97.29   11.50
  -5  10   1   89.59   22.60
  -5  10   1   76.99   13.10
  -4 -10   1   64.89   14.10
  -4 -10   1   79.19   21.30
  -4 -10   1   50.29   12.20
  -4 -10   1   78.19   16.50
   4 -10  -1   66.09   17.60
   4 -10  -1   49.30    9.10
  -4 -10   1   91.29   19.50
  -4 -10   1   59.29   16.40
  -4 -10   1   77.49   15.30
   4 -10  -1   63.59   12.60
   4  10  -1   62.99   13.70
  -4  10   1   67.19   11.90
  -4  10   1   67.19   10.30
  -4  10   1   66.49   11.30
  -4  10   1   56.89   17.90
  -4  10   1   65.39    9.50
   4  10  -1   55.49   12.80
   4  10  -1   63.19   13.70
   4  10  -1   74.69   17.60
  -4  10   1   57.09   12.10
  -3 -10   1  174.48   22.00
  -3 -10   1  144.59   26.80
  -3 -10   1  200.28   25.70
  -3 -10   1  244.88   26.70
   3 -10  -1  192.88   30.30
   3 -10  -1  168.18   13.70
   3 -10  -1  183.58    8.70
  -3 -10   1  149.49   26.50
  -3 -10   1  205.18   23.30
  -3 -10   1  210.48   26.20
   3 -10  -1  168.08   13.10
   3 -10  -1  192.58   15.90
   3  10  -1  168.58   19.40
   3  10  -1  194.88   27.30
  -3  10   1  197.08   16.30
  -3  10   1  155.88   13.80
   3  10  -1  183.38   20.80
   3  10  -1  241.48   26.30
  -3  10   1  139.99   19.00
   3  10  -1  215.28   25.80
  -3  10   1  157.58   13.10
  -3  10   1  217.38   32.30
  -3  10   1  205.88   18.40
   2 -10  -1  332.77   21.30
  -2 -10   1  323.77   24.90
  -2 -10   1  357.26   24.40
   2 -10  -1  326.17   16.20
  -2 -10   1  370.96   41.90
   2 -10  -1  369.26   27.40
  -2 -10   1  389.46   28.90
   2 -10  -1  369.16   23.50
   2 -10  -1  312.57   37.60
   2 -10  -1  359.66   23.60
  -2 -10   1  350.96   31.00
  -2 -10   1  376.46   26.10
  -2 -10   1  342.57   26.40
  -2  10   1  328.57   20.50
  -2  10   1  377.26   42.50
  -2  10   1  319.17   22.90
  -2  10   1  373.56   26.60
   2  10  -1  376.86   28.00
   2  10  -1  358.16   30.10
  -2  10   1  345.67   21.90
   2  10  -1  296.37   23.10
   2  10  -1  372.66   24.50
  -2  10   1  344.37   25.60
   2  10  -1  295.97   24.70
  -1 -10   1  222.58   19.40
  -1 -10   1  199.98   18.50
  -1 -10   1  204.88   17.70
  -1 -10   1  256.77   30.90
   1 -10  -1  229.48   27.50
   1 -10  -1  237.28   18.90
  -1 -10   1  259.27   34.70
   1 -10  -1  237.48   18.00
   1 -10  -1  203.28   16.00
   1 -10  -1  266.37   34.20
  -1 -10   1  229.88   26.20
  -1 -10   1  248.58   19.20
   1 -10  -1  242.08   20.70
   1  10  -1  249.78   20.20
  -1  10   1  240.98   26.20
   1  10  -1  218.88   18.40
  -1  10   1  238.18   17.80
   1  10  -1  293.27   25.30
   1  10  -1  239.58   19.00
   1  10  -1  244.48   22.00
  -1  10   1  250.87   27.50
  -1  10   1  205.18   16.30
  -1  10   1  223.08   31.40
  -1  10   1  213.68   18.60
   0 -10  -1  163.08   23.90
   0 -10  -1  138.29   19.80
   0 -10   1  153.78   17.50
   0 -10   1  161.98   19.40
   0 -10  -1  136.29   17.80
   0 -10   1  146.99   12.50
   0 -10   1  157.28   23.20
   0 -10  -1  157.88   17.20
   0 -10  -1  145.39   25.90
   0 -10  -1  148.49   18.50
   0 -10   1  193.78   23.20
   0 -10   1  160.68   26.10
   0 -10   1  154.08   18.50
   0  10   1  159.68   27.50
   0  10  -1  202.78   21.30
   0  10   1  148.79   22.00
   0  10  -1  161.48   18.50
   0  10   1  193.78   24.20
   0  10  -1  159.68   18.80
   0  10  -1  188.68   23.30
   0  10  -1  144.99   21.60
   0  10   1  169.98   14.90
   0  10  -1  160.08   26.30
   0  10   1  161.28   20.60
  -1 -10  -1   49.70   13.60
   1 -10   1   40.40    9.30
  -1 -10  -1   36.00    8.90
   1 -10   1   15.30    9.40
  -1 -10  -1   65.49   14.10
  -1 -10  -1   33.20    9.00
  -1 -10  -1   18.60    8.10
   1 -10   1   31.00    4.30
  -1 -10  -1   46.90   16.70
   1 -10   1   53.29   13.70
   1 -10   1   39.10    9.00
   1 -10   1   51.49   10.80
  -1  10  -1   38.90   13.10
   1  10   1   31.70   11.00
  -1  10  -1   25.00    7.20
   1  10   1   42.40    9.00
   1  10   1   44.30   13.80
  -1  10  -1   37.30    9.00
   1  10   1   55.49   10.80
  -1  10  -1   30.50    8.10
  -1  10  -1   31.20    9.60
   1  10   1   26.90    9.90
   1  10   1   49.20   15.70
  -1  10  -1   56.19   13.40
   2 -10   1    6.30    4.40
  -2 -10  -1    1.70    6.60
  -2 -10  -1    5.60    5.30
  -2 -10  -1    6.20    5.80
   2 -10   1    1.10    3.70
   2 -10   1    3.20    4.60
  -2 -10  -1   -0.70    8.70
  -2 -10  -1    0.50    4.80
   2 -10   1   -1.50    5.10
  -2 -10  -1    3.30    4.50
  -2  10  -1    5.90    5.80
  -2  10  -1    7.40    4.50
   2  10   1    5.80    4.80
  -2  10  -1    4.20    5.60
   2  10   1    3.00    5.90
   2  10   1   -2.90    3.10
  -2  10  -1   -2.20    2.80
  -2  10  -1    4.50    7.40
   2  10   1    3.40    4.50
  -2  10  -1    4.30    4.20
   2  10   1    1.10    4.50
  -3 -10  -1    5.30    5.40
   3 -10   1    8.40    3.30
  -3 -10  -1    3.20    8.60
  -3 -10  -1    2.10    4.60
   3 -10   1   -0.60    4.20
   3 -10   1    1.40    3.20
  -3 -10  -1   -0.30    3.50
   3 -10   1    3.50    5.20
  -3 -10  -1   -4.90    4.40
   3 -10   1    5.60    7.60
  -3 -10  -1    3.60    6.40
  -3  10  -1    1.40    4.30
   3  10   1    0.90    3.30
  -3  10  -1    5.70    5.40
   3  10   1    0.70    4.80
   3  10   1    7.80    5.80
  -3  10  -1    1.70    3.60
   3  10   1    0.00    4.80
  -3  10  -1    2.90    3.30
   3  10   1   -5.80    3.20
  -3  10  -1   -0.20    6.20
  -3  10  -1    2.80    3.40
  -4 -10  -1    9.80    8.90
   4 -10   1    0.50    4.40
  -4 -10  -1   -3.20    4.00
   4 -10   1   -4.40    3.50
  -4 -10  -1   11.40   10.20
   4 -10   1    0.70    3.30
  -4 -10  -1    4.50    6.70
  -4 -10  -1   15.80    7.70
  -4 -10  -1   -0.30    4.00
  -4  10  -1   14.20    5.00
  -4  10  -1    6.90    4.40
   4  10   1    1.70    4.40
   4  10   1   10.80    7.10
  -4  10  -1    6.30    5.40
  -4  10  -1    3.70    7.80
   4  10   1    3.40    4.20
   4  10   1    3.50    5.80
  -4  10  -1    1.30    4.70
   4  10   1    1.70    6.60
  -5 -10  -1   18.00   12.10
  -5 -10  -1   10.70    7.60
  -5 -10  -1   27.70   15.30
   5 -10   1   27.90    5.80
   5 -10   1   17.00    9.30
  -5 -10  -1   25.50    9.90
  -5 -10  -1    1.10    6.50
  -5 -10  -1   16.30    9.90
   5 -10   1    7.80    5.70
  -5 -10  -1   21.60    8.70
  -5  10  -1   16.50    5.60
   5  10   1   13.80    5.60
  -5  10  -1   12.30   10.40
  -5  10  -1   12.50    4.20
   5  10   1   21.90    9.30
  -5  10  -1   34.40    8.40
   5  10   1   20.60    8.90
  -5  10  -1   18.60    6.60
  -5  10  -1    5.90    4.20
   5  10   1    3.60    6.40
  -6 -10  -1   94.89   19.00
  -6 -10  -1   42.60   16.00
  -6 -10  -1   71.39   14.40
  -6 -10  -1  118.89   28.60
   6 -10   1   66.79    8.10
   6 -10   1   67.59    5.90
  -6 -10  -1   47.20   16.10
  -6 -10  -1   76.39   15.80
  -6 -10  -1   77.29   17.10
  -6  10  -1   59.19   10.60
  -6  10  -1   55.39    8.40
   6  10   1   58.69   16.80
   6  10   1   78.49   15.30
   6  10   1   73.49   14.80
   6  10   1   69.29   11.40
   6  10   1   80.79   17.00
  -6  10  -1   63.09   10.80
  -6  10  -1  101.09   23.20
  -6  10  -1   81.39   10.60
  -7 -10  -1   -8.90    6.00
  -7 -10  -1    7.20   10.90
  -7 -10  -1    8.70    7.80
  -7 -10  -1   -5.80    7.60
  -7 -10  -1    5.50    7.60
  -7 -10  -1   -0.80    6.70
   7  10   1   -3.50    7.40
   7  10   1   -2.30    5.70
  -7  10  -1    4.60    2.90
  -7  10  -1    2.90    2.40
   7  10   1   10.70    7.50
   7  10   1   -2.10    5.60
  -7  10  -1    0.50    9.50
  -7  10  -1    3.00    5.00
  -7  10  -1    1.50    3.60
  -7  10  -1   -0.80    4.00
   7  10   1    0.70    4.30
  -8 -10  -1  126.99   32.70
  -8 -10  -1  122.89   21.50
  -8 -10  -1  118.59   24.20
  -8 -10  -1   88.39   18.50
  -8 -10  -1   51.79   17.80
  -8 -10  -1   69.09   23.70
   8  10   1  111.39   20.30
   8  10   1  146.39   15.70
   8  10   1  110.19   23.50
  -8  10  -1  119.39   28.00
  -8  10  -1  174.28   24.50
   8  10   1  125.29   16.80
  -8  10  -1  116.39   19.90
  -8  10  -1  121.49   13.60
  -8  10  -1  103.99    9.40
  -9 -10  -1    8.30    8.60
  -9 -10  -1   -1.40    9.70
  -9 -10  -1   -6.40    9.70
  -9 -10  -1    3.80   11.00
  -9 -10  -1    0.30    9.90
  -9 -10  -1    9.40    8.00
  -9 -10  -1   -0.40    7.10
  -9  10  -1    6.10    7.10
   9  10   1   -2.50    2.90
  -9  10  -1   -0.60    3.70
  -9  10  -1   -3.10    2.20
   9  10   1   12.70   13.20
  -9  10  -1    4.50   11.90
  -9  10  -1   -8.80    3.20
 -10 -10  -1   25.10   17.40
 -10 -10  -1   11.00   12.50
 -10 -10  -1   28.90   14.30
 -10 -10  -1   17.60   10.40
 -10 -10  -1   10.10   18.10
 -10 -10  -1    5.60   12.10
 -10 -10  -1   11.60    9.90
  10  10   1   28.40   11.00
 -10  10  -1   11.30   10.40
 -10  10  -1   20.30   10.10
  10  10   1   -1.10    9.40
  10  10   1    0.20    8.20
 -10  10  -1   22.20    4.50
 -10  10  -1   16.60   15.70
 -10  10  -1   13.00    5.50
 -11 -10  -1   -1.80    6.90
 -11 -10  -1    5.20    9.60
 -11 -10  -1    7.00   13.20
 -11 -10  -1   -7.20    7.00
 -11 -10  -1   10.00   13.10
 -11  10  -1    3.10    3.60
  11  10   1    3.50    8.00
 -11  10  -1    2.60    2.70
 -11  10  -1    4.30    9.10
 -11  10  -1  -13.90    8.00
 -11  10  -1   -7.60    5.60
 -12 -10  -1   -7.30    8.70
 -12 -10  -1    7.20    9.70
 -12 -10  -1   -1.40    7.80
 -12 -10  -1    8.80   15.70
 -12 -10  -1   -4.30    7.30
 -12 -10  -1   32.90   20.00
 -12  10  -1    6.80    8.40
 -12  10  -1    2.40    9.90
 -12  10  -1  -10.90    8.30
 -12 -11   1    2.10    8.90
 -12 -11   1    8.40    9.40
 -12 -11   1   -7.60   10.40
 -12 -11   1  -12.60    7.30
 -12 -11   1    2.80   10.60
 -12  11   1  -11.30    3.60
 -12  11   1    1.80    5.60
 -12  11   1   -0.80   14.00
 -12  11   1    1.70    6.40
 -12  11   1    4.90    4.00
 -11 -11   1   44.70   17.30
 -11 -11   1   40.40   14.50
 -11 -11   1   55.19   21.10
 -11 -11   1   50.39   19.70
 -11 -11   1   25.40   20.50
 -11 -11   1   28.00   13.70
 -11  11   1   38.20    9.70
 -11  11   1   48.90   16.00
 -11  11   1   48.10   12.00
 -11  11   1   34.40   22.10
 -11  11   1   38.90    7.00
  11  11  -1   65.09   17.40
 -10 -11   1   33.40   15.30
 -10 -11   1   74.19   27.90
 -10 -11   1   84.39   21.00
 -10 -11   1   48.60   19.30
 -10 -11   1   78.99   20.10
 -10 -11   1   79.79   23.40
  10  11  -1   90.29   23.10
 -10  11   1   31.50   21.10
 -10  11   1   73.19   12.50
  10  11  -1   68.69    9.80
 -10  11   1   49.30   10.80
 -10  11   1   87.29   19.70
  10  11  -1   86.79   22.70
 -10  11   1   60.19    8.60
  10  11  -1   51.89    9.40
  -9 -11   1  156.28   26.70
  -9 -11   1  129.89   23.10
  -9 -11   1  145.19   32.60
  -9 -11   1  134.79   26.30
  -9 -11   1  116.39   28.70
  -9 -11   1   62.09   25.60
   9  11  -1  126.99   17.50
   9  11  -1  152.28   16.60
   9  11  -1  140.89   23.80
  -9  11   1  127.59   31.40
  -9  11   1  120.69   17.50
  -9  11   1  137.49   11.20
  -9  11   1  138.79   22.00
  -9  11   1  165.08   19.20
  -8 -11   1   -3.40    7.70
  -8 -11   1   36.30   22.70
  -8 -11   1   -5.90    9.60
  -8 -11   1    1.90    6.10
  -8 -11   1   27.20   12.20
  -8 -11   1    3.70    8.20
  -8  11   1    9.10    6.60
  -8  11   1   25.70   12.80
   8  11  -1   21.60   10.70
   8  11  -1    9.70    6.80
   8  11  -1    4.60    9.00
  -8  11   1    3.90    3.10
  -8  11   1    6.00    6.30
  -8  11   1    6.10    4.20
  -8  11   1    2.60    3.20
   8  11  -1    9.60    9.50
   8  11  -1    7.60    5.80
  -8  11   1   16.20   14.80
  -7 -11   1  124.59   28.80
  -7 -11   1   95.29   18.80
  -7 -11   1  106.29   20.00
   7 -11  -1  107.49   11.90
   7 -11  -1  100.09   10.80
  -7 -11   1   92.09   19.50
  -7 -11   1   95.39   19.00
  -7 -11   1  116.89   26.70
  -7  11   1   93.99   17.50
  -7  11   1   83.89   11.50
  -7  11   1   96.19   15.00
  -7  11   1   94.89   26.40
   7  11  -1   77.49   17.60
   7  11  -1  119.29   15.80
   7  11  -1   74.09   19.10
  -7  11   1  102.19   12.60
   7  11  -1  128.69   22.50
   7  11  -1  109.39   18.50
  -6 -11   1    9.70    8.10
   6 -11  -1    9.00   10.20
  -6 -11   1   20.10   15.40
  -6 -11   1   11.70    9.70
  -6 -11   1    5.20    8.70
  -6 -11   1    3.20    9.20
  -6 -11   1   14.80    7.80
   6 -11  -1   14.00    7.00
  -6 -11   1    0.80    6.00
   6 -11  -1   18.60    5.90
   6  11  -1   16.00   10.70
  -6  11   1   -1.50    7.90
  -6  11   1    4.30    4.90
   6  11  -1    4.70    6.60
  -6  11   1    6.90    4.60
  -6  11   1   10.40    5.30
   6  11  -1   15.70    8.80
   6  11  -1    8.90    7.70
  -6  11   1    7.40    4.70
  -6  11   1   13.20    5.20
   6  11  -1    9.00    6.20
  -5 -11   1   -0.50    4.90
   5 -11  -1    4.40    5.60
  -5 -11   1    2.20    8.40
   5 -11  -1    2.40    4.30
  -5 -11   1    1.50    5.10
  -5 -11   1   13.60   11.20
  -5 -11   1    3.10    5.90
  -5 -11   1    0.20    7.00
   5 -11  -1   -2.60    6.60
  -5 -11   1   -6.20    4.00
  -5  11   1    4.10    4.40
  -5  11   1    3.30    4.00
  -5  11   1    1.00    3.10
  -5  11   1    2.60    5.40
  -5  11   1    0.60    2.40
  -5  11   1   -2.90    3.50
   5  11  -1   17.10    8.90
   5  11  -1    5.10    5.10
   5  11  -1   15.40    8.50
  -5  11   1   15.70   13.70
   5  11  -1    7.60    5.80
  -4 -11   1   73.09   20.40
  -4 -11   1   45.90   13.90
  -4 -11   1   76.49   18.20
   4 -11  -1   79.99   12.50
   4 -11  -1  107.29   17.30
  -4 -11   1   72.29   13.90
   4 -11  -1   64.79    5.60
   4 -11  -1   77.99   19.10
  -4 -11   1   68.39   19.00
   4 -11  -1   59.19    6.50
  -4 -11   1   66.69   14.40
  -4 -11   1   53.59   13.00
  -4  11   1   58.89    9.90
  -4  11   1   73.39   14.60
   4  11  -1   56.49   12.70
   4  11  -1   80.89   16.90
  -4  11   1   82.79   14.30
  -4  11   1   80.09   12.00
   4  11  -1   49.70   13.00
  -4  11   1   63.79   19.40
  -4  11   1   81.09   13.00
   4  11  -1   72.59   17.30
   3 -11  -1  139.49   27.00
  -3 -11   1  180.88   26.20
   3 -11  -1  120.29   16.20
  -3 -11   1  187.98   23.80
   3 -11  -1  162.48   13.30
  -3 -11   1  181.68   25.80
  -3 -11   1  146.59   26.20
  -3 -11   1  120.99   19.20
   3 -11  -1  162.18   14.30
  -3 -11   1  153.78   20.00
  -3 -11   1  128.09   27.30
  -3  11   1  156.88   28.70
  -3  11   1  140.89   19.70
  -3  11   1  157.38   13.30
   3  11  -1  140.39   21.70
   3  11  -1  171.78   26.80
  -3  11   1  139.39   19.80
  -3  11   1  159.18   17.50
  -3  11   1  160.78   18.60
   3  11  -1  153.98   20.20
   3  11  -1  213.18   23.00
   2 -11  -1  419.26   31.90
   2 -11  -1  465.45   28.70
  -2 -11   1  472.05   34.10
   2 -11  -1  471.15   40.00
  -2 -11   1  485.95   31.70
   2 -11  -1  401.56   27.00
   2 -11  -1  457.85   20.10
  -2 -11   1  450.15   40.50
  -2 -11   1  468.05   37.50
  -2 -11   1  382.86   28.80
  -2 -11   1  450.05   29.50
   2  11  -1  428.26   28.30
  -2  11   1  503.55   26.60
  -2  11   1  441.76   28.60
   2  11  -1  403.66   31.60
  -2  11   1  427.96   30.70
   2  11  -1  489.95   30.10
  -2  11   1  430.06   31.10
  -2  11   1  434.46   26.50
  -2  11   1  445.06   40.00
   2  11  -1  472.55   31.60
  -1 -11   1  188.68   29.30
  -1 -11   1  194.38   22.90
   1 -11  -1  136.39   17.40
   1 -11  -1  106.59   15.40
  -1 -11   1  159.48   20.50
  -1 -11   1  155.88   22.00
   1 -11  -1  178.78   26.00
  -1 -11   1   92.99   19.60
  -1 -11   1  150.38   18.30
   1 -11  -1  122.29   15.30
   1 -11  -1  137.39   25.20
   1 -11  -1  170.88   22.20
  -1 -11   1  184.88   20.30
   1  11  -1  152.38   19.50
  -1  11   1  162.78   20.10
   1  11  -1  135.69   19.10
   1  11  -1  206.38   28.50
  -1  11   1  159.68   17.80
  -1  11   1  172.68   23.80
  -1  11   1  146.19   22.10
   1  11  -1  194.18   22.00
   1  11  -1  173.18   24.10
  -1  11   1  127.19   16.30
  -1  11   1  165.98   34.10
   0 -11   1  369.66   31.30
   0 -11  -1  421.86   27.90
   0 -11  -1  467.65   31.70
   0 -11   1  399.36   27.10
   0 -11   1  421.86   27.80
   0 -11   1  415.26   29.50
   0 -11   1  385.86   25.50
   0 -11  -1  355.16   24.20
   0 -11  -1  383.56   26.10
   0 -11   1  394.66   22.90
   0 -11   1  347.17   41.10
   0 -11  -1  355.76   42.10
   0 -11  -1  396.86   32.40
   0  11  -1  419.66   30.30
   0  11   1  338.87   41.30
   0  11  -1  456.05   37.30
   0  11  -1  401.36   31.80
   0  11  -1  382.46   27.20
   0  11  -1  401.36   26.60
   0  11   1  376.76   30.30
   0  11   1  414.86   25.80
   0  11   1  459.85   32.20
   0  11   1  441.36   29.20
   0  11  -1  415.56   26.40
  -1 -11  -1   36.80   10.30
  -1 -11  -1   18.80   12.50
   1 -11   1   35.80    5.00
  -1 -11  -1   39.00   11.70
   1 -11   1   46.20   10.60
  -1 -11  -1   32.80    8.90
   1 -11   1   31.10    9.20
   1 -11   1   36.80   13.70
   1 -11   1   33.90    9.30
  -1 -11  -1   20.20   10.20
   1 -11   1   10.30    8.30
  -1 -11  -1   26.60    8.10
  -1  11  -1   31.80    9.30
   1  11   1   46.60   11.70
   1  11   1   41.90   16.10
  -1  11  -1   53.59   15.10
   1  11   1   32.00    9.00
   1  11   1   25.60   10.30
  -1  11  -1   36.70   10.70
   1  11   1   37.80    9.00
  -1  11  -1   41.80    9.70
   1  11   1   34.80   11.80
  -1  11  -1   28.80    9.60
  -1  11  -1   31.90    8.80
  -2 -11  -1   36.60   10.00
   2 -11   1   21.40   11.40
  -2 -11  -1   21.70    8.30
  -2 -11  -1   27.30    9.80
   2 -11   1   38.10   12.40
  -2 -11  -1   30.70    8.80
   2 -11   1   33.60    8.90
   2 -11   1   19.50    6.70
   2 -11   1   28.70    8.30
  -2 -11  -1   30.20   15.50
  -2 -11  -1   39.20   13.90
  -2  11  -1   21.00    9.40
   2  11   1   38.10   10.00
  -2  11  -1   31.20    8.30
   2  11   1   39.10   10.30
  -2  11  -1   11.10    6.90
  -2  11  -1   31.70   12.80
  -2  11  -1   38.30    9.10
   2  11   1   26.20    7.90
   2  11   1   25.60   10.00
   2  11   1   19.60    9.80
  -2  11  -1   24.50    7.30
  -3 -11  -1   45.40   11.80
   3 -11   1   24.90    7.20
   3 -11   1   46.30    7.40
  -3 -11  -1   25.60   11.40
   3 -11   1   50.29   14.10
  -3 -11  -1   42.30   13.70
  -3 -11  -1   21.30   13.40
   3 -11   1   49.30   11.80
   3 -11   1   42.70    7.60
  -3 -11  -1   38.40   10.50
  -3 -11  -1   46.20   12.50
   3  11   1   45.40   11.60
   3  11   1   67.79   15.70
  -3  11  -1   44.80    9.50
  -3  11  -1   38.70   10.70
  -3  11  -1   35.40    8.60
   3  11   1   44.80   11.50
   3  11   1   40.70    9.20
  -3  11  -1   42.40   14.90
  -3  11  -1   52.39    9.80
   3  11   1   36.70   12.00
  -3  11  -1   23.60    9.10
  -4 -11  -1   85.69   16.60
   4 -11   1   91.69   12.60
  -4 -11  -1  103.69   21.90
   4 -11   1   62.39   16.30
  -4 -11  -1   78.69   15.60
  -4 -11  -1   99.49   29.60
  -4 -11  -1  111.99   23.10
  -4 -11  -1   83.19   15.40
  -4  11  -1  101.89   16.00
   4  11   1  107.99   14.90
   4  11   1   89.19   18.80
   4  11   1  113.79   19.30
  -4  11  -1  109.19   23.60
   4  11   1  131.39   23.60
   4  11   1  113.69   19.20
  -4  11  -1   99.69   13.60
  -4  11  -1  129.59   18.00
  -4  11  -1  125.39   15.90
   5 -11   1   -2.40    3.10
   5 -11   1    1.80    7.00
  -5 -11  -1    9.20    8.20
  -5 -11  -1   -4.30    6.00
  -5 -11  -1   -4.50    5.50
  -5 -11  -1   -8.10    7.30
   5 -11   1    4.70    5.50
  -5 -11  -1   -6.90    2.80
  -5 -11  -1    0.70    7.60
  -5 -11  -1    0.00    5.30
   5  11   1   -6.20    3.50
  -5  11  -1   -2.30    3.80
   5  11   1   -3.80    3.30
  -5  11  -1    0.20    1.30
   5  11   1    5.90    8.70
  -5  11  -1   -2.40    3.10
  -5  11  -1    0.70    3.70
   5  11   1    3.70    6.60
  -5  11  -1    2.10    8.20
   5  11   1   -6.40    2.40
  -5  11  -1   -0.60    4.50
  -6 -11  -1   69.19   15.70
  -6 -11  -1   97.99   22.80
  -6 -11  -1  108.29   19.90
   6 -11   1   81.89   11.10
  -6 -11  -1   77.79   19.00
   6 -11   1   96.69   10.10
  -6 -11  -1  112.59   19.80
  -6 -11  -1   96.09   26.00
  -6 -11  -1   58.59   18.80
   6 -11   1   89.69   18.10
  -6  11  -1  104.39   13.20
  -6  11  -1   94.69   22.80
  -6  11  -1   95.49   12.00
   6  11   1   96.99   21.40
   6  11   1   71.09   16.50
  -6  11  -1   74.29   11.70
  -6  11  -1   69.09   12.50
   6  11   1   84.59   12.80
   6  11   1  106.29   20.00
   6  11   1   81.79   16.50
  -7 -11  -1   82.59   25.80
  -7 -11  -1  141.69   23.10
  -7 -11  -1   86.09   24.50
  -7 -11  -1   72.79   21.20
  -7 -11  -1  125.29   25.60
  -7 -11  -1   81.79   19.10
  -7 -11  -1  105.39   19.40
  -7  11  -1  112.99   15.60
   7  11   1   96.39   14.00
   7  11   1  137.59   20.30
  -7  11  -1   90.09   10.30
   7  11   1  155.58   26.70
   7  11   1  105.39   21.90
   7  11   1  104.69   19.80
  -7  11  -1   77.99   21.90
  -7  11  -1   91.39   11.80
  -7  11  -1   89.39   14.10
  -8 -11  -1  118.39   25.80
  -8 -11  -1  150.78   25.60
  -8 -11  -1   75.49   26.20
  -8 -11  -1  113.49   21.60
  -8 -11  -1  116.29   30.50
  -8 -11  -1   70.19   21.40
  -8 -11  -1  104.29   20.60
  -8  11  -1  115.89   20.00
   8  11   1   79.09   14.50
  -8  11  -1   82.69   13.10
  -8  11  -1  103.09   26.20
   8  11   1  118.59   15.40
  -8  11  -1  120.79   13.20
   8  11   1  127.89   22.10
  -9 -11  -1   23.20   11.70
  -9 -11  -1   52.79   20.80
  -9 -11  -1   39.00   16.40
  -9 -11  -1   23.80   12.60
  -9 -11  -1   18.50   13.60
   9  11   1   45.30   15.90
  -9  11  -1   52.69   13.90
  -9  11  -1   50.69   19.80
   9  11   1   58.19    9.90
  -9  11  -1   36.00   12.50
   9  11   1   40.50   14.10
  -9  11  -1   61.29    8.80
   9  11   1   50.69   10.40
  -9  11  -1   59.19   10.70
 -10 -11  -1    8.30    9.40
 -10 -11  -1   -4.20    7.30
 -10 -11  -1   -3.00    5.60
 -10 -11  -1    7.50   12.10
 -10 -11  -1   22.30   11.80
 -10 -11  -1   -9.90   10.90
 -10 -11  -1   -1.40    7.20
 -10  11  -1   -0.40   10.60
  10  11   1    3.40    9.20
  10  11   1    6.50    9.50
 -10  11  -1    4.20    4.80
 -10  11  -1   10.00    9.50
 -10  11  -1    2.10    7.30
  10  11   1    3.30    3.90
  10  11   1    4.80    3.70
 -11 -11  -1   -7.50    5.50
 -11 -11  -1    6.10   14.90
 -11 -11  -1  -13.00    9.20
 -11 -11  -1   17.10   12.10
 -11 -11  -1   13.00   15.20
 -11 -11  -1   19.60   11.90
 -11  11  -1   12.70    5.90
 -11  11  -1    2.30    6.80
 -11  11  -1    1.00   11.50
 -11  11  -1    7.30    3.60
 -11  11  -1    8.30    9.30
 -12 -11  -1    7.00   10.00
 -12 -11  -1   -0.30   13.60
 -12 -11  -1   22.00   14.70
 -12 -11  -1   15.90   16.20
 -12  11  -1    5.20    8.40
 -12  11  -1   18.90   19.50
 -12  11  -1    2.20    3.30
 -12  11  -1   17.10   11.80
 -12  11  -1    5.60    2.80
 -12 -12   1    4.20   13.60
 -12 -12   1   10.60   15.80
 -12 -12   1   -0.50    9.00
 -12 -12   1    7.20   10.80
 -12 -12   1    2.50    9.30
 -12  12   1   10.40    6.70
 -12  12   1   -4.50    7.40
 -12  12   1    9.10    4.70
 -12  12   1   16.80   20.90
 -12  12   1    4.60    6.70
 -11 -12   1  153.48   39.70
 -11 -12   1  145.99   28.80
 -11 -12   1  147.39   32.40
 -11 -12   1   88.29   20.60
 -11 -12   1  105.79   22.60
 -11 -12   1  116.19   32.10
  11  12  -1  123.39   14.50
  11  12  -1  114.19   10.20
 -11  12   1  117.29   17.10
 -11  12   1  140.69   11.50
 -11  12   1  110.69   21.80
 -11  12   1  103.69   15.50
 -11  12   1  131.49   36.10
 -10 -12   1   56.29   18.00
 -10 -12   1   66.89   19.10
 -10 -12   1   42.40   18.70
 -10 -12   1   42.30   14.40
 -10 -12   1   54.49   23.10
 -10 -12   1   32.90   18.60
 -10  12   1   52.49   13.70
  10  12  -1   53.79   15.90
  10  12  -1   48.90   10.60
  10  12  -1   68.39   20.60
 -10  12   1   25.50   27.20
 -10  12   1   55.39    8.80
 -10  12   1   49.30   11.30
  10  12  -1   70.69   11.30
  -9 -12   1  243.68   40.60
  -9 -12   1  190.18   30.30
  -9 -12   1  223.98   42.40
  -9 -12   1  278.97   36.20
  -9 -12   1  222.38   36.40
  -9 -12   1  250.67   48.80
  -9 -12   1  227.38   32.30
  -9  12   1  275.67   24.10
   9  12  -1  206.58   36.60
   9  12  -1  211.98   33.80
   9  12  -1  241.98   19.10
  -9  12   1  226.28   41.90
  -9  12   1  182.78   21.50
   9  12  -1  178.78   27.10
   9  12  -1  220.78   25.00
  -9  12   1  199.58   15.00
  -9  12   1  205.18   23.70
  -8 -12   1   72.29   18.90
  -8 -12   1   60.29   16.80
  -8 -12   1   19.20   14.70
  -8 -12   1   67.19   17.40
  -8 -12   1   56.89   17.90
  -8 -12   1   21.80   15.30
  -8 -12   1   39.00   18.50
   8  12  -1   44.90   15.50
  -8  12   1   51.89   10.80
   8  12  -1   65.99   14.20
   8  12  -1   65.09   12.30
  -8  12   1   68.39   13.10
   8  12  -1   49.99   13.70
  -8  12   1   48.90    8.00
  -8  12   1   44.70    7.80
  -8  12   1   42.30   20.40
  -8  12   1   48.60   12.10
  -8  12   1   53.19    9.10
   7 -12  -1   19.40   12.70
  -7 -12   1    5.00   17.60
  -7 -12   1    3.60    9.60
  -7 -12   1    3.30    7.00
   7 -12  -1    6.50    4.90
  -7 -12   1   16.10   13.40
  -7 -12   1    3.70   11.00
  -7 -12   1   26.00   10.10
  -7 -12   1   -0.70    8.00
   7 -12  -1   10.80    5.10
   7  12  -1    6.30    8.30
   7  12  -1   22.60   10.90
  -7  12   1    2.10   12.80
   7  12  -1    6.80    6.30
  -7  12   1   14.00    5.80
   7  12  -1   13.80   12.20
  -7  12   1   18.70    8.80
  -7  12   1   13.80    5.80
  -7  12   1    9.70    5.30
   7  12  -1    1.40    7.20
  -6 -12   1  162.98   30.70
   6 -12  -1  140.59   16.10
  -6 -12   1  172.18   25.70
  -6 -12   1  107.39   28.00
  -6 -12   1  148.39   23.90
  -6 -12   1  150.08   29.90
  -6 -12   1  176.68   26.90
   6 -12  -1  172.68   20.50
  -6 -12   1  104.99   22.70
  -6  12   1  143.49   16.30
   6  12  -1  165.28   29.30
  -6  12   1  139.99   30.20
   6  12  -1  198.98   22.50
  -6  12   1  138.89   11.20
  -6  12   1  143.29   17.70
   6  12  -1  149.88   23.80
  -6  12   1  122.69   15.50
   6  12  -1  153.18   22.90
  -6  12   1  186.88   23.40
   6  12  -1  133.19   22.10
  -6  12   1  168.28   14.40
  -5 -12   1  131.59   22.20
  -5 -12   1  147.79   28.50
   5 -12  -1  123.39   26.40
  -5 -12   1  135.89   29.50
  -5 -12   1  134.99   26.90
   5 -12  -1  136.09   20.20
   5 -12  -1  132.69   16.60
  -5 -12   1  169.78   27.30
  -5 -12   1  119.89   20.80
  -5 -12   1  167.08   24.90
   5  12  -1  116.39   20.00
   5  12  -1  112.09   20.20
  -5  12   1  204.28   24.90
  -5  12   1  130.69   18.90
  -5  12   1  123.29   14.60
   5  12  -1  130.29   18.30
   5  12  -1  162.48   27.20
  -5  12   1  127.49   28.70
   5  12  -1  155.38   23.40
  -5  12   1  128.39   16.70
  -5  12   1  149.59   17.30
  -4 -12   1    3.30    6.10
  -4 -12   1    4.70    6.70
  -4 -12   1    5.80    8.50
   4 -12  -1    7.50    6.20
   4 -12  -1    5.00    8.80
  -4 -12   1    1.50    7.40
   4 -12  -1   17.40    9.00
   4 -12  -1   12.20    4.00
  -4 -12   1    6.50    7.30
  -4 -12   1   22.20    9.80
  -4 -12   1    8.50    6.70
  -4  12   1   10.40   11.80
  -4  12   1    2.20    5.10
   4  12  -1    9.20    6.50
   4  12  -1    0.70    6.00
  -4  12   1    3.20    4.40
  -4  12   1   -3.70    4.40
   4  12  -1    4.50    7.00
   4  12  -1   -1.00    6.70
  -4  12   1    7.60    5.00
  -4  12   1    5.70    6.30
  -3 -12   1  990.40   54.19
   3 -12  -1 1056.99   50.09
  -3 -12   1 1047.90   69.39
  -3 -12   1 1076.89   55.39
   3 -12  -1  972.80   45.60
   3 -12  -1 1019.80   64.89
  -3 -12   1 1103.99   59.39
  -3 -12   1 1091.09   65.59
  -3 -12   1 1008.60   52.89
  -3 -12   1 1020.00   59.19
   3 -12  -1 1006.80   47.20
  -3  12   1  998.30   46.30
   3  12  -1 1029.70   51.49
   3  12  -1 1076.59   62.49
  -3  12   1  916.61   51.79
  -3  12   1  977.20   66.89
  -3  12   1 1030.90   50.69
  -3  12   1 1031.00   48.10
   3  12  -1 1106.89   58.59
  -3  12   1  980.40   53.99
   3  12  -1 1018.80   55.09
   3  12  -1  929.31   51.99
  -2 -12   1    1.30    6.30
  -2 -12   1   -2.30    7.30
  -2 -12   1    3.90    5.90
  -2 -12   1    7.70    6.50
   2 -12  -1    0.20    4.60
  -2 -12   1    0.00    1.70
   2 -12  -1   -4.10    4.50
  -2 -12   1   -3.80    4.40
   2 -12  -1   -0.10    2.10
   2 -12  -1   13.30    5.90
  -2 -12   1   19.70    8.50
   2 -12  -1    2.10    8.90
   2 -12  -1    3.30    5.90
  -2  12   1    0.50    5.10
   2  12  -1   18.40    7.40
   2  12  -1    1.90    5.20
  -2  12   1    0.40    4.30
  -2  12   1    9.20    5.70
   2  12  -1   -7.90    3.20
  -2  12   1   11.30   10.50
  -2  12   1    2.90    4.00
  -2  12   1    3.10    5.90
   2  12  -1    0.00    4.30
   2  12  -1    2.60    7.30
  -1 -12   1  812.92   53.19
   1 -12  -1  821.62   50.69
  -1 -12   1  802.92   42.50
   1 -12  -1  869.71   41.40
  -1 -12   1  826.02   48.40
  -1 -12   1  772.02   55.89
  -1 -12   1  807.82   45.30
   1 -12  -1  874.21   46.80
  -1 -12   1  747.43   42.20
   1 -12  -1  778.22   42.00
  -1 -12   1  852.11   45.90
   1 -12  -1  853.71   44.30
  -1  12   1  869.81   49.50
  -1  12   1  797.52   41.70
  -1  12   1  814.32   48.50
   1  12  -1  802.72   50.49
  -1  12   1  850.71   58.99
   1  12  -1  761.42   42.70
  -1  12   1  811.32   44.70
   1  12  -1  895.61   45.00
   1  12  -1  829.72   48.70
  -1  12   1  824.22   41.20
   1  12  -1  815.82   45.90
   0 -12  -1  226.38   20.10
   0 -12   1  212.48   16.50
   0 -12  -1  324.87   37.30
   0 -12   1  240.88   31.30
   0 -12  -1  209.38   34.80
   0 -12   1  243.88   26.20
   0 -12   1  243.88   21.00
   0 -12  -1  228.18   20.90
   0 -12   1  309.07   39.90
   0 -12   1  276.77   30.90
   0 -12  -1  259.07   29.90
   0 -12  -1  241.18   19.40
   0  12  -1  183.38   30.60
   0  12  -1  250.67   21.00
   0  12  -1  190.88   27.50
   0  12   1  255.97   22.60
   0  12   1  240.28   30.60
   0  12  -1  206.88   27.50
   0  12  -1  239.48   21.40
   0  12   1  273.37   20.70
   0  12   1  246.28   37.00
   0  12  -1  208.38   23.00
   0  12   1  263.67   32.00
   1 -12   1  441.16   29.20
   1 -12   1  487.65   30.50
  -1 -12  -1  457.75   29.60
  -1 -12  -1  514.95   55.89
   1 -12   1  467.25   20.60
  -1 -12  -1  455.45   31.60
  -1 -12  -1  410.56   33.00
   1 -12   1  495.75   40.70
  -1 -12  -1  494.75   38.50
   1 -12   1  531.95   32.90
   1 -12   1  433.46   35.10
  -1 -12  -1  426.46   30.20
  -1  12  -1  430.26   38.30
  -1  12  -1  465.75   33.70
   1  12   1  502.55   31.10
   1  12   1  423.96   48.90
  -1  12  -1  503.75   29.60
   1  12   1  449.56   35.70
   1  12   1  475.75   29.10
  -1  12  -1  463.45   29.70
  -1  12  -1  489.35   31.50
  -1  12  -1  461.95   34.70
   1  12   1  436.36   31.90
   1  12   1  444.76   34.30
  -2 -12  -1  224.28   31.70
  -2 -12  -1  199.88   24.20
   2 -12   1  275.97   27.90
   2 -12   1  193.48   21.40
  -2 -12  -1  278.67   32.30
   2 -12   1  190.88   17.50
   2 -12   1  218.88   29.10
  -2 -12  -1  178.38   23.50
   2 -12   1  202.18   31.70
  -2 -12  -1  219.98   24.40
  -2  12  -1  170.58   20.00
   2  12   1  186.98   26.40
  -2  12  -1  241.78   34.50
   2  12   1  220.38   31.40
   2  12   1  208.28   24.40
  -2  12  -1  178.58   20.10
  -2  12  -1  226.98   28.00
   2  12   1  190.98   17.20
  -2  12  -1  178.48   21.50
  -2  12  -1  205.88   26.00
   2  12   1  209.08   25.70
   3 -12   1    5.20    5.70
  -3 -12  -1    0.70    4.90
   3 -12   1   -6.10    5.80
  -3 -12  -1    2.70    6.30
  -3 -12  -1   -0.60    4.10
  -3 -12  -1   -0.90    4.80
  -3 -12  -1   12.20    7.90
   3 -12   1    3.40    4.10
   3 -12   1   11.40    4.80
  -3  12  -1    7.40    6.60
  -3  12  -1    7.00    5.30
  -3  12  -1    2.20    4.60
  -3  12  -1    6.20    4.90
  -3  12  -1   12.00   10.40
   3  12   1    2.20    5.40
   3  12   1    0.60    4.80
   3  12   1    8.60    7.30
   3  12   1    2.40    7.50
  -3  12  -1    9.40    6.80
   3  12   1   -0.30    5.20
  -4 -12  -1  230.48   31.80
  -4 -12  -1  218.18   27.30
  -4 -12  -1  195.38   29.90
   4 -12   1  284.97   35.70
   4 -12   1  175.38   18.90
  -4 -12  -1  219.58   34.20
   4 -12   1  203.18   25.60
  -4 -12  -1  215.48   37.00
  -4 -12  -1  252.17   30.20
  -4 -12  -1  266.37   29.90
  -4  12  -1  204.18   17.70
  -4  12  -1  187.68   23.20
   4  12   1  157.68   24.80
   4  12   1  247.68   29.80
  -4  12  -1  212.68   33.70
   4  12   1  228.98   28.00
  -4  12  -1  210.48   18.30
   4  12   1  258.87   34.00
  -4  12  -1  209.48   24.80
  -4  12  -1  242.38   19.10
  -5 -12  -1 1029.70   61.19
  -5 -12  -1  924.21   70.29
   5 -12   1  940.41   49.10
  -5 -12  -1  994.00   63.99
   5 -12   1  951.90   58.59
  -5 -12  -1  918.01   53.19
   5 -12   1  954.20   43.60
  -5 -12  -1  957.50   54.49
  -5 -12  -1  985.70   65.09
  -5 -12  -1  970.20   54.89
   5  12   1  975.40   48.50
   5  12   1 1109.79   57.89
  -5  12  -1  964.70   45.80
  -5  12  -1  970.60   45.80
   5  12   1  908.81   54.09
  -5  12  -1  911.21   49.10
  -5  12  -1  887.81   62.69
   5  12   1  926.71   54.49
   5  12   1 1022.70   61.19
  -5  12  -1  965.30   48.50
  -6 -12  -1    9.90   11.80
   6 -12   1   -1.70    4.30
  -6 -12  -1   -4.90    4.90
  -6 -12  -1   -1.30    5.60
   6 -12   1    1.70    4.50
  -6 -12  -1   -9.00    8.80
  -6 -12  -1   -3.20    5.20
  -6 -12  -1   11.90   11.10
  -6 -12  -1    6.80   11.50
   6 -12   1   -0.20    7.10
  -6  12  -1    0.90    2.20
   6  12   1   -0.50    7.00
   6  12   1   -7.10    6.20
   6  12   1   10.70   10.50
  -6  12  -1    9.10   12.90
  -6  12  -1    1.20    4.50
   6  12   1   -1.60    5.00
  -6  12  -1    1.70    6.20
  -6  12  -1   -0.90    4.30
   6  12   1    2.10    7.30
  -6  12  -1   -0.60    3.70
  -7 -12  -1  313.57   50.59
  -7 -12  -1  470.25   36.30
  -7 -12  -1  472.35   54.79
  -7 -12  -1  462.25   39.90
  -7 -12  -1  512.95   58.69
  -7 -12  -1  494.65   37.30
   7  12   1  437.76   48.20
   7  12   1  383.36   33.80
  -7  12  -1  422.36   23.80
   7  12   1  473.75   32.50
  -7  12  -1  478.05   26.40
   7  12   1  390.26   31.90
  -7  12  -1  388.46   24.10
  -7  12  -1  503.95   58.69
  -8 -12  -1   13.90   10.40
  -8 -12  -1    1.80   11.80
  -8 -12  -1   15.20   13.10
  -8 -12  -1   21.90   12.20
  -8 -12  -1   25.60   18.30
  -8 -12  -1    5.60   13.70
   8  12   1   18.30    9.10
  -8  12  -1   11.70    3.00
  -8  12  -1   13.40    3.20
   8  12   1   17.00    8.60
  -8  12  -1   18.70    6.60
  -8  12  -1   27.40   17.50
  -8  12  -1    7.70    8.80
  -8  12  -1   30.80    8.90
   8  12   1   14.90   10.90
   8  12   1    7.80   14.00
   8  12   1   29.60   11.60
  -9 -12  -1  142.59   37.90
  -9 -12  -1  111.19   23.80
  -9 -12  -1  163.78   26.70
  -9 -12  -1  113.69   23.40
  -9 -12  -1  114.79   27.10
  -9 -12  -1  108.29   30.40
  -9 -12  -1  150.78   32.00
   9  12   1  111.59   16.30
  -9  12  -1  133.49   32.10
  -9  12  -1  105.99   13.00
   9  12   1  117.99   25.20
  -9  12  -1  102.49   15.00
   9  12   1  115.49   22.40
   9  12   1  127.09   27.00
   9  12   1  145.39   16.20
  -9  12  -1  104.89   19.20
  -9  12  -1   90.69   18.30
 -10 -12  -1   -6.60    8.50
 -10 -12  -1   -2.10    7.30
 -10 -12  -1    1.80   12.70
 -10 -12  -1    4.50    9.50
 -10 -12  -1   15.80   13.40
 -10 -12  -1   14.80    9.00
 -10  12  -1    9.80   16.50
 -10  12  -1   -1.10    6.20
 -10  12  -1   17.80    7.70
  10  12   1    5.20    4.70
 -10  12  -1   -1.50    7.30
 -11 -12  -1   12.00   12.50
 -11 -12  -1    6.20   11.80
 -11 -12  -1    7.90   10.20
 -11 -12  -1   -1.30    8.90
 -11 -12  -1  -10.00    6.60
 -11  12  -1   -1.20    2.90
 -11  12  -1   -0.30    4.60
 -11  12  -1   -3.20    5.00
 -11  12  -1    1.60    6.90
 -12 -12  -1   12.70   16.10
 -12 -12  -1   -1.40   14.30
 -12 -12  -1    7.80   10.00
 -12 -12  -1   -4.70    6.70
 -12 -12  -1   -9.10    5.90
 -12  12  -1    5.20    9.30
 -12  12  -1   -0.30   12.70
 -12  12  -1   -0.70    7.10
 -12  12  -1   -2.00    3.80
 -12  12  -1    4.30    3.30
 -12 -13   1   60.09   18.50
 -12 -13   1   62.19   19.10
 -12 -13   1   34.70   18.10
 -12 -13   1   37.70   26.60
 -12 -13   1   41.70   18.50
 -12  13   1   43.00    8.20
 -12  13   1   37.40   11.50
 -12  13   1   44.90   11.10
 -12  13   1   26.40   23.60
 -12  13   1   41.50   14.50
 -11 -13   1   11.80   11.30
 -11 -13   1   -1.90    8.90
 -11 -13   1   -4.00   14.70
 -11 -13   1    4.90    9.90
 -11 -13   1    9.70   11.80
  11  13  -1   -3.40    4.30
 -11  13   1    3.20   16.30
 -11  13   1   -1.90    4.30
 -11  13   1    6.60    7.50
  11  13  -1    0.60    4.60
 -11  13   1    5.30    6.50
 -11  13   1   10.10    9.40
 -10 -13   1  386.76   52.39
 -10 -13   1  374.56   44.80
 -10 -13   1  474.35   67.19
 -10 -13   1  313.97   42.20
 -10 -13   1  310.97   49.30
 -10 -13   1  371.26   46.40
 -10  13   1  356.96   27.50
  10  13  -1  420.36   35.70
 -10  13   1  353.16   57.49
 -10  13   1  409.56   22.70
  10  13  -1  358.56   26.30
 -10  13   1  383.06   27.20
 -10  13   1  325.77   28.80
  10  13  -1  355.56   26.20
  -9 -13   1   27.30   21.90
  -9 -13   1   40.80   14.30
  -9 -13   1   12.20   12.10
  -9 -13   1   65.49   22.70
  -9 -13   1   28.20   13.10
  -9 -13   1   26.10   18.50
  -9  13   1   40.10   10.90
  -9  13   1   30.50    4.90
  -9  13   1   64.39   10.30
  -9  13   1   42.10    9.40
   9  13  -1   30.40   15.70
   9  13  -1   27.40    9.80
  -9  13   1   59.79   12.40
   9  13  -1   29.00   17.10
  -9  13   1   62.89   24.90
   9  13  -1   42.60   10.50
   9  13  -1   61.09   17.90
  -8 -13   1  329.37   50.69
  -8 -13   1  311.17   38.20
  -8 -13   1  273.27   41.00
  -8 -13   1  267.17   35.90
  -8 -13   1  269.17   54.09
  -8 -13   1  338.37   39.70
  -8 -13   1  272.17   44.20
   8  13  -1  263.27   31.90
   8  13  -1  328.17   38.20
  -8  13   1  264.17   22.10
   8  13  -1  259.87   41.40
  -8  13   1  277.77   21.50
  -8  13   1  279.37   18.40
  -8  13   1  258.07   18.70
  -8  13   1  299.57   49.90
  -8  13   1  273.77   24.60
   8  13  -1  255.47   21.30
  -8  13   1  284.27   20.80
   8  13  -1  254.97   37.60
  -7 -13   1   93.69   30.00
   7 -13  -1   88.79   14.00
  -7 -13   1  101.29   23.70
  -7 -13   1  104.59   21.50
   7 -13  -1   75.59   20.40
   7 -13  -1   73.19   11.70
  -7 -13   1   90.99   19.00
  -7 -13   1  112.49   28.00
  -7 -13   1  113.99   28.10
   7  13  -1  107.39   21.60
  -7  13   1   71.09    9.60
   7  13  -1   94.69   20.30
   7  13  -1   80.79   14.40
  -7  13   1  108.29   14.50
   7  13  -1   97.29   23.00
  -7  13   1  108.79   15.30
   7  13  -1   95.79   19.50
  -7  13   1  107.69   28.50
  -7  13   1  114.99   18.40
   6 -13  -1   37.80   17.30
  -6 -13   1   56.99   15.00
  -6 -13   1   18.30   18.60
  -6 -13   1   63.39   18.00
   6 -13  -1   47.40   10.50
  -6 -13   1   50.69   15.10
   6 -13  -1   66.39   13.50
  -6 -13   1   43.00   13.90
  -6 -13   1   77.49   22.80
  -6 -13   1   34.40   15.50
  -6  13   1   71.69   24.60
   6  13  -1   45.10   11.80
   6  13  -1   45.60   13.80
  -6  13   1   37.60    9.00
  -6  13   1   65.09   15.10
  -6  13   1   27.70    8.40
  -6  13   1   49.30   12.00
   6  13  -1   59.19   18.50
   6  13  -1   49.99   14.70
   6  13  -1   46.10   14.30
   5 -13  -1  342.37   24.50
  -5 -13   1  469.65   54.99
  -5 -13   1  373.76   45.10
   5 -13  -1  318.17   28.20
  -5 -13   1  383.96   43.10
  -5 -13   1  341.67   30.00
  -5 -13   1  327.37   36.80
  -5 -13   1  389.66   32.20
  -5 -13   1  453.55   59.39
  -5  13   1  328.37   22.50
   5  13  -1  388.36   32.90
   5  13  -1  333.67   30.10
  -5  13   1  445.16   55.39
  -5  13   1  350.76   23.90
   5  13  -1  368.46   27.00
   5  13  -1  363.36   39.40
   5  13  -1  398.26   45.60
  -5  13   1  381.36   27.80
  -5  13   1  312.47   24.30
  -5  13   1  349.57   29.00
  -4 -13   1  580.14   44.90
  -4 -13   1  577.84   45.40
   4 -13  -1  694.13   31.00
   4 -13  -1  633.24   30.00
  -4 -13   1  648.34   42.60
   4 -13  -1  607.94   50.49
  -4 -13   1  617.54   40.90
  -4 -13   1  619.04   51.09
  -4 -13   1  684.43   57.39
   4 -13  -1  607.74   41.50
   4 -13  -1  722.73   38.10
  -4 -13   1  614.04   42.30
   4  13  -1  640.94   43.30
   4  13  -1  666.53   42.80
   4  13  -1  611.04   47.40
  -4  13   1  659.03   34.40
   4  13  -1  691.63   45.30
  -4  13   1  739.33   37.20
  -4  13   1  691.13   41.00
  -4  13   1  757.42   58.79
  -4  13   1  612.04   41.10
  -4  13   1  586.44   36.60
  -3 -13   1   97.99   19.80
   3 -13  -1   82.69   22.10
  -3 -13   1   89.89   19.10
   3 -13  -1  104.89   17.40
   3 -13  -1  109.49   24.70
  -3 -13   1   84.09   17.60
  -3 -13   1  134.59   26.80
  -3 -13   1   81.29   16.60
  -3 -13   1  126.69   21.10
  -3 -13   1  116.79   26.20
   3 -13  -1  161.18   19.30
   3 -13  -1  111.69   21.50
   3  13  -1  131.79   21.30
  -3  13   1  114.09   20.10
   3  13  -1  113.09   20.50
  -3  13   1  133.49   17.80
  -3  13   1  122.59   15.80
   3  13  -1  111.19   23.60
  -3  13   1   78.99   22.80
   3  13  -1   95.39   16.30
  -3  13   1  104.59   18.00
   3  13  -1  130.89   22.80
  -3  13   1  130.19   22.50
  -2 -13   1 1033.50   55.59
  -2 -13   1 1046.00   70.69
  -2 -13   1  994.10   63.99
  -2 -13   1 1036.10   55.79
  -2 -13   1 1096.09   57.09
   2 -13  -1 1044.00   53.09
   2 -13  -1 1183.78   63.29
  -2 -13   1 1075.19   54.39
   2 -13  -1  978.10   67.09
  -2 -13   1 1082.99   61.49
   2 -13  -1  981.40   49.90
   2 -13  -1 1066.39   40.30
   2 -13  -1 1026.40   60.29
   2 -13  -1 1034.30   40.00
   2  13  -1 1010.20   62.19
  -2  13   1 1054.99   58.39
  -2  13   1 1044.80   57.59
  -2  13   1 1087.99   71.29
   2  13  -1  886.11   56.39
  -2  13   1 1006.90   50.29
  -2  13   1 1080.49   54.49
   2  13  -1 1062.79   57.19
  -2  13   1 1130.19   50.29
   2  13  -1 1120.49   55.39
  -1 -13   1   19.30    8.30
  -1 -13   1   27.10   12.00
  -1 -13   1   33.70   16.10
   1 -13  -1   14.80   13.70
   1 -13  -1   44.60   10.80
   1 -13  -1   31.00   14.00
   1 -13  -1   27.20   10.20
   1 -13  -1   28.80   10.50
   1 -13  -1   21.40    7.20
  -1 -13   1   25.90    9.10
  -1 -13   1   28.10    8.90
  -1 -13   1   21.00    9.10
  -1 -13   1    7.30   10.20
  -1  13   1    9.40    8.90
   1  13  -1   42.70   14.20
   1  13  -1   32.30   10.40
  -1  13   1   36.00   16.70
   1  13  -1   25.30   10.00
   1  13  -1   22.20    9.00
  -1  13   1   30.10   10.20
  -1  13   1   49.10   15.00
   1  13  -1   36.40   12.60
  -1  13   1   11.00    6.40
   0 -13  -1 1151.48   52.69
   0 -13  -1 1033.10   57.49
   0 -13  -1 1132.69   64.59
   0 -13   1 1079.39   57.19
   0 -13   1 1056.49   63.29
   0 -13   1 1135.19   69.59
   0 -13  -1 1067.49   54.79
   0 -13  -1 1016.00   68.89
   0 -13   1 1056.79   47.70
   0 -13   1 1073.09   54.59
   0 -13  -1  996.60   52.59
   0 -13   1 1112.29   55.19
   0  13   1  938.51   67.29
   0  13  -1  892.71   63.59
   0  13  -1 1092.79   53.09
   0  13   1 1091.79   60.99
   0  13  -1  999.60   65.79
   0  13   1 1058.29   59.89
   0  13  -1 1001.20   57.79
   0  13  -1 1085.99   55.99
   0  13  -1 1047.70   60.89
   0  13   1 1105.79   56.79
   0  13   1 1107.49   52.49
  -1 -13  -1  325.37   27.90
   1 -13   1  383.26   34.10
  -1 -13  -1  428.16   53.99
  -1 -13  -1  439.46   30.60
   1 -13   1  397.06   18.50
   1 -13   1  373.46   45.40
  -1 -13  -1  425.56   28.60
   1 -13   1  401.16   30.10
   1 -13   1  427.66   29.00
   1 -13   1  382.86   28.00
  -1 -13  -1  449.66   35.10
   1  13   1  414.66   50.49
   1  13   1  341.37   26.00
  -1  13  -1  385.76   45.30
  -1  13  -1  382.66   27.70
  -1  13  -1  359.86   28.10
  -1  13  -1  422.76   28.00
   1  13   1  383.16   27.90
   1  13   1  414.26   31.70
  -1  13  -1  401.76   32.30
  -1  13  -1  390.96   32.50
   1  13   1  394.06   33.20
   1  13   1  368.16   33.20
   2 -13   1  129.39   20.90
   2 -13   1  143.99   23.50
  -2 -13  -1  129.79   35.10
  -2 -13  -1  114.79   24.40
  -2 -13  -1  121.49   20.00
  -2 -13  -1  154.98   23.30
  -2 -13  -1  146.19   21.10
   2 -13   1  132.89   26.30
  -2 -13  -1  108.79   18.60
   2 -13   1  145.79   18.30
   2 -13   1  140.89   19.50
  -2 -13  -1  154.78   28.40
  -2  13  -1  120.79   17.40
  -2  13  -1  150.48   22.80
   2  13   1  154.68   22.50
   2  13   1  130.59   17.80
  -2  13  -1  127.89   21.20
   2  13   1  128.29   21.00
  -2  13  -1  187.28   22.20
   2  13   1  130.09   23.00
  -2  13  -1  143.09   19.90
   2  13   1  131.89   23.10
  -2  13  -1  136.89   27.60
   3 -13   1  329.17   24.20
  -3 -13  -1  332.67   28.00
  -3 -13  -1  362.26   32.20
   3 -13   1  398.66   45.10
   3 -13   1  305.57   21.30
  -3 -13  -1  372.56   33.10
  -3 -13  -1  300.47   40.50
  -3 -13  -1  302.07   27.30
   3 -13   1  311.57   20.90
  -3 -13  -1  318.07   27.10
  -3 -13  -1  472.35   56.39
  -3  13  -1  313.57   24.50
  -3  13  -1  366.86   29.40
   3  13   1  323.47   24.60
   3  13   1  360.96   40.70
  -3  13  -1  343.47   28.00
  -3  13  -1  375.06   25.50
   3  13   1  340.47   28.20
   3  13   1  324.77   36.60
   3  13   1  390.46   30.90
  -3  13  -1  333.17   24.60
  -3  13  -1  402.26   46.80
   4 -13   1  260.57   20.40
  -4 -13  -1  304.97   33.90
  -4 -13  -1  311.67   34.60
  -4 -13  -1  347.57   45.90
  -4 -13  -1  324.17   48.60
  -4 -13  -1  314.67   37.70
   4 -13   1  287.77   31.80
  -4 -13  -1  260.67   36.50
  -4 -13  -1  322.27   27.40
   4 -13   1  321.17   39.00
  -4  13  -1  229.48   20.70
   4  13   1  273.37   31.80
  -4  13  -1  286.97   22.10
   4  13   1  311.07   36.10
   4  13   1  221.58   29.90
  -4  13  -1  281.97   40.70
  -4  13  -1  282.87   24.80
  -4  13  -1  265.97   21.50
   4  13   1  252.57   21.50
  -4  13  -1  287.17   31.00
   5 -13   1  263.07   28.00
  -5 -13  -1  239.08   30.90
  -5 -13  -1  169.48   31.20
  -5 -13  -1  222.78   30.00
  -5 -13  -1  260.97   37.90
  -5 -13  -1  228.08   37.70
  -5 -13  -1  180.38   26.60
   5 -13   1  260.57   36.30
  -5 -13  -1  183.08   37.70
   5 -13   1  181.18   16.80
  -5  13  -1  198.68   23.90
   5  13   1  233.08   34.30
   5  13   1  207.48   31.80
  -5  13  -1  231.88   27.00
  -5  13  -1  191.78   21.60
  -5  13  -1  166.48   30.80
   5  13   1  238.58   25.40
   5  13   1  212.48   29.10
  -5  13  -1  206.58   18.60
   5  13   1  232.18   30.70
  -5  13  -1  244.18   25.10
  -6 -13  -1 1218.58   85.99
  -6 -13  -1 1187.68   76.69
   6 -13   1 1195.08   55.79
   6 -13   1 1166.88   50.69
  -6 -13  -1 1125.29   71.09
   6 -13   1 1198.48   69.79
  -6 -13  -1 1238.08   66.99
  -6 -13  -1 1271.57   66.79
  -6 -13  -1 1256.77   67.19
  -6 -13  -1 1119.29   75.89
   6  13   1 1185.08   56.49
  -6  13  -1 1137.29   58.59
  -6  13  -1 1143.59   52.89
  -6  13  -1 1231.38   54.89
   6  13   1 1077.49   68.49
  -6  13  -1 1083.79   74.59
  -6  13  -1 1250.97   56.39
   6  13   1 1192.78   65.19
   6  13   1 1162.58   65.39
  -7 -13  -1    8.70   11.40
  -7 -13  -1    7.30   12.70
  -7 -13  -1   11.90    9.90
  -7 -13  -1   24.40   15.30
  -7 -13  -1    6.20   15.10
  -7 -13  -1   -0.60    9.10
   7 -13   1   15.90    5.30
   7 -13   1    6.40    4.10
   7  13   1    8.00    9.20
  -7  13  -1    9.90    3.10
   7  13   1    6.10    9.50
  -7  13  -1    6.20    7.00
  -7  13  -1    6.80    5.20
   7  13   1    9.90   11.10
  -7  13  -1   23.60    8.00
  -7  13  -1    3.10    5.30
  -7  13  -1   17.40   16.40
   7  13   1    0.90    6.60
  -8 -13  -1  608.54   43.50
  -8 -13  -1  556.64   63.59
  -8 -13  -1  513.95   64.29
  -8 -13  -1  475.15   42.10
  -8 -13  -1  522.15   41.70
  -8 -13  -1  563.24   60.59
   8  13   1  489.05   43.80
   8  13   1  510.25   40.30
  -8  13  -1  532.05   29.70
  -8  13  -1  540.75   33.70
  -8  13  -1  534.55   24.40
  -8  13  -1  491.05   60.29
  -8  13  -1  486.25   28.20
   8  13   1  523.15   31.40
   8  13   1  549.85   46.50
  -8  13  -1  510.55   23.80
  -9 -13  -1    8.00   14.40
  -9 -13  -1    0.40   10.70
  -9 -13  -1   31.30   12.80
  -9 -13  -1   18.70   13.30
  -9 -13  -1    8.80   10.10
  -9 -13  -1    4.40   12.50
   9  13   1   18.10   11.90
  -9  13  -1   12.30    7.20
  -9  13  -1   18.60    6.40
  -9  13  -1   11.10   15.00
   9  13   1    2.30   11.40
  -9  13  -1   19.70    9.00
  -9  13  -1   18.90    9.10
   9  13   1    8.40   11.50
   9  13   1    0.80    6.90
 -10 -13  -1   57.79   22.50
 -10 -13  -1   22.00   14.90
 -10 -13  -1   30.50   20.50
 -10 -13  -1   26.50   14.00
 -10 -13  -1   15.60   14.90
 -10 -13  -1   32.30   14.30
 -10  13  -1    6.50   15.30
 -10  13  -1   41.50   11.50
  10  13   1   41.10   14.90
  10  13   1   28.20    8.60
  10  13   1    9.90    6.60
 -10  13  -1   47.70   10.90
 -10  13  -1   23.40   11.40
 -11 -13  -1   19.50   12.60
 -11 -13  -1   -6.90   17.90
 -11 -13  -1   18.20   13.90
 -11 -13  -1   -8.10    7.40
 -11  13  -1    6.40    4.50
 -11  13  -1   12.00   10.00
 -11  13  -1   -6.80   11.00
 -11  13  -1    3.40    7.80
 -11  13  -1   12.20    8.50
 -11 -14   1  158.58   31.90
 -11 -14   1  189.08   34.10
 -11 -14   1  134.89   28.20
 -11  14   1  141.89   21.60
  11  14  -1  191.08   15.70
 -11  14   1  143.59   19.10
  11  14  -1  151.28   17.70
 -11  14   1  185.88   44.50
 -11  14   1  153.48   22.10
 -11  14   1  136.79   15.70
 -11  14   1  141.09   17.60
 -10 -14   1  -14.90    6.70
 -10 -14   1    9.90   11.50
 -10 -14   1  -10.20    9.20
 -10 -14   1    8.70   12.00
 -10 -14   1   -1.70    7.70
 -10  14   1   17.60   16.90
 -10  14   1   -4.30    4.10
 -10  14   1   -4.80    4.50
  10  14  -1   -2.00    5.70
  10  14  -1   -1.10    6.00
  10  14  -1  -10.50    7.00
 -10  14   1    7.40    8.00
 -10  14   1    0.00    4.30
  -9 -14   1  159.38   29.50
  -9 -14   1  159.58   28.60
  -9 -14   1  177.58   34.60
  -9 -14   1  171.58   50.69
  -9 -14   1  139.59   26.60
  -9 -14   1  151.28   34.90
  -9 -14   1   88.09   28.40
  -9  14   1  129.69   10.70
   9  14  -1  168.68   21.10
   9  14  -1  158.88   30.70
  -9  14   1  149.88   22.30
   9  14  -1  151.58   27.20
  -9  14   1  129.19   16.40
  -9  14   1  131.69   18.20
  -9  14   1  168.38   14.80
  -9  14   1  140.79   17.30
  -9  14   1  147.79   11.10
  -9  14   1  199.58   50.89
   9  14  -1  138.39   21.00
   9  14  -1  121.59   28.50
  -8 -14   1  116.79   35.80
  -8 -14   1   97.09   28.40
  -8 -14   1  119.39   26.70
  -8 -14   1   86.59   26.20
  -8 -14   1   97.99   22.30
  -8 -14   1   81.39   19.80
   8 -14  -1  104.19    9.20
  -8 -14   1  119.49   23.60
  -8  14   1   91.29   13.40
  -8  14   1  122.99   14.90
   8  14  -1  105.39   24.50
   8  14  -1   73.19   19.20
  -8  14   1  104.89   29.70
  -8  14   1  101.49   14.40
  -8  14   1   91.99   17.50
  -8  14   1   98.09   11.30
   8  14  -1  127.79   17.80
  -8  14   1  128.79   16.10
   8  14  -1   91.29   19.20
   8  14  -1   86.79   21.30
  -7 -14   1   76.19   19.80
   7 -14  -1   49.90   10.30
  -7 -14   1   81.79   20.00
  -7 -14   1  100.99   21.40
  -7 -14   1   75.59   31.20
   7 -14  -1   62.09   18.40
  -7 -14   1  109.39   25.80
   7 -14  -1   74.79   13.70
   7  14  -1   22.20   15.10
   7  14  -1   82.19   18.20
  -7  14   1   77.59   16.20
  -7  14   1   58.69   11.20
  -7  14   1   54.59   12.80
   7  14  -1   53.49   15.70
   7  14  -1   53.79   12.90
  -7  14   1   77.59   25.80
  -6 -14   1  336.87   48.90
  -6 -14   1  259.97   41.70
   6 -14  -1  320.67   44.80
  -6 -14   1  426.56   44.90
  -6 -14   1  386.26   34.10
  -6 -14   1  349.07   31.70
   6 -14  -1  324.37   27.20
  -6 -14   1  402.26   47.60
   6 -14  -1  349.87   24.50
  -6  14   1  327.37   25.80
  -6  14   1  390.86   53.89
  -6  14   1  305.27   34.20
   6  14  -1  348.07   38.70
   6  14  -1  367.46   40.40
   6  14  -1  331.87   43.20
   6  14  -1  336.27   26.50
  -6  14   1  296.27   22.20
  -6  14   1  289.97   23.50
  -5 -14   1  269.87   38.40
   5 -14  -1  236.78   25.50
  -5 -14   1  162.28   35.50
  -5 -14   1  254.77   33.80
  -5 -14   1  224.68   33.90
  -5 -14   1  163.58   33.60
  -5 -14   1  228.18   29.20
   5 -14  -1  198.78   34.20
  -5 -14   1  184.68   27.70
   5  14  -1  171.98   27.20
  -5  14   1  263.87   31.60
  -5  14   1  231.28   20.90
  -5  14   1  179.98   24.00
   5  14  -1  236.08   31.80
  -5  14   1  199.68   17.30
   5  14  -1  225.28   36.10
   5  14  -1  205.48   29.10
  -5  14   1  210.88   37.80
   5  14  -1  196.58   24.10
  -4 -14   1  351.86   30.30
   4 -14  -1  419.56   57.39
   4 -14  -1  364.86   22.20
   4 -14  -1  341.87   31.40
  -4 -14   1  373.66   32.40
   4 -14  -1  382.46   22.10
  -4 -14   1  423.16   45.50
   4 -14  -1  389.66   27.90
  -4 -14   1  426.06   52.89
  -4 -14   1  403.26   45.60
  -4 -14   1  366.16   32.20
  -4 -14   1  307.47   48.60
   4  14  -1  382.86   31.60
   4  14  -1  354.16   40.10
   4  14  -1  415.36   34.40
  -4  14   1  377.56   28.40
  -4  14   1  389.86   52.69
  -4  14   1  398.66   31.00
  -4  14   1  350.06   31.40
  -4  14   1  390.96   26.80
  -4  14   1  366.66   25.00
   3 -14  -1 1003.70   50.59
  -3 -14   1  976.40   65.69
  -3 -14   1  908.51   69.29
  -3 -14   1  886.91   55.19
  -3 -14   1  929.11   57.99
   3 -14  -1  865.71   45.00
   3 -14  -1  837.02   54.69
   3 -14  -1 1004.50   78.09
  -3 -14   1 1015.90   55.89
  -3 -14   1  977.20   53.39
  -3 -14   1  854.41   53.19
   3 -14  -1  955.90   47.60
  -3  14   1  898.21   54.89
   3  14  -1 1002.30   58.09
  -3  14   1  999.00   70.49
  -3  14   1  942.31   48.00
  -3  14   1  882.81   45.30
  -3  14   1  937.41   53.79
   3  14  -1  919.11   60.99
   3  14  -1  953.90   50.79
  -3  14   1  923.31   50.69
   3  14  -1  938.81   55.39
   3  14  -1  960.40   52.99
  -2 -14   1    7.60    8.30
   2 -14  -1   17.80    9.50
  -2 -14   1   51.59   14.00
   2 -14  -1   29.70   13.50
   2 -14  -1   30.60    9.90
   2 -14  -1   18.30    4.00
   2 -14  -1   19.80    4.10
   2 -14  -1   55.09   19.70
  -2 -14   1   19.10    9.40
  -2 -14   1   34.60   13.40
   2 -14  -1   25.70   10.40
  -2 -14   1   23.20   16.10
  -2 -14   1   28.00   10.00
  -2 -14   1   14.30   11.90
   2  14  -1   19.70   11.60
  -2  14   1   17.30    7.50
   2  14  -1   39.60   11.40
  -2  14   1   11.10   10.80
   2  14  -1   25.60    9.70
  -2  14   1   23.80   10.20
   2  14  -1   32.60   14.20
   2  14  -1   39.50   13.10
  -2  14   1   33.80    9.80
  -2  14   1   37.30   13.00
  -2  14   1   15.50   14.20
  -1 -14   1 1797.22   82.39
   1 -14  -1 1720.53   89.39
  -1 -14   1 1908.61   95.69
   1 -14  -1 1687.53   99.79
  -1 -14   1 1811.82   87.89
   1 -14  -1 1759.32   75.99
   1 -14  -1 1729.03   82.19
  -1 -14   1 1717.53   81.29
  -1 -14   1 1860.11  100.89
   1 -14  -1 1782.22   70.29
   1 -14  -1 1718.33   78.19
  -1 -14   1 1731.83   77.39
  -1 -14   1 1723.03   78.79
  -1  14   1 1712.13   85.99
   1  14  -1 1653.23   84.99
  -1  14   1 1746.63   81.69
  -1  14   1 1841.82   87.59
   1  14  -1 1898.51   80.69
  -1  14   1 1780.22   76.59
  -1  14   1 1663.63   97.89
   1  14  -1 1665.63   81.79
   1  14  -1 1882.91   89.79
   1  14  -1 1851.61   91.29
   0 -14  -1  288.47   33.50
   0 -14  -1  292.67   38.60
   0 -14   1  313.77   27.50
   0 -14  -1  320.77   33.00
   0 -14  -1  274.67   30.20
   0 -14   1  315.37   38.90
   0 -14   1  295.77   25.20
   0 -14   1  337.67   43.40
   0 -14   1  300.97   26.00
   0 -14  -1  308.77   22.80
   0 -14   1  264.47   19.70
   0 -14  -1  251.67   22.20
   0  14  -1  261.07   23.00
   0  14  -1  221.78   32.00
   0  14   1  304.17   24.30
   0  14   1  277.07   33.80
   0  14  -1  287.67   41.30
   0  14  -1  291.37   34.60
   0  14  -1  294.97   32.00
   0  14   1  331.57   46.70
   0  14  -1  269.97   33.30
   0  14   1  356.56   39.10
   0  14   1  281.17   31.50
  -1 -14  -1  727.73   53.39
  -1 -14  -1  806.72   46.80
   1 -14   1  710.63   42.70
   1 -14   1  700.13   55.59
   1 -14   1  821.42   44.60
   1 -14   1  704.93   51.09
  -1 -14  -1  760.52   50.19
  -1 -14  -1  828.32   62.49
  -1 -14  -1  782.72   45.80
   1 -14   1  731.13   30.80
   1 -14   1  782.32   46.10
  -1 -14  -1  760.72   43.10
   1  14   1  807.02   42.90
  -1  14  -1  768.92   42.60
   1  14   1  712.63   46.00
  -1  14  -1  762.52   56.29
  -1  14  -1  718.33   47.80
   1  14   1  765.32   50.39
   1  14   1  707.73   57.99
   1  14   1  764.82   43.80
  -1  14  -1  717.13   49.10
  -1  14  -1  706.83   43.90
   1  14   1  858.31   53.79
  -1  14  -1  827.42   44.50
   2 -14   1  358.36   45.90
  -2 -14  -1  336.57   36.10
   2 -14   1  281.17   24.60
   2 -14   1  336.87   39.80
  -2 -14  -1  394.36   31.60
  -2 -14  -1  302.87   41.10
  -2 -14  -1  302.77   37.60
  -2 -14  -1  336.17   28.20
  -2 -14  -1  329.47   27.00
   2 -14   1  344.77   25.40
   2 -14   1  272.77   23.90
  -2 -14  -1  372.66   52.09
  -2  14  -1  333.97   25.40
   2  14   1  310.87   24.70
   2  14   1  326.97   38.30
  -2  14  -1  452.15   34.40
   2  14   1  364.36   30.40
  -2  14  -1  313.77   26.10
  -2  14  -1  382.56   40.40
  -2  14  -1  344.87   26.00
   2  14   1  297.67   26.60
   2  14   1  357.46   42.60
  -2  14  -1  361.86   45.00
  -3 -14  -1   11.60    9.60
   3 -14   1    6.00    6.40
   3 -14   1   -0.10    5.40
  -3 -14  -1   -0.60    7.50
  -3 -14  -1   -3.40    6.90
   3 -14   1    9.60   12.00
   3 -14   1    6.70    5.30
  -3 -14  -1    0.50    9.60
  -3 -14  -1    9.00   12.00
  -3 -14  -1   14.20    8.50
  -3 -14  -1    4.00    6.80
  -3  14  -1    9.80    8.80
  -3  14  -1    3.00   10.30
  -3  14  -1   15.70    8.40
  -3  14  -1   12.20    7.80
   3  14   1   10.30    7.10
  -3  14  -1   -2.60    5.00
   3  14   1    3.60    9.20
  -3  14  -1    9.90    8.80
   3  14   1   35.70   12.60
   3  14   1   15.20   10.30
   3  14   1   11.30    8.80
  -4 -14  -1  212.18   42.00
  -4 -14  -1  139.99   23.90
  -4 -14  -1  141.99   24.20
  -4 -14  -1  155.58   31.50
   4 -14   1  197.48   22.00
  -4 -14  -1  166.48   29.70
  -4 -14  -1  200.78   30.90
  -4 -14  -1  192.58   26.40
   4 -14   1  191.08   31.70
   4 -14   1  149.99   23.60
  -4  14  -1  151.38   19.80
  -4  14  -1  151.58   22.60
  -4  14  -1  153.28   20.50
   4  14   1  212.78   30.40
   4  14   1  152.68   24.70
   4  14   1  230.18   34.60
   4  14   1  159.08   20.90
  -4  14  -1  182.38   33.50
   4  14   1  191.98   28.90
  -4  14  -1  161.48   20.50
  -4  14  -1  155.18   24.10
  -5 -14  -1  829.72   62.59
   5 -14   1  825.72   41.10
  -5 -14  -1  815.12   69.39
  -5 -14  -1  711.93   49.10
   5 -14   1  738.83   46.10
  -5 -14  -1  848.22   52.19
  -5 -14  -1  752.02   54.59
  -5 -14  -1  793.72   50.29
   5 -14   1  758.92   55.09
  -5 -14  -1  818.92   59.19
   5  14   1  766.82   50.49
  -5  14  -1  797.62   45.80
  -5  14  -1  731.93   59.69
   5  14   1  847.62   53.29
  -5  14  -1  790.82   47.60
   5  14   1  820.52   51.89
  -5  14  -1  785.82   42.40
  -5  14  -1  798.22   42.60
   5  14   1  736.43   54.69
   5  14   1  724.43   42.40
  -5  14  -1  835.02   44.10
  -6 -14  -1   27.20   14.60
   6 -14   1   22.50    9.30
  -6 -14  -1   61.69   22.80
  -6 -14  -1   37.50   18.30
  -6 -14  -1   43.50   15.40
  -6 -14  -1   28.10   15.20
  -6 -14  -1   76.09   17.40
   6 -14   1   58.49   10.50
  -6 -14  -1   28.40   17.60
   6 -14   1   62.79   22.00
  -6  14  -1   44.20   20.20
  -6  14  -1   41.60   10.70
   6  14   1   65.49   19.30
  -6  14  -1   43.10   10.50
   6  14   1   39.60   11.20
  -6  14  -1   48.50   11.90
  -6  14  -1   32.50   10.80
  -6  14  -1   40.20   12.90
   6  14   1    5.80   10.50
  -7 -14  -1  851.91   74.49
  -7 -14  -1  791.62   59.19
  -7 -14  -1  811.32   63.99
   7 -14   1  766.62   33.60
  -7 -14  -1  694.23   50.49
  -7 -14  -1  720.53   50.89
   7 -14   1  766.02   53.89
  -7 -14  -1  729.43   51.09
   7 -14   1  794.52   36.70
  -7 -14  -1  806.32   64.39
   7  14   1  759.22   50.89
  -7  14  -1  688.83   38.20
  -7  14  -1  737.43   44.30
   7  14   1  716.73   54.69
  -7  14  -1  641.84   58.99
  -7  14  -1  715.43   41.40
   7  14   1  687.73   47.40
  -7  14  -1  724.13   39.20
  -8 -14  -1   -6.00    7.60
  -8 -14  -1    5.40    9.80
  -8 -14  -1   -1.30   10.40
  -8 -14  -1   -6.40   11.30
  -8 -14  -1   -6.00   11.30
  -8 -14  -1   -8.80    8.40
  -8  14  -1   -3.20    6.10
  -8  14  -1   26.70   18.80
   8  14   1   -3.50    6.80
   8  14   1    2.10   11.10
  -8  14  -1    8.60    6.20
   8  14   1    2.20    7.00
  -8  14  -1    0.60    4.00
   8  14   1    6.30    9.80
   8  14   1    2.90    9.10
  -8  14  -1    2.20    4.40
  -9 -14  -1  185.48   38.10
  -9 -14  -1  120.19   33.00
  -9 -14  -1  152.68   32.80
  -9 -14  -1  127.69   26.20
  -9 -14  -1  161.58   28.30
  -9 -14  -1  169.58   29.60
   9  14   1  108.69   18.30
  -9  14  -1  145.29   17.30
   9  14   1  158.98   27.20
  -9  14  -1  191.38   23.80
  -9  14  -1  155.68   34.80
  -9  14  -1  117.59   20.90
  -9  14  -1  145.49   13.00
   9  14   1  137.79   18.30
 -10 -14  -1   61.99   19.80
 -10 -14  -1   66.29   19.50
 -10 -14  -1   76.79   29.40
 -10 -14  -1   84.29   21.70
 -10 -14  -1   55.69   24.10
 -10  14  -1   84.29   14.50
  10  14   1   54.39   20.20
 -10  14  -1   62.79   13.60
 -10  14  -1   23.20   12.10
 -10  14  -1   62.59   25.80
 -11 -14  -1   42.30   21.50
 -11 -14  -1   19.90   14.90
 -11 -14  -1    1.90   10.80
 -11 -14  -1   22.70   14.60
 -11 -14  -1   17.90   16.90
 -11  14  -1    4.60    7.10
 -11  14  -1    6.20    5.30
 -11  14  -1    3.40    6.50
 -11  14  -1    1.30    7.20
 -11  14  -1    2.90   15.70
 -11 -15   1   12.10   19.30
 -11 -15   1   60.09   26.50
 -11 -15   1   34.90   20.10
 -11 -15   1   55.59   19.30
 -11 -15   1   78.39   22.00
 -11  15   1   43.30   10.10
 -11  15   1   34.90    9.00
 -11  15   1   52.09   12.20
 -11  15   1   72.49   16.20
 -11  15   1   52.99   28.40
  11  15  -1   44.70   12.00
 -10 -15   1   77.89   22.20
 -10 -15   1   65.79   25.50
 -10 -15   1   52.59   20.90
 -10 -15   1   71.09   20.10
 -10 -15   1  105.99   25.30
  10  15  -1   87.09   14.40
  10  15  -1   89.89   21.40
 -10  15   1   53.09   12.50
  10  15  -1   73.49   15.80
 -10  15   1   72.89   11.30
 -10  15   1   79.99   12.90
 -10  15   1   66.79   16.30
 -10  15   1  120.69   37.50
 -10  15   1   72.89   12.70
  -9 -15   1   -2.10    8.40
  -9 -15   1   16.60   17.40
  -9 -15   1    6.70    9.90
  -9 -15   1    8.80   11.00
  -9 -15   1   13.30   16.10
  -9 -15   1   14.60   14.30
  -9  15   1   24.50    8.30
  -9  15   1   21.90   20.50
  -9  15   1    4.00    8.10
   9  15  -1   28.50    9.70
  -9  15   1   18.40    5.70
  -9  15   1   32.20    8.80
   9  15  -1   35.10   13.20
  -9  15   1   16.70    5.90
   9  15  -1   19.50   12.20
  -9  15   1   11.20    7.70
  -8 -15   1    6.90    9.30
  -8 -15   1   -4.40    9.30
  -8 -15   1   47.00   16.20
  -8 -15   1    7.90   14.40
  -8 -15   1    7.00   12.00
  -8 -15   1   11.10   11.00
  -8 -15   1   44.00   19.50
  -8  15   1   35.40    9.10
  -8  15   1   29.40    8.30
   8  15  -1   18.30   14.80
   8  15  -1   13.60    8.70
  -8  15   1   59.89   25.70
   8  15  -1   19.70   11.60
  -8  15   1   23.20    7.70
  -8  15   1   26.20    8.40
   8  15  -1   10.70   12.20
  -8  15   1    6.40    8.80
   8  15  -1    9.90   11.40
  -7 -15   1  159.48   34.30
  -7 -15   1  173.18   28.90
   7 -15  -1  135.99   19.70
  -7 -15   1   89.29   24.30
  -7 -15   1  126.89   29.40
  -7 -15   1  153.48   28.40
  -7 -15   1   82.29   19.80
   7 -15  -1  150.38   30.70
  -7  15   1  165.18   19.30
  -7  15   1  129.09   22.70
   7  15  -1  149.49   25.70
  -7  15   1  124.89   17.10
  -7  15   1  140.89   19.00
  -7  15   1  126.59   18.20
   7  15  -1  116.79   28.00
  -7  15   1  154.38   37.60
   7  15  -1  145.09   21.30
   7  15  -1  139.79   26.30
  -6 -15   1   12.20   13.40
  -6 -15   1    0.40    7.70
   6 -15  -1    8.00    5.80
  -6 -15   1   17.40   12.20
  -6 -15   1    9.70   12.10
  -6 -15   1  -10.30    5.90
   6 -15  -1    8.60    8.80
  -6 -15   1   14.10    9.80
   6 -15  -1   -4.90    8.00
  -6  15   1    2.20   12.80
   6  15  -1   11.00    8.90
  -6  15   1    6.30    6.00
   6  15  -1   19.50   11.20
  -6  15   1   18.10    8.80
  -6  15   1    6.80    8.90
   6  15  -1   12.00    9.80
  -6  15   1   12.40    8.40
   6  15  -1   14.60   12.60
   5 -15  -1  286.87   43.60
  -5 -15   1  299.57   46.00
  -5 -15   1  269.57   47.90
  -5 -15   1  314.17   64.59
  -5 -15   1  327.97   37.50
  -5 -15   1  323.17   36.30
   5 -15  -1  258.57   23.20
  -5 -15   1  241.08   33.80
  -5 -15   1  223.58   36.90
   5 -15  -1  318.67   41.60
  -5  15   1  279.37   21.50
  -5  15   1  262.07   23.70
   5  15  -1  271.87   36.10
  -5  15   1  295.97   33.50
   5  15  -1  318.27   32.60
  -5  15   1  250.77   44.20
  -5  15   1  271.17   33.40
   5  15  -1  253.57   39.50
   5  15  -1  303.47   38.00
  -4 -15   1  303.27   39.70
   4 -15  -1  366.36   50.09
   4 -15  -1  306.77   20.70
   4 -15  -1  285.97   19.90
   4 -15  -1  298.17   25.00
   4 -15  -1  289.77   34.90
  -4 -15   1  313.67   45.50
  -4 -15   1  334.37   41.90
  -4 -15   1  362.96   53.59
  -4 -15   1  305.17   36.30
  -4 -15   1  321.47   28.90
  -4 -15   1  274.47   34.90
   4  15  -1  302.77   41.70
   4  15  -1  292.97   36.90
  -4  15   1  316.27   34.80
   4  15  -1  314.87   28.60
  -4  15   1  313.77   36.80
  -4  15   1  301.47   48.00
  -4  15   1  306.57   26.30
   4  15  -1  339.77   41.10
  -4  15   1  281.67   22.30
  -3 -15   1  194.78   36.40
  -3 -15   1  214.38   27.40
  -3 -15   1  232.38   31.70
   3 -15  -1  192.38   22.40
   3 -15  -1  180.58   24.00
   3 -15  -1  170.78   28.50
   3 -15  -1  213.28   38.00
  -3 -15   1  228.68   34.00
  -3 -15   1  277.37   44.80
  -3 -15   1  214.78   29.10
   3 -15  -1  163.98   20.30
  -3 -15   1  155.68   26.40
  -3  15   1  184.68   35.80
   3  15  -1  202.48   29.20
  -3  15   1  208.58   29.20
  -3  15   1  161.98   26.50
  -3  15   1  216.88   26.80
   3  15  -1  256.77   37.00
   3  15  -1  243.18   31.20
  -3  15   1  210.78   23.40
   3  15  -1  247.68   34.90
   3  15  -1  206.08   25.70
   2 -15  -1 1286.77   47.00
   2 -15  -1 1218.28   46.70
  -2 -15   1 1269.37   65.79
   2 -15  -1 1404.36   75.19
  -2 -15   1 1306.77   67.69
  -2 -15   1 1276.57   64.99
   2 -15  -1 1316.47   62.09
  -2 -15   1 1286.07   72.09
  -2 -15   1 1305.07   79.39
  -2 -15   1 1213.88   82.59
  -2 -15   1 1345.37   68.79
   2 -15  -1 1297.87   82.39
   2 -15  -1 1295.57   63.99
   2 -15  -1 1305.67   64.79
  -2  15   1 1244.18   69.99
  -2  15   1 1316.27   60.79
  -2  15   1 1206.38   68.59
   2  15  -1 1292.07   71.39
  -2  15   1 1146.09   80.69
   2  15  -1 1295.87   68.69
   2  15  -1 1296.77   75.19
   2  15  -1 1360.86   66.49
   2  15  -1 1237.28   63.39
  -2  15   1 1290.27   65.59
   1 -15  -1   18.60    6.40
  -1 -15   1    9.10   14.20
  -1 -15   1   13.80   12.50
  -1 -15   1    8.00    6.10
   1 -15  -1   -3.70    9.90
   1 -15  -1    9.40    6.90
  -1 -15   1   18.70   11.00
  -1 -15   1    7.50    6.20
   1 -15  -1    1.00    5.30
  -1 -15   1   -4.30    5.80
   1 -15  -1   -6.90    4.90
   1 -15  -1    8.00    8.50
   1 -15  -1    0.50    7.40
  -1  15   1    3.40    5.50
  -1  15   1    7.50    7.80
  -1  15   1   -3.90    5.20
  -1  15   1   -1.10    9.90
   1  15  -1   26.60   12.70
   1  15  -1    6.40    7.60
   1  15  -1    2.90    8.60
  -1  15   1    2.10    6.90
   1  15  -1   19.70    9.70
   1  15  -1   19.70   10.20
   0 -15   1 1052.69   56.79
   0 -15  -1  990.90   66.09
   0 -15  -1  972.70   53.19
   0 -15   1 1073.99   49.20
   0 -15   1 1053.19   57.09
   0 -15   1 1140.69   68.99
   0 -15  -1 1109.49   62.69
   0 -15   1 1061.69   60.29
   0 -15  -1 1087.59   52.19
   0 -15  -1 1070.09   57.99
   0 -15  -1 1122.29   76.89
   0 -15  -1 1081.19   57.19
   0  15  -1 1070.09   59.09
   0  15  -1 1127.19   63.49
   0  15   1  941.71   52.29
   0  15   1 1125.49   65.09
   0  15   1 1012.40   57.89
   0  15  -1 1122.69   65.99
   0  15  -1 1136.79   56.79
   0  15   1 1077.99   54.99
   0  15  -1 1129.39   60.39
   0  15   1 1088.49   64.39
   0  15   1  988.50   71.99
   0  15  -1 1016.80   70.59
   1 -15   1  269.17   41.70
   1 -15   1  287.07   31.20
  -1 -15  -1  279.17   24.90
   1 -15   1  280.67   14.70
   1 -15   1  257.97   36.00
   1 -15   1  325.37   33.20
  -1 -15  -1  285.77   36.50
  -1 -15  -1  352.26   36.80
  -1 -15  -1  279.27   30.10
  -1 -15  -1  352.46   50.19
  -1 -15  -1  241.88   37.50
   1 -15   1  275.27   31.50
  -1 -15  -1  330.67   35.20
   1  15   1  315.07   35.10
  -1  15  -1  247.58   30.30
   1  15   1  235.08   40.40
   1  15   1  295.67   39.00
   1  15   1  335.67   41.80
  -1  15  -1  263.97   35.40
  -1  15  -1  270.07   24.40
   1  15   1  267.07   30.20
  -1  15  -1  360.76   46.70
  -1  15  -1  282.57   35.70
  -1  15  -1  284.37   30.50
   1  15   1  306.87   24.40
  -2 -15  -1  117.99   21.70
  -2 -15  -1  125.19   27.80
  -2 -15  -1  130.59   21.50
  -2 -15  -1  116.39   30.40
   2 -15   1  100.69   21.60
   2 -15   1  119.39   27.50
   2 -15   1   97.59   16.30
   2 -15   1  106.69   18.10
  -2 -15  -1   88.09   17.10
  -2 -15  -1   82.89   18.10
   2 -15   1  130.39   19.50
  -2 -15  -1  113.89   23.40
   2  15   1  136.19   22.10
   2  15   1   96.99   16.60
  -2  15  -1  102.49   17.60
  -2  15  -1  125.89   27.40
  -2  15  -1  118.99   18.40
   2  15   1  102.69   21.00
   2  15   1  125.19   24.70
  -2  15  -1   90.69   19.30
  -2  15  -1  120.09   20.70
   2  15   1  138.79   25.30
  -2  15  -1   60.59   17.20
  -3 -15  -1  243.38   39.30
   3 -15   1  287.67   40.10
  -3 -15  -1  198.98   29.80
  -3 -15  -1  235.38   30.40
  -3 -15  -1  208.48   40.30
  -3 -15  -1  200.48   26.90
  -3 -15  -1  234.88   30.80
   3 -15   1  164.28   19.30
  -3 -15  -1  176.88   29.40
   3 -15   1  183.28   23.20
  -3  15  -1  239.48   38.80
  -3  15  -1  184.38   24.10
   3  15   1  215.98   30.70
   3  15   1  170.08   25.70
  -3  15  -1  216.48   24.80
   3  15   1  190.58   32.30
  -3  15  -1  147.39   25.40
   3  15   1  202.08   24.60
  -3  15  -1  145.29   24.20
   3  15   1  168.18   28.30
   4 -15   1   80.79   18.80
  -4 -15  -1   65.99   17.20
   4 -15   1   74.59   14.80
  -4 -15  -1   88.49   23.30
  -4 -15  -1   63.59   19.00
   4 -15   1   58.09   19.60
  -4 -15  -1   97.59   26.40
   4 -15   1   60.59    7.10
  -4 -15  -1   51.49   15.70
  -4 -15  -1   57.59   25.80
  -4 -15  -1   74.19   17.70
  -4  15  -1   52.09   12.10
  -4  15  -1   67.29   15.00
   4  15   1  107.79   21.50
   4  15   1  102.19   24.20
   4  15   1   87.59   21.10
  -4  15  -1   62.89   21.80
   4  15   1   78.79   18.10
  -4  15  -1   88.69   15.50
   4  15   1   94.39   16.40
  -4  15  -1   51.99   14.70
  -4  15  -1   71.39   16.90
   5 -15   1   16.30    7.90
  -5 -15  -1    0.10    9.50
  -5 -15  -1   26.80   12.20
  -5 -15  -1   15.80   15.80
  -5 -15  -1   27.30   11.90
   5 -15   1    7.80    8.40
  -5 -15  -1   15.80   12.40
  -5 -15  -1   16.00   10.00
  -5  15  -1    8.60    7.20
  -5  15  -1    7.00   11.90
   5  15   1   11.00   12.00
   5  15   1   27.70   11.00
   5  15   1   11.30    8.80
  -5  15  -1    6.00    7.00
   5  15   1    9.90   11.60
  -5  15  -1   25.50    9.60
  -5  15  -1   22.50    8.00
  -5  15  -1   27.60   12.40
   5  15   1   28.10   13.00
  -6 -15  -1  393.76   35.60
   6 -15   1  435.16   31.40
   6 -15   1  392.66   48.40
  -6 -15  -1  477.85   54.79
   6 -15   1  392.36   26.20
  -6 -15  -1  429.46   55.89
  -6 -15  -1  460.25   38.30
  -6 -15  -1  400.06   52.49
   6  15   1  389.96   35.80
  -6  15  -1  403.96   30.20
   6  15   1  480.85   42.40
   6  15   1  375.36   42.60
  -6  15  -1  355.76   26.90
  -6  15  -1  411.16   33.30
   6  15   1  452.95   30.70
  -6  15  -1  402.96   54.69
  -6  15  -1  471.15   30.00
  -6  15  -1  441.86   31.20
  -7 -15  -1    3.10    8.30
   7 -15   1   11.80    7.60
  -7 -15  -1    1.10   12.00
   7 -15   1   10.10   12.30
  -7 -15  -1    6.80   10.10
  -7 -15  -1    0.00    8.60
  -7 -15  -1    3.80   13.40
  -7 -15  -1   27.30   17.40
   7 -15   1    2.50    4.90
   7  15   1    4.70   10.10
   7  15   1    1.20    6.10
   7  15   1    4.00   11.70
  -7  15  -1    5.30    5.60
  -7  15  -1   -3.00    6.30
  -7  15  -1    6.60   13.50
  -7  15  -1   26.00    9.10
  -7  15  -1    8.10    7.10
  -7  15  -1   21.80    9.30
  -8 -15  -1  212.88   33.70
  -8 -15  -1  349.17   48.40
  -8 -15  -1  321.77   39.70
  -8 -15  -1  274.17   46.80
  -8 -15  -1  317.37   52.49
  -8 -15  -1  212.28   34.10
  -8 -15  -1  212.68   46.30
  -8  15  -1  287.07   24.30
  -8  15  -1  259.47   18.10
  -8  15  -1  251.57   42.90
   8  15   1  303.27   42.70
   8  15   1  309.97   35.40
   8  15   1  246.28   38.20
  -8  15  -1  264.27   30.50
  -8  15  -1  248.98   20.50
   8  15   1  325.27   41.60
   8  15   1  293.07   23.80
  -8  15  -1  273.17   19.20
  -9 -15  -1   11.30   15.90
  -9 -15  -1   63.99   19.10
  -9 -15  -1   34.80   17.10
  -9 -15  -1   44.60   15.80
  -9 -15  -1   25.60   19.80
   9  15   1   41.10   13.40
  -9  15  -1   56.79   14.60
   9  15   1   55.99   12.90
   9  15   1   38.10   15.00
  -9  15  -1   35.10   12.50
  -9  15  -1   28.50   20.20
  -9  15  -1   69.69   12.10
 -10 -15  -1   33.20   16.50
 -10 -15  -1   79.49   28.90
 -10 -15  -1   10.10   12.80
 -10 -15  -1   15.60   12.90
 -10 -15  -1   27.80   13.20
 -10  15  -1    2.30    7.70
 -10  15  -1   40.10   12.60
  10  15   1    4.40    6.40
  10  15   1   18.90   10.30
 -11 -15  -1   35.80   24.10
 -11 -15  -1   28.70   17.30
 -11 -15  -1   90.49   23.10
 -11 -15  -1   15.80   19.90
 -11 -15  -1   17.00   14.30
 -11  15  -1   28.90   12.50
 -11  15  -1   20.00    7.00
 -11  15  -1   27.00   10.80
 -11  15  -1   28.30   21.90
 -11  15  -1   34.60    8.60
 -11 -16   1   51.49   26.50
 -11 -16   1   28.30   13.00
 -11 -16   1   13.60   15.40
 -11 -16   1    5.90   16.00
 -11 -16   1   20.10   14.40
 -11  16   1   10.40   10.10
  11  16  -1   31.60   10.20
 -11  16   1    4.60    6.10
  11  16  -1    9.20    8.50
 -11  16   1   21.90   22.70
 -11  16   1    6.40    6.80
 -11  16   1   22.00    8.30
 -10 -16   1    8.90   13.00
 -10 -16   1   35.30   13.70
 -10 -16   1   10.50   13.10
 -10 -16   1   19.70   13.80
 -10 -16   1   34.40   22.70
  10  16  -1   11.90    9.00
 -10  16   1    9.90    6.60
 -10  16   1   40.20   14.00
 -10  16   1    7.30    7.10
  10  16  -1    7.30    9.30
 -10  16   1   -1.00   16.50
 -10  16   1   12.10    7.00
  -9 -16   1   53.49   21.00
  -9 -16   1   53.09   17.50
  -9 -16   1   37.90   13.90
  -9 -16   1   27.70   20.30
  -9 -16   1   35.60   16.10
  -9  16   1   50.69   11.10
  -9  16   1   60.49   13.50
  -9  16   1   62.49   15.80
   9  16  -1   67.19   21.90
  -9  16   1   40.20    9.00
  -9  16   1   39.50   22.30
  -9  16   1   38.50    8.70
   9  16  -1   28.30    9.60
  -9  16   1   32.30    8.60
  -8 -16   1    1.20   11.80
   8 -16  -1   14.60   13.10
  -8 -16   1    1.80   10.90
  -8 -16   1   24.50   12.40
  -8 -16   1    2.50   10.30
   8 -16  -1   17.60    8.70
  -8 -16   1   20.00   24.50
  -8 -16   1   21.80   12.90
  -8 -16   1   42.20   16.10
  -8  16   1    5.80    5.00
  -8  16   1   11.80   10.50
   8  16  -1   13.00   13.50
   8  16  -1   21.20    9.00
   8  16  -1   -0.50    9.50
  -8  16   1   22.20    8.10
  -8  16   1   10.20    6.70
   8  16  -1   19.10   12.10
  -8  16   1    8.30    6.70
  -7 -16   1   15.90   16.40
   7 -16  -1   -3.20    8.30
  -7 -16   1   -6.90    6.20
  -7 -16   1   -9.80    6.00
   7 -16  -1    6.10    7.60
  -7 -16   1    8.10   13.70
  -7 -16   1   -6.40    6.70
   7 -16  -1   21.80    8.10
  -7 -16   1   15.60   11.60
   7  16  -1   14.70    8.70
   7  16  -1   27.50   14.10
  -7  16   1   11.50    8.20
  -7  16   1   34.20   12.70
  -7  16   1    5.30    6.40
   7  16  -1   -8.00    5.20
  -7  16   1   13.70    7.60
  -7  16   1    4.20    5.00
  -7  16   1   16.10   18.00
   7  16  -1   15.00   12.20
   6 -16  -1  180.08   27.20
  -6 -16   1  181.48   34.70
  -6 -16   1  185.78   27.20
  -6 -16   1  235.08   34.50
   6 -16  -1  125.99   28.30
  -6 -16   1  191.58   34.60
  -6 -16   1  207.88   31.90
  -6 -16   1  139.79   31.90
  -6  16   1  137.69   22.50
   6  16  -1  175.08   28.80
   6  16  -1  126.49   29.00
   6  16  -1  196.48   31.50
   6  16  -1  158.38   22.00
  -6  16   1  176.48   27.80
  -6  16   1  143.09   21.40
  -6  16   1  137.09   33.90
  -6  16   1  182.78   20.70
  -5 -16   1  162.38   26.00
   5 -16  -1  120.19   29.20
  -5 -16   1  122.29   30.40
   5 -16  -1  169.68   27.10
  -5 -16   1  130.79   33.20
  -5 -16   1  183.88   33.80
  -5 -16   1  136.79   24.90
   5 -16  -1  155.58   21.50
  -5 -16   1  141.79   25.30
   5  16  -1  125.09   24.50
  -5  16   1  101.99   28.70
   5  16  -1  144.69   25.60
  -5  16   1  184.48   28.00
  -5  16   1  120.59   20.80
   5  16  -1  160.08   31.70
  -5  16   1  128.89   17.60
  -5  16   1  136.59   21.40
   5  16  -1  120.19   19.60
  -4 -16   1   91.89   21.00
  -4 -16   1  153.88   25.50
   4 -16  -1   70.49   18.20
   4 -16  -1  125.19   15.30
  -4 -16   1  118.49   23.10
   4 -16  -1  113.59   27.70
   4 -16  -1  117.49   15.60
  -4 -16   1  172.38   35.00
  -4 -16   1   90.69   27.90
  -4 -16   1  133.49   23.40
  -4  16   1  131.29   24.70
   4  16  -1  122.49   26.50
  -4  16   1  136.19   33.70
   4  16  -1  134.39   23.30
  -4  16   1  134.99   23.30
  -4  16   1  180.78   24.60
   4  16  -1   85.09   20.60
   4  16  -1  139.89   26.60
   4  16  -1  116.99   19.30
  -4  16   1  132.59   17.90
  -3 -16   1  313.57   34.70
  -3 -16   1  300.67   39.60
   3 -16  -1  253.57   42.00
  -3 -16   1  244.78   39.20
   3 -16  -1  282.37   31.70
   3 -16  -1  346.47   41.10
  -3 -16   1  309.17   37.20
  -3 -16   1  290.47   35.50
   3 -16  -1  285.67   23.50
   3 -16  -1  233.08   21.40
  -3 -16   1  256.97   43.60
  -3 -16   1  286.27   44.90
  -3  16   1  253.37   21.90
  -3  16   1  251.67   43.90
   3  16  -1  261.37   36.10
   3  16  -1  281.77   41.40
   3  16  -1  253.27   34.60
  -3  16   1  277.17   31.00
  -3  16   1  193.88   31.60
   3  16  -1  276.97   33.30
  -3  16   1  248.08   32.90
  -2 -16   1    2.70   13.30
  -2 -16   1    8.70    9.70
  -2 -16   1    1.20    6.00
   2 -16  -1   -5.50    8.40
   2 -16  -1    0.20    6.30
  -2 -16   1   15.20   12.90
  -2 -16   1   -0.40    6.10
  -2 -16   1   10.20   10.90
  -2 -16   1   31.20   11.90
   2 -16  -1   12.10    9.60
   2 -16  -1   16.90   11.60
   2 -16  -1    6.90    7.30
  -2  16   1    6.80    6.10
  -2  16   1    7.10    7.30
  -2  16   1   -1.90    6.50
   2  16  -1    0.40    6.30
  -2  16   1    1.70   11.40
   2  16  -1    8.70    7.60
   2  16  -1    3.10    7.90
  -2  16   1   -5.50    5.20
   2  16  -1   40.60   13.40
   2  16  -1    7.00    8.90
   1 -16  -1  181.08   35.40
  -1 -16   1  168.18   35.50
  -1 -16   1  152.68   24.00
   1 -16  -1  206.08   27.60
   1 -16  -1  250.47   28.90
   1 -16  -1  166.78   14.60
  -1 -16   1  144.69   28.50
  -1 -16   1  186.58   26.40
  -1 -16   1  170.08   27.70
  -1 -16   1  137.09   22.10
   1 -16  -1  168.68   30.40
   1  16  -1  163.48   26.00
   1  16  -1  229.28   28.40
  -1  16   1  167.48   25.50
  -1  16   1  205.68   25.10
   1  16  -1  208.18   26.50
  -1  16   1  184.48   30.10
   1  16  -1  221.18   32.30
  -1  16   1  206.58   38.30
  -1  16   1  186.18   29.80
   1  16  -1  171.98   30.20
   0 -16  -1   27.60    8.80
   0 -16  -1   46.40   13.70
   0 -16  -1   49.00   14.30
   0 -16   1   13.40   12.10
   0 -16   1   39.10   12.10
   0 -16   1   15.90   10.80
   0 -16   1   38.90   11.70
   0 -16  -1    5.50    7.30
   0 -16  -1   16.20   10.90
   0 -16   1   17.80    6.50
   0 -16  -1   30.00   10.70
   0 -16  -1    7.00   12.40
   0 -16   1   54.59   19.10
   0  16  -1    9.00    7.40
   0  16  -1   24.80   10.30
   0  16  -1   18.90   10.70
   0  16   1   15.40   11.10
   0  16   1   22.00    9.20
   0  16  -1   10.90   11.60
   0  16   1   27.50   12.20
   0  16  -1   18.60   11.30
   0  16  -1   24.00   15.80
   0  16   1   12.20    7.60
   0  16   1    8.90   14.30
   0  16   1   16.20   10.90
   1 -16   1  258.27   37.30
  -1 -16  -1  179.58   32.80
  -1 -16  -1  200.48   26.20
   1 -16   1  180.08   10.90
  -1 -16  -1  213.38   27.70
  -1 -16  -1  216.88   26.70
  -1 -16  -1  266.27   44.70
   1 -16   1  192.88   26.40
   1 -16   1  283.37   33.20
   1 -16   1  232.48   37.80
  -1 -16  -1  178.78   27.00
  -1 -16  -1  182.38   30.40
   1 -16   1  163.08   23.20
  -1  16  -1  245.58   28.70
   1  16   1  171.18   22.80
  -1  16  -1  253.37   28.30
   1  16   1  279.77   45.70
  -1  16  -1  139.09   25.20
  -1  16  -1  203.48   37.20
   1  16   1  251.07   35.10
  -1  16  -1  209.18   28.60
   1  16   1  243.28   29.20
   1  16   1  230.18   35.20
  -1  16  -1  206.88   31.20
   1  16   1  179.78   28.00
   2 -16   1   43.80   11.90
   2 -16   1   38.40   10.40
   2 -16   1   20.90   10.10
  -2 -16  -1   14.70    9.10
  -2 -16  -1   60.99   19.50
   2 -16   1   -0.30    7.50
  -2 -16  -1   32.40   12.60
  -2 -16  -1   35.10   13.70
  -2 -16  -1   21.90   17.50
   2 -16   1   18.90   12.00
  -2 -16  -1   22.60   11.10
  -2  16  -1   16.20    8.40
   2  16   1   20.70    8.90
  -2  16  -1   42.10   11.80
  -2  16  -1   29.90   15.90
  -2  16  -1   10.30    8.20
   2  16   1   32.60   14.10
   2  16   1   12.20   11.10
   2  16   1   40.80   12.50
  -2  16  -1   41.60   19.00
  -2  16  -1    2.00    8.90
   2  16   1    4.10    7.90
  -3 -16  -1   17.70   13.30
  -3 -16  -1    5.80   14.10
   3 -16   1   30.40   13.00
  -3 -16  -1   11.20    9.30
   3 -16   1   34.40    9.60
  -3 -16  -1   12.60   10.80
  -3 -16  -1    7.90    7.80
   3 -16   1   54.89   19.00
   3 -16   1   24.30    9.00
  -3 -16  -1   14.00   11.70
  -3 -16  -1   12.30    9.90
   3  16   1   18.20   16.30
  -3  16  -1   35.10   12.60
  -3  16  -1   21.80    9.50
   3  16   1   21.80   12.50
  -3  16  -1   18.70    8.80
   3  16   1   19.30   10.40
   3  16   1   20.10   11.40
  -3  16  -1   17.50   10.20
  -3  16  -1   24.80    9.80
  -3  16  -1   26.30   17.00
   3  16   1   14.70    8.20
  -4 -16  -1   93.79   19.50
   4 -16   1   86.59    9.70
  -4 -16  -1  150.68   26.40
  -4 -16  -1  133.19   30.20
   4 -16   1   92.19   24.10
  -4 -16  -1  109.89   21.70
   4 -16   1  101.19   21.00
   4 -16   1  103.19   17.50
  -4 -16  -1  111.09   23.10
  -4  16  -1  122.49   21.70
   4  16   1   72.09   18.40
  -4  16  -1  121.59   21.90
  -4  16  -1   57.89   16.50
   4  16   1  109.39   23.80
  -4  16  -1  131.69   19.80
  -4  16  -1   69.19   15.30
  -4  16  -1   65.29   21.60
   4  16   1   97.09   16.80
   4  16   1   98.49   21.00
   4  16   1   97.99   23.60
   5 -16   1   65.29   16.30
   5 -16   1   76.69   18.40
  -5 -16  -1  127.19   29.90
  -5 -16  -1   67.09   17.50
   5 -16   1   82.19   22.60
  -5 -16  -1   72.39   21.00
  -5 -16  -1   48.40   15.10
  -5 -16  -1   98.29   20.50
   5  16   1   48.60   14.70
   5  16   1   97.99   21.50
  -5  16  -1   66.99   16.50
  -5  16  -1   77.69   16.50
  -5  16  -1   70.39   14.10
   5  16   1   70.39   18.60
   5  16   1   93.79   24.40
   5  16   1   34.90   11.00
  -5  16  -1   79.39   25.00
  -5  16  -1   40.10   11.20
  -5  16  -1   76.99   14.40
   6 -16   1   42.20   17.10
  -6 -16  -1   17.00   15.20
  -6 -16  -1   33.50   14.10
  -6 -16  -1   -2.40    9.10
  -6 -16  -1   25.80   19.30
  -6 -16  -1   38.80   15.20
   6 -16   1   20.60   10.20
  -6  16  -1   29.10   11.80
   6  16   1   21.10   11.50
  -6  16  -1   15.10    9.70
  -6  16  -1   19.50   16.70
  -6  16  -1   51.29   13.60
  -6  16  -1   28.40    9.60
   6  16   1   34.50   10.80
   6  16   1   32.00   14.20
   6  16   1   15.00   14.40
  -6  16  -1   30.40    9.50
   7 -16   1  128.39   26.70
  -7 -16  -1   75.59   32.40
  -7 -16  -1  115.79   28.30
  -7 -16  -1   95.09   21.20
  -7 -16  -1  135.99   31.10
  -7 -16  -1  115.99   25.20
   7 -16   1  136.89   18.40
  -7 -16  -1  105.79   29.60
  -7 -16  -1  139.99   26.90
   7  16   1  120.59   25.60
  -7  16  -1   87.69   15.70
   7  16   1  101.89   24.60
  -7  16  -1   93.89   29.00
   7  16   1  109.09   24.20
  -7  16  -1   88.59   14.60
   7  16   1  124.89   27.40
   7  16   1  111.99   17.10
  -7  16  -1   84.09   15.40
  -7  16  -1  118.99   21.60
  -8 -16  -1   32.60   21.30
  -8 -16  -1   30.20   22.20
  -8 -16  -1   88.89   22.80
  -8 -16  -1   60.59   19.20
  -8 -16  -1   27.50   14.70
  -8 -16  -1   27.50   19.60
  -8  16  -1   43.00   12.30
   8  16   1   67.29   14.20
  -8  16  -1   29.70   20.30
  -8  16  -1   78.49   12.10
  -8  16  -1   44.80   13.80
   8  16   1   55.29   21.90
   8  16   1   61.89   20.10
  -8  16  -1   45.30    9.60
  -9 -16  -1   62.49   20.50
  -9 -16  -1   27.80   16.80
  -9 -16  -1   38.00   24.20
  -9 -16  -1   12.80   11.10
  -9 -16  -1   39.60   22.40
  -9  16  -1   38.60    6.00
  -9  16  -1   30.20    5.60
  -9  16  -1   27.50   19.80
   9  16   1   37.20   17.20
   9  16   1   39.90   13.80
   9  16   1   66.69   13.40
  -9  16  -1   40.60   13.70
  -9  16  -1   48.40   12.70
 -10 -16  -1   77.19   22.50
 -10 -16  -1   27.30   16.90
 -10 -16  -1   24.30   17.50
 -10  16  -1   23.40   11.30
 -10  16  -1   26.50   11.10
  10  16   1   51.19   12.30
 -10  16  -1   35.60   24.40
  10  16   1   41.90   13.40
 -10  16  -1   65.29   16.50
 -10 -17   1   12.80   18.80
 -10 -17   1    4.90   17.60
 -10 -17   1  -10.60    6.70
 -10 -17   1   -2.20    6.20
 -10 -17   1   -1.80   11.10
 -10  17   1    2.80    5.20
 -10  17   1   -0.70    5.20
 -10  17   1   14.80    7.30
 -10  17   1    1.00    8.50
  10  17  -1   -7.80    4.30
 -10  17   1   -0.60   16.80
 -10  17   1    0.60    2.70
 -10  17   1   -0.60    2.50
  -9 -17   1    3.70    9.80
  -9 -17   1  -18.40    4.20
  -9 -17   1   -5.10    8.80
  -9 -17   1   -6.70    6.70
  -9 -17   1   -3.00   10.40
  -9  17   1   12.30    7.70
  -9  17   1    9.00    6.60
   9  17  -1    0.90   10.00
  -9  17   1   10.60   18.10
  -9  17   1   -3.10    6.80
  -9  17   1    5.70    7.20
   9  17  -1   -1.30    7.10
  -9  17   1   -0.90    4.40
  -9  17   1    5.60    6.00
  -8 -17   1    9.40   16.60
  -8 -17   1    0.80    7.80
  -8 -17   1    3.50    9.70
   8 -17  -1   -1.60    5.00
  -8 -17   1    4.30   11.30
  -8 -17   1   -4.00    9.90
  -8  17   1   -5.90   12.60
  -8  17   1   10.20    9.40
  -8  17   1   -2.60    4.80
  -8  17   1    0.00    4.50
   8  17  -1   -3.20    8.00
  -8  17   1   -1.00    5.40
  -8  17   1    1.30    4.60
   8  17  -1    2.60    9.40
  -7 -17   1    2.30   12.00
  -7 -17   1   24.40   19.40
  -7 -17   1   13.80   10.80
   7 -17  -1   13.10   13.20
  -7 -17   1   15.10   11.50
  -7 -17   1   17.00   14.70
  -7 -17   1   24.80   14.70
   7 -17  -1   13.00   10.10
   7 -17  -1   26.80   10.50
  -7 -17   1   42.10   19.60
   7  17  -1   55.99   17.50
   7  17  -1   17.60   12.00
  -7  17   1   33.90   13.30
  -7  17   1   18.30    9.10
  -7  17   1   31.80    8.70
  -7  17   1   13.50    8.60
   7  17  -1   20.40   12.70
  -7  17   1   43.20   11.00
   7  17  -1   11.00   12.00
   6 -17  -1   44.50   20.60
  -6 -17   1   42.90   18.90
  -6 -17   1   49.50   16.60
  -6 -17   1   42.90   16.60
  -6 -17   1   66.19   18.30
  -6 -17   1   52.09   24.10
   6 -17  -1   49.20   15.40
  -6 -17   1   71.79   26.10
  -6 -17   1   86.69   20.00
  -6  17   1   41.90   14.80
  -6  17   1   39.10   21.80
   6  17  -1   24.70   16.50
   6  17  -1   63.79   19.30
  -6  17   1   83.99   15.40
  -6  17   1   34.30    9.50
  -6  17   1   50.29   12.00
  -6  17   1   59.59   14.70
   6  17  -1   68.39   19.60
  -5 -17   1   21.10   15.60
  -5 -17   1    3.70   11.10
   5 -17  -1    7.10   12.40
   5 -17  -1    2.20    8.40
  -5 -17   1   15.40   10.00
  -5 -17   1   39.90   15.80
  -5 -17   1   22.20   15.40
  -5  17   1   17.30    9.50
  -5  17   1   25.00   12.80
  -5  17   1   13.40    7.20
   5  17  -1   15.30   11.00
  -5  17   1   20.60    9.80
   5  17  -1    0.90    9.60
   5  17  -1    6.60    8.10
  -4 -17   1   25.10   16.60
   4 -17  -1   17.10   14.50
  -4 -17   1   16.10    8.90
  -4 -17   1    4.70    8.10
  -4 -17   1   39.60   20.00
  -4 -17   1    5.50    9.10
  -4 -17   1    2.00    7.60
   4 -17  -1    6.70    6.60
  -4  17   1   -9.80    9.80
   4  17  -1    2.20    9.30
  -4  17   1   -6.20    7.20
  -4  17   1    0.00    4.90
  -4  17   1    1.80    6.20
   4  17  -1    7.10    8.70
  -4  17   1    5.90    5.90
   4  17  -1    9.00    6.60
   4  17  -1    0.70    7.60
  -3 -17   1   20.00    8.20
  -3 -17   1   45.30   17.80
  -3 -17   1   29.90   13.20
   3 -17  -1   45.30   11.30
  -3 -17   1   53.19   24.00
  -3 -17   1   17.50   10.90
   3 -17  -1   25.70   18.20
   3 -17  -1   30.70   10.20
  -3 -17   1   12.90   11.80
  -3 -17   1   15.60   10.70
   3 -17  -1   47.90   16.80
  -3  17   1   16.50   16.10
  -3  17   1   11.10    8.80
  -3  17   1   41.50   14.50
   3  17  -1   20.30   10.00
   3  17  -1   31.90   11.40
  -3  17   1   52.19   12.00
   3  17  -1   19.90   13.00
  -3  17   1    4.70   10.80
  -2 -17   1   15.90   14.40
  -2 -17   1   -1.90   12.90
   2 -17  -1   16.60   10.40
   2 -17  -1    4.70   10.90
  -2 -17   1   -4.70    4.70
  -2 -17   1   -4.80    5.40
  -2 -17   1  -10.40    5.00
   2 -17  -1   -0.60    6.20
  -2 -17   1    1.30    6.50
  -2 -17   1    4.30    8.20
   2 -17  -1    0.10    7.40
   2 -17  -1    0.30    5.40
  -2  17   1    1.10    7.40
   2  17  -1    0.70    8.50
  -2  17   1   -1.60    6.30
   2  17  -1    2.70    7.70
   2  17  -1   -2.90    4.40
  -2  17   1    2.70    6.80
   2  17  -1   -5.60    4.50
  -2  17   1   15.10   14.80
  -1 -17   1    8.60    5.90
   1 -17  -1   21.90   16.40
   1 -17  -1   -1.00    3.00
   1 -17  -1   -4.20    2.40
   1 -17  -1   -1.60    6.30
  -1 -17   1    6.40   13.90
  -1 -17   1   -4.40    5.10
   1 -17  -1   -5.30    3.20
  -1 -17   1    0.70    9.20
  -1 -17   1    4.20    4.50
   1 -17  -1   -2.50    5.00
  -1 -17   1    5.80    7.90
   1 -17  -1   13.90   11.20
  -1 -17   1   -6.40    4.90
  -1  17   1    8.00    9.00
  -1  17   1    5.30    5.70
  -1  17   1   -1.80    5.70
   1  17  -1    8.10   10.80
   1  17  -1    7.10    7.00
   1  17  -1   -9.00    3.80
   1  17  -1    4.60    6.80
  -1  17   1   -0.60    4.50
  -1  17   1    2.00   11.00
  -1  17   1   -3.40    6.80
   1  17  -1    5.90    6.40
   0 -17  -1   10.90    7.60
   0 -17   1    0.30    3.70
   0 -17  -1   -2.00    4.70
   0 -17   1    3.00    6.50
   0 -17   1    3.40    7.40
   0 -17  -1   -5.70    7.20
   0 -17   1    2.00    8.20
   0 -17   1   17.40   14.40
   0 -17  -1   -2.20    5.50
   0 -17   1   -0.90    5.70
   0 -17  -1    8.20    6.00
   0 -17  -1    5.70    8.70
   0 -17  -1   -6.00    7.40
   0  17   1   -0.10    4.90
   0  17  -1   -1.80    5.10
   0  17  -1   13.60   10.50
   0  17  -1    2.20    5.90
   0  17  -1    2.50    7.00
   0  17   1    0.40   11.20
   0  17   1   -2.40    7.80
   0  17  -1   -0.30    6.30
   0  17   1    0.30    6.30
   0  17   1   -4.40    4.00
   0  17   1    2.80    8.10
   0  17  -1    0.40    9.00
  -1 -17  -1   -1.70    9.50
   1 -17   1   10.90   14.50
  -1 -17  -1   -7.20    7.60
  -1 -17  -1   -0.80    8.20
  -1 -17  -1    0.00    6.00
  -1 -17  -1   -4.20    3.40
   1 -17   1    3.90    6.40
   1 -17   1    1.90    8.10
  -1 -17  -1    4.90    6.70
   1 -17   1    1.40    1.90
   1 -17   1   -3.40    4.40
   1 -17   1    3.10    2.10
   1 -17   1   -3.80    7.00
  -1 -17  -1    1.90    6.80
   1  17   1    6.70    6.40
  -1  17  -1   -0.60    5.30
   1  17   1   -7.80    2.90
  -1  17  -1   19.60   12.20
  -1  17  -1    2.50   11.00
   1  17   1   -8.30    5.60
  -1  17  -1    2.10    6.40
  -1  17  -1    2.30    5.60
   1  17   1   18.50   14.80
   1  17   1   -8.40    4.80
  -1  17  -1   14.70   10.90
   1  17   1    2.10    7.30
  -2 -17  -1   58.49   20.70
  -2 -17  -1   16.80   10.10
   2 -17   1    8.20   10.60
  -2 -17  -1   23.30   10.50
   2 -17   1   28.80   10.30
  -2 -17  -1   35.60   12.40
  -2 -17  -1   22.30   13.60
   2 -17   1   44.00   11.20
   2 -17   1   69.69   15.50
   2 -17   1    1.90   12.30
  -2 -17  -1   40.60   22.60
  -2 -17  -1   37.80   13.00
   2  17   1   32.60   15.40
  -2  17  -1   22.00   12.50
   2  17   1   15.70   11.40
   2  17   1   51.99   14.60
   2  17   1   15.00   11.10
  -2  17  -1   51.79   14.90
  -2  17  -1   50.39   13.70
  -2  17  -1    8.80    6.80
  -2  17  -1   29.30    9.70
  -2  17  -1   47.70   18.90
   3 -17   1   -0.30    6.10
  -3 -17  -1   -3.70    8.70
  -3 -17  -1   -9.40    4.00
  -3 -17  -1   -0.70    6.90
  -3 -17  -1    5.20    9.80
   3 -17   1   -2.90    5.60
   3 -17   1    6.10    6.00
  -3 -17  -1   -3.20    5.70
  -3 -17  -1    5.70   12.90
  -3 -17  -1   -3.70    4.00
   3 -17   1   -6.40    7.60
   3  17   1    1.10    6.40
   3  17   1   -4.60    5.50
  -3  17  -1   -5.30    6.70
   3  17   1    0.20    6.10
  -3  17  -1   -3.10    6.80
   3  17   1    5.50    9.60
  -3  17  -1    2.70    6.10
  -3  17  -1   -3.80    8.00
  -3  17  -1    0.30    5.10
   3  17   1    4.40    7.40
   4 -17   1    6.10    4.20
  -4 -17  -1    3.10    6.70
   4 -17   1   10.30    9.60
  -4 -17  -1   -0.10   10.30
  -4 -17  -1   11.60    8.90
  -4 -17  -1   10.90    9.90
   4 -17   1    2.50    4.10
   4 -17   1    6.80   12.30
  -4  17  -1    4.90    6.30
  -4  17  -1    2.00    8.10
   4  17   1    6.70    5.00
  -4  17  -1    4.00    5.70
  -4  17  -1   -0.70    6.50
  -4  17  -1   -5.20    3.10
   4  17   1    3.80    8.60
   4  17   1    2.20    9.70
   4  17   1   -4.30    4.60
   4  17   1   17.60    9.80
  -4  17  -1   17.10   14.60
  -5 -17  -1    5.80    7.60
  -5 -17  -1    0.60    7.20
  -5 -17  -1    1.40    8.80
   5 -17   1    6.60   11.40
  -5 -17  -1   -7.20    5.60
  -5 -17  -1    1.80    7.40
   5 -17   1   -3.90    6.00
   5  17   1   15.00   12.90
   5  17   1   -1.90    7.10
  -5  17  -1    0.20    5.70
  -5  17  -1   -5.50    5.20
   5  17   1    3.20    9.00
  -5  17  -1   -2.10    4.50
  -5  17  -1   -5.40    9.60
  -5  17  -1    2.60    7.20
  -5  17  -1   -0.80    5.50
   5  17   1   -5.30    4.20
  -6 -17  -1    4.00    8.00
  -6 -17  -1   -4.80    4.50
  -6 -17  -1    6.70   11.30
   6 -17   1   14.50    9.50
   6 -17   1   12.80   10.70
  -6 -17  -1   11.50   12.20
  -6 -17  -1   -2.20    9.50
   6 -17   1   12.00   10.90
  -6 -17  -1    1.30    7.90
  -6 -17  -1   -9.30    7.80
  -6  17  -1    9.00    7.90
   6  17   1    8.90   12.60
  -6  17  -1   -5.10    5.70
  -6  17  -1    4.00    6.50
  -6  17  -1   -1.70   10.60
   6  17   1   -8.70    6.00
  -6  17  -1   -1.60    5.30
   6  17   1    7.10   10.50
   6  17   1   17.00    8.40
  -6  17  -1    8.40    6.30
  -7 -17  -1   32.20   17.20
  -7 -17  -1    8.60   19.30
   7 -17   1   28.70    9.90
   7 -17   1   24.60    8.70
   7 -17   1   11.10   12.40
  -7 -17  -1   16.10   12.10
  -7 -17  -1   25.60   13.50
  -7 -17  -1    2.00   12.30
  -7 -17  -1   11.00   10.30
  -7 -17  -1   40.60   19.50
  -7  17  -1   19.50   10.90
  -7  17  -1    6.50    6.70
  -7  17  -1   10.50    8.80
  -7  17  -1  -10.90    9.00
   7  17   1   30.20   13.90
  -7  17  -1   16.90    7.60
  -7  17  -1   10.40    7.80
   7  17   1   22.80   15.50
  -8 -17  -1    8.60   15.90
  -8 -17  -1    1.00    8.20
  -8 -17  -1    5.10    8.90
  -8 -17  -1   -3.30    7.70
  -8 -17  -1    2.30   11.60
   8  17   1   13.80   11.80
  -8  17  -1   -7.80   11.00
  -8  17  -1    2.00    7.70
  -8  17  -1    0.60    5.40
  -8  17  -1    1.10    4.60
  -8  17  -1    3.40    6.10
  -8  17  -1   -4.20    5.00
   8  17   1   -8.20    5.20
  -9 -17  -1   55.89   27.40
  -9 -17  -1   62.99   18.30
  -9 -17  -1   69.89   21.80
  -9 -17  -1   64.29   20.30
  -9 -17  -1   35.40   22.90
  -9  17  -1   74.19   16.40
  -9  17  -1   63.59    9.40
   9  17   1   16.30   17.70
  -9  17  -1   64.99   16.60
  -9  17  -1   55.29    8.40
  -9  17  -1   32.60   24.90
   9  17   1   56.99   16.20
 -10 -17  -1    4.90   15.10
 -10 -17  -1    1.50    9.40
 -10 -17  -1   -2.30   12.00
 -10 -17  -1    8.10   16.20
 -10 -17  -1   18.50   14.70
 -10  17  -1    8.80    9.60
 -10  17  -1   -2.50    5.90
 -10  17  -1   -1.30    7.20
  10  17   1    3.00    7.20
 -10  17  -1    2.10    5.70
 -10  17  -1    2.30   13.70
 -10 -18   1   16.60   15.60
 -10 -18   1   24.20   23.30
 -10 -18   1   21.00   12.50
 -10 -18   1    6.00   15.30
 -10 -18   1   -9.10    9.90
 -10  18   1   -6.60   12.10
 -10  18   1   14.10    8.80
  10  18  -1   19.30   11.40
  10  18  -1   24.60   17.40
 -10  18   1   36.40   10.00
 -10  18   1    3.10   10.10
 -10  18   1   13.60    5.00
 -10  18   1   14.40    5.40
 -10  18   1   15.50    8.60
  -9 -18   1  126.39   37.90
  -9 -18   1  117.69   33.80
  -9 -18   1  108.89   26.70
  -9 -18   1  163.98   30.20
  -9 -18   1  100.79   26.90
  -9  18   1   90.19   14.70
  -9  18   1   55.49   29.20
  -9  18   1  123.49   17.30
  -9  18   1  109.49   17.90
   9  18  -1  136.19   28.30
  -9  18   1   95.19   16.80
  -9  18   1   95.09   14.90
   9  18  -1  100.19   21.90
  -9  18   1  101.89   22.20
   9  18  -1   95.39   19.00
  -8 -18   1   59.79   19.90
  -8 -18   1   20.10   13.90
  -8 -18   1   30.80   15.00
   8 -18  -1   43.30   12.20
  -8 -18   1   40.50   23.60
   8 -18  -1  108.09   30.80
  -8 -18   1   22.60   17.10
  -8  18   1   39.10   11.30
   8  18  -1   36.10   17.60
  -8  18   1   44.20   11.00
  -8  18   1   92.29   31.80
  -8  18   1   50.19   11.40
  -8  18   1   35.10   15.00
   8  18  -1   67.59   16.90
   8  18  -1   39.10   15.80
  -8  18   1   36.60   11.10
  -7 -18   1   24.80   18.40
  -7 -18   1   45.00   16.20
   7 -18  -1   59.49   15.70
  -7 -18   1   22.10   19.20
  -7 -18   1   23.40   12.00
   7 -18  -1   32.10   11.20
   7  18  -1    7.00   13.40
  -7  18   1   24.80    9.80
   7  18  -1   55.39   17.00
  -7  18   1   43.10   26.00
   7  18  -1   21.10   14.80
  -7  18   1   14.60   11.70
  -7  18   1   26.10    9.40
  -7  18   1   46.20   11.50
   7  18  -1   15.10    9.70
  -7  18   1   47.90   13.60
  -6 -18   1   37.00   21.10
  -6 -18   1   21.40   13.60
  -6 -18   1   19.20   12.30
   6 -18  -1   14.80   10.70
  -6 -18   1    2.80   10.90
   6 -18  -1   21.50   11.10
  -6 -18   1    4.80   17.40
  -6 -18   1   43.20   16.00
   6 -18  -1   14.00   14.50
  -6 -18   1   34.20   13.90
  -6  18   1   12.30    7.50
  -6  18   1    7.20   10.50
  -6  18   1   39.80   12.70
   6  18  -1    6.10   11.70
  -6  18   1   39.40   11.50
   6  18  -1   11.30   11.60
   6  18  -1   28.40   17.70
  -6  18   1   15.20   10.50
   6  18  -1    1.40    7.90
   5 -18  -1    7.40    9.20
   5 -18  -1   -1.40   11.10
  -5 -18   1    7.60    9.60
  -5 -18   1   10.60    9.50
   5 -18  -1    9.00    5.10
  -5 -18   1   24.70   18.40
  -5 -18   1    5.00   14.60
  -5 -18   1   -3.80    7.20
  -5 -18   1    8.30    8.50
  -5  18   1   -0.20    5.00
  -5  18   1    5.00    6.50
   5  18  -1    8.80    7.40
  -5  18   1   -0.50    7.80
   5  18  -1   -5.00    7.30
   5  18  -1   -3.10    3.60
  -5  18   1   37.70   16.90
   5  18  -1    4.80   12.20
  -5  18   1    0.30    7.10
  -5  18   1   11.50    9.30
   5  18  -1   -1.10    5.90
   4 -18  -1    3.10    6.00
  -4 -18   1    0.10   11.20
  -4 -18   1    0.40    6.90
   4 -18  -1   12.50   15.80
   4 -18  -1    1.10    5.50
  -4 -18   1   -0.20    7.70
  -4 -18   1   30.60   14.60
  -4 -18   1    0.50    7.70
   4  18  -1    1.40    7.70
  -4  18   1   10.50    7.60
  -4  18   1    1.50    8.10
  -4  18   1    1.20    7.10
   4  18  -1   -3.20    5.60
   4  18  -1    7.10   12.40
  -4  18   1    8.20   14.90
   4  18  -1    3.00    8.40
  -4  18   1    2.40    6.50
  -3 -18   1   70.99   24.00
   3 -18  -1   80.79   16.00
   3 -18  -1   63.39   19.30
  -3 -18   1   78.19   19.60
  -3 -18   1   63.39   15.70
   3 -18  -1   81.19   26.10
  -3 -18   1   25.50   21.20
  -3 -18   1  105.79   21.70
   3 -18  -1   56.49   12.40
  -3 -18   1   54.59   15.80
   3  18  -1   49.60   16.60
   3  18  -1   63.79   19.10
  -3  18   1   58.99   14.80
  -3  18   1   51.89   21.90
  -3  18   1   46.30   15.90
  -3  18   1   61.79   13.20
   3  18  -1   74.19   18.40
  -3  18   1   61.59   14.00
   3  18  -1   97.49   20.50
  -2 -18   1   20.20   11.60
  -2 -18   1   37.10   11.80
   2 -18  -1   13.90   12.10
  -2 -18   1   46.40   14.30
   2 -18  -1   10.50    9.10
  -2 -18   1   -9.50    8.20
   2 -18  -1    9.90   13.10
   2 -18  -1   14.30    9.50
  -2 -18   1   26.70   11.30
  -2 -18   1   41.20   17.40
   2 -18  -1   10.50    9.10
  -2 -18   1   10.00   11.70
   2  18  -1   14.40   10.80
  -2  18   1   41.40   16.50
  -2  18   1   14.10   11.10
   2  18  -1   13.20    9.00
   2  18  -1   39.10   15.90
  -2  18   1   27.50   13.80
   2  18  -1   27.30   15.50
  -2  18   1   26.00    9.50
  -2  18   1   13.40    9.10
   1 -18  -1  180.08   39.20
  -1 -18   1  107.89   20.80
  -1 -18   1   78.29   25.60
  -1 -18   1  116.99   25.10
   1 -18  -1   96.39   19.80
  -1 -18   1   80.89   15.40
   1 -18  -1  118.29   22.10
  -1 -18   1  111.99   27.90
   1 -18  -1  103.49   20.70
  -1 -18   1  115.69   21.70
  -1 -18   1  100.19   19.30
   1 -18  -1   89.19   12.40
   1 -18  -1   88.29   12.50
   1 -18  -1  112.29   26.00
   1  18  -1  119.99   21.10
   1  18  -1  105.19   25.20
  -1  18   1  109.79   19.20
   1  18  -1   96.09   18.60
   1  18  -1   83.69   25.20
  -1  18   1   92.59   20.30
  -1  18   1   86.89   17.40
  -1  18   1  105.29   29.60
  -1  18   1  123.39   25.70
   1  18  -1  119.19   23.40
  -1  18   1  107.59   24.10
   0 -18   1   28.10    7.80
   0 -18  -1    8.00   11.60
   0 -18  -1   -0.40    8.70
   0 -18   1   17.50   10.60
   0 -18   1    0.30   11.90
   0 -18   1   54.49   23.80
   0 -18  -1   35.10   14.50
   0 -18  -1   22.10   12.80
   0 -18  -1   12.80   10.10
   0 -18  -1   29.80   21.00
   0 -18   1   52.79   16.70
   0 -18  -1   35.50   11.10
   0 -18   1   39.50   13.40
   0  18  -1   35.90   12.80
   0  18  -1   46.50   14.30
   0  18  -1    2.10    9.60
   0  18  -1   37.50   12.30
   0  18   1   18.70   10.20
   0  18   1   12.50   11.60
   0  18   1   10.70   14.10
   0  18  -1   10.10   12.90
   0  18  -1   18.30   10.20
   0  18   1   11.60   11.40
   0  18   1   15.50    9.30
   0  18   1    6.70    8.70
  -1 -18  -1   24.00   14.90
   1 -18   1   15.40   10.70
   1 -18   1   21.20   10.70
  -1 -18  -1   17.70   10.20
   1 -18   1    4.30   11.60
  -1 -18  -1    0.00   11.90
   1 -18   1   16.60   12.80
  -1 -18  -1   38.80   11.70
  -1 -18  -1   21.00    8.90
  -1 -18  -1   15.80   10.50
   1 -18   1   35.50   20.00
  -1 -18  -1   31.00   15.20
  -1  18  -1   11.60    8.20
   1  18   1   15.00   10.20
  -1  18  -1   33.40   11.00
  -1  18  -1   38.80   19.60
   1  18   1   35.50   18.20
  -1  18  -1   10.10   10.40
   1  18   1   10.60    8.90
   1  18   1   20.30   14.10
  -1  18  -1   26.40   12.50
  -1  18  -1    1.60    7.40
  -2 -18  -1   27.90   11.50
   2 -18   1   64.89   14.60
   2 -18   1   58.89   15.20
  -2 -18  -1   38.00   19.80
   2 -18   1   54.19   18.70
  -2 -18  -1   22.40   14.70
  -2 -18  -1   41.70   13.50
   2 -18   1   54.79   14.10
  -2 -18  -1   60.89   19.20
  -2 -18  -1   47.30   23.00
  -2 -18  -1   56.39   16.20
   2 -18   1   27.70   18.70
  -2  18  -1   22.50   13.10
   2  18   1   59.09   19.40
  -2  18  -1   42.70   12.60
   2  18   1   78.59   21.70
  -2  18  -1   52.79   16.60
   2  18   1   40.40   13.20
  -2  18  -1   33.70   14.50
  -2  18  -1   46.20   12.90
   2  18   1   36.50   13.90
  -2  18  -1   36.20   18.90
   3 -18   1   13.60   13.70
   3 -18   1   15.10    8.60
  -3 -18  -1   30.00   18.60
  -3 -18  -1   33.40   12.10
   3 -18   1   26.00    9.20
  -3 -18  -1   16.50   11.90
   3 -18   1   41.50   14.70
  -3 -18  -1   34.00   14.50
  -3 -18  -1    9.70   10.20
  -3  18  -1   26.80   11.30
  -3  18  -1   27.30   11.10
   3  18   1   18.30   11.10
  -3  18  -1   46.60   16.00
  -3  18  -1   57.19   18.00
   3  18   1   13.30   14.10
  -3  18  -1   48.00   20.50
  -3  18  -1   20.40    9.70
   3  18   1   10.70   11.80
   3  18   1   16.40   12.10
   4 -18   1   72.59   19.60
  -4 -18  -1   28.10   12.60
   4 -18   1   86.29   11.10
  -4 -18  -1   84.49   20.70
  -4 -18  -1   62.79   19.50
   4 -18   1   40.50   20.60
  -4 -18  -1  141.09   32.80
  -4 -18  -1   72.29   18.00
   4 -18   1   67.19   10.00
  -4  18  -1   53.79   14.80
   4  18   1   79.09   19.30
   4  18   1   32.30   16.80
  -4  18  -1   60.59   14.80
  -4  18  -1   66.49   18.40
  -4  18  -1   58.59   16.50
  -4  18  -1   72.49   25.20
   4  18   1   65.49   19.40
   4  18   1   69.69   18.40
  -4  18  -1   54.59   13.40
   5 -18   1   48.20   12.10
  -5 -18  -1   50.89   17.80
  -5 -18  -1   33.30   15.70
  -5 -18  -1    6.40    7.60
   5 -18   1    7.90   10.00
  -5 -18  -1   14.10   17.50
  -5 -18  -1   13.70   12.40
   5 -18   1    6.60   12.60
   5  18   1   -1.80    7.40
   5  18   1   13.80   11.60
   5  18   1   34.40   11.40
  -5  18  -1   18.00    9.30
  -5  18  -1   24.60   18.40
  -5  18  -1    4.70    9.00
  -5  18  -1   -1.40    5.20
   5  18   1   23.60   16.40
  -5  18  -1    8.50   10.50
  -5  18  -1    2.50    6.60
   5  18   1    6.70    8.90
   6 -18   1   26.60   16.20
  -6 -18  -1   17.50   11.70
  -6 -18  -1   43.80   22.20
   6 -18   1   36.40   11.50
  -6 -18  -1   35.30   14.80
   6 -18   1   22.50   12.10
  -6 -18  -1   44.80   21.80
  -6 -18  -1   16.80   15.20
  -6 -18  -1   40.80   22.70
  -6  18  -1   25.70    9.80
   6  18   1   14.80   12.90
  -6  18  -1   13.00   11.00
  -6  18  -1   54.89   13.90
  -6  18  -1   71.69   25.80
  -6  18  -1    3.40    8.00
   6  18   1   15.40   12.90
  -6  18  -1   48.00   12.80
   6  18   1    0.90    8.20
  -7 -18  -1   47.00   16.90
   7 -18   1   14.10    9.20
  -7 -18  -1   49.80   20.50
  -7 -18  -1   45.30   17.00
   7 -18   1   10.70   12.10
   7 -18   1   58.39   12.30
  -7 -18  -1   56.29   24.20
  -7 -18  -1   61.49   18.60
  -7  18  -1   23.10   13.20
   7  18   1   55.29   18.60
  -7  18  -1   39.50   11.80
  -7  18  -1   39.50   12.10
  -7  18  -1   16.60   18.00
  -7  18  -1   47.00   12.60
   7  18   1   32.50   11.10
   7  18   1   57.09   20.30
   7  18   1   37.30   15.00
  -7  18  -1   45.50   12.10
  -8 -18  -1   28.80   20.20
  -8 -18  -1    9.70   18.10
  -8 -18  -1   38.80   15.80
  -8 -18  -1   17.30   12.90
  -8 -18  -1   19.30   12.10
   8 -18   1    9.90    6.00
   8 -18   1   25.80    6.90
  -8  18  -1   18.50   12.10
  -8  18  -1   30.80   10.30
  -8  18  -1   21.20    8.60
   8  18   1   50.29   17.60
   8  18   1   32.20   14.90
  -8  18  -1   31.80    9.40
   8  18   1    8.00    9.00
  -8  18  -1   30.00   11.60
  -9 -18  -1   11.30   15.10
  -9 -18  -1    0.20   11.80
  -9 -18  -1   45.70   25.40
  -9 -18  -1   10.40   13.50
  -9 -18  -1   15.90   14.40
  -9  18  -1   10.40   11.10
  -9  18  -1   24.90    7.00
   9  18   1    9.30   14.50
  -9  18  -1   19.00   19.00
  -9  18  -1   13.80    6.50
   9  18   1   14.90   11.80
  -9  18  -1   15.60    9.70
 -10  18  -1    3.40   13.80
  -9 -19   1    8.00   15.50
  -9 -19   1   30.30   18.60
  -9 -19   1   29.40   24.10
  -9 -19   1   29.50   15.90
  -9  19   1   30.70   12.40
  -9  19   1   42.00   10.80
   9  19  -1   33.70   12.30
  -9  19   1   67.99   15.50
  -9  19   1   35.40   10.70
  -9  19   1   36.60   25.60
   9  19  -1   39.70   20.00
   9  19  -1   67.59   18.80
  -9  19   1   60.89   20.90
   8 -19  -1   46.90   21.40
  -8 -19   1  118.69   26.70
  -8 -19   1  131.09   28.00
  -8 -19   1   89.39   27.50
  -8 -19   1  109.49   33.40
  -8 -19   1   69.39   22.70
  -8  19   1   64.69   30.40
  -8  19   1  105.09   18.80
  -8  19   1   97.19   16.90
   8  19  -1  101.79   24.10
   8  19  -1  116.19   26.10
  -8  19   1  130.99   26.30
   8  19  -1  119.19   21.30
  -8  19   1  134.89   21.20
  -7 -19   1  104.09   23.40
  -7 -19   1  104.19   26.80
  -7 -19   1   79.29   22.10
   7 -19  -1  108.79   32.00
  -7 -19   1   72.19   22.90
   7 -19  -1   68.29   18.60
  -7 -19   1   78.19   27.40
  -7  19   1   57.59   15.20
  -7  19   1   67.89   15.50
  -7  19   1  107.79   18.00
  -7  19   1   73.39   27.80
   7  19  -1   87.59   23.20
  -7  19   1   87.89   22.00
   7  19  -1  122.29   21.60
  -7  19   1   63.69   14.80
   7  19  -1  102.59   27.20
   7  19  -1   95.19   23.30
  -6 -19   1    7.70   11.80
  -6 -19   1   12.80   11.60
   6 -19  -1   14.90   11.00
  -6 -19   1   12.00   12.40
   6 -19  -1   10.30    9.50
  -6 -19   1    2.50   16.30
  -6 -19   1    0.70   11.90
  -6  19   1  -11.30    6.90
  -6  19   1    9.80    7.50
  -6  19   1   11.20    8.50
   6  19  -1    4.50    8.00
   6  19  -1    6.80   11.00
  -6  19   1    6.80   10.90
  -6  19   1    1.30    8.80
   6  19  -1   -0.50    9.80
  -6  19   1   27.90   11.10
  -5 -19   1  118.09   25.00
  -5 -19   1  107.79   34.50
  -5 -19   1  137.89   31.60
  -5 -19   1  105.39   26.30
   5 -19  -1   83.09   31.90
   5 -19  -1  121.89   20.30
   5 -19  -1  104.69   23.60
  -5 -19   1  135.09   36.10
  -5 -19   1  109.69   25.20
  -5 -19   1   96.49   20.30
  -5  19   1  142.99   28.40
   5  19  -1  132.49   25.60
  -5  19   1  115.99   19.20
   5  19  -1   87.69   24.80
  -5  19   1  109.49   18.00
   5  19  -1  126.29   28.40
   5  19  -1   98.29   18.80
   5  19  -1   99.69   22.90
  -5  19   1  107.19   21.30
  -5  19   1   94.99   19.00
  -5  19   1   85.59   28.10
   4 -19  -1   84.09   14.30
  -4 -19   1  100.19   28.40
  -4 -19   1   65.79   44.40
  -4 -19   1   88.69   22.20
   4 -19  -1   79.59   27.30
  -4 -19   1  127.29   28.10
  -4 -19   1   89.29   21.50
  -4 -19   1   59.79   19.30
   4 -19  -1   72.59   13.40
  -4 -19   1   98.09   21.00
   4  19  -1   95.29   18.60
   4  19  -1   52.69   18.00
  -4  19   1   92.09   21.70
  -4  19   1  108.09   19.00
  -4  19   1   71.89   21.30
   4  19  -1   87.29   24.30
  -4  19   1  103.19   20.80
   4  19  -1   66.39   18.50
  -4  19   1   79.39   16.90
   4  19  -1  103.29   24.50
  -3 -19   1    6.70   10.40
  -3 -19   1   12.20    8.70
  -3 -19   1   -1.90   10.30
  -3 -19   1   14.50    9.70
   3 -19  -1    6.90   10.90
  -3 -19   1    2.00    7.70
   3 -19  -1    0.20    7.50
   3 -19  -1    7.50    7.90
   3 -19  -1    0.20   11.30
   3 -19  -1    3.70    4.70
  -3  19   1   23.80   22.80
  -3  19   1    3.00    8.20
  -3  19   1   -0.10    6.50
   3  19  -1    1.20    9.60
  -3  19   1   -0.50    9.90
   3  19  -1   -2.30    7.40
   3  19  -1   -0.40    6.90
  -3  19   1    0.10    5.70
  -3  19   1    1.30    6.10
   3  19  -1  -11.80    5.90
  -2 -19   1  302.07   36.30
  -2 -19   1  310.87   35.80
   2 -19  -1  349.96   47.40
  -2 -19   1  253.27   60.39
  -2 -19   1  373.06   54.59
   2 -19  -1  393.76   58.69
   2 -19  -1  304.07   36.80
  -2 -19   1  293.17   39.00
   2 -19  -1  305.77   33.90
   2 -19  -1  324.07   37.20
  -2 -19   1  363.16   54.99
  -2 -19   1  304.17   39.90
  -2  19   1  361.56   40.90
  -2  19   1  287.17   26.10
   2  19  -1  343.27   42.50
  -2  19   1  307.37   40.80
  -2  19   1  335.07   28.60
   2  19  -1  313.57   46.50
   2  19  -1  324.37   38.30
  -2  19   1  294.87   52.09
   2  19  -1  281.47   40.90
   1 -19  -1   33.50   12.10
  -1 -19   1   37.30   22.10
   1 -19  -1   46.30   14.30
  -1 -19   1   29.20   10.30
   1 -19  -1   41.30    8.30
   1 -19  -1   56.19   16.40
  -1 -19   1   20.00   15.60
   1 -19  -1   56.79   23.60
   1 -19  -1   29.40   16.70
  -1 -19   1   24.30   13.70
  -1 -19   1   27.90   13.60
   1 -19  -1   48.50    9.10
  -1 -19   1   58.29   21.00
  -1  19   1   18.20   18.90
   1  19  -1   19.90   14.10
  -1  19   1   13.60    9.30
   1  19  -1   27.10   16.20
   1  19  -1   43.10   15.60
  -1  19   1   55.49   18.30
   1  19  -1   50.69   13.90
  -1  19   1   38.80   16.50
  -1  19   1   38.20   12.60
   1  19  -1   30.60   10.00
   0 -19   1  182.08   34.50
   0 -19  -1  109.09   28.40
   0 -19   1  115.69   22.20
   0 -19   1  168.18   38.50
   0 -19  -1  219.68   30.70
   0 -19  -1  152.28   25.90
   0 -19  -1  153.08   24.10
   0 -19  -1  213.08   33.40
   0 -19  -1  107.19   32.90
   0 -19   1  164.18   28.10
   0 -19   1  163.38   26.00
   0  19  -1  200.38   28.90
   0  19   1  162.58   31.00
   0  19   1  209.78   27.50
   0  19   1  166.98   26.10
   0  19   1  200.68   33.90
   0  19  -1  150.48   28.60
   0  19  -1  132.69   23.70
   0  19  -1  184.98   30.10
   0  19   1  141.19   26.00
   0  19  -1  230.58   37.40
   1 -19   1  211.08   29.50
   1 -19   1  199.48   29.70
  -1 -19  -1  214.08   29.00
   1 -19   1  191.08   39.10
  -1 -19  -1  250.27   34.70
   1 -19   1  257.27   41.70
  -1 -19  -1  268.27   38.70
   1 -19   1  173.08   26.40
  -1 -19  -1  259.97   40.10
  -1 -19  -1  180.88   25.70
  -1 -19  -1  182.68   35.80
  -1  19  -1  188.78   29.70
  -1  19  -1  193.68   39.70
  -1  19  -1  193.98   34.50
   1  19   1  258.07   36.70
   1  19   1  193.08   33.60
   1  19   1  281.57   35.80
  -1  19  -1  200.68   28.50
  -1  19  -1  195.18   38.80
   1  19   1  198.48   35.30
  -1  19  -1  201.18   27.70
   2 -19   1    4.40   10.00
  -2 -19  -1    0.60    7.40
   2 -19   1   10.60   10.30
   2 -19   1    0.80   11.40
  -2 -19  -1    0.10    7.20
   2 -19   1    9.20    9.10
  -2 -19  -1    5.20    9.00
  -2 -19  -1   15.50   10.10
  -2 -19  -1   -3.90   10.80
   2 -19   1   10.30   14.80
   2  19   1    8.90    9.20
  -2  19  -1   -0.80    9.30
  -2  19  -1    9.00    8.30
   2  19   1    9.30   10.80
  -2  19  -1  -11.00    8.80
  -2  19  -1   10.70   14.10
   2  19   1    4.50    9.20
   2  19   1   15.00   12.30
  -2  19  -1    2.80    7.50
  -2  19  -1    3.40    7.40
   3 -19   1  355.96   47.20
  -3 -19  -1  293.07   39.20
  -3 -19  -1  361.76   44.40
  -3 -19  -1  228.98   74.19
  -3 -19  -1  307.07   50.19
   3 -19   1  351.86   53.99
   3 -19   1  307.17   25.30
   3 -19   1  350.66   27.20
  -3 -19  -1  304.07   51.39
  -3 -19  -1  311.37   37.80
  -3 -19  -1  331.77   41.30
  -3  19  -1  348.57   37.00
  -3  19  -1  328.27   52.49
   3  19   1  294.67   43.80
  -3  19  -1  324.47   43.30
  -3  19  -1  293.77   36.10
  -3  19  -1  287.27   39.90
  -3  19  -1  306.27   27.70
   3  19   1  312.77   41.70
   3  19   1  359.16   41.70
   3  19   1  253.47   39.80
   4 -19   1   79.79   11.20
  -4 -19  -1   92.99   32.90
  -4 -19  -1  104.29   22.30
   4 -19   1  103.49   28.70
   4 -19   1   74.69   11.00
  -4 -19  -1   88.49   26.20
  -4 -19  -1   88.59   21.50
   4 -19   1   66.79   20.10
  -4 -19  -1   90.19   23.60
  -4 -19  -1   77.39   20.60
  -4 -19  -1  125.89   33.20
   4 -19   1   91.19   18.20
  -4  19  -1  102.29   23.90
   4  19   1   73.09   19.40
  -4  19  -1   62.69   25.30
  -4  19  -1   91.99   19.50
   4  19   1  125.09   30.20
   4  19   1  118.79   26.70
   4  19   1   78.79   22.60
  -4  19  -1   77.69   20.20
  -4  19  -1   72.09   16.80
  -4  19  -1   57.19   14.80
   4  19   1   91.19   17.60
  -5 -19  -1  124.59   29.30
  -5 -19  -1  125.29   25.00
   5 -19   1  126.99   25.30
  -5 -19  -1  132.29   27.00
  -5 -19  -1  150.18   42.10
   5 -19   1  124.19   21.80
   5 -19   1  103.99   28.10
  -5 -19  -1  132.29   26.40
  -5 -19  -1   89.19   28.20
  -5  19  -1   99.29   21.90
  -5  19  -1  136.89   27.80
  -5  19  -1  121.89   20.30
   5  19   1  163.28   34.20
   5  19   1  148.29   29.00
  -5  19  -1  151.28   23.90
  -5  19  -1  145.59   35.40
   5  19   1  111.09   19.90
  -5  19  -1  109.39   20.10
   5  19   1  105.69   25.00
   5  19   1  120.79   27.10
  -6 -19  -1  191.98   40.50
  -6 -19  -1  166.28   29.10
   6 -19   1  148.79   26.60
   6 -19   1  178.68   30.00
  -6 -19  -1  163.38   29.70
   6 -19   1  182.28   36.80
  -6 -19  -1  230.78   42.50
  -6 -19  -1  105.69   24.80
  -6  19  -1  157.28   24.40
  -6  19  -1  172.88   26.70
   6  19   1  185.58   27.10
   6  19   1  130.69   30.90
   6  19   1  135.09   29.40
   6  19   1  179.48   31.90
  -6  19  -1  175.98   29.20
  -6  19  -1  189.88   40.30
  -6  19  -1  214.98   28.10
   7 -19   1   14.50   15.10
  -7 -19  -1    6.10   10.90
  -7 -19  -1    6.90   11.20
  -7 -19  -1   16.00   15.70
  -7 -19  -1   20.70   17.50
  -7 -19  -1    0.70   10.00
   7 -19   1    4.40    8.00
  -7  19  -1    7.40    9.80
  -7  19  -1    6.10    8.60
   7  19   1   29.60   10.40
  -7  19  -1   -0.90    6.50
  -7  19  -1   14.10    9.10
   7  19   1    3.90   10.70
   7  19   1    7.80   11.50
  -7  19  -1    1.00    7.00
  -8 -19  -1   51.29   19.40
   8 -19   1   41.50   10.70
  -8 -19  -1   29.90   16.60
  -8 -19  -1   27.60   18.80
  -8 -19  -1   28.50   18.60
  -8 -19  -1   24.60   22.30
   8  19   1   16.00   13.50
  -8  19  -1   66.29   13.90
   8  19   1   47.70   16.30
  -8  19  -1   52.39   11.90
   8  19   1   54.59   14.80
  -8  19  -1   20.40   19.00
  -8  19  -1   41.20   15.20
  -8  19  -1   52.59   14.30
  -9 -19  -1    9.70   16.40
  -9 -19  -1    1.20   13.20
  -9 -19  -1  -13.00    5.10
  -9 -19  -1    4.50   11.70
  -9  19  -1   -1.70    4.80
   9  19   1   -4.20    8.00
   9  19   1   -5.00    7.30
  -9  19  -1   -7.10    4.40
  -9  19  -1    0.30    7.50
  -9  19  -1    0.70    4.70
  -9  19  -1   -2.30   14.10
  -9 -20   1   35.50   24.10
  -9 -20   1   40.70   21.20
  -9 -20   1   46.60   20.70
  -9 -20   1   59.99   24.40
  -9  20   1   66.09   16.00
  -9  20   1   65.19   14.40
  -9  20   1   66.19   26.60
   9  20  -1   65.69   20.20
  -9  20   1   57.99   13.90
  -9  20   1   66.79   15.60
  -9  20   1   72.19   20.90
  -8 -20   1  108.29   33.50
  -8 -20   1   73.09   22.90
   8 -20  -1   69.09   20.20
   8 -20  -1  116.59   33.40
  -8 -20   1   77.59   32.80
  -8 -20   1   75.59   21.80
  -8  20   1  104.89   18.70
   8  20  -1  101.19   26.10
  -8  20   1   82.19   16.60
  -8  20   1   35.40   25.40
  -8  20   1  128.49   27.70
   8  20  -1   74.99   20.70
  -8  20   1   47.60   11.90
  -8  20   1   72.29   17.20
  -7 -20   1   -6.30    7.00
  -7 -20   1   12.90   11.80
  -7 -20   1   -5.70   10.60
   7 -20  -1   21.70   17.20
  -7 -20   1   11.20   15.50
  -7 -20   1    4.20   15.60
   7 -20  -1   19.00   12.90
   7  20  -1   -1.70   10.60
  -7  20   1   -1.40    9.60
  -7  20   1   11.90    8.90
  -7  20   1   -9.20   12.70
  -7  20   1   10.50   11.40
  -7  20   1   19.10   11.50
  -7  20   1    4.80    6.50
   7  20  -1   19.10   15.10
  -6 -20   1  158.48   29.00
  -6 -20   1  129.19   32.10
  -6 -20   1   79.19   22.90
   6 -20  -1  190.28   32.90
  -6 -20   1  154.48   30.80
  -6 -20   1  192.98   42.90
  -6  20   1  160.68   27.00
   6  20  -1  186.38   40.10
  -6  20   1  163.98   22.40
  -6  20   1  180.48   44.00
   6  20  -1  165.58   31.90
  -6  20   1  155.98   24.80
   6  20  -1  124.69   33.40
   6  20  -1  130.49   29.00
  -6  20   1  195.48   26.50
  -6  20   1  166.58   31.40
  -5 -20   1   71.19   21.70
  -5 -20   1   70.39   25.80
  -5 -20   1   30.00   12.30
  -5 -20   1   12.70   34.70
  -5 -20   1   34.50   16.20
  -5 -20   1   36.10   17.60
   5 -20  -1   62.39   19.80
   5  20  -1   14.40   14.50
  -5  20   1   36.30   17.90
  -5  20   1   37.20   14.80
  -5  20   1   48.10   26.60
  -5  20   1   41.90   12.60
  -5  20   1   44.60   14.50
   5  20  -1   15.50   17.40
  -5  20   1   52.19   13.80
   5  20  -1   22.80   15.60
   5  20  -1   50.69   12.80
  -4 -20   1  114.29   25.60
   4 -20  -1   73.09   25.60
  -4 -20   1  137.49   28.70
  -4 -20   1   86.19   22.20
  -4 -20   1  116.09   32.70
   4 -20  -1  126.79   22.70
   4 -20  -1  112.49   16.70
  -4 -20   1   77.69   20.10
  -4 -20   1  130.99   38.70
   4 -20  -1  139.19   19.10
  -4 -20   1  122.89   29.70
  -4  20   1   87.29   20.00
   4  20  -1  121.09   26.00
   4  20  -1  103.49   21.00
  -4  20   1  133.29   26.90
  -4  20   1   95.49   23.00
  -4  20   1  117.19   20.80
   4  20  -1   94.69   26.60
  -4  20   1  139.79   22.60
  -4  20   1  162.78   38.70
   4  20  -1  132.49   28.90
   4  20  -1   84.09   22.20
   3 -20  -1  395.76   31.20
  -3 -20   1  274.57   50.49
  -3 -20   1  411.06   45.80
  -3 -20   1  363.66   49.30
  -3 -20   1  382.86   43.60
   3 -20  -1  327.17   48.30
   3 -20  -1  376.46   33.00
  -3 -20   1  371.66   46.10
  -3 -20   1  451.45   49.60
  -3 -20   1  352.86   60.39
  -3  20   1  394.06   31.70
   3  20  -1  363.46   50.89
   3  20  -1  329.17   44.00
  -3  20   1  343.27   40.10
  -3  20   1  408.46   31.50
  -3  20   1  340.47   44.70
   3  20  -1  450.25   52.49
  -3  20   1  386.66   49.30
   3  20  -1  332.37   40.70
  -3  20   1  331.37   57.79
   3  20  -1  349.07   31.70
   2 -20  -1  -13.80   12.10
   2 -20  -1   11.00   13.00
  -2 -20   1    0.70    7.40
  -2 -20   1   -0.90   10.90
  -2 -20   1   27.50   11.90
   2 -20  -1   14.10   11.40
  -2 -20   1    5.80   11.60
  -2 -20   1    6.30    9.40
   2 -20  -1   18.00   10.30
  -2  20   1   -6.90    8.10
   2  20  -1   16.50   11.80
  -2  20   1    4.40    9.90
   2  20  -1   13.20    9.00
   2  20  -1    7.10   12.50
  -2  20   1    4.30   12.10
  -2  20   1    0.80    7.50
  -2  20   1    6.60    8.40
  -2  20   1    5.50   16.00
   2  20  -1   11.00   11.30
   1 -20  -1  436.96   24.20
  -1 -20   1  431.96   37.40
  -1 -20   1  420.26   60.09
  -1 -20   1  423.46   47.40
   1 -20  -1  403.06   37.10
   1 -20  -1  381.56   23.40
  -1 -20   1  432.36   31.90
  -1 -20   1  475.55   62.59
   1 -20  -1  482.55   38.50
   1 -20  -1  429.86   35.30
   1  20  -1  426.76   36.80
  -1  20   1  426.56   51.09
   1  20  -1  414.96   53.79
  -1  20   1  453.55   52.99
   1  20  -1  425.26   56.19
   1  20  -1  405.66   52.49
  -1  20   1  410.06   34.00
  -1  20   1  396.36   33.30
  -1  20   1  346.37   57.79
   0 -20   1  214.68   44.20
   0 -20  -1  178.08   28.50
   0 -20   1  188.38   30.40
   0 -20  -1  204.38   39.30
   0 -20   1  244.58   41.10
   0 -20   1  193.88   29.60
   0 -20   1  180.38   16.10
   0 -20   1  238.18   36.60
   0 -20  -1  145.69   29.00
   0 -20  -1  277.27   37.10
   0  20  -1  190.28   32.20
   0  20   1  226.18   45.30
   0  20  -1  189.08   27.20
   0  20   1  206.98   33.70
   0  20  -1  230.28   33.70
   0  20   1  175.48   34.00
   0  20  -1  176.88   32.90
   0  20  -1  146.89   29.90
   0  20   1  243.08   39.20
   0  20   1  178.48   27.30
   1 -20   1   81.69   19.60
   1 -20   1  114.39   23.40
  -1 -20  -1  102.89   22.20
  -1 -20  -1  109.49   23.40
   1 -20   1   84.79   27.80
  -1 -20  -1   68.49   15.20
  -1 -20  -1   52.09   16.30
   1 -20   1   92.99   26.30
   1 -20   1   53.69   16.60
  -1 -20  -1   57.19   20.30
  -1 -20  -1  101.39   32.60
  -1  20  -1   61.59   16.60
   1  20   1   78.49   24.90
  -1  20  -1   63.19   18.90
  -1  20  -1   76.79   22.40
   1  20   1  120.59   26.80
  -1  20  -1   79.09   36.30
  -1  20  -1  118.59   22.00
  -1  20  -1  107.19   26.90
   1  20   1   36.40   19.00
   1  20   1   84.29   20.00
   2 -20   1  401.16   58.29
  -2 -20  -1  375.36   44.10
  -2 -20  -1  419.76   35.70
   2 -20   1  295.37   33.70
  -2 -20  -1  319.37   50.99
   2 -20   1  374.56   50.89
   2 -20   1  360.36   32.30
  -2 -20  -1  347.37   43.10
  -2 -20  -1  284.07   49.60
  -2 -20  -1  425.16   36.40
  -2 -20  -1  445.96   75.79
   2 -20   1  378.66   33.60
   2  20   1  432.56   37.60
  -2  20  -1  382.06   48.10
  -2  20  -1  357.36   41.90
  -2  20  -1  359.86   31.50
   2  20   1  390.46   52.39
   2  20   1  384.96   51.39
  -2  20  -1  487.15   65.79
  -2  20  -1  346.87   46.10
   2  20   1  439.36   49.50
  -2  20  -1  371.66   32.70
   3 -20   1    6.20   14.60
  -3 -20  -1   23.00   13.20
  -3 -20  -1   25.90   20.00
  -3 -20  -1   16.60   11.30
   3 -20   1   15.90    7.10
  -3 -20  -1   -2.50    8.10
   3 -20   1   -1.10    8.70
   3 -20   1   12.30   15.90
   3 -20   1   20.00    9.00
  -3 -20  -1    0.70   10.90
  -3 -20  -1   -9.10   11.10
  -3 -20  -1  -16.00   13.60
  -3  20  -1   18.20    9.50
   3  20   1   30.50   18.50
  -3  20  -1    7.50   10.10
   3  20   1   24.60   15.90
  -3  20  -1   14.60   16.30
  -3  20  -1    8.80   11.60
  -3  20  -1   -0.30    9.50
   3  20   1   31.00   15.30
   3  20   1   22.40   11.40
  -3  20  -1   15.00   11.10
   3  20   1   23.60   14.50
   4 -20   1  210.28   36.50
   4 -20   1  238.98   19.30
  -4 -20  -1  233.98   36.10
   4 -20   1  240.98   31.40
  -4 -20  -1  276.97   49.50
  -4 -20  -1  204.48   35.60
   4 -20   1  234.78   44.00
   4 -20   1  202.48   17.00
  -4 -20  -1  187.78   31.60
  -4 -20  -1  240.28   53.59
  -4 -20  -1  183.58   33.80
  -4 -20  -1  227.68   41.50
  -4  20  -1  191.58   31.90
   4  20   1  192.98   34.40
   4  20   1  225.98   35.20
  -4  20  -1  265.87   33.00
  -4  20  -1  187.78   28.60
  -4  20  -1  181.88   31.80
   4  20   1  238.48   38.40
  -4  20  -1  193.98   39.80
  -4  20  -1  185.78   26.90
   4  20   1  281.77   44.00
   4  20   1  200.68   28.60
  -5 -20  -1  141.79   29.30
   5 -20   1  172.58   32.10
  -5 -20  -1  156.88   37.90
  -5 -20  -1  123.79   26.00
   5 -20   1  166.08   37.20
  -5 -20  -1  165.38   34.80
  -5 -20  -1  121.79   27.80
  -5  20  -1  136.59   28.30
  -5  20  -1  148.29   24.00
   5  20   1  214.78   36.10
  -5  20  -1   82.59   21.40
  -5  20  -1  134.99   22.90
   5  20   1  152.28   31.60
   5  20   1  157.08   25.40
   5  20   1  116.39   35.40
  -5  20  -1  152.88   24.80
  -6 -20  -1   56.29   20.10
  -6 -20  -1   52.19   24.10
  -6 -20  -1   79.69   22.70
  -6 -20  -1   70.79   21.50
   6 -20   1   31.50   22.50
  -6 -20  -1   88.49   21.90
   6 -20   1   63.39   18.70
   6  20   1  103.79   26.10
  -6  20  -1   68.39   16.70
  -6  20  -1   40.30   12.70
   6  20   1   77.49   23.40
  -6  20  -1   93.99   21.10
  -6  20  -1   42.20   23.60
   6  20   1   40.30   21.50
  -6  20  -1   66.29   16.20
  -6  20  -1   35.70   17.40
  -7 -20  -1  167.58   33.90
  -7 -20  -1  161.18   30.40
   7 -20   1  151.38   24.80
  -7 -20  -1  153.08   30.50
  -7 -20  -1  209.78   45.30
  -7 -20  -1  160.58   38.00
   7  20   1  254.17   41.70
  -7  20  -1  118.79   26.80
  -7  20  -1  171.78   26.80
   7  20   1  192.48   32.60
  -7  20  -1  236.08   47.00
  -7  20  -1  107.59   19.60
  -7  20  -1  106.89   18.90
  -8 -20  -1   18.40   19.90
   8 -20   1    0.60    7.20
  -8 -20  -1   -4.90   10.00
  -8 -20  -1   20.90   15.10
   8 -20   1    5.10   14.70
  -8 -20  -1   22.20   15.00
  -8 -20  -1   31.00   20.30
  -8  20  -1    6.00   11.50
  -8  20  -1   -3.20   12.80
  -8  20  -1   27.70    8.20
   8  20   1  -12.90    5.50
   8  20   1    0.90    9.80
  -8  20  -1   -1.70    6.80
  -8  20  -1    6.70    8.70
   8 -21  -1   22.20   13.80
  -8 -21   1   45.60   26.80
  -8 -21   1   13.80   16.80
  -8 -21   1   36.70   20.60
  -8 -21   1   20.40   17.50
  -8 -21   1   12.20   13.70
  -8  21   1   -7.50    6.30
   8  21  -1   12.60   15.80
  -8  21   1    5.60   18.90
  -8  21   1   10.40    9.20
  -8  21   1    6.60    7.80
  -8  21   1   13.90   14.20
  -8  21   1    7.10    8.50
   8  21  -1   20.80   15.50
   7 -21  -1   69.09   29.10
   7 -21  -1  142.89   28.90
  -7 -21   1   93.69   25.10
  -7 -21   1  118.89   31.90
  -7 -21   1  161.38   41.40
   7  21  -1  222.18   39.00
  -7  21   1  127.79   27.30
  -7  21   1  127.29   22.60
   7  21  -1  146.69   30.90
  -7  21   1  122.29   19.40
  -7  21   1  134.89   23.20
  -7  21   1  142.29   24.00
  -7  21   1  140.29   40.30
  -6 -21   1   20.90   15.50
   6 -21  -1   25.20   19.60
  -6 -21   1   12.40   14.20
  -6 -21   1   -4.80   13.30
   6 -21  -1    4.60   13.30
  -6 -21   1   33.20   16.50
  -6 -21   1   15.90   15.70
  -6  21   1   26.10   14.60
   6  21  -1   29.20   16.80
  -6  21   1   18.70   13.20
  -6  21   1   44.10   15.40
   6  21  -1   43.40   21.50
  -6  21   1    0.60   17.50
  -6  21   1    1.30   10.20
  -6  21   1   17.30   10.00
   6  21  -1   75.49   23.40
  -5 -21   1  240.28   39.70
   5 -21  -1  165.48   38.60
  -5 -21   1  221.48   37.40
  -5 -21   1  204.78   33.80
  -5 -21   1  184.48   41.20
  -5 -21   1  232.28   46.90
   5 -21  -1  226.58   38.10
  -5  21   1  240.58   33.10
  -5  21   1  204.38   32.00
   5  21  -1  195.08   36.00
  -5  21   1  158.38   41.00
   5  21  -1  248.38   39.40
  -5  21   1  222.98   34.00
  -5  21   1  254.77   39.60
  -5  21   1  218.38   27.70
  -4 -21   1  132.69   26.00
  -4 -21   1   74.29   38.80
  -4 -21   1  114.19   33.60
  -4 -21   1   81.69   22.60
   4 -21  -1   87.99   15.00
  -4 -21   1  150.18   31.40
  -4 -21   1   88.79   22.40
[truncated: 3,140,569 more chars]
